# Supplementary material for: Haplotype-resolved genome assembly for tetraploid Chinese cherry (Prunus pseudocerasus) offers insights into fruit firmness
Source: Hortic Res. 2024 Jul 8;11(7):uhae142. doi: 10.1093/hr/uhae142 (PMC11233885; doi:10.1093/hr/uhae142)
Supplement: Web_Material_uhae142 [file web_material_uhae142.zip]

Archive with 37 entries (36 files):
- Supplementary Tables-revised/
- Supplementary Tables-revised/Table S1.docx
- Supplementary Tables-revised/Table S16-S20-revised.xlsx
- Supplementary Tables-revised/Table S2-S15-revised.docx
- Supplementary Tables-revised/Table S21-revised.xlsx
- Supplementary Tables-revised/Table S22-revised.xlsx
- Supplementary Tables-revised/Table S23-revised.xlsx
- Supplementary Tables-revised/Table S24-revised.xlsx
- Supplementary Tables-revised/Table S25.xlsx
- Supplementary Tables-revised/Table S26.xlsx
- Supplementary Tables-revised/Table S27.xlsx
- Supplementary Tables-revised/Table S28-revised.xlsx
- Supplementary Tables-revised/Table S29-revised.xlsx
- Supplementary Tables-revised/Table S30-revised.xlsx
- Supplementary Tables-revised/Table S31-revised.xlsx
- Supplementary Tables-revised/Table S32-revised.xlsx
- Supplementary Tables-revised/Table S33-revised.xlsx
- Supplementary Tables-revised/Table S34-revised.xlsx
- Supplementary Tables-revised/Table S35-revised.xlsx
- Supplementary Tables-revised/Table S36-revised.xlsx
- Supplementary Tables-revised/Table S37.xlsx
- Supplementary Tables-revised/Table S38.xlsx
- Supplementary Tables-revised/Table S39.xlsx
- Supplementary Tables-revised/Table S40.xlsx
- Supplementary Tables-revised/Table S41-revised.xlsx
- Supplementary Tables-revised/Table S42.xlsx
- Supplementary Tables-revised/Table S43-S45-revised.xlsx
- Supplementary Tables-revised/Table S46.xls
- Supplementary Tables-revised/Table S47-revised.xls
- Supplementary Tables-revised/Table S48-revised.xlsx
- Supplementary Tables-revised/Table S49.xlsx
- Supplementary Tables-revised/Table S50.xlsx
- Supplementary Tables-revised/Table S51.xlsx
- Supplementary Tables-revised/Table S52-56-revised.xlsx
- Supplementary Tables-revised/Table S57.xlsx
- Supplementary Tables-revised/Table S58.xlsx
- Supplementary Tables-revised/~$ble S2-S15.docx
