# Supplementary material for: Haplotype-resolved genome assembly for tetraploid Chinese cherry (Prunus pseudocerasus) offers insights into fruit firmness
Source: Hortic Res. 2024 Jul 8;11(7):uhae142. doi: 10.1093/hr/uhae142 (PMC11233885; doi:10.1093/hr/uhae142)
Supplement: Web_Material_uhae142 [file web_material_uhae142.zip › Supplementary Tables-revised/Table S16-S20-revised.xlsx]

## Sheet: Table S16
Table S16. Classification of repetitive elements in Prunus pseudocerasus genomes.
Type	Hap 1			Hap 2			Hap 3			Hap 4
	Number of elements	Total Repeat Length (bp)	% of genome	Number of elements	Total Repeat Length (bp)	% of genome	Number of elements	Total Repeat Length (bp)	% of genome	Number of elements	Total Repeat Length (bp)	% of genome
Total repeat fraction		100,720,802	40.89		96,343,090	40.65		91,026,843	40.36		77,587,810	40.22
Class I: Retroelements	64,705	45,605,099	18.52	63,066	43,688,183	18.43	58,053	41,025,584	18.19	52,663	35,545,506	18.43
LTR Retrotransposon	59,104	43,247,662	17.56	57,065	41,017,474	17.31	53,110	38,797,193	17.20	47,261	33,367,000	17.30
Ty1/Copia	24,759	15,300,985	6.21	23,832	14,459,912	6.1	21,285	13,879,470	6.15	18,792	11,909,760	6.17
Gypsy/DIRS1	30,414	26,111,609	10.6	29,598	24,727,548	10.43	28,386	23,720,516	10.52	24,627	19,392,706	10.05
Retroviral	19	14,080	0.01	140	310,154	0.13	0	0	0	61	57,071	0.03
BEL/Pao	0	0	0	75	21,036	0.01	0	0	0	247	167,897	0.09
Non-LTR Retrotransposon	5,601	2,357,437	0.96	6,001	2,670,709	1.13	4,943	2,228,391	0.99	5,402	2,178,506	1.23
LINEs	5,550	2,353,420	0.96	5,998	2,670,379	1.13	4,901	2,225,220	0.99	4,451	2,071,400	1.07
SINEs	51	4,017	0.00	3	330	0.00	42	3,171	0.00	951	107,106	0.06
Class II: DNA transposons	71,192	26,806,207	10.88	65,949	25,738,086	10.86	69,029	26,056,139	11.55	55,335	19,399,367	10.06
hobo-Activator	20,726	5,647,407	2.29	20,212	5,206,804	2.20	18,136	4,961,682	2.20	16,260	4,511,171	2.34
Tc1-IS630-Pogo	0	0	0	49	14,633	0.01	0	0	0	0	0	0
En-Spm	0	0	0	0	0	0	0	0	0	0	0	0
MULE-MuDR	13,818	3,920,292	1.59	13,302	3,831,835	1.62	12,726	3,541,893	1.57	11,293	3,048,501	1.58
PiggyBac	0	0	0	0	0	0	0	0	0	0	0	0
Tourist/Harbinger	12,308	3,621,155	1.47	11,789	3,557,157	1.50	12,177	3,505,480	1.55	8,372	2,549,034	1.32
Other (Mirage,P-element, Transib)	0	0	0	0	0	0	0	0	0	0	0	0
Rolling-circles	1,591	798,841	0.32	2,034	913,859	0.39	1,282	647,554	0.29	1,508	713,270	0.37
Unclassified	120,549	27,503,913	11.17	136,962	25,971,779	10.96	106,600	23,093,046	10.24	96,942	21,849,970	11.33
Total interspersed repeats		99,915,219	40.57		95,398,048	40.25		90,174,769	39.99		76,794,843	39.81
Small RNA	4	448	0	3	330	0	2	235	0	3	409	0.00
Satellites	3	249	0	1	53	0	936	167626	0.07	568	76,132	0.04
Simple repeat	117	6,493	0	190	31,130	0.01	357	36,894	0.02	60	3,565	0.00
Low complexity	0	0	0	0	0	0	0	0	0	0	0	0

## Sheet: Table S17
Table S17. Gene model characteristics of the Prunus pseudocerasus genome.
Type	Hap1	Hap2	Hap3	Hap4
Total genes length (bp)	84395407	81997556	79212845	67809861
Genes percentage of genome	0.342619	0.345915	0.351197	0.351452
Total genes number	26326	25289	24213	20256
Average gene length (bp)	3205.7	3242.4	3271.5	3347.6
Total exons number	131319	127496	121589	101718
Average exons per gene	4.9	5	5	5
Total exons length (bp)	32100006	31104422	29560531	24843233
Exons percentage of genome	0.130316	0.131217	0.131059	0.12876
Total exons number with CDS	131319	127496	121589	101718
Total exons length with CDS (bp)	244.4	243.9	243.1	244.2
Average exons length (bp)	244.4	243.9	243.1	244.2
Average introns length (bp)	498	497.9	509.9	527.4
Total CDSs length (bp)	32100006	31104422	29560531	24843233
CDSs percentage of genome	0.130316	0.131217	0.131059	0.12876
Average CDS length	1219.3	1229.9	1220.8	1226.4

## Sheet: Table S18
Tables S18. BUSCO evaluation of four haplotype genome annotations for Prunus pseudocerasus.
Groups	Hap1	Hap2	Hap3	Hap4
Complete BUSCOs	1,307 (95.0%)	1,286 (93.6%)	1,199 (87.2%)	1,018 (74%)
Complete and single-copy BUSCOs	1,275 (92.7%)	1,244 (90.5%)	1,165 (84.7%)	975 (70.9%)
Complete duplicated BUSCOs	32 (2.3%)	42 (3.1%)	34 (2.5%)	43 (3.1%)
Fragmented BUSCOs	25 (1.8%)	20 (1.5%)	39 (2.8%)	28 (2%)
Missing BUSCOs	43 (3.2%)	69 (4.9%)	137 (10%)	329 (24%)
Total BUSCO groups searched	1375	1375	1375	1375

## Sheet: Table S19
Table S19. Functional annotation of predicted genes for the Prunus pseudocerasus genome.
		Hap1		Hap2		Hap3		Hap4
		Number	Percent (%)	Number	Percent (%)	Number	Percent (%)	Number	Percent (%)
Total protein-coding genes		26,326	100	25,289	100	24,213	100	20,256	100
Annotated protein-coding genes	GO	16448	62.48	15710	62.12	15121	62.45	12665	62.52
	KEGG	8250	31.34	7943	31.41	7613	31.44	6423	31.71
	Swiss-Prot	18,988	72.13	18,300	72.36	17,485	72.21	14,638	72.27
	Pfam	19,831	75.33	19,127	75.63	18,323	75.67	15,327	75.67
	NR	25,949	98.57	24,932	98.59	23,890	98.67	19,960	98.54
	Total	25,953	98.58	24,936	98.60	23,897	98.69	19,967	98.57
Unannotated protein-coding genes		373	1.42	353	1.40	316	1.31	289	1.43

## Sheet: Table S20
Table S20. Statistical results of predicted non-coding RNA (ncRNA) for the Prunus pseudocerasus genome.
Type	Hap1			Hap2			Hap3			Hap4
	Copy	Total_length (bp)	% of genome	Copy	Total_length (bp)	% of genome	Copy	Total_length (bp)	% of genome	Copy	Total_length (bp)	% of genome
8s rRNA	1040	115504	0.0468911	770	88576	0.0373667	592	68079	0.0301835	1073	122293	0.0633834
18s rRNA	23	44677	0.0181375	6	10758	0.00453838	15	26377	0.0116945	7	12703	0.00658386
28s rRNA	18	115487	0.0468842	10	68050	0.0287076	14	88750	0.0393481	7	39939	0.0207
tRNA	564	42239	0.0171477	554	41554	0.01753	554	40814	0.0180953	435	32426	0.0168061
other ncRNA	890	108221	0.0439344	885	108807	0.0459014	778	95417	0.042304	664	81246	0.0421091
Total	2535	426128	0.172995	2225	317745	0.134044	1953	319437	0.141625	2186	288607	0.149583
