# Supplementary material for: Haplotype-resolved genome assembly for tetraploid Chinese cherry (Prunus pseudocerasus) offers insights into fruit firmness
Source: Hortic Res. 2024 Jul 8;11(7):uhae142. doi: 10.1093/hr/uhae142 (PMC11233885; doi:10.1093/hr/uhae142)
Supplement: Web_Material_uhae142 [file web_material_uhae142.zip › Supplementary Tables-revised/Table S21-revised.xlsx]

## Sheet: Sheet1
Table S21. Genome syntenic blocks between Prunus pseudocerasus and P. avium.
PruPse_start_position	PruPse_end_position	PruAvi_start_position	PruAvi_end_position	strand	PruPse_length	PruAvi_length	indentity	PruPse_Chr	PruAvi_Chr
4054	16234	4907445	4895280	-	12181	12166	97.06	1	1
55456	67592	4850279	4838067	-	12137	12213	97.4	1	1
124487	135385	4807506	4796703	-	10899	10804	96.4	1	1
141264	152222	4790809	4779822	-	10959	10988	94.94	1	1
152494	166887	4779506	4765254	-	14394	14253	96.05	1	1
187064	202654	4752935	4737233	-	15591	15703	94.53	1	1
234628	247980	4703877	4690740	-	13353	13138	94.97	1	1
302092	316955	4597914	4583134	-	14864	14781	96.72	1	1
409372	421050	4503374	4491687	-	11679	11688	95.35	1	1
447410	457791	4468217	4457809	-	10382	10409	96.84	1	1
457791	469391	4456804	4445254	-	11601	11551	95.49	1	1
619825	633284	5070823	5084267	+	13460	13445	95.37	1	1
798819	812522	5229906	5243608	+	13704	13703	96.07	1	1
813797	834343	5244763	5265286	+	20547	20524	93.63	1	1
851923	863465	5273971	5285513	+	11543	11543	94.3	1	1
879632	891058	5300677	5312184	+	11427	11508	95.86	1	1
927445	939561	5359443	5371629	+	12117	12187	95.15	1	1
949715	966517	5382436	5399298	+	16803	16863	97.45	1	1
986172	998368	5418610	5430885	+	12197	12276	97.01	1	1
1053881	1064095	5496313	5506498	+	10215	10186	96.11	1	1
1071305	1087143	5512945	5528858	+	15839	15914	92.21	1	1
1320807	1333269	5763738	5776177	+	12463	12440	96.69	1	1
1445287	1455648	5596126	5606538	+	10362	10413	96.83	1	1
1482692	1494116	5626226	5637682	+	11425	11457	96.66	1	1
1494569	1506674	5638305	5650358	+	12106	12054	96.77	1	1
1506671	1516923	5650499	5660831	+	10253	10333	95.55	1	1
1570903	1586364	5741869	5757365	+	15462	15497	97.48	1	1
1789438	1800294	5962888	5973793	+	10857	10906	97	1	1
1841415	1854661	6031480	6044719	+	13247	13240	96.94	1	1
2020882	2034968	6192800	6206936	+	14087	14137	96.37	1	1
2058943	2071196	6235484	6247756	+	12254	12273	96.81	1	1
2077051	2095047	6258735	6276732	+	17997	17998	96.32	1	1
2387494	2401460	6499720	6513792	+	13967	14073	95.28	1	1
2548102	2559712	6682089	6693727	+	11611	11639	96.67	1	1
2610925	2627858	6784379	6801275	+	16934	16897	95.47	1	1
2644286	2655457	6810659	6821855	+	11172	11197	95.21	1	1
2657435	2668768	6825802	6837127	+	11334	11326	95.49	1	1
2673389	2689505	6842380	6858639	+	16117	16260	96.85	1	1
3072081	3085950	7155826	7169700	+	13870	13875	97.3	1	1
3219852	3231283	7306397	7317854	+	11432	11458	95.74	1	1
3531243	3541832	7563607	7574069	+	10590	10463	96.3	1	1
3570813	3583041	7604898	7617137	+	12229	12240	98.26	1	1
3625179	3650376	7646301	7671626	+	25198	25326	96.16	1	1
3738082	3753247	7752227	7767517	+	15166	15291	96.91	1	1
3763913	3779356	7778938	7794398	+	15444	15461	96.72	1	1
3827747	3838071	7812036	7822420	+	10325	10385	94.91	1	1
3989230	4000022	7842676	7853328	+	10793	10653	94.34	1	1
4170249	4198877	8077654	8106480	+	28629	28827	96.57	1	1
4295241	4311953	8243730	8260136	+	16713	16407	94.24	1	1
4390763	4401510	8341235	8351882	+	10748	10648	94.87	1	1
4418351	4434879	8368190	8384652	+	16529	16463	97.17	1	1
4457100	4467331	8426053	8436442	+	10232	10390	95.53	1	1
4600692	4611531	8541336	8552169	+	10840	10834	96.11	1	1
4681214	4691984	8604156	8614951	+	10771	10796	96.52	1	1
4764011	4781775	8707254	8724871	+	17765	17618	93.82	1	1
4994688	5010979	8918498	8934754	+	16292	16257	95.79	1	1
5039892	5057578	8958704	8976376	+	17687	17673	96.05	1	1
5081634	5094210	9003513	9015966	+	12577	12454	96.92	1	1
5252621	5264051	9160185	9171524	+	11431	11340	95.59	1	1
5310331	5320594	9205284	9215599	+	10264	10316	96.25	1	1
5852991	5870437	9697932	9715341	+	17447	17410	96.1	1	1
5946734	5957056	9805955	9816340	+	10323	10386	94.1	1	1
5977289	5990549	9836537	9849735	+	13261	13199	95.62	1	1
6036407	6053335	9906608	9923590	+	16929	16983	95.02	1	1
6096826	6124197	9973715	10001143	+	27372	27429	95.33	1	1
6149635	6159733	10038382	10048470	+	10099	10089	97.42	1	1
6182624	6194649	10082393	10094471	+	12026	12079	95.27	1	1
6442248	6454058	10347177	10359093	+	11811	11917	95.54	1	1
6454056	6470094	10358984	10374945	+	16039	15962	95.26	1	1
6474493	6487815	10383314	10396552	+	13323	13239	95.71	1	1
6654830	6668963	10561590	10575911	+	14134	14322	94.87	1	1
6669344	6679624	10577318	10587689	+	10281	10372	93.57	1	1
6744200	6754485	10703999	10714136	+	10286	10138	94.28	1	1
6846927	6862913	10809838	10825839	+	15987	16002	98.69	1	1
6921531	6933249	10880131	10891895	+	11719	11765	91.73	1	1
7023753	7035918	10984925	10997067	+	12166	12143	93.84	1	1
7678967	7691192	11503651	11516009	+	12226	12359	95.26	1	1
8002844	8013361	11687941	11698605	+	10518	10665	94.29	1	1
8370657	8382059	11944033	11955464	+	11403	11432	96.66	1	1
8666478	8676937	12290510	12301069	+	10460	10560	95.08	1	1
8864500	8883389	12515951	12534764	+	18890	18814	96.5	1	1
8894502	8906473	12545211	12557199	+	11972	11989	95.57	1	1
8985362	8999126	12628776	12642734	+	13765	13959	93.24	1	1
9066357	9078058	12702623	12714291	+	11702	11669	95.57	1	1
9149862	9161500	12792746	12804355	+	11639	11610	97.56	1	1
9197109	9208981	12845803	12857725	+	11873	11923	95.11	1	1
9267299	9278645	13030173	13041468	+	11347	11296	95.93	1	1
9315231	9326121	13079804	13090777	+	10891	10974	96.36	1	1
9378253	9388704	13133452	13143919	+	10452	10468	97.14	1	1
9395840	9415321	13154430	13173761	+	19482	19332	95.51	1	1
9577292	9592846	13339087	13354680	+	15555	15594	96.06	1	1
9623902	9645830	13382047	13403843	+	21929	21797	96.87	1	1
9692837	9709769	13459758	13476715	+	16933	16958	96.18	1	1
9749532	9780731	13519984	13551055	+	31200	31072	97.33	1	1
9812673	9824855	13577280	13589678	+	12183	12399	93.82	1	1
9864650	9878179	13643217	13656745	+	13530	13529	96.79	1	1
10012390	10024254	13782872	13794697	+	11865	11826	95.32	1	1
10085406	10097268	13918383	13930155	+	11863	11773	95.67	1	1
10218240	10234456	14030492	14046621	+	16217	16130	95.71	1	1
10241368	10253306	14051845	14063732	+	11939	11888	94.54	1	1
10257042	10273522	14053630	14070155	+	16481	16526	95	1	1
10273522	10290746	14070243	14087598	+	17225	17356	96.77	1	1
10722856	10739424	14457216	14473749	+	16569	16534	94.59	1	1
10740077	10757814	14473938	14491660	+	17738	17723	96.21	1	1
10761084	10780938	14498249	14517970	+	19855	19722	94.39	1	1
10802121	10812714	14549813	14560477	+	10594	10665	93.09	1	1
10877548	10891486	14731291	14745243	+	13939	13953	95.76	1	1
11335128	11347785	14612198	14599587	-	12658	12612	96.51	1	1
11379800	11393772	14559069	14544943	-	13973	14127	94.31	1	1
11421719	11437492	14923743	14939521	+	15774	15779	95.75	1	1
11454310	11466583	14946199	14958523	+	12274	12325	96.31	1	1
11491535	11503582	14972680	14984688	+	12048	12009	95.66	1	1
11503707	11515944	14984896	14997152	+	12238	12257	95.33	1	1
11932174	11948027	15430123	15445860	+	15854	15738	96.33	1	1
11964733	11982803	15462457	15480605	+	18071	18149	95.73	1	1
12031081	12042182	15526908	15537948	+	11102	11041	95.66	1	1
12095863	12107281	15567884	15579383	+	11419	11500	95.59	1	1
12147552	12159840	15611280	15623543	+	12289	12264	97.87	1	1
12242951	12263236	15709366	15729650	+	20286	20285	96.6	1	1
12356882	12369742	15839330	15852153	+	12861	12824	91.15	1	1
12469539	12486368	15952857	15969591	+	16830	16735	95.77	1	1
12506491	12518803	15989571	16001946	+	12313	12376	98.06	1	1
12667834	12690231	16094451	16116959	+	22398	22509	96.33	1	1
12713221	12730774	16205250	16222811	+	17554	17562	96.32	1	1
12823415	12834795	16359926	16371338	+	11381	11413	95.05	1	1
12968687	12983595	16509923	16524869	+	14909	14947	96.5	1	1
13000901	13012051	16551009	16562191	+	11151	11183	97.26	1	1
13115194	13131506	16641960	16658355	+	16313	16396	94.61	1	1
13131880	13144254	16658997	16671480	+	12375	12484	96.02	1	1
13144755	13155645	17150756	17161627	+	10891	10872	97.21	1	1
13278212	13288532	17234336	17244672	+	10321	10337	95.28	1	1
13539570	13558375	17452156	17471069	+	18806	18914	95.17	1	1
13645097	13662426	17585829	17603166	+	17330	17338	95.39	1	1
13672878	13686546	17617959	17631651	+	13669	13693	94.95	1	1
13704841	13720667	17646774	17662611	+	15827	15838	95.73	1	1
14016135	14031004	18029891	18044757	+	14870	14867	98.3	1	1
14052049	14062210	18062415	18072555	+	10162	10141	96.11	1	1
14709899	14720164	18704836	18694563	-	10266	10274	96.76	1	1
14922131	14932559	18630630	18620192	-	10429	10439	96.33	1	1
15489415	15511043	18545425	18523767	-	21629	21659	96.12	1	1
16251217	16262028	19173431	19184203	+	10812	10773	97.37	1	1
17485813	17498990	19636439	19649620	+	13178	13182	97.08	1	1
17813652	17823665	19944795	19954820	+	10014	10026	94.91	1	1
17918965	17931971	20045417	20058502	+	13007	13086	96.88	1	1
18011402	18024070	20123597	20136225	+	12669	12629	96.88	1	1
18071602	18083715	20326740	20338940	+	12114	12201	95.44	1	1
18086002	18100685	20340878	20355615	+	14684	14738	97.91	1	1
18306021	18323159	20558793	20575781	+	17139	16989	95.39	1	1
18378355	18389581	20610500	20621719	+	11227	11220	96.58	1	1
18560056	18576793	20829397	20846006	+	16738	16610	93.06	1	1
19005724	19021288	22186416	22202037	+	15565	15622	96.14	1	1
19007237	19021288	21325766	21339826	+	14052	14061	96.98	1	1
19154579	19165598	20979092	20990123	+	11020	11032	95.72	1	1
19201095	19211964	21029461	21040367	+	10870	10907	96.11	1	1
19249148	19261891	21094854	21107562	+	12744	12709	95.9	1	1
19373246	19385690	22189786	22202332	+	12445	12547	95.83	1	1
19467554	19482998	21444799	21460311	+	15445	15513	96.54	1	1
20312310	20326972	21029837	21044441	+	14663	14605	96.91	1	1
21332178	21342617	22622923	22633350	+	10440	10428	96.23	1	1
21382187	21396339	22668457	22682598	+	14153	14142	94.36	1	1
21426053	21439639	22717462	22731084	+	13587	13623	95.78	1	1
21447232	21460717	22738491	22751943	+	13486	13453	96.4	1	1
21594403	21607921	22937728	22951232	+	13519	13505	96.2	1	1
21697942	21707995	23097811	23107889	+	10054	10079	96.64	1	1
22107118	22122346	23509238	23524477	+	15229	15240	96	1	1
22150091	22163116	23552196	23565246	+	13026	13051	97.39	1	1
22642361	22660601	24604006	24622212	+	18241	18207	97.32	1	1
22768208	22780106	24720117	24731997	+	11899	11881	96.93	1	1
23298265	23308987	25417988	25428668	+	10723	10681	96.67	1	1
23634076	23645360	26012179	26023494	+	11285	11316	95.81	1	1
24377633	24397365	14334510	14314682	-	19733	19829	96.82	1	4
24415318	24431339	14312625	14296546	-	16022	16080	94.65	1	4
24441244	24451454	14285823	14275604	-	10211	10220	95.86	1	4
24959770	24969948	27109770	27119964	+	10179	10195	96.55	1	1
25047882	25058714	27216822	27227634	+	10833	10813	96.36	1	1
25580603	25596301	12776143	12791851	+	15699	15709	94.96	1	8
25708963	25723512	29969456	29984156	+	14550	14701	96.1	1	1
26216421	26226916	4466609	4455989	-	10496	10621	94.8	1	7
26519466	26535649	18346124	18329909	-	16184	16216	95.7	1	1
26563485	26577556	22437116	22451273	+	14072	14158	96.19	1	1
26563487	26582445	10903421	10884381	-	18959	19041	95.64	1	2
26632045	26643930	18224723	18212789	-	11886	11935	96.23	1	1
26958467	26975859	23866830	23884236	+	17393	17407	97.45	1	1
27508848	27518942	24551730	24561914	+	10095	10185	93.09	1	1
27714268	27729396	25232360	25217165	-	15129	15196	96.31	1	1
28064903	28076169	27075422	27086641	+	11267	11220	95.73	1	1
29584336	29596606	29901426	29913572	+	12271	12147	94.81	1	1
29666844	29679378	29974336	29987026	+	12535	12691	95.25	1	1
29738706	29748869	30024479	30034588	+	10164	10110	95.27	1	1
29813247	29826223	30816439	30829433	+	12977	12995	95.77	1	1
30258643	30271619	30816439	30829436	+	12977	12998	95.64	1	1
30433570	30446938	31003897	31017310	+	13369	13414	95.1	1	1
30525303	30538272	31109808	31122735	+	12970	12928	96.04	1	1
30685679	30695901	31223949	31234076	+	10223	10128	94.23	1	1
30709674	30720371	31324169	31334952	+	10698	10784	97.3	1	1
30732839	30743254	31373096	31383510	+	10416	10415	97.04	1	1
30788751	30802865	31408999	31423091	+	14115	14093	94.16	1	1
30854130	30867039	31475593	31488518	+	12910	12926	95.76	1	1
30895966	30906323	31513243	31523614	+	10358	10372	95.5	1	1
31555479	31567363	31698886	31710825	+	11885	11940	93.16	1	1
31570127	31584189	31713660	31727836	+	14063	14177	94.83	1	1
31661648	31672132	31791507	31802083	+	10485	10577	93.13	1	1
31678225	31688572	31805320	31815746	+	10348	10427	96.32	1	1
31714985	31725513	31831966	31842523	+	10529	10558	93.39	1	1
31817791	31835543	31995506	32013233	+	17753	17728	96.29	1	1
32052899	32064600	32291413	32303122	+	11702	11710	95.47	1	1
32138511	32150163	32357885	32369448	+	11653	11564	95.48	1	1
32150164	32165261	32369548	32384755	+	15098	15208	95.87	1	1
32241134	32252752	32430845	32442548	+	11619	11704	91.4	1	1
32256860	32267061	32446867	32457033	+	10202	10167	94.64	1	1
32281208	32293770	32459280	32471826	+	12563	12547	96.64	1	1
32352551	32367635	32521300	32536349	+	15085	15050	94.59	1	1
32533412	32545464	32699026	32710996	+	12053	11971	95.66	1	1
32970142	32983526	32947019	32960408	+	13385	13390	95.89	1	1
33097566	33109220	33066387	33078127	+	11655	11741	96.62	1	1
33128855	33141255	33109002	33121430	+	12401	12429	98.18	1	1
33141252	33151888	33121559	33132247	+	10637	10689	97.11	1	1
33162993	33178140	33144499	33159666	+	15148	15168	96.99	1	1
33196966	33214324	33178905	33196371	+	17359	17467	96.02	1	1
33242597	33262463	33239889	33259654	+	19867	19766	95.85	1	1
33348014	33359692	7617281	7605665	-	11679	11617	94.48	1	1
33691128	33701236	33619472	33629552	+	10109	10081	95.66	1	1
33714386	33729915	33649020	33664598	+	15530	15579	96.15	1	1
33782629	33797865	33681450	33696742	+	15237	15293	96.64	1	1
33888882	33903268	33760158	33774514	+	14387	14357	95.77	1	1
33914935	33926062	33791840	33802924	+	11128	11085	97.81	1	1
33934881	33946492	33810187	33821844	+	11612	11658	95.58	1	1
34131424	34142602	33963457	33974596	+	11179	11140	96.58	1	1
34154794	34170597	33986990	34002932	+	15804	15943	94.98	1	1
34229141	34240675	34077271	34088864	+	11535	11594	95.37	1	1
34389252	34402282	34121268	34134298	+	13031	13031	96.61	1	1
34536661	34551231	34233526	34248230	+	14571	14705	94.57	1	1
34908602	34919592	6782100	6771090	-	10991	11011	92.83	1	5
34942895	34953129	34238801	34248977	+	10235	10177	94.05	1	1
34981191	34993659	34269126	34281482	+	12469	12357	95.68	1	1
35067882	35079301	34388156	34399513	+	11420	11358	95.04	1	1
35145308	35158283	34481328	34494216	+	12976	12889	94.39	1	1
35177127	35192082	34511996	34526859	+	14956	14864	95.38	1	1
35381296	35393635	34626642	34639215	+	12340	12574	93.52	1	1
35394524	35405513	34640608	34651555	+	10990	10948	96.71	1	1
35407782	35418525	34653412	34664164	+	10744	10753	96.35	1	1
35407782	35418525	34782602	34793355	+	10744	10754	96.28	1	1
35420420	35450086	34794071	34823775	+	29667	29705	94.95	1	1
35455880	35471209	34829235	34844564	+	15330	15330	96.95	1	1
35534627	35545443	34881229	34892058	+	10817	10830	96.99	1	1
35565674	35575840	34912322	34922476	+	10167	10155	94.42	1	1
35586194	35598560	34928868	34941441	+	12367	12574	92.37	1	1
35598547	35609138	34941662	34952217	+	10592	10556	97.05	1	1
35696146	35725967	34999379	35029145	+	29822	29767	95.28	1	1
35835241	35856916	35143462	35165015	+	21676	21554	95.94	1	1
36265320	36275732	35615714	35626168	+	10413	10455	97.29	1	1
36315226	36328868	35667732	35681489	+	13643	13758	94.48	1	1
36331884	36356968	35684224	35709216	+	25085	24993	96.09	1	1
36399868	36410345	35758637	35769184	+	10478	10548	95.97	1	1
36516448	36528800	35904298	35916709	+	12353	12412	96.97	1	1
36566614	36579622	35932628	35945686	+	13009	13059	97.05	1	1
36624920	36635488	36017607	36028178	+	10569	10572	96.26	1	1
36727564	36738738	36132714	36143858	+	11175	11145	94.17	1	1
36805049	36818032	36240902	36254081	+	12984	13180	95.47	1	1
36885499	36896453	36342404	36353460	+	10955	11057	96.75	1	1
37276355	37295555	36242658	36261886	+	19201	19229	95.7	1	1
37382326	37395321	21601115	21588141	-	12996	12975	93.73	1	1
37450623	37461836	36416177	36427381	+	11214	11205	95.81	1	1
37648109	37658248	36609257	36619266	+	10140	10010	95.39	1	1
37787958	37802827	36733908	36748826	+	14870	14919	95.47	1	1
37806885	37828337	36754440	36775933	+	21453	21494	95.77	1	1
37844551	37861511	36790239	36807280	+	16961	17042	96.16	1	1
37951971	37968907	36933230	36950238	+	16937	17009	96.98	1	1
38002077	38023590	36994230	37015729	+	21514	21500	93.72	1	1
38025051	38038583	37016834	37030340	+	13533	13507	96.36	1	1
38048195	38058713	37064712	37075314	+	10519	10603	94.98	1	1
38073434	38085934	37091045	37103467	+	12501	12423	96.04	1	1
38181232	38201389	37187499	37207853	+	20158	20355	96.23	1	1
38237279	38260780	37234537	37257958	+	23502	23422	94.82	1	1
38274311	38292816	37266832	37285463	+	18506	18632	96.19	1	1
38309828	38322339	37310403	37322786	+	12512	12384	95.82	1	1
38322429	38335511	37322788	37335845	+	13083	13058	97.48	1	1
38365427	38383948	37381817	37400382	+	18522	18566	96.47	1	1
38394696	38407818	37400603	37413669	+	13123	13067	95.37	1	1
38413651	38425860	37419537	37431726	+	12210	12190	95.03	1	1
38512030	38525090	37510586	37523768	+	13061	13183	94.89	1	1
38623777	38634045	37661145	37671443	+	10269	10299	97.41	1	1
38674227	38688830	37713640	37728161	+	14604	14522	95.38	1	1
38998687	39009257	38007878	38018377	+	10571	10500	95.91	1	1
39064566	39086677	38083825	38106029	+	22112	22205	96.84	1	1
39141832	39156430	38230319	38245029	+	14599	14711	96.97	1	1
39206411	39229726	38288503	38311695	+	23316	23193	96.36	1	1
39247250	39257473	38329507	38339612	+	10224	10106	95.26	1	1
39260508	39278405	38342113	38360019	+	17898	17907	96.5	1	1
39305284	39319237	38394392	38408414	+	13954	14023	96.36	1	1
39326948	39338828	38423255	38435058	+	11881	11804	95.38	1	1
39405278	39420320	38581173	38596119	+	15043	14947	97.15	1	1
39424283	39441870	38603873	38621337	+	17588	17465	95.16	1	1
39526746	39537597	38715387	38726160	+	10852	10774	94.59	1	1
39558619	39571872	38747415	38760680	+	13254	13266	97.6	1	1
39626957	39638300	38819638	38830979	+	11344	11342	94.64	1	1
39684789	39699399	38881391	38895981	+	14611	14591	94.25	1	1
39722983	39746409	38905614	38929164	+	23427	23551	95.58	1	1
39753589	39769110	38947384	38962919	+	15522	15536	95.75	1	1
39769041	39779622	38962931	38973691	+	10582	10761	94.85	1	1
39780737	39792566	38973803	38985618	+	11830	11816	95.93	1	1
39922047	39933901	39093919	39105950	+	11855	12032	92.19	1	1
39973850	39983875	39141246	39151304	+	10026	10059	95.57	1	1
40005835	40017354	39175230	39186721	+	11520	11492	93.12	1	1
40017544	40043321	39186781	39212517	+	25778	25737	94.72	1	1
40163687	40178001	39339041	39353383	+	14315	14343	95.17	1	1
40298642	40312579	39393492	39407508	+	13938	14017	95.57	1	1
40320085	40337188	39419938	39437087	+	17104	17150	96.91	1	1
40383170	40400955	39475002	39492717	+	17786	17716	95.71	1	1
40487594	40511632	39597241	39621416	+	24039	24176	95.88	1	1
40512406	40527553	39620786	39635825	+	15148	15040	95.6	1	1
40549830	40568708	39659294	39677979	+	18879	18686	95.54	1	1
40621455	40635502	40034650	40048761	+	14048	14112	94.33	1	1
40917427	40927539	40189569	40199942	+	10113	10374	91.13	1	1
40927648	40954649	40200037	40227075	+	27002	27039	95.8	1	1
41021431	41032372	40268577	40279604	+	10942	11028	93.4	1	1
41033070	41044408	40287146	40298464	+	11339	11319	95.01	1	1
41138999	41160366	40489938	40511371	+	21368	21434	95.87	1	1
41238735	41251072	40618419	40630705	+	12338	12287	97.69	1	1
41326418	41336983	40754799	40765321	+	10566	10523	98.11	1	1
41339883	41351443	40766531	40778141	+	11561	11611	97.02	1	1
41387082	41409241	40827015	40849367	+	22160	22353	94.73	1	1
41454244	41465966	40905936	40917768	+	11723	11833	95.1	1	1
41499496	41511851	40955521	40967997	+	12356	12477	94.5	1	1
41565950	41578179	41023761	41036011	+	12230	12251	96.29	1	1
41597638	41607848	41046793	41057112	+	10211	10320	93.3	1	1
41608155	41639686	41057200	41088773	+	31532	31574	95.42	1	1
41687384	41698087	41155638	41166338	+	10704	10701	97.69	1	1
41725537	41736592	41224465	41235369	+	11056	10905	94.66	1	1
41773258	41793144	41255306	41275280	+	19887	19975	96.74	1	1
41804418	41823268	41284890	41303845	+	18851	18956	95	1	1
41902431	41914603	41395900	41408162	+	12173	12263	97.32	1	1
41926473	41942005	41404137	41419656	+	15533	15520	94.78	1	1
41966181	41976715	41454216	41464755	+	10535	10540	96.01	1	1
42036573	42054675	41515857	41534050	+	18103	18194	96.87	1	1
42055643	42070415	41538603	41553236	+	14773	14634	96.11	1	1
42070417	42092315	41555143	41577011	+	21899	21869	96.23	1	1
42273386	42286510	41736255	41749370	+	13125	13116	97.93	1	1
42289383	42301056	41752976	41764597	+	11674	11622	95.59	1	1
42301500	42312401	41764624	41775525	+	10902	10902	98.94	1	1
42330852	42349873	41794227	41813327	+	19022	19101	96.39	1	1
42432792	42453087	41892286	41912565	+	20296	20280	97.28	1	1
42453232	42469105	41912556	41928469	+	15874	15914	96.82	1	1
42474796	42496462	41931448	41953018	+	21667	21571	96.08	1	1
42497495	42507654	41954660	41964775	+	10160	10116	94.05	1	1
42507994	42522643	41965412	41980118	+	14650	14707	96.07	1	1
42522877	42548406	41980457	42006023	+	25530	25567	95.91	1	1
42600016	42627884	42088395	42116326	+	27869	27932	96.08	1	1
42660119	42672755	42198130	42210737	+	12637	12608	93.49	1	1
42737407	42752895	42272765	42288219	+	15489	15455	96.16	1	1
42794536	42804678	42329556	42339727	+	10143	10172	92.69	1	1
42968478	42979388	42453867	42465094	+	10911	11228	93.06	1	1
43016049	43026702	42486759	42497237	+	10654	10479	92.33	1	1
43078778	43088880	42566700	42576752	+	10103	10053	95.95	1	1
43094001	43111421	42566707	42584133	+	17421	17427	95.36	1	1
43137339	43148108	42603980	42614758	+	10770	10779	92.49	1	1
43236583	43250753	42679344	42693567	+	14171	14224	96.23	1	1
43287839	43301133	42740660	42753896	+	13295	13237	94.64	1	1
43396266	43409460	42901792	42915026	+	13195	13235	94.76	1	1
43448812	43467675	42959452	42978387	+	18864	18936	94.99	1	1
43558565	43569569	43054358	43065349	+	11005	10992	95.51	1	1
43631426	43647082	43129158	43144754	+	15657	15597	96.47	1	1
43647971	43658984	43144755	43155839	+	11014	11085	97.23	1	1
43670999	43682772	43172818	43184662	+	11774	11845	94.1	1	1
43701194	43711530	43195299	43205652	+	10337	10354	97.79	1	1
43730014	43740782	43244062	43254789	+	10769	10728	95.85	1	1
43743611	43753789	43258410	43268690	+	10179	10281	94.28	1	1
43754888	43768336	43268686	43282060	+	13449	13375	94.84	1	1
43812030	43826633	43318217	43332890	+	14604	14674	95.98	1	1
43830697	43848863	43334376	43352628	+	18167	18253	94.54	1	1
43926747	43945184	43412663	43431036	+	18438	18374	98.11	1	1
43964043	43975531	43451565	43463047	+	11489	11483	94.11	1	1
44018701	44031415	43476622	43489383	+	12715	12762	95.12	1	1
44033440	44043976	43490604	43501214	+	10537	10611	96.51	1	1
44106382	44116656	43624927	43635182	+	10275	10256	96.71	1	1
44127280	44137963	43647452	43658268	+	10684	10817	94.3	1	1
44145203	44156387	43664266	43675340	+	11185	11075	94.82	1	1
44201894	44213325	43736525	43747864	+	11432	11340	94.46	1	1
44224411	44235314	43775302	43786295	+	10904	10994	95.98	1	1
44337600	44359075	43967431	43988840	+	21476	21410	97	1	1
44498494	44513313	44110700	44125414	+	14820	14715	95.57	1	1
44740121	44750374	44414072	44424282	+	10254	10211	95.57	1	1
44776676	44789186	44452536	44465093	+	12511	12558	96.5	1	1
44793562	44815053	44465634	44487235	+	21492	21602	95.42	1	1
44818676	44829755	44491023	44502314	+	11080	11292	94.74	1	1
44881499	44894288	44554452	44567341	+	12790	12890	96.12	1	1
44923541	44934171	44596090	44606714	+	10631	10625	96.11	1	1
44969539	44983113	44644919	44658486	+	13575	13568	96.64	1	1
45036282	45049735	44715200	44728619	+	13454	13420	94.92	1	1
45076264	45090668	44753903	44768387	+	14405	14485	95.94	1	1
45119634	45130051	44794629	44805046	+	10418	10418	96.91	1	1
45150024	45161371	44815943	44827322	+	11348	11380	94.93	1	1
45179777	45191492	44843192	44854798	+	11716	11607	96.07	1	1
45194757	45204974	44863360	44873584	+	10218	10225	97.32	1	1
45248454	45260147	44959124	44970727	+	11694	11604	93.97	1	1
45265303	45275307	44976788	44986929	+	10005	10142	93.91	1	1
45275694	45286143	44988821	44999308	+	10450	10488	96.7	1	1
45372657	45395132	45144353	45166813	+	22476	22461	95.1	1	1
45440022	45450625	45205041	45215695	+	10604	10655	97.32	1	1
45499373	45511113	45261943	45273562	+	11741	11620	96.32	1	1
45525539	45553320	45280259	45307987	+	27782	27729	96.65	1	1
45563024	45574298	45315091	45326392	+	11275	11302	96.15	1	1
45576038	45586079	45328964	45339001	+	10042	10038	96.84	1	1
45644611	45654692	45429076	45439381	+	10082	10306	92.94	1	1
45781520	45798741	45187761	45205006	+	17222	17246	96.84	1	1
45901221	45921077	45289400	45309196	+	19857	19797	96.04	1	1
45959771	45973831	45340036	45353858	+	14061	13823	93.43	1	1
46026734	46040484	45443511	45457178	+	13751	13668	97.03	1	1
46057469	46068035	45459600	45470155	+	10567	10556	96.75	1	1
46080713	46092200	45483341	45494736	+	11488	11396	97.04	1	1
46142825	46154892	45544068	45556082	+	12068	12015	97.09	1	1
46198072	46208395	45569655	45579974	+	10324	10320	97.01	1	1
46208802	46224644	45579961	45595771	+	15843	15811	96.33	1	1
46243203	46255772	45609546	45622111	+	12570	12566	96.97	1	1
46283796	46294892	45645865	45657101	+	11097	11237	94.31	1	1
46322576	46333116	45683241	45693820	+	10541	10580	96.84	1	1
46390574	46408523	45749899	45767858	+	17950	17960	96.5	1	1
46476968	46489251	45817235	45829410	+	12284	12176	94.08	1	1
46491392	46507408	45831414	45847207	+	16017	15794	95.89	1	1
46556981	46567813	45897857	45908619	+	10833	10763	93.27	1	1
46635271	46655164	45968257	45988251	+	19894	19995	94.23	1	1
46760010	46773593	46116775	46130398	+	13584	13624	96.47	1	1
46773946	46790616	46130464	46147156	+	16671	16693	94.53	1	1
46820256	46836798	46183017	46199469	+	16543	16453	94.14	1	1
46880825	46896303	60515613	60531066	+	15479	15454	97.43	1	1
46905491	46923672	46442809	46461097	+	18182	18289	95.59	1	1
46970341	46980345	46504951	46514990	+	10005	10040	97.28	1	1
47046277	47066495	46554490	46574769	+	20219	20280	96.4	1	1
47105481	47115524	46605771	46615827	+	10044	10057	93	1	1
47116570	47136708	46616937	46636901	+	20139	19965	94.83	1	1
47258740	47270827	46850389	46862421	+	12088	12033	96.21	1	1
47508088	47520648	47072608	47085175	+	12561	12568	93.86	1	1
47533812	47551509	47107468	47125085	+	17698	17618	95.96	1	1
47551643	47563755	47125087	47137264	+	12113	12178	95.76	1	1
47596048	47606741	47179323	47189987	+	10694	10665	95.08	1	1
47634881	47655281	47222719	47243037	+	20401	20319	95.96	1	1
47697073	47710754	47288659	47302234	+	13682	13576	96.71	1	1
47802839	47814383	47377371	47388906	+	11545	11536	96	1	1
47820306	47834082	47395671	47409459	+	13777	13789	96.32	1	1
47835179	47851098	47409656	47425593	+	15920	15938	97.25	1	1
47895053	47910072	47531169	47546127	+	15020	14959	94.99	1	1
48009585	48030672	47637779	47658916	+	21088	21138	94.84	1	1
48042831	48056422	47658802	47672400	+	13592	13599	95.48	1	1
48101708	48112013	47728272	47738488	+	10306	10217	95.73	1	1
48133998	48151370	47771595	47788983	+	17373	17389	97.55	1	1
48151361	48162115	47789224	47799987	+	10755	10764	96.86	1	1
48195011	48209407	47840135	47854564	+	14397	14430	96.58	1	1
48237221	48249579	47905712	47918197	+	12359	12486	95.73	1	1
48249576	48259637	47918450	47928558	+	10062	10109	96.83	1	1
48317097	48337457	47984969	48005344	+	20361	20376	95.67	1	1
48384309	48400927	48027727	48044388	+	16619	16662	97.02	1	1
48449887	48462568	48092042	48104707	+	12682	12666	96.7	1	1
48483839	48495714	48128430	48140358	+	11876	11929	94.79	1	1
48524485	48536339	48186021	48197811	+	11855	11791	95.8	1	1
48544928	48562084	48207773	48224799	+	17157	17027	95.11	1	1
48597330	48610342	48263729	48276671	+	13013	12943	94.65	1	1
48614907	48628172	48281068	48294233	+	13266	13166	96.04	1	1
48651570	48670501	48318940	48337868	+	18932	18929	97.55	1	1
48755497	48767994	48416118	48428411	+	12498	12294	96.31	1	1
48797685	48809765	48449722	48461875	+	12081	12154	95.32	1	1
48852542	48873212	48504639	48525065	+	20671	20427	94.18	1	1
48874863	48897018	48525863	48548171	+	22156	22309	96.21	1	1
48905639	48916877	48564234	48575518	+	11239	11285	94.76	1	1
48930247	48951992	48586589	48608247	+	21746	21659	96.69	1	1
49062369	49074594	48732485	48744755	+	12226	12271	97.4	1	1
49107941	49120674	48779639	48792298	+	12734	12660	95.95	1	1
49120970	49136068	48792291	48807416	+	15099	15126	96.37	1	1
49140043	49161874	48811315	48833144	+	21832	21830	95.04	1	1
49161869	49174184	48833726	48846168	+	12316	12443	94.49	1	1
49241982	49257878	48909033	48924927	+	15897	15895	96.97	1	1
49257878	49283098	48925212	48950521	+	25221	25310	96.66	1	1
49286413	49301598	48950839	48966011	+	15186	15173	96.31	1	1
49316224	49330469	49001736	49015932	+	14246	14197	98.01	1	1
49392230	49406466	49131601	49145925	+	14237	14325	98.23	1	1
49432027	49454222	49172113	49194298	+	22196	22186	96.73	1	1
49497451	49520055	49232293	49254927	+	22605	22635	97.39	1	1
49521471	49550465	49255194	49284275	+	28995	29082	95.5	1	1
49593010	49607934	49324861	49339849	+	14925	14989	95.43	1	1
49912002	49922062	49660106	49670243	+	10061	10138	96.84	1	1
49922426	49934727	49670240	49682490	+	12302	12251	98.05	1	1
49971078	49982179	49717316	49728373	+	11102	11058	94.57	1	1
50055373	50095482	49819068	49859211	+	40110	40144	96.93	1	1
50105031	50119698	50846330	50860874	+	14668	14545	95.04	1	1
50302083	50319205	51080818	51097943	+	17123	17126	97.5	1	1
50356776	50368290	51122221	51133845	+	11515	11625	93.2	1	1
50378099	50388583	50202738	50213244	+	10485	10507	96.54	1	1
50405294	50420482	50222989	50238260	+	15189	15272	95.16	1	1
50405294	50420482	51164652	51179918	+	15189	15267	94.86	1	1
50582370	50592471	51283984	51294120	+	10102	10137	95.84	1	1
50604811	50615112	50385847	50396096	+	10302	10250	96.38	1	1
50621409	50634498	51333321	51346299	+	13090	12979	96.16	1	1
50658731	50670021	51373521	51384748	+	11291	11228	94.88	1	1
50789716	50801425	51493878	51505592	+	11710	11715	97.9	1	1
50833906	50848492	51542093	51556756	+	14587	14664	95.24	1	1
51038894	51051934	51745312	51758277	+	13041	12966	95.74	1	1
51093383	51108683	51795544	51810801	+	15301	15258	95.04	1	1
51172836	51196579	51881550	51905140	+	23744	23591	96.61	1	1
51206008	51216554	51913668	51924332	+	10547	10665	95.22	1	1
51259489	51273163	51983786	51997441	+	13675	13656	97.03	1	1
51327497	51352803	52045729	52071202	+	25307	25474	94.62	1	1
51378594	51397471	52086289	52105227	+	18878	18939	97.13	1	1
51398059	51414323	52105501	52121812	+	16265	16312	96.3	1	1
51415001	51427527	52124004	52136393	+	12527	12390	93.96	1	1
51461678	51471789	52168613	52178775	+	10112	10163	93.94	1	1
51499337	51521672	52211238	52233695	+	22336	22458	96.53	1	1
51657131	51675492	52353196	52371480	+	18362	18285	96.79	1	1
51693848	51704824	52388332	52399228	+	10977	10897	96.43	1	1
51715841	51726298	52408776	52419219	+	10458	10444	96.34	1	1
51772474	51782801	52490842	52501236	+	10328	10395	93.3	1	1
51838472	51852964	52546822	52561373	+	14493	14552	96.23	1	1
51939857	51951344	52631127	52642637	+	11488	11511	96.08	1	1
51951851	51974154	52642533	52664915	+	22304	22383	97.18	1	1
51996943	52009734	52686565	52699392	+	12792	12828	93.64	1	1
52078709	52097494	52748375	52767363	+	18786	18989	93.94	1	1
52113419	52125540	52783945	52796123	+	12122	12179	96.06	1	1
52183946	52205377	52855265	52876502	+	21432	21238	95.07	1	1
52205647	52216759	52876501	52887764	+	11113	11264	95.96	1	1
52227965	52238600	52896273	52906946	+	10636	10674	94.31	1	1
52292947	52312241	53028090	53047423	+	19295	19334	96.1	1	1
52362199	52387849	53105876	53131440	+	25651	25565	94.11	1	1
52443273	52458289	53171654	53186705	+	15017	15052	97.08	1	1
52559463	52571400	53255781	53267682	+	11938	11902	96.63	1	1
52662145	52673616	53393615	53405139	+	11472	11525	96.15	1	1
52710646	52722742	53440997	53453028	+	12097	12032	96.15	1	1
52851061	52866951	53526036	53541857	+	15891	15822	96.36	1	1
52991321	53007358	53687044	53703191	+	16038	16148	95.3	1	1
53009464	53024652	53718384	53733554	+	15189	15171	96.79	1	1
53152519	53168286	53862752	53878548	+	15768	15797	97.09	1	1
53417637	53429210	53907437	53918840	+	11574	11404	94.25	1	1
53432332	53452010	53923813	53943505	+	19679	19693	96.05	1	1
53501465	53512540	53969101	53980067	+	11076	10967	94.87	1	1
53513638	53525986	53981197	53993612	+	12349	12416	95.85	1	1
53533304	53544098	54001076	54011909	+	10795	10834	94.01	1	1
53597669	53611177	54041388	54054821	+	13509	13434	94.92	1	1
53655780	53666508	54132804	54143489	+	10729	10686	93.27	1	1
53722753	53735148	54195479	54207928	+	12396	12450	94.71	1	1
53771998	53784449	54257848	54270293	+	12452	12446	94.39	1	1
53834011	53846686	54301806	54314590	+	12676	12785	95.69	1	1
53873452	53887163	54340652	54354367	+	13712	13716	95.11	1	1
53906993	53928419	54388611	54410011	+	21427	21401	97.25	1	1
53957804	53984808	54472023	54498771	+	27005	26749	94.46	1	1
54035534	54046660	54547327	54558367	+	11127	11041	93.48	1	1
54115307	54126192	54597465	54608479	+	10886	11015	93.25	1	1
54247332	54259779	54729828	54742380	+	12448	12553	96.66	1	1
54279665	54296899	54786343	54803607	+	17235	17265	96.71	1	1
54413027	54425098	54949162	54961133	+	12072	11972	96.55	1	1
54427243	54443731	54961952	54978380	+	16489	16429	94.36	1	1
54472238	54495933	55007037	55030735	+	23696	23699	97.45	1	1
54505750	54519538	55038828	55052684	+	13789	13857	96.7	1	1
54543138	54567646	55068191	55092533	+	24509	24343	96.51	1	1
54590681	54607649	55103692	55120705	+	16969	17014	97.17	1	1
54717564	54730491	55237698	55250619	+	12928	12922	96.36	1	1
54847356	54858671	55323873	55335223	+	11316	11351	96.44	1	1
54912500	54932899	55385722	55406072	+	20400	20351	95.74	1	1
54934651	54948912	55408729	55422847	+	14262	14119	94.28	1	1
55013780	55025879	55469827	55481835	+	12100	12009	96.23	1	1
55057161	55071149	55503299	55517370	+	13989	14072	97.09	1	1
55071267	55082454	55517372	55528557	+	11188	11186	97.4	1	1
55099366	55114582	55543257	55558496	+	15217	15240	95.46	1	1
55223827	55242455	55696100	55714706	+	18629	18607	95.64	1	1
55251577	55262208	55722701	55733349	+	10632	10649	96.24	1	1
55306749	55330135	59334425	59357797	+	23387	23373	97.43	1	1
55339833	55351487	59370259	59381917	+	11655	11659	95.78	1	1
55380167	55392347	59502962	59515190	+	12181	12229	96.75	1	1
55418093	55432951	59538119	59553045	+	14859	14927	97.3	1	1
55473993	55484676	59615892	59626566	+	10684	10675	95.28	1	1
55537528	55554602	59668523	59685625	+	17075	17103	96.57	1	1
55576490	55587503	59735789	59746828	+	11014	11040	97.13	1	1
55650028	55663588	59268956	59255395	-	13561	13562	96.61	1	1
55663784	55677052	59255216	59241828	-	13269	13389	94.64	1	1
55688729	55700981	59861211	59873554	+	12253	12344	96.15	1	1
55690007	55701153	59216948	59205736	-	11147	11213	96.29	1	1
55771466	55785202	59181135	59167333	-	13737	13803	94.89	1	1
55771466	55785202	59885981	59899783	+	13737	13803	94.95	1	1
55802550	55815903	59151248	59137973	-	13354	13276	96.24	1	1
55906599	55927013	59957353	59977663	+	20415	20311	97.06	1	1
55996934	56007875	60045811	60056762	+	10942	10952	96.83	1	1
56008012	56021990	60056768	60070810	+	13979	14043	97.44	1	1
56054733	56080067	58987005	58961437	-	25335	25569	95.47	1	1
56061607	56080067	60109491	60128236	+	18461	18746	94.73	1	1
56197047	56211015	60284170	60298124	+	13969	13955	96.38	1	1
56257839	56276154	58617399	58599118	-	18316	18282	97.52	1	1
56311397	56324324	58555397	58542558	-	12928	12840	97.46	1	1
56330839	56342229	58517815	58506455	-	11391	11361	95.62	1	1
56428865	56443166	58390390	58404644	+	14302	14255	98.28	1	1
56457843	56474259	58333075	58349468	+	16417	16394	96.37	1	1
56466025	56484206	58411385	58429482	+	18182	18098	97.28	1	1
56534934	56545202	58292240	58282031	-	10269	10210	94.9	1	1
56559165	56572431	58288426	58275126	-	13267	13301	96.95	1	1
56759359	56769828	58232374	58221987	-	10470	10388	95.96	1	1
56769830	56788855	58221880	58202938	-	19026	18943	95.33	1	1
56791124	56806676	58200953	58185343	-	15553	15611	95.65	1	1
56851602	56867912	57918396	57901815	-	16311	16582	95.15	1	1
56909152	56924510	58062197	58046786	-	15359	15412	96.82	1	1
56925338	56936542	57840869	57829535	-	11205	11335	96.2	1	1
56989622	57002578	57773667	57760689	-	12957	12979	96.98	1	1
57071446	57081791	57666283	57655863	-	10346	10421	96.42	1	1
57125552	57145083	57608890	57589431	-	19532	19460	95.85	1	1
57168257	57179046	57559989	57549169	-	10790	10821	97.29	1	1
57192813	57204361	57517018	57505409	-	11549	11610	96.77	1	1
57305183	57321521	57470273	57453997	-	16339	16277	95.69	1	1
57483256	57497005	57393089	57379472	-	13750	13618	95.45	1	1
57520419	57533740	57369617	57356276	-	13322	13342	96.67	1	1
57610280	57638108	57224228	57196400	-	27829	27829	95.94	1	1
57651921	57665565	57175060	57161447	-	13645	13614	98.43	1	1
57683155	57698555	57129547	57114117	-	15401	15431	96.36	1	1
57828381	57844517	57002584	56986455	-	16137	16130	97.36	1	1
57931399	57942676	56937283	56926095	-	11278	11189	96.67	1	1
57956753	57968089	56908173	56896977	-	11337	11197	96.22	1	1
58047483	58062725	56858599	56843359	-	15243	15241	97.01	1	1
58089069	58105338	56817386	56801017	-	16270	16370	95.01	1	1
58117777	58131906	56789508	56775337	-	14130	14172	97.08	1	1
58154537	58168024	56750683	56737182	-	13488	13502	97.89	1	1
58267063	58277691	56656604	56646049	-	10629	10556	92.94	1	1
58301754	58319749	56627996	56610109	-	17996	17888	95.15	1	1
58326634	58340082	56610103	56596714	-	13449	13390	94.72	1	1
58389137	58402884	56502306	56488551	-	13748	13756	95.07	1	1
58402880	58420613	56488278	56470636	-	17734	17643	95.71	1	1
58423328	58438417	56466016	56450807	-	15090	15210	96.7	1	1
58450571	58462258	56438747	56427023	-	11688	11725	97.78	1	1
58622156	58654211	56355577	56323390	-	32056	32188	97.07	1	1
58722909	58734767	56258458	56246714	-	11859	11745	94.06	1	1
58816679	58833467	56195669	56178869	-	16789	16801	96.23	1	1
58833954	58845072	56178327	56167096	-	11119	11232	96.01	1	1
58850540	58860687	56163075	56152982	-	10148	10094	96.2	1	1
58884294	58896760	56136065	56123493	-	12467	12573	93.32	1	1
58899678	58913035	56120423	56107134	-	13358	13290	95.97	1	1
58920882	58932477	56097456	56085935	-	11596	11522	94.72	1	1
59005299	59022552	56018913	56001668	-	17254	17246	94.97	1	1
59116827	59132894	55906796	55890740	-	16068	16057	96.81	1	1
59228856	59242945	56019175	56005063	-	14090	14113	95.62	1	1
59346129	59362578	55907414	55891048	-	16450	16367	97.24	1	1
197464	209305	8202684	8190829	-	11842	11856	93.29	2	2
430732	453092	8138716	8116171	-	22361	22546	96.05	2	2
513514	527244	8030834	8017030	-	13731	13805	96.52	2	2
543934	554799	7991276	7980377	-	10866	10900	96.23	2	2
805079	815618	7916993	7906501	-	10540	10493	93.59	2	2
1517851	1532642	7377121	7362309	-	14792	14813	94.07	2	2
1538643	1552550	7356842	7342970	-	13908	13873	95.75	2	2
1635871	1646421	7254835	7244327	-	10551	10509	96.9	2	2
1672158	1685765	7189073	7175436	-	13608	13638	95.85	2	2
1736025	1746582	7134097	7123705	-	10558	10393	94.47	2	2
1754300	1770980	7104463	7087684	-	16681	16780	97.06	2	2
1776587	1796012	7082792	7063350	-	19426	19443	96.06	2	2
2240612	2251625	6544388	6533290	-	11014	11099	95.97	2	2
2413223	2433230	6397365	6377294	-	20008	20072	96.61	2	2
2627653	2642353	6260054	6245365	-	14701	14690	96.38	2	2
2710202	2726421	6653359	6637111	-	16220	16249	94.87	2	2
2784422	2797321	6543918	6531056	-	12900	12863	95.64	2	2
2921591	2940612	8564548	8583679	+	19022	19132	95.67	2	2
3301148	3315988	8905246	8920028	+	14841	14783	97.46	2	2
3485822	3498361	9371661	9384217	+	12540	12557	97.03	2	2
3644978	3656154	9472748	9483962	+	11177	11215	97.52	2	2
3659039	3670995	9495298	9507300	+	11957	12003	96.11	2	2
3936249	3950718	8760499	8774981	+	14470	14483	97.21	2	2
4008364	4022635	8834167	8848486	+	14272	14320	96.27	2	2
4400884	4411515	9115745	9126292	+	10632	10548	96.04	2	2
4506828	4533006	9372506	9398596	+	26179	26091	98.23	2	2
4585355	4597240	9496228	9508155	+	11886	11928	96.65	2	2
4854796	4869714	9831442	9846429	+	14919	14988	96.03	2	2
5293455	5306189	10906350	10919178	+	12735	12829	96.78	2	2
5317535	5328605	10923116	10934240	+	11071	11125	98.03	2	2
5397930	5409054	11070634	11081732	+	11125	11099	95.79	2	2
5873431	5890737	11946480	11963816	+	17307	17337	97.49	2	2
6011907	6028561	12078084	12094789	+	16655	16706	98.41	2	2
6028618	6044887	12095304	12111566	+	16270	16263	97.43	2	2
6049835	6070636	12120999	12141732	+	20802	20734	96.17	2	2
6296030	6307621	12261891	12273524	+	11592	11634	96.53	2	2
6576438	6589969	12533839	12547410	+	13532	13572	96.79	2	2
6646877	6657020	12620676	12630774	+	10144	10099	94.13	2	2
6759665	6771059	12754500	12765784	+	11395	11285	94.12	2	2
6953159	6965659	12613387	12625869	+	12501	12483	93.96	2	2
7395395	7408335	9783300	9770505	-	12941	12796	92.2	2	2
7467835	7487643	13032506	13052447	+	19809	19942	96.1	2	2
7516770	7527955	13124852	13135940	+	11186	11089	95.46	2	2
7578490	7594663	13182051	13198236	+	16174	16186	97.33	2	2
7618498	7631201	13251616	13264265	+	12704	12650	95.61	2	2
7694261	7706640	13289217	13301617	+	12380	12401	97.71	2	2
7919596	7936998	13473917	13491230	+	17403	17314	95.9	2	2
8245540	8259893	14041182	14055501	+	14354	14320	93.47	2	2
8786003	8796396	14825011	14835436	+	10394	10426	97	2	2
8804934	8815868	14854980	14865876	+	10935	10897	95.36	2	2
8898392	8913930	14941403	14957020	+	15539	15618	97.02	2	2
8965439	8980562	15006135	15021308	+	15124	15174	95.67	2	2
9068891	9079190	15058707	15069035	+	10300	10329	97.73	2	2
9101165	9112939	15127880	15139904	+	11775	12025	94.38	2	2
9129489	9141756	15181262	15193516	+	12268	12255	97.42	2	2
9145374	9155892	15200503	15211078	+	10519	10576	95.98	2	2
9419776	9434937	15312435	15327709	+	15162	15275	95.71	2	2
9435177	9451247	15327999	15344079	+	16071	16081	96.68	2	2
10257751	10267988	16539588	16549810	+	10238	10223	96.76	2	2
10299458	10310378	16479783	16490628	+	10921	10846	95	2	2
10365406	10376337	16731449	16742443	+	10932	10995	95.61	2	2
11383844	11396887	17790124	17777071	-	13044	13054	97.45	2	2
11511123	11523458	18107303	18119656	+	12336	12354	94.99	2	2
11580082	11595994	18174624	18190489	+	15913	15866	97.06	2	2
11624275	11634895	18231157	18241818	+	10621	10662	96.84	2	2
12121337	12132071	18469274	18479902	+	10735	10629	94.34	2	2
12928429	12938462	19011062	19021085	+	10034	10024	96.4	2	2
12939237	12953365	19024253	19038480	+	14129	14228	96.33	2	2
14326388	14336448	24633816	24643830	+	10061	10015	89.04	2	4
14818188	14829548	21473149	21484474	+	11361	11326	93.9	2	2
14916368	14927211	21123555	21134443	+	10844	10889	96.36	2	2
15343727	15355013	21663452	21674853	+	11287	11402	96.75	2	2
15710213	15721444	22362946	22374141	+	11232	11196	96.54	2	2
16060369	16073176	23130300	23143073	+	12808	12774	94.52	2	2
16077506	16088931	23151257	23162550	+	11426	11294	96.28	2	2
16579882	16591032	18681177	18692304	+	11151	11128	93.81	2	8
16634854	16647908	12292315	12279281	-	13055	13035	94.87	2	7
16657077	16668279	21781134	21769890	-	11203	11245	97.7	2	2
17081485	17097533	14370408	14386316	+	16049	15909	93.85	2	6
17213334	17224635	22012654	22024066	+	11302	11413	96.68	2	2
17271869	17284066	22090481	22102656	+	12198	12176	97.18	2	2
18124529	18139522	24281553	24296551	+	14994	14999	97.07	2	2
18174562	18185847	24321166	24332436	+	11286	11271	96.02	2	2
18256582	18266732	24369717	24379813	+	10151	10097	98.76	2	2
18314678	18329077	24463981	24478445	+	14400	14465	96.84	2	2
18413483	18424556	24582425	24593541	+	11074	11117	96.48	2	2
18432923	18446895	24632400	24646283	+	13973	13884	95	2	2
18855597	18870549	25122651	25137783	+	14953	15133	95.69	2	2
18965980	18976892	4460838	4471801	+	10913	10964	94.98	2	7
19307210	19320290	25642439	25655486	+	13081	13048	96.18	2	2
19374659	19390242	25826663	25842305	+	15584	15643	94.54	2	2
19379151	19391822	26359019	26371746	+	12672	12728	95.43	2	2
19400088	19411368	26377012	26388336	+	11281	11325	95.83	2	2
19683128	19697987	26223700	26238658	+	14860	14959	93.15	2	2
19700646	19713521	26238867	26251524	+	12876	12658	94.49	2	2
19733412	19743628	26814984	26825213	+	10217	10230	95.43	2	2
19997064	20010144	27043619	27056660	+	13081	13042	96.44	2	2
20043554	20059254	14984801	15000568	+	15701	15768	95.1	2	5
20049958	20063052	12735099	12748177	+	13095	13079	95.7	2	2
20230478	20241724	27174274	27185631	+	11247	11358	93.92	2	2
20694293	20705160	27561089	27571967	+	10868	10879	94.22	2	2
20768438	20778889	27647952	27658427	+	10452	10476	97.34	2	2
20851117	20869148	27782958	27800918	+	18032	17961	97.7	2	2
20987756	21003545	28119552	28135446	+	15790	15895	96.7	2	2
21109055	21121060	28352358	28364497	+	12006	12140	95.88	2	2
21169773	21182097	28421413	28433583	+	12325	12171	95.12	2	2
21384870	21398414	28565869	28579275	+	13545	13407	94.12	2	2
21644301	21655753	28814477	28825921	+	11453	11445	96.85	2	2
21821295	21840946	28986037	29005825	+	19652	19789	95.92	2	2
22073816	22090147	29110886	29127150	+	16332	16265	96.05	2	2
22141926	22153592	29187073	29198778	+	11667	11706	95.33	2	2
22186101	22196159	29253788	29263810	+	10059	10023	96.37	2	2
22237849	22254180	29110886	29127150	+	16332	16265	95.92	2	2
22310177	22323175	29149908	29163023	+	12999	13116	95.2	2	2
22404384	22414491	29253788	29263810	+	10108	10023	96.3	2	2
23056797	23068847	29808499	29820496	+	12051	11998	96.72	2	2
23148448	23166466	29940440	29958568	+	18019	18129	97.17	2	2
23813291	23828747	30610384	30625786	+	15457	15403	96.7	2	2
24205959	24217464	31541521	31553049	+	11506	11529	95.04	2	2
24287947	24301909	14998062	15012026	+	13963	13965	96.63	2	4
24536363	24548044	27190842	27179126	-	11682	11717	94.91	2	1
24578700	24598343	31520732	31540300	+	19644	19569	96.75	2	2
25010723	25023872	31671377	31684473	+	13150	13097	96.49	2	2
25280126	25293026	31907751	31920545	+	12901	12795	95.5	2	2
25293026	25309819	31920710	31937446	+	16794	16737	94.64	2	2
25298113	25309925	31925675	31937552	+	11813	11878	95.89	2	2
25314218	25333475	31938067	31957436	+	19258	19370	92.43	2	2
25353158	25367720	32008481	32023119	+	14563	14639	91.92	2	2
25459412	25473078	32146672	32160384	+	13667	13713	97.78	2	2
25546832	25557492	32250346	32261003	+	10661	10658	93.33	2	2
25557679	25569880	32261541	32273772	+	12202	12232	92.49	2	2
25571351	25593624	32277571	32299843	+	22274	22273	95.95	2	2
25648552	25659407	32357704	32368725	+	10856	11022	95.03	2	2
26030993	26044247	32648123	32661288	+	13255	13166	94.22	2	2
26110746	26121753	32720820	32731789	+	11008	10970	96.33	2	2
26126323	26141057	32742766	32757370	+	14735	14605	96.4	2	2
26562865	26579945	33266977	33283985	+	17081	17009	95.64	2	2
26868143	26880564	33545428	33557890	+	12422	12463	97.06	2	2
26910250	26926949	33585336	33601843	+	16700	16508	94.63	2	2
27094982	27105547	33708029	33718629	+	10566	10601	97.05	2	2
27146661	27157296	33767616	33778296	+	10636	10681	94.56	2	2
27209418	27219800	34005763	33995412	-	10383	10352	95.79	2	2
27296138	27309053	33910027	33897050	-	12916	12978	95.49	2	2
27350137	27364901	33848548	33863523	+	14765	14976	95.7	2	2
27442145	27460900	33925104	33943899	+	18756	18796	97.6	2	2
27474378	27487825	33969884	33983421	+	13448	13538	96.29	2	2
27643740	27657205	34017273	34030759	+	13466	13487	94.97	2	2
27697591	27712565	34060787	34075853	+	14975	15067	95.72	2	2
27851905	27863661	31894137	31882418	-	11757	11720	93.06	2	1
27870333	27885461	34217859	34232954	+	15129	15096	95.94	2	2
27903975	27917007	34255788	34268753	+	13033	12966	95.76	2	2
27933036	27946263	34283458	34296506	+	13228	13049	95.15	2	2
27948097	27958601	34297952	34308458	+	10505	10507	97.51	2	2
28129298	28140643	34539468	34550925	+	11346	11458	95.1	2	2
28257686	28275055	34718793	34736219	+	17370	17427	96.44	2	2
28332730	28344669	34789785	34801656	+	11940	11872	96.34	2	2
28345005	28355464	34801675	34812194	+	10460	10520	95.59	2	2
28530326	28547236	34956877	34973765	+	16911	16889	95.51	2	2
28857927	28880634	35158362	35181318	+	22708	22957	95.36	2	2
28880735	28891624	35181319	35192080	+	10890	10762	95.6	2	2
28893144	28904160	35192881	35203933	+	11017	11053	95.54	2	2
28933997	28947534	35227729	35241238	+	13538	13510	96.96	2	2
28974226	28986988	35271202	35284049	+	12763	12848	96.9	2	2
29256107	29273737	35391192	35408891	+	17631	17700	95.86	2	2
29304134	29318052	35436069	35449969	+	13919	13901	96.83	2	2
29345309	29357582	35478323	35490553	+	12274	12231	96.47	2	2
29464324	29480261	35599349	35615302	+	15938	15954	94.97	2	2
29523685	29534024	35642304	35652680	+	10340	10377	96.27	2	2
29534027	29546146	35653201	35665276	+	12120	12076	95.12	2	2
29547128	29563801	35661465	35678246	+	16674	16782	95.81	2	2
29566372	29576480	35681232	35691332	+	10109	10101	94.76	2	2
29600668	29611867	35707083	35718300	+	11200	11218	95.48	2	2
29639113	29652865	35744345	35758046	+	13753	13702	96.03	2	2
29653014	29663639	35758079	35768772	+	10626	10694	95.56	2	2
30312315	30324699	36066558	36078912	+	12385	12355	94.32	2	2
30352716	30365918	36107621	36120935	+	13203	13315	93.87	2	2
30402897	30423184	36144638	36165098	+	20288	20461	95.84	2	2
30530214	30540578	36276998	36287309	+	10365	10312	97.04	2	2
30561868	30577041	36294863	36309974	+	15174	15112	96.47	2	2
30672533	30691472	36397736	36416788	+	18940	19053	96.82	2	2
30741818	30752212	36448278	36458665	+	10395	10388	97.66	2	2
30842507	30853831	36547885	36559242	+	11325	11358	96.45	2	2
30935407	30945798	36448280	36458665	+	10392	10386	97.57	2	2
31015614	31027013	36530682	36541973	+	11400	11292	96.05	2	2
31120489	31133223	36630377	36643172	+	12735	12796	97.75	2	2
31197034	31207208	36718977	36729196	+	10175	10220	94.68	2	2
31208436	31222392	36729189	36743145	+	13957	13957	95.86	2	2
31260825	31277061	36609992	36626304	+	16237	16313	96.46	2	2
31426001	31447333	36777680	36799096	+	21333	21417	95.89	2	2
31447536	31477218	36800079	36829620	+	29683	29542	95.62	2	2
31490076	31500189	36839093	36849208	+	10114	10116	96.44	2	2
31528095	31548807	36800071	36820618	+	20713	20548	96.3	2	2
31563306	31575528	36829622	36841936	+	12223	12315	94.32	2	2
31626868	31639891	36887214	36900329	+	13024	13116	95.31	2	2
31658486	31669434	36921942	36933017	+	10949	11076	94.47	2	2
31797526	31808489	36862003	36873019	+	10964	11017	93.83	2	2
31841817	31851923	36903058	36913199	+	10107	10142	95.02	2	2
31920320	31932986	36976414	36989043	+	12667	12630	95.85	2	2
32040032	32052039	37088622	37100544	+	12008	11923	94.96	2	2
32052195	32069887	37100567	37118218	+	17693	17652	97.03	2	2
32294231	32317041	37344396	37367200	+	22811	22805	96.68	2	2
32318935	32333777	37405541	37420441	+	14843	14901	97.68	2	2
32340427	32356846	37426511	37442879	+	16420	16369	93.91	2	2
32440275	32450480	37521704	37531817	+	10206	10114	94.94	2	2
32541935	32554110	37616488	37628628	+	12176	12141	96.23	2	2
32707567	32722803	37600467	37615736	+	15237	15270	95.61	2	2
32734969	32747162	37616496	37628628	+	12194	12133	96.24	2	2
32753031	32767924	37638827	37653722	+	14894	14896	96.57	2	2
32811780	32828804	37672899	37689850	+	17025	16952	94.79	2	2
32849148	32863660	37704440	37718961	+	14513	14522	93.59	2	2
32863656	32878678	37719773	37734802	+	15023	15030	97.23	2	2
32895368	32910820	37753279	37768658	+	15453	15380	96.86	2	2
32923394	32942723	37781503	37800868	+	19330	19366	94.54	2	2
33032488	33055954	37907455	37930905	+	23467	23451	97.76	2	2
33159206	33169719	38047169	38057561	+	10514	10393	95.39	2	2
33233417	33246636	38124828	38138057	+	13220	13230	98.02	2	2
33434989	33445723	38189745	38200365	+	10735	10621	94.98	2	2
33463101	33489488	38218254	38244857	+	26388	26604	95.59	2	2
33533034	33550176	38289320	38306463	+	17143	17144	97.05	2	2
33598595	33608690	38373211	38383485	+	10096	10275	95.28	2	2
33638196	33650148	38394305	38406203	+	11953	11899	96.33	2	2
33650150	33666708	38406786	38423166	+	16559	16381	94.43	2	2
33739062	33776188	38469330	38506710	+	37127	37381	96.72	2	2
33867297	33881840	38614860	38629353	+	14544	14494	95.74	2	2
33894730	33907386	38672977	38685675	+	12657	12699	96.78	2	2
33957542	33974259	38732962	38749736	+	16718	16775	96.05	2	2
34046827	34060503	38832606	38846256	+	13677	13651	96.37	2	2
34063122	34094795	38846470	38877986	+	31674	31517	96.42	2	2
34127958	34138460	13899411	13888955	-	10503	10457	93.58	2	7
34276093	34302077	39106162	39132207	+	25985	26046	96.12	2	2
34302805	34313295	39132841	39143317	+	10491	10477	96.21	2	2
34330006	34350251	39154719	39174985	+	20246	20267	96.08	2	2
34423731	34444662	39264142	39284887	+	20932	20746	93.58	2	2
34475664	34490634	39363224	39378175	+	14971	14952	95.09	2	2
34689560	34700046	38978197	38988758	+	10487	10562	94.33	2	2
34774275	34800342	39104808	39130967	+	26068	26160	96.08	2	2
34882695	34896758	39211776	39225911	+	14064	14136	96.66	2	2
34935150	34949510	39242979	39257405	+	14361	14427	94.65	2	2
35128677	35142458	39486700	39500530	+	13782	13831	97.6	2	2
35164712	35186695	39518458	39540353	+	21984	21896	97.75	2	2
35197744	35218009	39541515	39561954	+	20266	20440	96.62	2	2
35218007	35230664	39561637	39574217	+	12658	12581	94.54	2	2
35252304	35264354	39613467	39625448	+	12051	11982	95.95	2	2
35285457	35301723	39644920	39661128	+	16267	16209	95.92	2	2
35302600	35313017	39661115	39671571	+	10418	10457	94.91	2	2
35414736	35427147	39784460	39796791	+	12412	12332	96.47	2	2
35487749	35502447	39936569	39951073	+	14699	14505	94.76	2	2
35513085	35533824	39961334	39982181	+	20740	20848	95.57	2	2
35636042	35648926	40060621	40073711	+	12885	13091	95.91	2	2
35701255	35716539	40120092	40135391	+	15285	15300	95.23	2	2
35717815	35730064	40137334	40149522	+	12250	12189	95.89	2	2
35730829	35754157	40150162	40173444	+	23329	23283	95.98	2	2
35759858	35774686	40176545	40191481	+	14829	14937	97.28	2	2
35781182	35802741	40201830	40223403	+	21560	21574	95.8	2	2
35874851	35885218	40273475	40283724	+	10368	10250	92.56	2	2
35946004	35956050	40317040	40327193	+	10047	10154	94.9	2	2
35968320	35981780	40338745	40352231	+	13461	13487	95.97	2	2
35988472	35999227	40358911	40369586	+	10756	10676	95.75	2	2
36005403	36019683	40366243	40380645	+	14281	14403	95.75	2	2
36026966	36043822	40406403	40423240	+	16857	16838	96.31	2	2
36047993	36064289	40426579	40442947	+	16297	16369	96.04	2	2
36102448	36114822	40524490	40536822	+	12375	12333	94.02	2	2
36125752	36137759	40541916	40553856	+	12008	11941	96.37	2	2
36142918	36153136	40572697	40583023	+	10219	10327	96.13	2	2
36192540	36204342	40594340	40606203	+	11803	11864	94.44	2	2
36204887	36217015	40606191	40618257	+	12129	12067	96.43	2	2
36229609	36246496	40627236	40644242	+	16888	17007	94.78	2	2
36254620	36265337	40655025	40665813	+	10718	10789	95.36	2	2
36304791	36325263	40720187	40740682	+	20473	20496	95.51	2	2
36341106	36361996	40757147	40778083	+	20891	20937	96.38	2	2
36391446	36408313	40832365	40849234	+	16868	16870	96.37	2	2
36408659	36423695	40849282	40864221	+	15037	14940	93.84	2	2
36450114	36460896	40887731	40898546	+	10783	10816	97.49	2	2
36503721	36516507	40968522	40981254	+	12787	12733	95.21	2	2
36536614	36549215	41017840	41030478	+	12602	12639	96.9	2	2
36581945	36594238	41094494	41106722	+	12294	12229	97.11	2	2
36609662	36620188	41121546	41132201	+	10527	10656	96.43	2	2
36665097	36687406	41195889	41218241	+	22310	22353	96.5	2	2
36738405	36748686	41249500	41259856	+	10282	10357	95.76	2	2
36814291	36835556	41328291	41349392	+	21266	21102	94.62	2	2
36839499	36860375	41353225	41374101	+	20877	20877	95.74	2	2
36860371	36885569	41379383	41404715	+	25199	25333	97.18	2	2
36904441	36929136	41433105	41457763	+	24696	24659	97.19	2	2
36930774	36947446	41459677	41476406	+	16673	16730	95.76	2	2
36950664	36961853	41479565	41490679	+	11190	11115	95.11	2	2
37025751	37036245	41550650	41561186	+	10495	10537	95.63	2	2
37036264	37060811	41561010	41585567	+	24548	24558	97.88	2	2
37113285	37129085	41961172	41976827	+	15801	15656	96.41	2	2
37132949	37145739	41981119	41993985	+	12791	12867	93.77	2	2
37161213	37172586	42068497	42079891	+	11374	11395	93.94	2	2
37219358	37233660	42162664	42176812	+	14303	14149	95.21	2	2
37240955	37256243	42180645	42195980	+	15289	15336	97.11	2	2
37305606	37317583	42247471	42259529	+	11978	12059	96.5	2	2
37323130	37341000	42271796	42289709	+	17871	17914	95.5	2	2
37359358	37373183	42310373	42324296	+	13826	13924	94.26	2	2
37389679	37405251	42341470	42357003	+	15573	15534	95.21	2	2
37406083	37416702	42357200	42367871	+	10620	10672	96.72	2	2
37437123	37451924	42383225	42398025	+	14802	14801	97.32	2	2
37470495	37484821	42413364	42427606	+	14327	14243	96.13	2	2
37638192	37653469	42517576	42532855	+	15278	15280	96.06	2	2
37764405	37781008	42642038	42658614	+	16604	16577	97.57	2	2
37783682	37798064	42663344	42677696	+	14383	14353	97.14	2	2
37819660	37845070	42712932	42738128	+	25411	25197	95.46	2	2
37853153	37865056	42747195	42759121	+	11904	11927	96.98	2	2
37906540	37916977	42805089	42815425	+	10438	10337	92.37	2	2
37943392	37958842	42842564	42857893	+	15451	15330	95.09	2	2
37969546	37979797	42868305	42878604	+	10252	10300	93.74	2	2
38079135	38089523	42986975	42997409	+	10389	10435	95.39	2	2
38096885	38108875	43005762	43017625	+	11991	11864	92.62	2	2
38199509	38217054	21020903	21003567	-	17546	17337	92.57	2	3
38254734	38268392	43121740	43135421	+	13659	13682	94.86	2	2
38281474	38292221	43146391	43157136	+	10748	10746	97.77	2	2
38446396	38456977	43205440	43215990	+	10582	10551	93	2	2
38565233	38601725	43321104	43357481	+	36493	36378	96.73	2	2
38603154	38618835	43357499	43373245	+	15682	15747	97.09	2	2
38651505	38663045	43268804	43280379	+	11541	11576	97.85	2	2
38785645	38802629	43373112	43390129	+	16985	17018	95.21	2	2
38859561	38873472	43436051	43449943	+	13912	13893	97.66	2	2
38955470	38975158	43509988	43529477	+	19689	19490	95.52	2	2
39120158	39134353	43671908	43686046	+	14196	14139	93.76	2	2
39176334	39187463	43722396	43733445	+	11130	11050	96.78	2	2
39214441	39229255	43760543	43775320	+	14815	14778	96.5	2	2
39237524	39248088	43777853	43788487	+	10565	10635	95.66	2	2
39283445	39300295	43844190	43861129	+	16851	16940	95.69	2	2
39326779	39338327	43887413	43899086	+	11549	11674	96.14	2	2
39349418	39364148	43911182	43925839	+	14731	14658	96.45	2	2
39386042	39397576	43948617	43960124	+	11535	11508	95.77	2	2
39431160	39445839	43992366	44007155	+	14680	14790	97.03	2	2
39467642	39479638	44022538	44034570	+	11997	12033	97.99	2	2
39487523	39501101	44041740	44055063	+	13579	13324	94.02	2	2
39528355	39541794	44082551	44095906	+	13440	13356	96.03	2	2
39579434	39594813	44127977	44143391	+	15380	15415	97.26	2	2
39599211	39609357	44147938	44158054	+	10147	10117	94.97	2	2
39695500	39710908	45125356	45109899	-	15409	15458	97.22	2	2
39724102	39747475	45097213	45073914	-	23374	23300	96.33	2	2
39804839	39822884	45040358	45022427	-	18046	17932	97.22	2	2
39835396	39848982	45004269	44990667	-	13587	13603	96.32	2	2
39904509	39916733	44937213	44924882	-	12225	12332	96.28	2	2
39918610	39933534	44921784	44906870	-	14925	14915	97.4	2	2
39947565	39958352	44897647	44886776	-	10788	10872	96	2	2
40019603	40052735	44789875	44756853	-	33133	33023	95.67	2	2
40084287	40094677	44743859	44733379	-	10391	10481	96.25	2	2
40106383	40120135	44719312	44705556	-	13753	13757	97.46	2	2
40147726	40166657	44667165	44648205	-	18932	18961	96.82	2	2
40177826	40189596	44646882	44635096	-	11771	11787	97.95	2	2
40197911	40210422	44631656	44619084	-	12512	12573	95.35	2	2
40231548	40241941	44597681	44587259	-	10394	10423	95.75	2	2
40260853	40272756	44567478	44555697	-	11904	11782	93.43	2	2
40334124	40344237	44504099	44493851	-	10114	10249	95.99	2	2
40344689	40361310	44493387	44476757	-	16622	16631	94	2	2
40402232	40416212	44449900	44435885	-	13981	14016	94.87	2	2
40455199	40465902	44404858	44394202	-	10704	10657	95.72	2	2
40466114	40488768	44394184	44371478	-	22655	22707	95.27	2	2
40576704	40588790	44296591	44284602	-	12087	11990	95.82	2	2
40601242	40615761	44274863	44260353	-	14520	14511	95.08	2	2
40625592	40647697	44249249	44227107	-	22106	22143	96.53	2	2
32161664	32180617	36390333	36371343	-	18954	18991	94.78	3	3
32151040	32161275	36370371	36360200	-	10236	10172	94.87	3	3
32092376	32112140	36324604	36304814	-	19765	19791	95.44	3	3
32048415	32076096	36290299	36262540	-	27682	27760	96.43	3	3
32015463	32032752	36247823	36230463	-	17290	17361	95.63	3	3
31984874	32015221	36230472	36199951	-	30348	30522	95.59	3	3
31916829	31931211	36130214	36115786	-	14383	14429	97.14	3	3
31875690	31891331	36092366	36076721	-	15642	15646	95.45	3	3
31821559	31858354	36059079	36022356	-	36796	36724	96.69	3	3
31793451	31809827	36010415	35994110	-	16377	16306	95.83	3	3
31743527	31762577	35964131	35945054	-	19051	19078	95.26	3	3
31682779	31695792	35932028	35918988	-	13014	13041	96.79	3	3
31666859	31678063	35916349	35905165	-	11205	11185	95.5	3	3
31642442	31666299	35905084	35881198	-	23858	23887	96.12	3	3
31541349	31553905	35808297	35795830	-	12557	12468	96.56	3	3
31506214	31517515	35755842	35744530	-	11302	11313	96.37	3	3
31435936	31448678	35627314	35614518	-	12743	12797	97.46	3	3
31417052	31427516	35614522	35604069	-	10465	10454	96.26	3	3
31365982	31383669	35581087	35563523	-	17688	17565	96.19	3	3
31335550	31351788	35544815	35528506	-	16239	16310	96.99	3	3
31318221	31335557	35527383	35510009	-	17337	17375	97.32	3	3
31290942	31305806	35497257	35482426	-	14865	14832	97.51	3	3
31255168	31268597	35456944	35443490	-	13430	13455	95.86	3	3
31198477	31211063	35388185	35375569	-	12587	12617	96.61	3	3
31183580	31196489	35373713	35360847	-	12910	12867	96.17	3	3
31131662	31141991	35316594	35306240	-	10330	10355	96.68	3	3
31093454	31105853	35279419	35266974	-	12400	12446	97.04	3	3
31049419	31066682	35243280	35225935	-	17264	17346	96.36	3	3
31036674	31049145	35225645	35213169	-	12472	12477	95.53	3	3
31018306	31035477	35211068	35193745	-	17172	17324	95.13	3	3
30961977	30992403	35209688	35179151	-	30427	30538	96.5	3	3
30929036	30947206	35158429	35140192	-	18171	18238	95.64	3	3
30838628	30851445	35044401	35031593	-	12818	12809	97.18	3	3
30818406	30832967	35027640	35013216	-	14562	14425	97.07	3	3
30761673	30776188	34973992	34959483	-	14516	14510	96.91	3	3
30729950	30740912	34933656	34922662	-	10963	10995	97.23	3	3
30699387	30721016	34915425	34893679	-	21630	21747	95.17	3	3
30651118	30675787	34862870	34837999	-	24670	24872	96.81	3	3
30623014	30636447	34812105	34798617	-	13434	13489	94.56	3	3
30572571	30602800	34778735	34748577	-	30230	30159	96.06	3	3
30535625	30549087	34729267	34715683	-	13463	13585	96.03	3	3
30241214	30255272	34681829	34667774	-	14059	14056	94.72	3	3
30036011	30058485	34526402	34504006	-	22475	22397	96.16	3	3
29961086	29981833	34454542	34433786	-	20748	20757	96.77	3	3
29905015	29915524	34390336	34379782	-	10510	10555	95.58	3	3
29866425	29879507	34359087	34345913	-	13083	13175	97.1	3	3
29833036	29845221	34330453	34318217	-	12186	12237	95.55	3	3
29794318	29805960	34290352	34278739	-	11643	11614	96.5	3	3
29751798	29763426	34222457	34210839	-	11629	11619	96.25	3	3
29695576	29706337	34132118	34121399	-	10762	10720	96.19	3	3
29667538	29685887	34107667	34089386	-	18350	18282	93.86	3	3
29648735	29659087	34080705	34070256	-	10353	10450	94.43	3	3
29617712	29630247	34056681	34044083	-	12536	12599	97.53	3	3
29596011	29607583	34034603	34022989	-	11573	11615	96.73	3	3
29389372	29400360	33895250	33884411	-	10989	10840	94.91	3	3
29141439	29151568	33621492	33611373	-	10130	10120	97.15	3	3
28901760	28929295	32982791	32955222	-	27536	27570	95.89	3	3
28885250	28895522	32948750	32938413	-	10273	10338	96.8	3	3
28865393	28879933	32932133	32917632	-	14541	14502	97.31	3	3
28853327	28865385	32917463	32905375	-	12059	12089	96.05	3	3
28799087	28826741	32885254	32857681	-	27655	27574	96.76	3	3
28787912	28798186	32857688	32847367	-	10275	10322	95.35	3	3
28742019	28760009	32798634	32780654	-	17991	17981	96.76	3	3
28680110	28703177	32745217	32722163	-	23068	23055	96.21	3	3
28567028	28585228	32539825	32521749	-	18201	18077	95.8	3	3
28381369	28397708	32152168	32135882	-	16340	16287	96.57	3	3
28262668	28279640	29578376	29561392	-	16973	16985	94.66	3	3
28121087	28131572	29417322	29406831	-	10486	10492	95.44	3	3
28017991	28032400	29336438	29321931	-	14410	14508	95.4	3	3
27989690	28002658	29304474	29291595	-	12969	12880	95.28	3	3
27972569	27989588	29291579	29274530	-	17020	17050	95.2	3	3
27899211	27912538	29232784	29219449	-	13328	13336	95.55	3	3
27853649	27865048	29164049	29152650	-	11400	11400	95.77	3	3
27827510	27844430	29086544	29069561	-	16921	16984	94.81	3	3
27785166	27798120	28880008	28866939	-	12955	13070	93.45	3	3
27487371	27503151	28556422	28540669	-	15781	15754	96.48	3	3
27418315	27444371	28490802	28464811	-	26057	25992	97.12	3	3
27081193	27098971	32170732	32152550	-	17779	18183	93.45	3	3
26949958	26976239	32012337	31986104	-	26282	26234	95.34	3	3
26896790	26927582	31837832	31806727	-	30793	31106	95.97	3	3
26877441	26896047	31922525	31903851	-	18607	18675	96.25	3	3
26877441	26894936	31777000	31759450	-	17496	17551	97.35	3	3
26801121	26811603	31682932	31672371	-	10483	10562	96.05	3	3
26731049	26745589	31612537	31598071	-	14541	14467	96.98	3	3
26670737	26683776	31529353	31516339	-	13040	13015	96.33	3	3
26653013	26664402	31505963	31494779	-	11390	11185	95.79	3	3
26553400	26564130	31405779	31394888	-	10731	10892	95.4	3	3
26526187	26537562	31379641	31368210	-	11376	11432	97.65	3	3
26509688	26523201	31355587	31342158	-	13514	13430	95.81	3	3
26489736	26508580	31340856	31321955	-	18845	18902	97.69	3	3
26414941	26431843	31259962	31243042	-	16903	16921	96.13	3	3
26380128	26394620	31228307	31213852	-	14493	14456	94.46	3	3
26332577	26345241	31169995	31157207	-	12665	12789	96.32	3	3
26163077	26173488	30929176	30918711	-	10412	10466	95.25	3	3
26086743	26098029	30863436	30852142	-	11287	11295	96.28	3	3
25990363	26002021	30757979	30746271	-	11659	11709	95.56	3	3
25966430	25985870	30743615	30724247	-	19441	19369	96.02	3	3
25949628	25960552	30717299	30706454	-	10925	10846	96.96	3	3
25934808	25948266	30706463	30692968	-	13459	13496	95.25	3	3
25809511	25833705	30623717	30599479	-	24195	24239	96.65	3	3
25718157	25728218	30525896	30515886	-	10062	10011	94.92	3	3
25696887	25711331	30315626	30301059	-	14445	14568	95.55	3	3
25598052	25609799	30241628	30229886	-	11748	11743	96.43	3	3
25427711	25450758	29927008	29904047	-	23048	22962	96.41	3	3
25353975	25371159	29842710	29825561	-	17185	17150	96.02	3	3
25294597	25305445	29806494	29795574	-	10849	10921	95.62	3	3
25202360	25225472	29702998	29679930	-	23113	23069	96.44	3	3
25179043	25192006	29678309	29665395	-	12964	12915	96.48	3	3
25159451	25171340	23288433	23276613	-	11890	11821	94.49	3	6
25092651	25109380	28262030	28245260	-	16730	16771	95.32	3	3
25072114	25084644	28237899	28225396	-	12531	12504	96.13	3	3
25050032	25069379	28225169	28205605	-	19348	19565	95.9	3	3
25034006	25048300	28204228	28189916	-	14295	14313	97.94	3	3
25004593	25018513	28178469	28164519	-	13921	13951	96.27	3	3
24918249	24930725	28052281	28039734	-	12477	12548	92.95	3	3
24894565	24911367	28032129	28015230	-	16803	16900	97.35	3	3
24854276	24869690	27982848	27967429	-	15415	15420	96.57	3	3
24703683	24720060	27839104	27822744	-	16378	16361	97.12	3	3
24684592	24696432	27814747	27802886	-	11841	11862	94.39	3	3
24490321	24516318	27604558	27578516	-	25998	26043	97.37	3	3
24426778	24439916	27520903	27507637	-	13139	13267	96.22	3	3
23974709	23985142	7434465	7444834	+	10434	10370	94.29	3	7
23945308	23958227	27065022	27052091	-	12920	12932	96.48	3	3
23806362	23816852	26975404	26964907	-	10491	10498	95.37	3	3
23733692	23755274	26907519	26885906	-	21583	21614	96.74	3	3
23469106	23483132	26532579	26518490	-	14027	14090	95.19	3	3
23127276	23143346	26013987	25997829	-	16071	16159	96.39	3	3
23092775	23104632	25985443	25973571	-	11858	11873	94.92	3	3
23038814	23058400	25954860	25935361	-	19587	19500	96.61	3	3
22959886	22971325	25860354	25848913	-	11440	11442	95.67	3	3
22944554	22958379	25846267	25832528	-	13826	13740	96.05	3	3
22896176	22908598	25806831	25794382	-	12423	12450	95.47	3	3
22695007	22715074	25361766	25341532	-	20068	20235	96.98	3	3
22633541	22655298	25282899	25261169	-	21758	21731	95.48	3	3
22623069	22633431	25261167	25250766	-	10363	10402	96.01	3	3
22599125	22613836	25242126	25227341	-	14712	14786	95.09	3	3
22542442	22555089	25199486	25186842	-	12648	12645	96.83	3	3
22452297	22467659	25097161	25081951	-	15363	15211	95.54	3	3
22380483	22393553	24958825	24945949	-	13071	12877	92.36	3	3
22359359	22377402	24942610	24924581	-	18044	18030	94.82	3	3
22341755	22354054	24919461	24907227	-	12300	12235	95.48	3	3
22200790	22219144	24814667	24796225	-	18355	18443	97.08	3	3
22143514	22156632	24751289	24738155	-	13119	13135	95.73	3	3
21854940	21865377	24186958	24176395	-	10438	10564	95.41	3	3
21842688	21854940	24432392	24420242	-	12253	12151	95.42	3	3
21797944	21809738	24149515	24137692	-	11795	11824	96.6	3	3
21412734	21425713	23824511	23811529	-	12980	12983	97.98	3	3
21370156	21380351	23764233	23754051	-	10196	10183	96.61	3	3
21347097	21358628	23746857	23735308	-	11532	11550	96.89	3	3
21261182	21271290	23662685	23652519	-	10109	10167	94.73	3	3
21190248	21202026	23582075	23570334	-	11779	11742	95.84	3	3
21158575	21170792	23546345	23534118	-	12218	12228	96.92	3	3
21104713	21126259	23505227	23483519	-	21547	21709	95.91	3	3
20752911	20763098	23108472	23118745	+	10188	10274	91.14	3	3
20387734	20398910	22661187	22649965	-	11177	11223	97.24	3	3
19750849	19760924	21867309	21857182	-	10076	10128	96.7	3	3
19415096	19427364	18692303	18680028	-	12269	12276	94.04	3	8
19414798	19427363	24333859	24346436	+	12566	12578	92.39	3	4
18710528	18722964	20596738	20584230	-	12437	12509	96.23	3	3
17995194	18007820	20484623	20497073	+	12627	12451	96.12	3	3
17965545	17979321	20531254	20545054	+	13777	13801	96.71	3	3
17889468	17901819	20626176	20638425	+	12352	12250	93.01	3	3
17861362	17874193	20584423	20597388	+	12832	12966	93.22	3	3
17860373	17871206	20626141	20637058	+	10834	10918	97.03	3	3
17818115	17828298	20694434	20704649	+	10184	10216	97.43	3	3
16279463	16289679	60204520	60194397	-	10217	10124	96.25	3	1
16048692	16058921	21558807	21569024	+	10230	10218	92.76	3	3
15745019	15755953	19825651	19814726	-	10935	10926	96.82	3	3
15385203	15397948	19488880	19476213	-	12746	12668	96.1	3	3
15244787	15258598	19400113	19386108	-	13812	14006	95.38	3	3
15170679	15182700	19353718	19341756	-	12022	11963	95.91	3	3
15159476	15169528	19341113	19331074	-	10053	10040	97.8	3	3
14887115	14897391	27978423	27988610	+	10277	10188	94.15	3	1
14886803	14896942	27773529	27783615	+	10140	10087	93.59	3	1
14112342	14127880	18466051	18450546	-	15539	15506	96.14	3	3
13782797	13794513	18097793	18086233	-	11717	11561	93.45	3	3
13533062	13544942	22651514	22639657	-	11881	11858	94.77	3	2
13411664	13423632	17478367	17466269	-	11969	12099	94.87	3	3
13225822	13239988	17307884	17293804	-	14167	14081	94.01	3	3
13059328	13084665	17191467	17165990	-	25338	25478	95.88	3	3
12735756	12753805	16957443	16939301	-	18050	18143	96.17	3	3
12058494	12071097	16649437	16636783	-	12604	12655	95.1	3	3
11871342	11882780	16200023	16188580	-	11439	11444	95.96	3	3
10795378	10807439	14520397	14508300	-	12062	12098	93.85	3	3
10664671	10678018	14360251	14346833	-	13348	13419	96.62	3	3
8944200	8956261	13266377	13254253	-	12062	12125	96.76	3	3
8915480	8927532	13237917	13225817	-	12053	12101	96.47	3	3
8338524	8351336	12679679	12666833	-	12813	12847	97.03	3	3
8233742	8249026	12522554	12507421	-	15285	15134	95.27	3	3
8069271	8085488	12363169	12346880	-	16218	16290	96.17	3	3
8044341	8058044	12293232	12279508	-	13704	13725	97.89	3	3
8030792	8042999	12279516	12267298	-	12208	12219	97.75	3	3
7838391	7848839	12174048	12163588	-	10449	10461	97.69	3	3
7799286	7824831	12155084	12129547	-	25546	25538	97.47	3	3
7632373	7645349	12030920	12017888	-	12977	13033	98.02	3	3
7580054	7599378	11989519	11970322	-	19325	19198	93.13	3	3
7025763	7041325	11354254	11338756	-	15563	15499	96.09	3	3
7009552	7025745	11337065	11320927	-	16194	16139	96.62	3	3
6733707	6744022	10027577	10037988	+	10316	10412	94.04	3	3
6675486	6688766	10146533	10159760	+	13281	13228	94.4	3	3
6517785	6528678	10315502	10326414	+	10894	10913	97.34	3	3
6495198	6509840	10338221	10352847	+	14643	14627	96.87	3	3
6394378	6406808	10397303	10409670	+	12431	12368	96.88	3	3
6346870	6361131	10452392	10466679	+	14262	14288	97.5	3	3
6252612	6265456	10529680	10542638	+	12845	12959	96.65	3	3
6006426	6025376	10686139	10705191	+	18951	19053	96.77	3	3
5998055	6011723	10743592	10757216	+	13669	13625	96.54	3	3
5953152	5966585	10781626	10795077	+	13434	13452	94.17	3	3
5897631	5915155	10836629	10854139	+	17525	17511	95.67	3	3
5886871	5897613	10854515	10865199	+	10743	10685	96.18	3	3
5796342	5810925	10929318	10943967	+	14584	14650	95.01	3	3
5631007	5644095	9472561	9459643	-	13089	12919	95.42	3	3
5451304	5476576	9358449	9333004	-	25273	25446	94.28	3	3
5415845	5431856	9241277	9225326	-	16012	15952	97.03	3	3
5377156	5388446	9206503	9195341	-	11291	11163	96.26	3	3
5256723	5266905	9068835	9058504	-	10183	10332	92	3	3
5240950	5254089	9058199	9044901	-	13140	13299	95.65	3	3
5213394	5224769	9032485	9021068	-	11376	11418	94.66	3	3
5140977	5152094	9761051	9772351	+	11118	11301	95.48	3	8
5139172	5149680	8957902	8947214	-	10509	10689	95.96	3	3
5058115	5068837	8820932	8810088	-	10723	10845	96.48	3	3
5041864	5057929	8810088	8793932	-	16066	16157	92.79	3	3
4985185	4995265	8747152	8736957	-	10081	10196	93.13	3	3
4876821	4892806	8654840	8638681	-	15986	16160	93.81	3	3
4464199	4504848	8220821	8179922	-	40650	40900	95.44	3	3
4441664	4454075	8168981	8156544	-	12412	12438	95.99	3	3
4428251	4438462	8154428	8144321	-	10212	10108	96.15	3	3
4403317	4416891	8133930	8120234	-	13575	13697	95.03	3	3
4261643	4274476	8000702	7987903	-	12834	12800	95.16	3	3
4209248	4226147	7957821	7940832	-	16900	16990	97.24	3	3
4190247	4208081	7940840	7922974	-	17835	17867	96.63	3	3
4022119	4036735	7816763	7802154	-	14617	14610	96.05	3	3
3998636	4020379	7802157	7780547	-	21744	21611	93.28	3	3
3978263	3992168	7777243	7763295	-	13906	13949	95.67	3	3
3955245	3969403	7754663	7740550	-	14159	14114	96.15	3	3
3921802	3936166	7709230	7694854	-	14365	14377	95.61	3	3
3806659	3821793	7624057	7609171	-	15135	14887	95.35	3	3
3747636	3766546	7549686	7530762	-	18911	18925	98.3	3	3
3726661	3747631	7530665	7509579	-	20971	21087	96.92	3	3
3713130	3724400	7508133	7496780	-	11271	11354	96.99	3	3
3661498	3674126	7473225	7460544	-	12629	12682	96.25	3	3
3574583	3596198	7403507	7381939	-	21616	21569	97.14	3	3
3345989	3357888	13655613	13643761	-	11900	11853	94.26	3	7
3282621	3298269	7154179	7138597	-	15649	15583	95.22	3	3
3218977	3234231	7091305	7076096	-	15255	15210	95.57	3	3
3107938	3118137	7007802	6997613	-	10200	10190	96.7	3	3
3094546	3104821	6993280	6983065	-	10276	10216	96.18	3	3
3057090	3074449	6937756	6920467	-	17360	17290	95.96	3	3
2970757	2984667	6880906	6867021	-	13911	13886	96.96	3	3
2882130	2893540	6784827	6773395	-	11411	11433	95.68	3	3
2867756	2878800	6769436	6758561	-	11045	10876	94.88	3	3
2767410	2783323	6594444	6578402	-	15914	16043	94.17	3	3
2733105	2743825	6550705	6539940	-	10721	10766	96.75	3	3
2686226	2696726	6508417	6497904	-	10501	10514	96.25	3	3
2660944	2671331	6483532	6473052	-	10388	10481	96.09	3	3
2635877	2649343	6460889	6447378	-	13467	13512	95.75	3	3
2606548	2618618	6446074	6434010	-	12071	12065	96.03	3	3
2592025	2604792	6432723	6419941	-	12768	12783	95.23	3	3
2530612	2545412	6372870	6358081	-	14801	14790	95.16	3	3
2446753	2457134	6342573	6332250	-	10382	10324	96.36	3	3
2431726	2445851	6332257	6318148	-	14126	14110	98.44	3	3
2401429	2420136	6308066	6289438	-	18708	18629	97.44	3	3
2309333	2320595	6226986	6215651	-	11263	11336	96.5	3	3
2202435	2216797	6121045	6106747	-	14363	14299	95.82	3	3
2125586	2137195	6031575	6019974	-	11610	11602	95.62	3	3
2070961	2081154	5961973	5951691	-	10194	10283	94.72	3	3
2042723	2057056	5937371	5923007	-	14334	14365	97.38	3	3
2028300	2041047	5921737	5908966	-	12748	12772	95.96	3	3
2010195	2022965	5903990	5891193	-	12771	12798	95.85	3	3
1991953	2004032	5885110	5873029	-	12080	12082	95.7	3	3
1739861	1753713	5630731	5616884	-	13853	13848	97.21	3	3
1702782	1719090	5594128	5577878	-	16309	16251	97.41	3	3
1597954	1615054	5530207	5513188	-	17101	17020	95.78	3	3
1520419	1530487	5321068	5310975	-	10069	10094	95.28	3	3
1331571	1342082	5487547	5477080	-	10512	10468	94.64	3	3
1233932	1244365	5284751	5274275	-	10434	10477	94.53	3	3
1204790	1221096	5262355	5246132	-	16307	16224	96.36	3	3
1146238	1158579	5229211	5216934	-	12342	12278	94.92	3	3
1121741	1137035	5208547	5193399	-	15295	15149	93.93	3	3
882143	901368	4987098	4967839	-	19226	19260	96.5	3	3
788320	807017	4907473	4888761	-	18698	18713	96.78	3	3
707796	721936	4789775	4775540	-	14141	14236	94.58	3	3
678884	689408	4761639	4751090	-	10525	10550	96.9	3	3
618254	629805	4686453	4674890	-	11552	11564	97.52	3	3
558476	574075	4614206	4598567	-	15600	15640	95.16	3	3
432090	442702	4458704	4448055	-	10613	10650	95.65	3	3
416233	427588	4443132	4431763	-	11356	11370	97.28	3	3
272475	285329	4276019	4263240	-	12855	12780	96.48	3	3
232784	251053	4243748	4225521	-	18270	18228	95.87	3	3
154022	164171	4182492	4172417	-	10150	10076	96.1	3	3
190413	214816	486861	511191	+	24404	24331	94.03	4	4
229523	241324	525336	537057	+	11802	11722	95.2	4	4
242106	259024	537049	553951	+	16919	16903	95.74	4	4
283645	296474	571603	584381	+	12830	12779	94.75	4	4
308168	318946	593704	604499	+	10779	10796	96.55	4	4
323653	340031	619095	635451	+	16379	16357	95.58	4	4
349768	361182	685729	697160	+	11415	11432	96.97	4	4
390305	404787	729518	744056	+	14483	14539	96.06	4	4
432281	447286	768403	783632	+	15006	15230	95.06	4	4
448960	464133	783626	798715	+	15174	15090	95.27	4	4
482512	492729	817937	828269	+	10218	10333	94.78	4	4
527640	539617	870831	882840	+	11978	12010	96.32	4	4
580205	591518	922271	933606	+	11314	11336	97.36	4	4
591735	606019	933724	947953	+	14285	14230	95.7	4	4
606361	624141	947948	965904	+	17781	17957	96.14	4	4
776971	789872	1110555	1123648	+	12902	13094	96.08	4	4
810099	821276	1144810	1156030	+	11178	11221	97.38	4	4
894012	909581	1233494	1249109	+	15570	15616	95.33	4	4
923713	937086	1263916	1277392	+	13374	13477	96.44	4	4
950591	973914	1288554	1312090	+	23324	23537	97.13	4	4
997197	1024022	1347757	1374902	+	26826	27146	95.59	4	4
1209952	1230679	1785442	1806116	+	20728	20675	94.83	4	4
1279146	1300208	1856625	1877541	+	21063	20917	95.35	4	4
1352065	1364477	1894570	1906892	+	12413	12323	95.49	4	4
1434801	1450058	1962000	1977244	+	15258	15245	96.13	4	4
1509546	1521462	2040058	2052019	+	11917	11962	94.5	4	4
1532246	1549068	2064847	2081718	+	16823	16872	93.89	4	4
1550096	1570045	2082441	2102421	+	19950	19981	97.31	4	4
1697048	1710844	2144408	2158244	+	13797	13837	97.31	4	4
1727890	1740099	2178470	2190758	+	12210	12289	96.68	4	4
1740090	1753039	2191035	2204022	+	12950	12988	95.41	4	4
1786969	1799348	2246001	2258376	+	12380	12376	94.05	4	4
1801630	1813426	2261123	2273019	+	11797	11897	96.86	4	4
1847742	1857814	2326249	2336357	+	10073	10109	96.18	4	4
1891942	1907113	2435623	2450861	+	15172	15239	96.05	4	4
1924982	1962201	2471818	2508666	+	37220	36849	95.34	4	4
1974299	1989367	2523810	2539126	+	15069	15317	96.15	4	4
2062615	2076103	2694297	2707696	+	13489	13400	96.21	4	4
2121440	2132143	2816412	2827185	+	10704	10774	97.03	4	4
2208020	2221135	2919335	2932656	+	13116	13322	96.44	4	4
2271076	2281157	3048796	3058911	+	10082	10116	96.59	4	4
2298849	2323640	3072583	3097366	+	24792	24784	95.56	4	4
2400495	2413913	3174990	3188437	+	13419	13448	95.22	4	4
2421519	2438861	3198477	3215988	+	17343	17512	97.12	4	4
2470749	2488435	3242906	3260487	+	17687	17582	95.22	4	4
2565468	2599138	3335097	3368850	+	33671	33754	96.85	4	4
2715918	2729763	3417490	3431532	+	13846	14043	96.41	4	4
2745464	2760305	3449375	3464089	+	14842	14715	96.21	4	4
2781257	2791367	3483427	3493514	+	10111	10088	93.6	4	4
2831746	2864206	3533453	3565651	+	32461	32199	96.99	4	4
2913022	2924542	3606922	3618354	+	11521	11433	93.85	4	4
2941800	2959018	3642973	3660052	+	17219	17080	95.1	4	4
3101377	3116400	3608228	3623104	+	15024	14877	94.65	4	4
3285887	3313247	3686998	3714325	+	27361	27328	94.62	4	4
3381070	3402210	3733423	3754459	+	21141	21037	94.92	4	4
3403012	3417207	3754990	3769190	+	14196	14201	95.48	4	4
3423762	3434270	3775346	3785857	+	10509	10512	93.75	4	4
3476490	3501804	3830328	3855554	+	25315	25227	97.38	4	4
3582551	3594130	4055874	4067393	+	11580	11520	96.28	4	4
3619850	3637610	4154930	4172741	+	17761	17812	96.8	4	4
3650507	3661944	4185012	4196447	+	11438	11436	96.93	4	4
3650508	3661948	4335110	4346596	+	11441	11487	96.91	4	4
3717925	3728274	4393848	4404271	+	10350	10424	96.82	4	4
3762727	3784153	4431105	4452453	+	21427	21349	96.36	4	4
3789197	3812719	4458050	4481598	+	23523	23549	95.48	4	4
3812881	3824634	4481599	4493506	+	11754	11908	95.72	4	4
3854722	3870980	4524316	4540497	+	16259	16182	96.46	4	4
4065223	4078379	4738652	4751944	+	13157	13293	95.05	4	4
4121413	4143160	4785398	4807081	+	21748	21684	95.94	4	4
4169567	4181105	4863879	4875384	+	11539	11506	96.5	4	4
4205962	4217699	4890161	4901942	+	11738	11782	95.17	4	4
4247125	4260629	4924599	4938129	+	13505	13531	97.38	4	4
4261059	4271298	4938131	4948382	+	10240	10252	96.51	4	4
4271319	4281915	4948705	4959299	+	10597	10595	97.13	4	4
4287402	4306373	4963313	4982292	+	18972	18980	97.11	4	4
4340261	4355575	5014353	5029703	+	15315	15351	97.43	4	4
4364006	4384179	5038123	5058124	+	20174	20002	96.17	4	4
4417477	4429858	5146375	5158798	+	12382	12424	96.72	4	4
4430769	4440954	5158796	5169128	+	10186	10333	94.47	4	4
4441455	4455281	5169129	5183023	+	13827	13895	97.51	4	4
4494490	4507810	5210720	5224003	+	13321	13284	96.47	4	4
4549910	4569237	5279479	5298689	+	19328	19211	96.25	4	4
4614492	4625752	5335131	5346366	+	11261	11236	95.61	4	4
4776710	4797767	5282503	5303585	+	21058	21083	96.14	4	4
4816851	4827737	5318184	5329046	+	10887	10863	92.41	4	4
4866275	4882871	5383675	5400251	+	16597	16577	96.02	4	4
4882981	4895434	5400261	5412527	+	12454	12267	95.86	4	4
4938197	4953569	5442390	5457696	+	15373	15307	93.43	4	4
4965581	4976666	5467863	5478889	+	11086	11027	96.21	4	4
5008887	5019609	5511838	5522580	+	10723	10743	94.44	4	4
5025113	5039889	5525930	5540828	+	14777	14899	96.42	4	4
5057350	5090597	5556604	5589868	+	33248	33265	95.88	4	4
5102210	5118063	5602868	5618807	+	15854	15940	95.34	4	4
5139872	5156090	5640323	5656588	+	16219	16266	97.14	4	4
5218302	5233712	5693615	5709082	+	15411	15468	97.62	4	4
5267266	5286422	5747860	5767016	+	19157	19157	96.03	4	4
5291183	5302972	5771462	5783276	+	11790	11815	96.31	4	4
5303519	5314855	5783713	5794989	+	11337	11277	97.74	4	4
5330383	5342523	5803418	5815501	+	12141	12084	97.36	4	4
5351757	5362766	5823861	5834871	+	11010	11011	97.14	4	4
5362757	5377675	5835113	5849955	+	14919	14843	97.67	4	4
5415071	5439095	5901181	5925328	+	24025	24148	96.11	4	4
5476242	5487621	5940858	5952003	+	11380	11146	95.46	4	4
5500214	5512090	5976637	5988572	+	11877	11936	96.9	4	4
6350235	6360696	6396188	6406698	+	10462	10511	93.96	4	4
6385152	6405232	6022266	6042321	+	20081	20056	96.77	4	4
6567788	6580210	6390228	6402489	+	12423	12262	95.55	4	4
6591636	6605769	6419236	6433394	+	14134	14159	95.46	4	4
6620022	6632487	6452196	6464617	+	12466	12422	96.63	4	4
6880121	6895515	7239318	7254729	+	15395	15412	97.19	4	4
6974585	6986304	6779688	6791460	+	11720	11773	95.18	4	4
7001763	7028270	7342536	7368868	+	26508	26333	95.34	4	4
7054904	7082605	6852344	6879938	+	27702	27595	95.98	4	4
7136578	7148669	6932187	6944272	+	12092	12086	97.45	4	4
7151633	7166645	7499768	7514653	+	15013	14886	92.63	4	4
7296336	7311790	7644193	7659677	+	15455	15485	96.48	4	4
7315253	7333401	7663166	7681281	+	18149	18116	96.22	4	4
7334843	7353099	7685807	7704097	+	18257	18291	96.74	4	4
7489641	7513084	7766640	7790013	+	23444	23374	96.38	4	4
7505049	7521582	7778357	7794715	+	16534	16359	95.47	4	4
7538894	7565262	7827139	7853499	+	26369	26361	97.32	4	4
7596757	7613283	7870801	7887336	+	16527	16536	96.13	4	4
7627586	7644256	7904021	7920742	+	16671	16722	94.66	4	4
7644497	7656352	7920809	7932678	+	11856	11870	94.5	4	4
7664986	7681284	7940948	7957323	+	16299	16376	95.28	4	4
7926398	7938246	7966678	7978492	+	11849	11815	93.94	4	4
8170153	8181080	8071620	8082570	+	10928	10951	98.29	4	4
8232481	8248068	8138273	8153914	+	15588	15642	96.29	4	4
8248063	8260941	8163755	8176651	+	12879	12897	96.86	4	4
8276265	8288574	8192069	8204428	+	12310	12360	97.23	4	4
8298167	8317199	8216235	8235314	+	19033	19080	97.17	4	4
8486641	8516411	8325275	8355024	+	29771	29750	96.67	4	4
8534113	8548472	8376080	8390463	+	14360	14384	97.21	4	4
8602180	8614304	8430691	8442850	+	12125	12160	97.43	4	4
8626886	8640880	8444193	8458386	+	13995	14194	88.13	4	4
8779154	8792972	8501144	8515030	+	13819	13887	96.6	4	4
8795777	8808363	8540467	8553099	+	12587	12633	96.09	4	4
8917624	8929253	8795614	8807202	+	11630	11589	94.88	4	4
9172950	9185515	9013936	9026605	+	12566	12670	94.19	4	4
9172950	9185515	9519123	9531794	+	12566	12672	94.15	4	4
9224716	9238716	9582645	9596549	+	14001	13905	94.54	4	4
9279339	9289909	9103371	9113797	+	10571	10427	95.8	4	4
9296819	9313610	9122731	9139563	+	16792	16833	96.35	4	4
9562575	9574553	9281881	9293878	+	11979	11998	94.72	4	4
9562716	9577945	9790112	9805309	+	15230	15198	93.91	4	4
9590048	9603418	9307946	9321192	+	13371	13247	95.71	4	4
9590048	9603415	9815267	9828511	+	13368	13245	95.78	4	4
9671006	9702232	9898322	9929527	+	31227	31206	96.23	4	4
9709347	9731978	9401102	9423845	+	22632	22744	96.24	4	4
10043968	10061889	10094941	10112982	+	17922	18042	95.41	4	4
10134392	10152345	10173331	10191412	+	17954	18082	95.46	4	4
10206269	10219861	10264033	10277640	+	13593	13608	95.75	4	4
10243272	10262287	10292273	10311160	+	19016	18888	95.87	4	4
10336052	10347927	10361490	10373356	+	11876	11867	95.84	4	4
10513124	10525647	10544753	10557277	+	12524	12525	97.41	4	4
10555993	10569020	10573558	10586545	+	13028	12988	96.61	4	4
10570033	10584682	10586583	10601045	+	14650	14463	95.63	4	4
10870675	10881190	10881169	10891633	+	10516	10465	96.74	4	4
10968583	10990488	10882841	10904745	+	21906	21905	97.31	4	4
10997343	11012809	10912709	10927940	+	15467	15232	96.3	4	4
11036951	11060442	10968137	10991707	+	23492	23571	94.77	4	4
11072682	11085698	11005270	11018287	+	13017	13018	96.89	4	4
11160188	11193430	11082189	11115407	+	33243	33219	96.86	4	4
11218849	11232782	11138054	11151962	+	13934	13909	97.32	4	4
11252875	11268009	11169741	11184893	+	15135	15153	97.6	4	4
11275558	11285873	11201531	11211786	+	10316	10256	94.09	4	4
11329653	11346220	11242676	11259210	+	16568	16535	96.51	4	4
11353654	11364111	11263424	11273931	+	10458	10508	95.24	4	4
11365317	11376215	11275873	11286841	+	10899	10969	95.66	4	4
11693382	11704367	11794059	11805033	+	10986	10975	95.99	4	4
11769816	11801558	11872503	11904110	+	31743	31608	96.62	4	4
12093859	12105551	12124372	12136117	+	11693	11746	97.22	4	4
12269925	12280365	12251410	12261857	+	10441	10448	97.1	4	4
12327782	12345990	12342636	12360791	+	18209	18156	98	4	4
12435366	12447624	12437743	12449911	+	12259	12169	95.65	4	4
12485229	12501406	12530102	12546279	+	16178	16178	96.98	4	4
12505055	12516589	12485548	12497101	+	11535	11554	96.9	4	4
12505055	12516589	12549237	12560778	+	11535	11542	96.86	4	4
12554365	12568204	12594321	12608154	+	13840	13834	94.38	4	4
12568324	12579206	12608154	12618927	+	10883	10774	94.3	4	4
12673066	12684460	12695905	12707282	+	11395	11378	96.72	4	4
12769090	12779593	13040828	13051293	+	10504	10466	96.99	4	4
12815459	12826647	13092552	13103568	+	11189	11017	93.42	4	4
12870663	12883241	13134902	13147481	+	12579	12580	95.81	4	4
12883605	12897149	13147481	13161044	+	13545	13564	95.47	4	4
12976034	12986742	13227009	13237702	+	10709	10694	96.87	4	4
13415646	13425767	13576626	13586649	+	10122	10024	93.84	4	4
13477415	13492747	14198582	14213902	+	15333	15321	97.35	4	4
13539958	13552702	13740894	13753545	+	12745	12652	95.24	4	4
13555776	13576021	13758461	13778762	+	20246	20302	96.99	4	4
13836721	13848636	14544097	14556089	+	11916	11993	96.44	4	4
13868178	13878541	22612778	22602416	-	10364	10363	95.26	4	6
13883424	13898255	14573954	14588768	+	14832	14815	95.63	4	4
13970368	13990618	14068741	14089074	+	20251	20334	95.17	4	4
14220009	14237210	13995320	14012437	+	17202	17118	94.96	4	4
14239540	14259854	14016367	14036707	+	20315	20341	95.68	4	4
14381332	14391424	14166667	14176672	+	10093	10006	95.34	4	4
14408968	14419209	14778865	14789103	+	10242	10239	96.15	4	4
14438702	14454886	14807472	14823603	+	16185	16132	95.89	4	4
14503990	14518336	14864818	14879102	+	14347	14285	97	4	4
14926244	14951845	15201357	15226920	+	25602	25564	95.5	4	4
15258523	15268601	15419565	15429741	+	10079	10177	95.23	4	4
15283437	15294987	15442993	15454622	+	11551	11630	94.92	4	4
15297986	15315531	15457005	15474664	+	17546	17660	93.39	4	4
15361207	15381816	15519188	15539894	+	20610	20707	96.71	4	4
15390792	15401600	15548642	15559447	+	10809	10806	95.89	4	4
15502879	15518046	15670390	15685583	+	15168	15194	95.41	4	4
15740970	15753164	15913058	15925252	+	12195	12195	95.82	4	4
15873781	15884148	16004299	16014573	+	10368	10275	93.47	4	4
15905200	15916190	16036002	16046933	+	10991	10932	95.24	4	4
16022893	16042123	16112556	16131770	+	19231	19215	94.81	4	4
16083845	16095724	16173000	16184928	+	11880	11929	95.98	4	4
16139858	16152880	16213666	16226785	+	13023	13120	97.04	4	4
16487615	16504503	16208404	16225196	+	16889	16793	95.91	4	4
16686872	16698255	16284200	16295604	+	11384	11405	95.82	4	4
17033156	17043812	16467279	16478016	+	10657	10738	96.11	4	4
17597383	17608423	17187685	17198814	+	11041	11130	94.95	4	4
17955443	17967113	17618320	17630025	+	11671	11706	95.97	4	2
17955443	17967113	19363543	19375240	+	11671	11698	96.14	4	4
18344567	18354804	16705325	16715610	+	10238	10286	94.18	4	4
18527054	18537823	16862110	16872802	+	10770	10693	95.67	4	4
19116448	19132021	17140699	17156181	+	15574	15483	94.29	4	4
19204919	19216068	17225344	17236458	+	11150	11115	96.75	4	4
19222156	19237476	17258199	17273554	+	15321	15356	96.34	4	4
19265534	19283090	17283947	17301388	+	17557	17442	95.19	4	4
19296067	19308954	17335783	17348727	+	12888	12945	96.54	4	4
19379209	19393082	17421774	17435681	+	13874	13908	96.08	4	4
19480336	19492577	17540667	17552832	+	12242	12166	95.24	4	4
19914081	19937947	17998696	18022498	+	23867	23803	96.99	4	4
19983815	19999553	18062621	18078435	+	15739	15815	93.91	4	4
20289737	20300470	18318249	18329053	+	10734	10805	95.98	4	4
20932502	20945187	18585174	18597895	+	12686	12722	96.95	4	4
21052895	21063312	18709295	18719755	+	10418	10461	97.57	4	4
21135844	21155521	18785011	18804680	+	19678	19670	95.19	4	4
21216988	21239728	18865276	18888151	+	22741	22876	94.95	4	4
21384743	21398493	19062496	19076237	+	13751	13742	95.92	4	4
21478842	21493348	19198656	19213156	+	14507	14501	97.44	4	4
21864413	21878851	19616233	19630699	+	14439	14467	93.89	4	4
22608868	22620948	19953599	19965648	+	12081	12050	95.66	4	4
22823654	22835217	20029260	20040917	+	11564	11658	95.04	4	4
22869362	22884000	20063448	20078003	+	14639	14556	96.9	4	4
22926568	22938993	20112648	20125039	+	12426	12392	95.4	4	4
23212842	23222933	20116096	20126276	+	10092	10181	95.85	4	4
23345590	23356658	20372800	20383852	+	11069	11053	95.42	4	4
23449441	23461557	20967060	20979220	+	12117	12161	97.23	4	4
23959358	23978869	21327625	21347040	+	19512	19416	95.74	4	4
24532122	24543181	21605995	21616989	+	11060	10995	96.35	4	4
24848653	24868257	21856479	21876152	+	19605	19674	95.75	4	4
24898619	24908708	21908408	21918487	+	10090	10080	93.57	4	4
24925425	24935468	21958367	21968432	+	10044	10066	97.39	4	4
25380914	25394975	22478163	22492276	+	14062	14114	96.19	4	4
26400299	26410361	23162604	23172720	+	10063	10117	94.33	4	4
26570604	26582768	23391669	23403955	+	12165	12287	93.85	4	4
26720062	26732213	23600747	23612908	+	12152	12162	96.42	4	4
27188406	27201117	23995218	24008141	+	12712	12924	94.59	4	4
27531890	27547730	24525780	24541590	+	15841	15811	94.15	4	4
27757963	27768403	8026197	8015520	-	10441	10678	91.26	4	7
27758170	27768403	25044379	25033894	-	10234	10486	91.79	4	1
29075185	29086013	25254683	25265569	+	10829	10887	95.69	4	4
30371921	30382552	27987545	27976952	-	10632	10594	94.23	4	1
30965939	30977309	34789397	34800798	+	11371	11402	84.79	4	4
31848224	31871422	29394082	29370871	-	23199	23212	97.08	4	4
32148931	32160050	29127766	29116689	-	11120	11078	95.17	4	4
32334530	32345732	29127766	29116579	-	11203	11188	95.01	4	4
32493525	32504348	28905660	28894854	-	10824	10807	95.78	4	4
33082691	33095138	28097933	28085482	-	12448	12452	95.99	4	4
33170354	33186989	27961297	27944600	-	16636	16698	94.11	4	4
33619297	33631223	26088687	26100634	+	11927	11948	96.11	4	4
33927193	33938139	26424936	26435934	+	10947	10999	96.33	4	4
34185119	34197757	26641206	26653817	+	12639	12612	93.62	4	4
34417269	34429017	27013236	27024964	+	11749	11729	96.46	4	4
34583636	34598875	27174997	27190094	+	15240	15098	95.98	4	4
34669341	34683658	27257055	27271292	+	14318	14238	95.58	4	4
34714447	34725229	27287101	27297850	+	10783	10750	94.98	4	4
34835372	34850161	27424661	27439447	+	14790	14787	96.37	4	4
35172385	35182779	27723522	27733923	+	10395	10402	94.8	4	4
35198009	35209157	27740891	27752147	+	11149	11257	96.22	4	4
35210177	35226990	27754324	27771070	+	16814	16747	94.36	4	4
35260163	35272161	27821416	27833334	+	11999	11919	94.39	4	4
35412833	35428219	27945942	27961297	+	15387	15356	94.85	4	4
35509822	35522899	28084084	28097209	+	13078	13126	96.6	4	4
35542220	35555783	28102437	28115945	+	13564	13509	94.14	4	4
29150301	29168796	33036324	33054749	+	18496	18426	97.98	5	5
28796077	28809429	35043360	35029793	-	13353	13568	95.25	5	5
28764799	28775118	35008532	34998249	-	10320	10284	96.67	5	5
28674930	28721661	34958727	34912327	-	46732	46401	94.38	5	5
28662586	28673571	34911528	34900588	-	10986	10941	95.48	5	5
28645372	28662437	34900274	34883040	-	17066	17235	95.82	5	5
28549818	28565980	34810589	34794303	-	16163	16287	96.57	5	5
28503091	28517378	34751709	34737766	-	14288	13944	92.51	5	5
28477871	28502834	34737708	34712879	-	24964	24830	96.15	5	5
28467156	28477830	34712748	34701998	-	10675	10751	93.99	5	5
28415585	28428436	34657988	34645148	-	12852	12841	97.12	5	5
28305648	28322165	34555379	34538893	-	16518	16487	97.11	5	5
28262983	28295437	34529664	34497246	-	32455	32419	96.41	5	5
28249168	28259866	34493112	34482453	-	10699	10660	97.8	5	5
28225866	28248485	34482467	34459769	-	22620	22699	96.49	5	5
28132914	28144225	34376067	34364706	-	11312	11362	96.68	5	5
28021914	28035252	34296810	34283288	-	13339	13523	94.53	5	5
27987426	27999096	34259518	34247966	-	11671	11553	95.91	5	5
27907534	27918530	34192259	34180923	-	10997	11337	91.59	5	5
27892842	27907529	34180595	34165924	-	14688	14672	97.47	5	5
27816702	27829151	33934807	33922314	-	12450	12494	97.05	5	5
27773438	27796231	34062107	34039412	-	22794	22696	95.64	5	5
27773432	27795899	33902382	33879902	-	22468	22481	95.83	5	5
27715007	27733597	33861872	33843499	-	18591	18374	93	5	5
27700174	27714812	33843487	33828728	-	14639	14760	95.44	5	5
27678864	27689199	33818792	33808462	-	10336	10331	96.52	5	5
27667731	27678871	33807682	33796630	-	11141	11053	95.58	5	5
27628222	27655847	33781756	33754317	-	27626	27440	95.08	5	5
27599715	27610967	33741042	33729752	-	11253	11291	96.99	5	5
27583928	27599717	33729557	33713771	-	15790	15787	94.84	5	5
27391093	27401491	33589939	33579503	-	10399	10437	97.26	5	5
27374642	27391002	33579503	33563060	-	16361	16444	96.77	5	5
27317759	27351944	33538747	33504457	-	34186	34291	94.92	5	5
27281420	27293886	33458494	33445916	-	12467	12579	95.96	5	5
27200194	27219787	33410734	33391064	-	19594	19671	97.36	5	5
27172456	27188392	33384213	33368313	-	15937	15901	96.91	5	5
27135622	27149069	33331919	33318566	-	13448	13354	96.88	5	5
27100408	27112743	32503387	32490941	-	12336	12447	94.79	5	5
27026509	27039030	33266814	33279220	+	12522	12407	97.09	5	5
27011616	27024503	33280962	33294040	+	12888	13079	94.59	5	5
26989571	27000921	33247715	33236289	-	11351	11427	96.56	5	5
26966552	26976817	33222957	33212709	-	10266	10249	94.61	5	5
26917835	26930228	33173090	33160597	-	12394	12494	95.49	5	5
26902438	26913467	33131976	33120936	-	11030	11041	97.26	5	5
26874549	26888161	33109811	33096192	-	13613	13620	94.75	5	5
26852428	26863312	33071855	33061084	-	10885	10772	94.83	5	5
26807476	26819070	33026336	33014709	-	11595	11628	96.38	5	5
26761778	26773126	32720659	32731967	+	11349	11309	96.65	5	5
26740205	26754506	32743954	32758222	+	14302	14269	96.54	5	5
26728759	26740050	32758249	32769533	+	11292	11285	98.08	5	5
26703751	26713946	32786114	32796332	+	10196	10219	96.6	5	5
26643438	26673052	32843208	32872731	+	29615	29524	97.05	5	5
26631048	26643436	32872892	32885274	+	12389	12383	96.31	5	5
26575520	26596708	32921003	32942116	+	21189	21114	95.14	5	5
26562654	26574345	32942109	32953809	+	11692	11701	96.41	5	5
26533638	26549308	33004660	33020293	+	15671	15634	96.89	5	5
26494800	26507980	32658380	32645189	-	13181	13192	98.11	5	5
26471838	26484445	32631113	32618352	-	12608	12762	95.5	5	5
26433495	26449741	32598857	32582745	-	16247	16113	97.18	5	5
26405242	26416962	32572924	32561188	-	11721	11737	96.93	5	5
26369743	26390920	32547598	32526281	-	21178	21318	96.49	5	5
26294795	26304945	32496685	32486492	-	10151	10194	95.38	5	5
26281097	26294540	32483160	32469755	-	13444	13406	97.13	5	5
26261789	26274009	32466628	32454485	-	12221	12144	96.09	5	5
26219795	26231780	32433719	32421729	-	11986	11991	97.15	5	5
26205305	26215371	32410120	32400046	-	10067	10075	96.86	5	5
26192068	26202642	32399311	32388569	-	10575	10743	95.65	5	5
26152176	26162955	32349640	32338944	-	10780	10697	94.84	5	5
26133725	26144837	32335959	32324945	-	11113	11015	91.34	5	5
26100490	26111590	32278301	32267274	-	11101	11028	95.88	5	5
26064752	26088165	32252887	32229640	-	23414	23248	95.22	5	5
26040955	26051908	32222878	32211844	-	10954	11035	96.69	5	5
25930844	25943997	32095764	32108861	+	13154	13098	96.44	5	5
25915427	25930843	32109006	32124454	+	15417	15449	97.33	5	5
25826484	25858401	31863735	31895552	+	31918	31818	95.69	5	5
25775225	25792808	31928769	31946258	+	17584	17490	95.85	5	5
25658385	25672151	31793334	31779642	-	13767	13693	95.41	5	5
25647899	25658256	31397607	31387297	-	10358	10311	95.24	5	5
25637060	25647894	31384446	31373825	-	10835	10622	94.02	5	5
25622344	25637066	31373717	31359082	-	14723	14636	94.29	5	5
25586482	25598388	31343033	31331160	-	11907	11874	96.44	5	5
25559317	25578097	31322731	31303801	-	18781	18931	95.44	5	5
25541008	25559009	31300460	31282337	-	18002	18124	97.08	5	5
25492181	25518967	31264989	31238308	-	26787	26682	96.24	5	5
25468437	25490614	31235913	31213628	-	22178	22286	94.08	5	5
25451143	25462778	31225135	31213506	-	11636	11630	95.99	5	5
25432259	25442480	31204504	31194454	-	10222	10051	95.37	5	5
25413703	25426808	31189326	31176193	-	13106	13134	96.86	5	5
25317160	25330370	31095326	31082144	-	13211	13183	97.65	5	5
25306222	25317147	31082040	31071168	-	10926	10873	95.68	5	5
25268703	25283127	31056805	31042510	-	14425	14296	94.89	5	5
25182116	25195809	30981511	30967891	-	13694	13621	96.16	5	5
25148964	25161409	30945359	30932867	-	12446	12493	97.2	5	5
25017200	25030819	30981511	30967891	-	13620	13621	96.75	5	5
24972674	24995450	30944544	30921880	-	22777	22665	95.89	5	5
24883329	24899107	30845872	30830162	-	15779	15711	94.49	5	5
24845051	24856194	30803753	30792531	-	11144	11223	96.79	5	5
24795134	24811176	30765118	30748961	-	16043	16158	97.98	5	5
24758065	24784231	30706844	30680666	-	26167	26179	96.96	5	5
24667173	24677193	30605124	30595058	-	10021	10067	97.44	5	5
24635464	24645970	30593183	30582658	-	10507	10526	97.17	5	5
24620597	24631917	30578480	30567231	-	11321	11250	95.38	5	5
24571138	24588680	30538155	30520566	-	17543	17590	97.64	5	5
24537677	24558805	30502426	30481283	-	21129	21144	95.77	5	5
24520847	24533890	30476787	30463917	-	13044	12871	95.71	5	5
24456722	24478811	30403037	30380872	-	22090	22166	96.32	5	5
24332130	24378860	30304435	30257743	-	46731	46693	97	5	5
24297564	24308312	30231823	30220904	-	10749	10920	93.85	5	5
24223769	24234856	30094155	30083070	-	11088	11086	97.25	5	5
24122158	24139457	29996087	29978784	-	17300	17304	94.06	5	5
24063261	24079007	29940864	29925118	-	15747	15747	96.15	5	5
24049739	24062970	29924991	29911884	-	13232	13108	95.92	5	5
24000028	24020795	29883487	29862555	-	20768	20933	95.97	5	5
23941769	23955385	29823507	29809882	-	13617	13626	97.57	5	5
23917764	23928366	29792353	29781734	-	10603	10620	96.08	5	5
23879210	23895720	29774278	29757831	-	16511	16448	97.35	5	5
23827353	23839215	29721193	29709199	-	11863	11995	95.19	5	5
23781738	23793181	29680200	29668757	-	11444	11444	95.75	5	5
23759056	23770959	29659479	29647497	-	11904	11983	96.33	5	5
23679270	23689284	23967698	23957680	-	10015	10019	93.94	5	8
23656200	23666737	29576539	29566085	-	10538	10455	94.32	5	5
23637420	23652932	29565307	29549832	-	15513	15476	95.67	5	5
23570700	23582506	29508066	29496256	-	11807	11811	97.12	5	5
23536447	23555726	29479914	29460541	-	19280	19374	94.49	5	5
23518756	23531088	29454680	29442369	-	12333	12312	96.41	5	5
23466325	23477693	29383906	29372628	-	11369	11279	94.24	5	5
23444564	23459889	29356765	29341478	-	15326	15288	95.19	5	5
23379966	23390776	29275978	29265163	-	10811	10816	96.41	5	5
23252137	23270021	29139974	29122139	-	17885	17836	95.02	5	5
23141946	23171049	29023896	28994503	-	29104	29394	95.15	5	5
23105418	23118188	28972503	28959677	-	12771	12827	96.93	5	5
23091262	23105189	28959764	28945711	-	13928	14054	96.01	5	5
23077779	23090534	28956384	28943553	-	12756	12832	96.3	5	5
23044708	23075111	28941189	28910569	-	30404	30621	96.29	5	5
22984485	22995830	28888796	28877304	-	11346	11493	96.4	5	5
22852764	22870505	28819331	28801711	-	17742	17621	95.15	5	5
22785104	22803968	28733113	28714272	-	18865	18842	96.61	5	5
22730468	22741148	28678602	28667931	-	10681	10672	94.99	5	5
22715352	22730160	28667749	28652842	-	14809	14908	95.63	5	5
22521882	22537724	28487416	28471534	-	15843	15883	94.81	5	5
22491741	22515895	28466187	28441894	-	24155	24294	95.36	5	5
22451817	22465994	28422366	28408025	-	14178	14342	95.46	5	5
22434965	22449412	28406207	28391616	-	14448	14592	92.85	5	5
22142696	22166743	28170538	28146275	-	24048	24264	96.16	5	5
22050764	22070516	28100854	28081012	-	19753	19843	95.79	5	5
22028752	22043601	28073487	28058593	-	14850	14895	95.77	5	5
22003338	22014539	28046410	28035255	-	11202	11156	94.82	5	5
21812603	21827831	27288044	27272824	-	15229	15221	95.98	5	5
21656315	21666618	27171973	27161667	-	10304	10307	94.48	5	5
21644025	21656310	27161586	27149279	-	12286	12308	97.79	5	5
21580368	21590713	27084803	27074431	-	10346	10373	96.98	5	5
21292352	21309179	26818996	26802090	-	16828	16907	95.93	5	5
21279965	21290486	26800466	26789960	-	10522	10507	95.65	5	5
21255737	21271036	26785573	26770232	-	15300	15342	96.72	5	5
21032221	21051143	26593220	26574291	-	18923	18930	96.94	5	5
20878233	20888318	26438886	26428830	-	10086	10057	93.87	5	5
20782576	20806863	26371000	26346622	-	24288	24379	94.89	5	5
20693883	20708773	26290310	26275330	-	14891	14981	96.39	5	5
20652402	20664304	26246565	26234660	-	11903	11906	96.75	5	5
20615156	20626279	26209687	26198565	-	11124	11123	95.58	5	5
20541156	20558650	26149496	26131852	-	17495	17645	96.56	5	5
20288753	20300295	25962922	25951286	-	11543	11637	95.54	5	5
19966074	19976645	25666090	25655499	-	10572	10592	95.09	5	5
19870533	19884225	25524569	25510868	-	13693	13702	97.58	5	5
19622220	19632381	25731810	25721522	-	10162	10289	95.96	5	5
19379493	19401610	25493986	25472026	-	22118	21961	94.93	5	5
19293934	19311832	25399323	25381338	-	17899	17986	95.26	5	5
19141493	19156174	25217746	25202986	-	14682	14761	97.7	5	5
19048326	19061694	25120273	25106974	-	13369	13300	94.05	5	5
18904931	18915289	24981984	24971609	-	10359	10376	96.94	5	5
18611289	18627462	24700173	24684048	-	16174	16126	95.64	5	5
18545610	18557525	24632199	24620219	-	11916	11981	94.58	5	5
18522583	18537993	24608804	24593368	-	15411	15437	97.55	5	5
18462647	18474914	24542857	24530587	-	12268	12271	96.55	5	5
18356776	18367546	24469700	24458962	-	10771	10739	95.95	5	5
18242844	18255918	24362194	24348977	-	13075	13218	91.56	5	5
18200341	18212322	24317132	24305131	-	11982	12002	97.1	5	5
18097723	18111930	24226444	24212190	-	14208	14255	94.9	5	5
18053709	18066709	24194407	24181452	-	13001	12956	94.69	5	5
17882511	17895352	24047117	24034175	-	12842	12943	95.39	5	5
17799182	17817993	23972667	23953872	-	18812	18796	96.24	5	5
17700204	17714099	23872409	23858457	-	13896	13953	95.85	5	5
17465251	17475550	23752548	23742110	-	10300	10439	97.42	5	5
17387788	17402951	23726893	23711744	-	15164	15150	96.17	5	5
17339671	17361323	23674556	23652741	-	21653	21816	97.16	5	5
17256621	17271086	23608669	23594216	-	14466	14454	96.7	5	5
17206765	17216851	23584147	23574015	-	10087	10133	95.2	5	5
17195867	17206444	23573445	23562743	-	10578	10703	92.38	5	5
17160901	17173314	23528018	23515680	-	12414	12339	96.17	5	5
16452393	16467915	23513258	23497763	-	15523	15496	96.13	5	6
16449068	16462491	22612778	22599443	-	13424	13336	94.94	5	6
16162217	16173859	22916872	22905105	-	11643	11768	96.05	5	5
16109389	16120145	22879750	22868864	-	10757	10887	94.91	5	5
16078893	16093590	22856907	22842277	-	14698	14631	95.04	5	5
15858078	15876989	22653514	22634660	-	18912	18855	94.04	5	5
15837560	15850185	22627647	22615066	-	12626	12582	95.76	5	5
15666265	15676959	22400083	22389346	-	10695	10738	95.78	5	5
15625404	15636476	22357741	22346697	-	11073	11045	94.8	5	5
15568748	15581931	8176596	8189830	+	13184	13235	94.46	5	2
15567809	15580172	15534864	15547295	+	12364	12432	93.85	5	6
15440652	15476953	22174900	22138740	-	36302	36161	97.66	5	5
15368353	15384640	22088862	22072504	-	16288	16359	95.52	5	5
15312723	15324541	22026572	22014734	-	11819	11839	96.64	5	5
15166114	15202350	21978618	21942503	-	36237	36116	96.38	5	5
15056618	15070952	21883121	21868722	-	14335	14400	95.85	5	5
14902726	14915043	21710475	21698133	-	12318	12343	95.04	5	5
14679991	14694515	21422814	21408150	-	14525	14665	93.27	5	5
14323339	14337327	21239560	21225573	-	13989	13988	97.36	5	5
14254630	14266504	21137352	21125452	-	11875	11901	96.52	5	5
14177301	14188951	21081387	21069617	-	11651	11771	94.54	5	5
14135751	14146721	21043897	21032919	-	10971	10979	97.09	5	5
14101688	14112067	21018177	21007858	-	10380	10320	95.68	5	5
13592540	13606833	20742869	20728664	-	14294	14206	94.6	5	5
13020611	13031721	20318374	20307358	-	11111	11017	92.75	5	5
12998485	13009424	20298502	20287592	-	10940	10911	94.77	5	5
12752881	12763567	19897845	19887063	-	10687	10783	95.68	5	5
11867856	11880454	19568448	19555864	-	12599	12585	93.15	5	5
11645441	11656528	19490254	19479207	-	11088	11048	92.33	5	5
11596025	11622627	19469152	19442448	-	26603	26705	95.46	5	5
11545227	11556738	19410758	19399187	-	11512	11572	95.03	5	5
10534048	10550639	2884358	2900985	+	16592	16628	86.79	5	3
10534048	10546466	11631021	11643453	+	12419	12433	85.95	5	5
10325016	10335470	13817861	13807300	-	10455	10562	95.25	5	5
10147606	10158149	14320959	14331506	+	10544	10548	96.48	5	5
9863343	9879236	14652675	14668489	+	15894	15815	93.44	5	5
9626961	9638536	14891978	14903553	+	11576	11576	91.51	5	5
8687722	8700755	15429319	15442422	+	13034	13104	97.18	5	5
8011253	8023747	17286162	17298659	+	12495	12498	97.37	5	5
7785460	7796603	20805331	20794225	-	11144	11107	94.16	5	1
7414289	7427143	7022767	7035612	+	12855	12846	94.03	5	8
7308332	7318787	16615495	16604979	-	10456	10517	94.3	5	5
6564011	6581410	16151774	16134394	-	17400	17381	97.55	5	5
6257143	6267660	15974513	15963988	-	10518	10526	95.51	5	5
6227897	6243998	22635352	22651509	+	16102	16158	94.44	5	2
6227893	6240378	10890920	10903425	+	12486	12506	95.13	5	2
6201904	6217357	15944507	15929077	-	15454	15431	95.06	5	5
5384312	5397995	23290353	23276689	-	13684	13665	94.74	5	6
5231727	5245689	15056193	15042206	-	13963	13988	96.68	5	5
5081554	5091706	21491331	21501471	+	10153	10141	90.56	5	1
4886052	4897067	14947801	14936827	-	11016	10975	94.77	5	5
4612941	4623422	33144136	33133736	-	10482	10401	85.84	5	5
4133486	4146869	45494015	45480644	-	13384	13372	85.94	5	2
3760667	3786806	19441070	19467217	+	26140	26148	95.66	5	5
2792707	2803468	19243880	19233110	-	10762	10771	94.95	5	6
2620282	2632731	17286148	17298591	+	12450	12444	97.4	5	5
1641041	1664492	18043862	18067243	+	23452	23382	96.66	5	5
1401121	1419691	18153558	18172113	+	18571	18556	95.56	5	5
1248931	1261132	18271610	18283936	+	12202	12327	96.08	5	5
1081627	1095286	18418750	18432449	+	13660	13700	96.47	5	5
1065739	1080513	18434580	18449323	+	14775	14744	96.17	5	5
1026513	1037552	18488626	18477581	-	11040	11046	96.27	5	5
867095	880450	18607983	18621361	+	13356	13379	94.36	5	5
636403	647937	18918755	18930281	+	11535	11527	94.85	5	5
362380	379430	19189492	19206628	+	17051	17137	94.59	5	5
249948	261279	12553550	12564836	+	11332	11287	97.11	5	5
42556890	42572514	37689986	37674378	-	15625	15609	95.8	6	6
42542367	42556489	37674377	37660284	-	14123	14094	97.82	6	6
42508480	42520289	37641225	37629503	-	11810	11723	94.2	6	6
42399253	42410355	37527670	37516609	-	11103	11062	96.12	6	6
42329139	42348807	37461357	37441600	-	19669	19758	96.7	6	6
42315200	42329005	37441600	37427879	-	13806	13722	96.02	6	6
42248981	42264598	37370345	37354669	-	15618	15677	95.51	6	6
42236158	42246287	37352444	37342293	-	10130	10152	95.81	6	6
42157549	42168933	37283821	37272386	-	11385	11436	95.4	6	6
42122280	42135474	37248853	37235696	-	13195	13158	96.82	6	6
42065116	42078299	37192368	37179090	-	13184	13279	96.85	6	6
42026704	42036996	37128016	37117747	-	10293	10270	97.16	6	6
41962633	41991215	37083999	37055572	-	28583	28428	95.05	6	6
41940807	41961745	37054876	37033928	-	20939	20949	96.65	6	6
41915248	41931346	37023917	37007861	-	16099	16057	97.64	6	6
41855941	41873734	36944715	36926953	-	17794	17763	96.79	6	6
41838390	41851933	36922884	36909332	-	13544	13553	94.72	6	6
41811272	41822591	36877250	36866037	-	11320	11214	94.52	6	6
41779803	41800782	36859722	36838687	-	20980	21036	95.84	6	6
41737843	41751751	36791411	36777481	-	13909	13931	97.84	6	6
41670051	41682725	36735777	36723125	-	12675	12653	94.82	6	6
41630772	41652685	36705709	36683868	-	21914	21842	96.03	6	6
41584988	41598715	36649503	36635666	-	13728	13838	96.38	6	6
41524750	41538427	36559466	36545823	-	13678	13644	95.1	6	6
41501405	41515869	36537238	36522832	-	14465	14407	96.49	6	6
41482383	41501220	36522596	36503664	-	18838	18933	98.01	6	6
41460203	41471657	36491440	36480040	-	11455	11401	96.83	6	6
41371900	41382553	36400771	36390182	-	10654	10590	96.92	6	6
41331221	41344756	36367649	36353985	-	13536	13665	97.29	6	6
41312656	41330267	36353945	36336349	-	17612	17597	96.93	6	6
41231523	41241697	36266711	36256607	-	10175	10105	95.09	6	6
41176045	41205601	36232872	36203399	-	29557	29474	96.27	6	6
41145081	41155894	36190880	36179969	-	10814	10912	94.49	6	6
41131455	41145089	36179836	36166182	-	13635	13655	96.61	6	6
41108878	41121309	36155724	36143369	-	12432	12356	94.82	6	6
41088070	41101884	36136536	36122806	-	13815	13731	95.79	6	6
41049966	41061560	36096426	36084721	-	11595	11706	97.25	6	6
41015634	41034768	36092488	36073330	-	19135	19159	97.45	6	6
40996749	41007057	36071173	36060692	-	10309	10482	96.18	6	6
40954682	40968598	36038100	36024205	-	13917	13896	97.62	6	6
40926974	40951502	36022061	35997572	-	24529	24490	96.96	6	6
40871455	40888203	35959207	35942535	-	16749	16673	95.7	6	6
40856697	40871038	35942082	35927799	-	14342	14284	96.95	6	6
40764844	40779302	35834844	35820283	-	14459	14562	95.03	6	6
40753968	40764721	35820191	35809460	-	10754	10732	94.68	6	6
40705974	40720228	35776211	35761837	-	14255	14375	95.7	6	6
40687151	40697170	35747857	35737807	-	10020	10051	96.07	6	6
40626597	40641866	35695127	35679846	-	15270	15282	95.67	6	6
40497301	40511773	35589550	35575155	-	14473	14396	96.72	6	6
40478573	40489487	35566999	35556022	-	10915	10978	95.63	6	6
40459241	40470336	35548419	35537323	-	11096	11097	94.6	6	6
40439471	40451109	35526010	35514445	-	11639	11566	95.38	6	6
40416335	40426543	35497681	35487540	-	10209	10142	92.86	6	6
40377490	40389149	35471100	35459447	-	11660	11654	96.42	6	6
40303872	40314253	35389967	35379531	-	10382	10437	97.13	6	6
40271434	40289018	35368254	35350645	-	17585	17610	97.34	6	6
40250112	40264283	35344324	35330181	-	14172	14144	96.21	6	6
40225222	40243192	35324757	35306759	-	17971	17999	95.34	6	6
40211057	40225213	35301208	35287029	-	14157	14180	95.99	6	6
40187957	40207732	35273321	35253282	-	19776	20040	94.79	6	6
40160817	40180695	35244127	35224381	-	19879	19747	96.01	6	6
40147238	40160648	35224291	35210889	-	13411	13403	96.55	6	6
40100269	40115275	35181733	35166701	-	15007	15033	95.58	6	6
39966721	39977731	34958882	34947790	-	11011	11093	95.61	6	6
39914643	39926453	34905046	34893200	-	11811	11847	96.49	6	6
39840262	39860362	34843477	34823394	-	20101	20084	95.41	6	6
39776887	39789218	34767538	34755154	-	12332	12385	96.55	6	6
39751119	39772113	34749238	34728422	-	20995	20817	96.31	6	6
39725555	39741631	34719566	34703478	-	16077	16089	96.04	6	6
39683779	39702228	34691580	34673134	-	18450	18447	95.28	6	6
39651317	39664231	34660282	34647334	-	12915	12949	98.3	6	6
39554429	39573649	34516058	34496866	-	19221	19193	95.75	6	6
39522668	39553419	34496008	34465238	-	30752	30771	96.66	6	6
39222415	39237303	16933664	16948474	+	14889	14811	94.87	6	1
39193277	39221420	34192769	34164757	-	28144	28013	96.95	6	6
39178077	39191972	34164369	34150521	-	13896	13849	96.12	6	6
39160176	39172422	34145028	34132832	-	12247	12197	97.83	6	6
39125436	39152401	34119317	34092484	-	26966	26834	95.75	6	6
39025163	39041167	33992288	33976182	-	16005	16107	96.68	6	6
39006372	39018046	33969033	33957341	-	11675	11693	96.89	6	6
38898728	38910086	33787852	33776452	-	11359	11401	96.88	6	6
38879805	38898614	33776310	33757559	-	18810	18752	96.09	6	6
38836960	38854255	33727589	33710372	-	17296	17218	95.81	6	6
38825425	38836833	33715671	33704212	-	11409	11460	95.57	6	6
38794594	38810308	33684040	33668341	-	15715	15700	95.3	6	6
38755030	38774229	33645834	33626522	-	19200	19313	96.05	6	6
38706732	38717957	33592653	33581453	-	11226	11201	96.18	6	6
38671922	38687678	33551250	33535572	-	15757	15679	96.15	6	6
38478230	38490858	33408459	33395814	-	12629	12646	97.14	6	6
38464848	38477509	33395629	33382879	-	12662	12751	96.67	6	6
38412029	38427222	33333972	33318793	-	15194	15180	96.79	6	6
38396195	38410281	33318079	33304145	-	14087	13935	95.29	6	6
38380709	38392959	33300912	33288605	-	12251	12308	96.46	6	6
38213520	38226569	33065762	33052748	-	13050	13015	94.07	6	6
38181131	38203915	33043213	33020111	-	22785	23103	96.19	6	6
38133652	38144608	32920489	32909538	-	10957	10952	95.6	6	6
38071872	38083049	32869688	32858580	-	11178	11109	96.71	6	6
38038034	38049428	32845946	32834503	-	11395	11444	95.21	6	6
38020807	38035058	32813813	32799636	-	14252	14178	95.37	6	6
38003397	38018072	32798419	32783506	-	14676	14914	94.91	6	6
37984278	37997031	32749201	32736454	-	12754	12748	96.46	6	6
37950384	37967401	32718109	32701050	-	17018	17060	96.27	6	6
37929684	37941172	32690756	32679265	-	11489	11492	95.06	6	6
37858868	37879085	32649106	32628938	-	20218	20169	97.08	6	6
37753767	37765494	32528597	32517252	-	11728	11346	91.48	6	6
37737308	37753769	32517108	32500681	-	16462	16428	93.9	6	6
37648542	37662966	32238397	32224013	-	14425	14385	95.83	6	6
37605294	37618864	32189968	32176442	-	13571	13527	96.83	6	6
37353313	37365185	32103493	32091617	-	11873	11877	96.11	6	6
37286848	37309586	32040833	32018009	-	22739	22825	96.82	6	6
37254589	37267419	31982617	31969872	-	12831	12746	94.07	6	6
37198083	37213853	31933606	31917684	-	15771	15923	95.37	6	6
37184446	37196292	31912684	31900714	-	11847	11971	96.92	6	6
36919505	36955936	31658794	31622675	-	36432	36120	95.01	6	6
36887052	36901723	31604186	31589380	-	14672	14807	95.19	6	6
36856655	36875800	31579016	31559986	-	19146	19031	96.28	6	6
36609068	36630427	31427479	31406395	-	21360	21085	94.88	6	6
36444877	36458797	31257203	31243259	-	13921	13945	93.93	6	6
36389252	36399613	31168569	31158142	-	10362	10428	95.84	6	6
36357557	36371560	31133346	31119357	-	14004	13990	96.7	6	6
36083293	36093418	30959618	30949431	-	10126	10188	95.86	6	6
36065695	36077884	30936882	30924609	-	12190	12274	96.05	6	6
35954932	35969365	30712020	30697676	-	14434	14345	94.98	6	6
35818903	35832937	30737958	30723825	-	14035	14134	95.72	6	6
35818903	35832937	30861589	30847463	-	14035	14127	95.8	6	6
35735621	35748817	30686735	30673460	-	13197	13276	96.01	6	6
35579791	35590613	30610084	30599097	-	10823	10988	96.44	6	6
35544997	35561826	30544384	30527681	-	16830	16704	94.3	6	6
35519895	35531513	30517989	30506375	-	11619	11615	97.58	6	6
35465567	35478208	30472756	30460066	-	12642	12691	96.42	6	6
35408310	35426195	30369801	30351984	-	17886	17818	95.63	6	6
35384829	35405220	30349309	30328885	-	20392	20425	94.6	6	6
35370420	35380951	30324129	30313518	-	10532	10612	94.88	6	6
35347453	35369063	30310209	30288598	-	21611	21612	95.78	6	6
35287836	35309151	30255175	30233886	-	21316	21290	95.51	6	6
35243498	35255997	30204548	30192124	-	12500	12425	94.33	6	6
35223619	35237645	30187618	30173569	-	14027	14050	96.86	6	6
35158265	35169743	30108505	30097034	-	11479	11472	96.45	6	6
35006153	35018172	29973256	29961212	-	12020	12045	93.9	6	6
34920187	34931304	29885519	29874358	-	11118	11162	93.22	6	6
34903403	34916261	29870035	29857120	-	12859	12916	97.41	6	6
34872343	34882680	29841992	29831761	-	10338	10232	94.39	6	6
34851569	34863881	29824767	29812462	-	12313	12306	95.91	6	6
34794297	34811868	29788477	29770883	-	17572	17595	94.39	6	6
34780113	34793976	29769506	29755472	-	13864	14035	95.87	6	6
34719711	34732090	29701003	29688564	-	12380	12440	94.7	6	6
34625342	34642559	29606989	29589694	-	17218	17296	97.73	6	6
34593861	34606716	29585154	29572329	-	12856	12826	96.67	6	6
34485069	34507208	29493726	29471569	-	22140	22158	96.12	6	6
34472475	34483372	29469931	29458976	-	10898	10956	94.7	6	6
34437763	34451890	29585154	29571062	-	14128	14093	96.88	6	6
34350355	34369545	29489422	29470117	-	19191	19306	96.3	6	6
34304932	34316457	29427509	29416089	-	11526	11421	95.94	6	6
34242867	34262806	29385567	29365606	-	19940	19962	96.19	6	6
34118494	34133063	29261579	29246806	-	14570	14774	94.75	6	6
34080738	34091914	29223289	29212155	-	11177	11135	97.06	6	6
34005858	34019082	29153360	29139978	-	13225	13383	95.35	6	6
33795604	33810908	29047941	29032601	-	15305	15341	95.92	6	6
33725814	33736445	28981298	28970753	-	10632	10546	96.71	6	6
33663745	33675301	28915172	28903700	-	11557	11473	94.5	6	6
33613754	33624566	28866970	28856120	-	10813	10851	96.72	6	6
33544689	33556490	28838352	28826564	-	11802	11789	95.33	6	6
33496169	33508561	28797502	28785091	-	12393	12412	95.12	6	6
33401428	33411475	28729775	28719644	-	10048	10132	94.45	6	6
33255019	33265234	28525621	28515497	-	10216	10125	95.25	6	6
32859834	32870505	28412184	28401535	-	10672	10650	97.6	6	6
32790045	32800647	28351526	28340893	-	10603	10634	97.01	6	6
32713775	32724972	28274724	28263529	-	11198	11196	95.78	6	6
32660998	32671696	28222148	28211420	-	10699	10729	94.1	6	6
32470042	32481454	28027457	28016030	-	11413	11428	96.98	6	6
32286457	32297071	27844099	27833474	-	10615	10626	95.95	6	6
32257306	32269346	27822678	27810531	-	12041	12148	94	6	6
32159161	32174171	27776753	27761562	-	15011	15192	95.44	6	6
31853919	31864413	27469197	27458821	-	10495	10377	93.59	6	6
31764160	31784357	27365006	27344877	-	20198	20130	96.52	6	6
31749604	31762024	27342356	27329873	-	12421	12484	96.77	6	6
31704787	31714796	27294472	27284413	-	10010	10060	96.06	6	6
31651656	31661940	27255005	27244842	-	10285	10164	94.51	6	6
31425365	31440113	27098727	27084109	-	14749	14619	95.44	6	6
31394594	31409509	27068481	27053462	-	14916	15020	92.8	6	6
31295922	31308493	26990683	26978020	-	12572	12664	93.96	6	6
31031612	31062515	26838831	26807804	-	30904	31028	95.96	6	6
30717879	30747261	26838833	26809411	-	29383	29423	96.29	6	6
[truncated: 760 more rows]
