# Supplementary material for: Haplotype-resolved genome assembly for tetraploid Chinese cherry (Prunus pseudocerasus) offers insights into fruit firmness
Source: Hortic Res. 2024 Jul 8;11(7):uhae142. doi: 10.1093/hr/uhae142 (PMC11233885; doi:10.1093/hr/uhae142)
Supplement: Web_Material_uhae142 [file web_material_uhae142.zip › Supplementary Tables-revised/Table S22-revised.xlsx]

## Sheet: Sheet1
Table S22. Genome syntenic blocks between Prunus pseudocerasus and P. persica.
PruPse_start_position	PruPse_end_position	PruPer_start_position	PruPer_end_position	strand	PruPse_length	PruPer_length	indentity	PruPse_Chr	PruPer_Chr
4054	16234	564132	551935	-	12181	12198	94.16	1	1
55410	60442	503422	498325	-	5033	5098	92.89	1	1
55670	61993	466944	460683	-	6324	6262	93.21	1	1
60541	67164	498325	491588	-	6624	6738	94.14	1	1
129095	134624	440790	435254	-	5530	5537	93.68	1	1
140057	145521	429800	424299	-	5465	5502	95.24	1	1
156216	166870	414152	403573	-	10655	10580	94.8	1	1
191669	198453	396264	389576	-	6785	6689	92.48	1	1
229081	237326	368063	359695	-	8246	8369	93.14	1	1
242834	247980	352632	347500	-	5147	5133	96	1	1
258806	265442	341111	334465	-	6637	6647	94.66	1	1
304545	315793	301650	290414	-	11249	11237	94.69	1	1
365522	370689	254384	249238	-	5168	5147	92.38	1	1
377451	384291	231625	224777	-	6841	6849	95.3	1	1
386990	393102	216332	210234	-	6113	6099	95.76	1	1
409118	417520	203221	194843	-	8403	8379	92.77	1	1
420713	427891	191882	184733	-	7179	7150	92.56	1	1
448850	456898	162594	154664	-	8049	7931	94.07	1	1
457077	463997	154668	147715	-	6921	6954	92.12	1	1
500823	508131	103681	96419	-	7309	7263	95.24	1	1
557458	563294	671431	677276	+	5837	5846	92.64	1	1
563339	570450	677422	684452	+	7112	7031	94.1	1	1
583203	588356	692216	697357	+	5154	5142	91.72	1	1
603492	610181	710229	716920	+	6690	6692	94.55	1	1
610585	619675	718196	727320	+	9091	9125	93.91	1	1
620437	631544	727885	739022	+	11108	11138	95.03	1	1
678161	683454	769613	774889	+	5294	5277	91.7	1	1
706987	715483	802597	811109	+	8497	8513	96.07	1	1
800171	811165	856655	867666	+	10995	11012	94.89	1	1
815995	822584	872505	878919	+	6590	6415	92.26	1	1
826298	831827	882759	888273	+	5530	5515	95.27	1	1
917740	924699	966999	974000	+	6960	7002	90.56	1	1
930656	939551	980555	989508	+	8896	8954	91.99	1	1
941828	948606	996009	1002765	+	6779	6757	94.63	1	1
949767	959029	1003662	1012892	+	9263	9231	96.23	1	1
959095	966350	1013144	1020422	+	7256	7279	94.97	1	1
967098	976561	1021343	1030728	+	9464	9386	91.74	1	1
977220	983604	1031426	1037824	+	6385	6399	96.13	1	1
983733	993102	1037824	1047165	+	9370	9342	92.6	1	1
993100	998242	1049064	1054225	+	5143	5162	94.53	1	1
999470	1004990	1055796	1061574	+	5521	5779	88.23	1	1
1053969	1063653	1112976	1122642	+	9685	9667	93.85	1	1
1073592	1078843	1132698	1137820	+	5252	5123	90.13	1	1
1135003	1140800	1182537	1188471	+	5798	5935	93.81	1	1
1153358	1158651	1204938	1210178	+	5294	5241	89.89	1	1
1190810	1195952	1255784	1260940	+	5143	5157	93.41	1	1
1210081	1221057	1268313	1279256	+	10977	10944	94.14	1	1
1230970	1236445	1289260	1294749	+	5476	5490	96.59	1	1
1240429	1249850	1298878	1308230	+	9422	9353	94.04	1	1
1298771	1309331	1355043	1365705	+	10561	10663	96.04	1	1
1416386	1421521	1189270	1194386	+	5136	5117	96.72	1	1
1447600	1452964	1256164	1261540	+	5365	5377	93.57	1	1
1506640	1513808	1295232	1302480	+	7169	7249	94.07	1	1
1528217	1535602	1311892	1319262	+	7386	7371	93.21	1	1
1544496	1550802	1328223	1334462	+	6307	6240	95.08	1	1
1570904	1580956	1355656	1365705	+	10053	10050	96.08	1	1
1653345	1659283	1440180	1446211	+	5939	6032	92.19	1	1
1675352	1681889	1457042	1463710	+	6538	6669	88.37	1	1
1683397	1688828	1464050	1469553	+	5432	5504	95.54	1	1
1706493	1714133	1484069	1491749	+	7641	7681	94.91	1	1
1735135	1740584	1512237	1517628	+	5450	5392	94.69	1	1
1754038	1759558	1533004	1538563	+	5521	5560	94.42	1	1
1762679	1770878	1540641	1548769	+	8200	8129	91.56	1	1
1783064	1789177	1561546	1567629	+	6114	6084	92.1	1	1
1789438	1800071	1566904	1577637	+	10634	10734	94.49	1	1
1813146	1821523	1587794	1596201	+	8378	8408	95.23	1	1
1840937	1858301	1653928	1671481	+	17365	17554	93.17	1	1
1977164	1982606	1776877	1782386	+	5443	5510	95.67	1	1
2036824	2042762	1866177	1872161	+	5939	5985	94.31	1	1
2059440	2071073	1885935	1897628	+	11634	11694	94.74	1	1
2076965	2090996	1903692	1917770	+	14032	14079	94.78	1	1
2124193	2130902	1946501	1953168	+	6710	6668	93.6	1	1
2139166	2145319	1962541	1968664	+	6154	6124	94.64	1	1
2390368	2399389	2157243	2166281	+	9022	9039	94.72	1	1
2430325	2438836	2190163	2198736	+	8512	8574	94.86	1	1
2439967	2445721	2199577	2205305	+	5755	5729	92.08	1	1
2451078	2456399	2215318	2220570	+	5322	5253	92.96	1	1
2470939	2478029	2237576	2244661	+	7091	7086	94.33	1	1
2529284	2537033	2300421	2308178	+	7750	7758	95.82	1	1
2587794	2594410	2371811	2378530	+	6617	6720	88.42	1	1
2611021	2620586	2395671	2405298	+	9566	9628	90.87	1	1
2628812	2634221	2422540	2427925	+	5410	5386	94.18	1	1
2638808	2644126	5013548	5018885	+	5319	5338	90.61	1	6
2638964	2644282	13632052	13637330	+	5319	5279	91.1	1	7
2647935	2655460	2436087	2443595	+	7526	7509	94.88	1	1
2673389	2678526	2460870	2466027	+	5138	5158	90.33	1	1
2678518	2687239	2474010	2482820	+	8722	8811	95.48	1	1
2708528	2713664	2517144	2522400	+	5137	5257	92.09	1	1
2860210	2865703	2599180	2604752	+	5494	5573	93.9	1	1
2868033	2875659	2605045	2612756	+	7627	7712	90.25	1	1
3001261	3008774	2723435	2731028	+	7514	7594	90.11	1	1
3022307	3027982	2747841	2753554	+	5676	5714	93.84	1	1
3057599	3062729	2820261	2825418	+	5131	5158	93.22	1	1
3073576	3079274	2842750	2848347	+	5699	5598	93.59	1	1
3079670	3085950	2848343	2854596	+	6281	6254	95.95	1	1
3105823	3113688	2867118	2875046	+	7866	7929	91.89	1	1
3120368	3129001	2884619	2893209	+	8634	8591	91.7	1	1
3136531	3143736	2900237	2907338	+	7206	7102	94.21	1	1
3159161	3167089	2912731	2920614	+	7929	7884	94.83	1	1
3183067	3195692	2941120	2953716	+	12626	12597	94.35	1	1
3203515	3211912	2962758	2971059	+	8398	8302	93.29	1	1
3222971	3229504	2987229	2993793	+	6534	6565	94.9	1	1
3268100	3273551	3015106	3020610	+	5452	5505	95.11	1	1
3288110	3296802	3033029	3041549	+	8693	8521	93.75	1	1
3380896	3389054	3030485	3038529	+	8159	8045	93.56	1	1
3512399	3517998	3156200	3161834	+	5600	5635	89.36	1	1
3534630	3540916	3189230	3195453	+	6287	6224	94.86	1	1
3549151	3554366	3205188	3199961	-	5216	5228	92.97	1	1
3568154	3576540	3225451	3233821	+	8387	8371	96.11	1	1
3625690	3644738	3263768	3282873	+	19049	19106	94.34	1	1
3644972	3652931	3283493	3291467	+	7960	7975	93.15	1	1
3739926	3746730	3330464	3337253	+	6805	6790	93.6	1	1
3746968	3753253	3337566	3343881	+	6286	6316	95.85	1	1
3763913	3771783	3353439	3361272	+	7871	7834	92.51	1	1
3991860	4000159	3433749	3441927	+	8300	8179	93.29	1	1
4000156	4008312	3442061	3450278	+	8157	8218	92.52	1	1
4022967	4030727	3462917	3470727	+	7761	7811	93.15	1	1
4070726	4077459	3476172	3482985	+	6734	6814	93.4	1	1
4160419	4167371	3513654	3520559	+	6953	6906	94.08	1	1
4171441	4180027	3525229	3533848	+	8587	8620	92.85	1	1
4180100	4185746	3540087	3545757	+	5647	5671	94.54	1	1
4186297	4198819	3554184	3566790	+	12523	12607	94.47	1	1
4232771	4243731	3592204	3603171	+	10961	10968	92.11	1	1
4299545	4308995	3674279	3683716	+	9451	9438	94.39	1	1
4391505	4401456	3765106	3775012	+	9952	9907	93.2	1	1
4401796	4410695	3775213	3783946	+	8900	8734	90.09	1	1
4418354	4434879	3790876	3807420	+	16526	16545	95.2	1	1
4438552	4444593	13294525	13288576	-	6042	5950	90.61	1	8
4448296	4453840	3817036	3822550	+	5545	5515	91.36	1	1
4467715	4473951	3854479	3860731	+	6237	6253	95.02	1	1
4600956	4611529	4009933	4020376	+	10574	10444	92.07	1	1
4613237	4619389	4020378	4026475	+	6153	6098	94.3	1	1
4631935	4639655	4041960	4049803	+	7721	7844	91.24	1	1
4681222	4686676	4080904	4086392	+	5455	5489	94.6	1	1
4686676	4691984	4086574	4091838	+	5309	5265	91.57	1	1
4698422	4706537	4099912	4107973	+	8116	8062	93.66	1	1
4753253	4759376	4247061	4253188	+	6124	6128	95.27	1	1
4771936	4779600	4268839	4276470	+	7665	7632	93.56	1	1
4789285	4795837	4287816	4294380	+	6553	6565	92.08	1	1
4812901	4818057	4306978	4312090	+	5157	5113	95.28	1	1
4819040	4832876	4313089	4326786	+	13837	13698	92.7	1	1
4997319	5006213	4520492	4529215	+	8895	8724	93.7	1	1
5015687	5026238	4545111	4555576	+	10552	10466	91.84	1	1
5039892	5055106	4570263	4585333	+	15215	15071	92.28	1	1
5082016	5094209	4615785	4628025	+	12194	12241	93.71	1	1
5105540	5118057	4653654	4666125	+	12518	12472	94.02	1	1
5163512	5169456	4692689	4698560	+	5945	5872	93.33	1	1
5220116	5225487	4750334	4755540	+	5372	5207	89.17	1	1
5252296	5263617	4795234	4806495	+	11322	11262	91.22	1	1
5275011	5280712	4836250	4841999	+	5702	5750	95.34	1	1
5318074	5325052	4865921	4872928	+	6979	7008	94.74	1	1
5329693	5335735	8066967	8060966	-	6043	6002	94.03	1	3
5400397	5409340	4957941	4966886	+	8944	8946	91.93	1	1
5489224	5494935	5023709	5029387	+	5712	5679	92.6	1	1
5505012	5510387	5039376	5044748	+	5376	5373	93.45	1	1
5518205	5523260	1677030	1671950	-	5056	5081	90.3	1	5
5563248	5568748	5086316	5091993	+	5501	5678	92.57	1	1
5776112	5782517	5175153	5181543	+	6406	6391	92.8	1	1
5852991	5863282	5169084	5179241	+	10292	10158	92.91	1	1
5863273	5869920	5179459	5186140	+	6648	6682	93.09	1	1
5903649	5910702	5214958	5221959	+	7054	7002	92.19	1	1
5932330	5938301	5247994	5253972	+	5972	5979	93.74	1	1
5944576	5954368	5253955	5263666	+	9793	9712	94.42	1	1
5957914	5968282	5265444	5275893	+	10369	10450	93.91	1	1
5976024	5983368	5282672	5290099	+	7345	7428	93.83	1	1
6031833	6036836	5330713	5335824	+	5004	5112	85.12	1	1
6038276	6050059	5337368	5349204	+	11784	11837	94.64	1	1
6060889	6067562	5362798	5369444	+	6674	6647	94.78	1	1
6099763	6105369	5393412	5399114	+	5607	5703	92.98	1	1
6105601	6112335	5401088	5407822	+	6735	6735	95.25	1	1
6112469	6118697	5408029	5414258	+	6229	6230	93.14	1	1
6119456	6129888	5415085	5425548	+	10433	10464	91.26	1	1
6149635	6156756	5488205	5495303	+	7122	7099	94.91	1	1
6184252	6194070	5523416	5533186	+	9819	9771	94.45	1	1
6247935	6253458	5586793	5592281	+	5524	5489	95.2	1	1
6257198	6264515	5602378	5609714	+	7318	7337	95.13	1	1
6288003	6293008	5626251	5631315	+	5006	5065	93.02	1	1
6293149	6301392	5631402	5639575	+	8244	8174	94.77	1	1
6447769	6454049	5757541	5763863	+	6281	6323	94.07	1	1
6454056	6469768	5763763	5779583	+	15713	15821	94.24	1	1
6477849	6491655	5787893	5801575	+	13807	13683	94.04	1	1
6492606	6500147	5802447	5809877	+	7542	7431	92.17	1	1
6654994	6668529	5966138	5979949	+	13536	13812	91.57	1	1
6672060	6678394	5986019	5992395	+	6335	6377	93.29	1	1
6693029	6699386	6012699	6018977	+	6358	6279	94.14	1	1
6743928	6752592	6064873	6073497	+	8665	8625	93.54	1	1
6766417	6771559	6083515	6088667	+	5143	5153	90.1	1	1
6779409	6790238	6093839	6104664	+	10830	10826	95.66	1	1
6846948	6862913	6197476	6213487	+	15966	16012	96.17	1	1
6903374	6908788	6241479	6246925	+	5415	5447	92.19	1	1
6914080	6919659	6252131	6257694	+	5580	5564	93.78	1	1
6945481	6955142	6285800	6295437	+	9662	9638	94.08	1	1
7026234	7034460	6336556	6344814	+	8227	8259	93.5	1	1
7048233	7053790	6355830	6361379	+	5558	5550	96.06	1	1
7105826	7113734	6415912	6423785	+	7909	7874	95.42	1	1
7147893	7153792	6460272	6466200	+	5900	5929	94.22	1	1
7175445	7181440	6485262	6491236	+	5996	5975	92.51	1	1
7188552	7193930	8002834	8008278	+	5379	5445	94.28	1	2
7223851	7232765	8573431	8582374	+	8915	8944	93.26	1	2
7265091	7271345	6502493	6508774	+	6255	6282	95.77	1	1
7370685	7376011	6641044	6646313	+	5327	5270	90.94	1	1
7407126	7415340	6670250	6678719	+	8215	8470	93.81	1	1
7432786	7438808	6689020	6695049	+	6023	6030	94.22	1	1
7450610	7458759	6706145	6714197	+	8150	8053	93.46	1	1
7462587	7469395	6718317	6725179	+	6809	6863	93.39	1	1
7624995	7630068	6903889	6908985	+	5074	5097	94.72	1	1
7679415	7684728	6966901	6972150	+	5314	5250	93.47	1	1
8284381	8293525	7303750	7313062	+	9145	9313	93.22	1	1
8397913	8403389	7439023	7444511	+	5477	5489	93.14	1	1
8408589	8417138	7466188	7474775	+	8550	8588	93.37	1	1
8435126	8443854	7493053	7501855	+	8729	8803	92.01	1	1
8483302	8492068	7531194	7539950	+	8767	8757	94.62	1	1
8632692	8638061	7737590	7742980	+	5370	5391	93.42	1	1
8666485	8671512	7777195	7782221	+	5028	5027	96.27	1	1
8835650	8843227	7933562	7941288	+	7578	7727	93.67	1	1
8858713	8864303	7953256	7958753	+	5591	5498	93.73	1	1
8869283	8874895	7963290	7968863	+	5613	5574	94.49	1	1
8875441	8883395	7969734	7977780	+	7955	8047	91.15	1	1
8897403	8904631	8000937	8008237	+	7229	7301	92.48	1	1
8934948	8940988	8010443	8016482	+	6041	6040	93.76	1	1
8942804	8948850	8019171	8025364	+	6047	6194	91.28	1	1
8994161	8999425	8060555	8065839	+	5265	5285	94.72	1	1
9015165	9021917	8078403	8085169	+	6753	6767	93.9	1	1
9066500	9079880	8122096	8135361	+	13381	13266	92.66	1	1
9097550	9102834	8151557	8156825	+	5285	5269	95.49	1	1
9112545	9118194	8163126	8168841	+	5650	5716	95.28	1	1
9150008	9155631	8187295	8192915	+	5624	5621	96.34	1	1
9156015	9161495	8192912	8198404	+	5481	5493	91.38	1	1
9197626	9207913	8248326	8258429	+	10288	10104	92.23	1	1
9208978	9214844	8261425	8267432	+	5867	6008	92.89	1	1
9214918	9223061	8267747	8275803	+	8144	8057	93.36	1	1
9250164	9258843	8331032	8339569	+	8680	8538	91.73	1	1
9272195	9282852	8424922	8435566	+	10658	10645	93.94	1	1
9296179	9303022	8460855	8467702	+	6844	6848	94.29	1	1
9309768	9329875	8469228	8489454	+	20108	20227	94.18	1	1
9335367	9340739	8495578	8500953	+	5373	5376	92.93	1	1
9346541	9351929	8507807	8513317	+	5389	5511	93.33	1	1
9378753	9383968	8526126	8531297	+	5216	5172	95.73	1	1
9399539	9407512	8541428	8549238	+	7974	7811	94.45	1	1
9407651	9413744	8549236	8555330	+	6094	6095	96.1	1	1
9418044	9429576	8563499	8575005	+	11533	11507	96.25	1	1
9431263	9439730	8577505	8586034	+	8468	8530	95.46	1	1
9584719	9596304	8659582	8671275	+	11586	11694	94.55	1	1
9624183	9645768	8685373	8707060	+	21586	21688	95.17	1	1
9661385	9671528	8720931	8730961	+	10144	10031	94.04	1	1
9692760	9701005	8746374	8754669	+	8246	8296	95.52	1	1
9717102	9722523	8769351	8774734	+	5422	5384	95.87	1	1
9750808	9759240	8789196	8797815	+	8433	8620	93.8	1	1
9759537	9768555	8797813	8806799	+	9019	8987	95.88	1	1
9773091	9780431	8811352	8818720	+	7341	7369	96.33	1	1
9811857	9817368	8844351	8849895	+	5512	5545	93.2	1	1
9821206	9831068	8853655	8863630	+	9863	9976	94.49	1	1
9851024	9862393	8877753	8889184	+	11370	11432	94.48	1	1
9869377	9877956	8895843	8904442	+	8580	8600	95.59	1	1
9881501	9888042	8906582	8913183	+	6542	6602	91.66	1	1
9904873	9910230	8919380	8924709	+	5358	5330	90.11	1	1
9934989	9940288	8949729	8955092	+	5300	5364	93.65	1	1
9947208	9952954	8979666	8985275	+	5747	5610	91.49	1	1
9952968	9958715	8987249	8993055	+	5748	5807	95.61	1	1
9980490	9991558	9010503	9021481	+	11069	10979	93.73	1	1
10012362	10020039	9040425	9048101	+	7678	7677	91.77	1	1
10038130	10043137	9061757	9066859	+	5008	5103	93.53	1	1
10045447	10054885	9073063	9082528	+	9439	9466	93.01	1	1
10085987	10092589	9134266	9140854	+	6603	6589	94.45	1	1
10169370	10175361	9212626	9218656	+	5992	6031	94.75	1	1
10176681	10190865	9219696	9233837	+	14185	14142	93.89	1	1
10199624	10205572	9241177	9247129	+	5949	5953	90.92	1	1
10228056	10234450	9275661	9282105	+	6395	6445	95.57	1	1
10241367	10248413	9288694	9295642	+	7047	6949	92.91	1	1
10267598	10273350	9301701	9307356	+	5753	5656	93.3	1	1
10274687	10286734	9309808	9321893	+	12048	12086	93.36	1	1
10287143	10292990	9322233	9328075	+	5848	5843	96.29	1	1
10720080	10730630	9573428	9584024	+	10551	10597	96.28	1	1
10730821	10737104	9584451	9590830	+	6284	6380	90.73	1	1
10740096	10752555	9594997	9607634	+	12460	12638	94.43	1	1
10752762	10757796	9607657	9612658	+	5035	5002	95.67	1	1
10769182	10780311	9621153	9632245	+	11130	11093	94.55	1	1
10807090	10812714	9652889	9658376	+	5625	5488	88.49	1	1
10825756	10831463	9882336	9888045	+	5708	5710	95.51	1	1
11238112	11243690	9976371	9970860	-	5579	5512	94.12	1	1
11266272	11276096	9950517	9940744	-	9825	9774	95.79	1	1
11384115	11389165	9652496	9647449	-	5051	5048	88.4	1	1
11426189	11437879	10057160	10068781	+	11691	11622	93.86	1	1
11438351	11443748	10068788	10074208	+	5398	5421	92.13	1	1
11454328	11465191	10075117	10086022	+	10864	10906	94.24	1	1
11481456	11490451	10091581	10100688	+	8996	9108	92.76	1	1
11490478	11503663	10100917	10114004	+	13186	13088	92.5	1	1
11503810	11515974	10114088	10126239	+	12165	12152	94.45	1	1
11526662	11531788	10135000	10140247	+	5127	5248	91.52	1	1
11700772	11707286	10367088	10373565	+	6515	6478	94.91	1	1
11707896	11713904	10374127	10380083	+	6009	5957	95.59	1	1
11759880	11766036	9763640	9769791	+	6157	6152	92.78	1	1
11932177	11944088	10478637	10490534	+	11912	11898	94.28	1	1
11964466	11975752	10510745	10521967	+	11287	11223	94.33	1	1
11976804	11982650	10522793	10528561	+	5847	5769	93.83	1	1
12042768	12048509	10590705	10596442	+	5742	5738	94.21	1	1
12066300	12079119	10600474	10613254	+	12820	12781	95.79	1	1
12086293	12093608	10621422	10628855	+	7316	7434	94.44	1	1
12096963	12110188	10630887	10644195	+	13226	13309	93.54	1	1
12133440	12141084	10657990	10665619	+	7645	7630	96.38	1	1
12147607	12157655	10671648	10681673	+	10049	10026	96.53	1	1
12242951	12255716	10714642	10727498	+	12766	12857	95.14	1	1
12335555	12341051	10752807	10758274	+	5497	5468	90.53	1	1
12345591	12352089	10762605	10769163	+	6499	6559	94.54	1	1
12357246	12362353	10776967	10782227	+	5108	5261	91.11	1	1
12407223	12412558	10806215	10811574	+	5336	5360	95.2	1	1
12413143	12420541	10811827	10819342	+	7399	7516	94.19	1	1
12451305	12457299	10844028	10850072	+	5995	6045	88.23	1	1
12457291	12464435	10850424	10857700	+	7145	7277	93.02	1	1
12473801	12485402	10867275	10878883	+	11602	11609	95.11	1	1
12499341	12506212	10890793	10897669	+	6872	6877	95.96	1	1
12508367	12518803	10900623	10911078	+	10437	10456	95.21	1	1
12593362	12598425	10906731	10911912	+	5064	5182	93.7	1	1
12632206	12641880	10933663	10943358	+	9675	9696	94.16	1	1
12650753	12656820	10952629	10958774	+	6068	6146	92.86	1	1
12658222	12664776	10973678	10980325	+	6555	6648	93.24	1	1
12667951	12675028	10991932	10999025	+	7078	7094	95.78	1	1
12679662	12690231	11007498	11018178	+	10570	10681	94.7	1	1
12712908	12728628	11047612	11063375	+	15721	15764	94.36	1	1
12774292	12779667	11105646	11111150	+	5376	5505	92.84	1	1
12827281	12834730	11138292	11145746	+	7450	7455	93.14	1	1
12850993	12856973	11158474	11164466	+	5981	5993	94.24	1	1
12906597	12917430	11222421	11233261	+	10834	10841	95.43	1	1
12927260	12934564	11250863	11258156	+	7305	7294	95.96	1	1
12966619	12983595	11274020	11291072	+	16977	17053	95.67	1	1
12993171	12999091	11300091	11306007	+	5921	5917	95.83	1	1
12999249	13011449	11306135	11318196	+	12201	12062	94.71	1	1
13014591	13019823	11319343	11324586	+	5233	5244	92.63	1	1
13021609	13027913	11327193	11333572	+	6305	6380	92.03	1	1
13056392	13064035	11351736	11359344	+	7644	7609	94.78	1	1
13119119	13125862	11410308	11417069	+	6744	6762	94.74	1	1
13131505	13140191	11422889	11431658	+	8687	8770	93.83	1	1
13155645	13164718	11778911	11788027	+	9074	9117	96.01	1	1
13257930	13263707	11933535	11939399	+	5778	5865	94.53	1	1
13278242	13283640	11948403	11953868	+	5399	5466	93.55	1	1
13283823	13293549	11954287	11964070	+	9727	9784	92.71	1	1
13459476	13464500	12053054	12058115	+	5025	5062	93.8	1	1
13498634	13505218	12095445	12102135	+	6585	6691	93.3	1	1
13507224	13513831	12102179	12108763	+	6608	6585	95.02	1	1
13532572	13538898	12122409	12128665	+	6327	6257	92.39	1	1
13539570	13545046	12128657	12134167	+	5477	5511	96.6	1	1
13549236	13555133	12139012	12145003	+	5898	5992	90.15	1	1
13569160	13575647	12168974	12175488	+	6488	6515	92.79	1	1
13588588	13594498	12194282	12200140	+	5911	5859	94.69	1	1
13645675	13652866	12269126	12276330	+	7192	7205	94.9	1	1
13653506	13661777	12277881	12286098	+	8272	8218	93.09	1	1
13676358	13683801	12300445	12307935	+	7444	7491	94.62	1	1
13694632	13702058	12326382	12333807	+	7427	7426	94.13	1	1
13704841	13720014	12333801	12349232	+	15174	15432	92.58	1	1
13749127	13754867	12360382	12366124	+	5741	5743	93.89	1	1
13867728	13874179	12470588	12476970	+	6452	6383	91.71	1	1
13935426	13941525	12560272	12566340	+	6100	6069	94.37	1	1
13953158	13959638	12573277	12579791	+	6481	6515	94	1	1
14014003	14019549	12603426	12608976	+	5547	5551	93.97	1	1
14019549	14027364	12608758	12616610	+	7816	7853	95.82	1	1
14037638	14042978	12626676	12632013	+	5341	5338	95.69	1	1
14043075	14049349	12632013	12638280	+	6275	6268	96.71	1	1
14062497	14070022	12676161	12683744	+	7526	7584	94.12	1	1
14124605	14131566	12702817	12709872	+	6962	7056	95.41	1	1
14283025	14292799	12854038	12863847	+	9775	9810	94.43	1	1
14697680	14702924	13101322	13106573	+	5245	5252	95.36	1	1
14756051	14762006	22511029	22505092	-	5956	5938	92.98	1	4
14756687	14762115	11657067	11662486	+	5429	5420	93.41	1	3
14925491	14932052	13231589	13238129	+	6562	6541	91.68	1	1
15163990	15169145	5454588	5459766	+	5156	5179	91.06	1	2
15310278	15315358	13101728	13106864	+	5081	5137	94.9	1	1
15322656	15331548	13110893	13119894	+	8893	9002	94.6	1	1
15383682	15389416	13226048	13231744	+	5735	5697	92.8	1	1
15389640	15396027	13231783	13238129	+	6388	6347	91.54	1	1
15440998	15446686	13282602	13288303	+	5689	5702	94.25	1	1
15499987	15506718	13329746	13336436	+	6732	6691	94.37	1	1
15519112	15524291	13342338	13347625	+	5180	5288	90.6	1	1
15549743	15555273	13368395	13373946	+	5531	5552	92.55	1	1
16251217	16261064	13624013	13633783	+	9848	9771	94.42	1	1
16310402	16315618	13653248	13658554	+	5217	5307	90.94	1	1
16390355	16395989	13722257	13727860	+	5635	5604	93.32	1	1
17335975	17341950	14335301	14341139	+	5976	5839	92.3	1	1
17818835	17824387	14336486	14342069	+	5553	5584	92.57	1	1
17828779	17836852	14352937	14361035	+	8074	8099	95.95	1	1
17850199	17856743	14407421	14413888	+	6545	6468	96.33	1	1
17866647	17874329	14430568	14438246	+	7683	7679	91.6	1	1
17924598	17930830	14466874	14473154	+	6233	6281	94.02	1	1
18011393	18022204	14644130	14654845	+	10812	10716	95.1	1	1
18086270	18097376	14743096	14754076	+	11107	10981	95.07	1	1
18171431	18176502	5865208	5860126	-	5072	5083	96.23	1	2
18242499	18250434	14892917	14900849	+	7936	7933	93.52	1	1
18306144	18317054	15043586	15054547	+	10911	10962	94.83	1	1
18336001	18341799	15076704	15082507	+	5799	5804	94.14	1	1
18342181	18347981	15082955	15088775	+	5801	5821	93.2	1	1
18366296	18371434	4253983	4259165	+	5139	5183	92.54	1	5
18422522	18429102	15140750	15147294	+	6581	6545	92.45	1	1
18497490	18507646	15254707	15264787	+	10157	10081	94.23	1	1
18630609	18635804	4984371	4989559	+	5196	5189	87.74	1	1
18766255	18771640	15686580	15691932	+	5386	5353	95.15	1	1
18828448	18835153	15752166	15758802	+	6706	6637	93.24	1	1
18938583	18945779	15825710	15832887	+	7197	7178	93.46	1	1
19009001	19021267	15949892	15962181	+	12267	12290	95.16	1	1
19137540	19146258	15599075	15607969	+	8719	8895	92.23	1	1
19154579	19165071	15610240	15620830	+	10493	10591	91.81	1	1
19186815	19192742	15664102	15670014	+	5928	5913	95.23	1	1
19194153	19199581	15686719	15692109	+	5429	5391	94.96	1	1
19378401	19385425	15955206	15962222	+	7025	7017	94.47	1	1
19870526	19882134	16934981	16946442	+	11609	11462	95.05	1	1
19930900	19939516	17030770	17039295	+	8617	8526	92.05	1	1
19947966	19955919	17072576	17080531	+	7954	7956	95.2	1	1
20032259	20039920	27391184	27398841	+	7662	7658	94.52	1	1
20319352	20325882	15699676	15706124	+	6531	6449	93.13	1	1
20371078	20377430	15745879	15752095	+	6353	6217	93.64	1	1
21222619	21228517	15183017	15177117	-	5899	5901	94.42	1	6
21323018	21328055	16862085	16867155	+	5038	5071	93.91	1	1
21333707	21341769	16877729	16885777	+	8063	8049	95.28	1	1
21344102	21350171	16889090	16895136	+	6070	6047	92.42	1	1
21387694	21399346	16934981	16946442	+	11653	11462	94.8	1	1
21426067	21438823	16982232	16995032	+	12757	12801	93.96	1	1
21455417	21461161	17039301	17045033	+	5745	5733	94.18	1	1
21600554	21607307	17215494	17222180	+	6754	6687	92.21	1	1
21697946	21707427	17381720	17391295	+	9482	9576	93.33	1	1
21755170	21762910	17448087	17455888	+	7741	7802	91	1	1
21814664	21821762	17553842	17560914	+	7099	7073	93.21	1	1
21837258	21842349	17579695	17584817	+	5092	5123	92.49	1	1
21843096	21848655	17586258	17591805	+	5560	5548	94.69	1	1
21919443	21924729	17667850	17673066	+	5287	5217	92.65	1	1
22122346	22129400	17750208	17757220	+	7055	7013	95.04	1	1
22138359	22143912	17770527	17776081	+	5554	5555	93.93	1	1
22154491	22162916	17780307	17788776	+	8426	8470	93.95	1	1
22235819	22244258	18155349	18146925	-	8440	8425	94.06	1	1
22332281	22340132	18334575	18342338	+	7852	7764	94.16	1	1
22642686	22653449	18885515	18896327	+	10764	10813	93.09	1	1
22772085	22783702	18962777	18974467	+	11618	11691	94.55	1	1
22884858	22891770	19086869	19093803	+	6913	6935	93.05	1	1
22934032	22940821	18133382	18126574	-	6790	6809	86.89	1	1
23165459	23170502	19309526	19314716	+	5044	5191	90.3	1	1
23299120	23306310	19431533	19438642	+	7191	7110	94.47	1	1
23345143	23351606	19486449	19492812	+	6464	6364	94.23	1	1
23387510	23395321	19543877	19551803	+	7812	7927	94.31	1	1
23571185	23577272	19829967	19836049	+	6088	6083	94.23	1	1
23580088	23585606	19856569	19862165	+	5519	5597	92.5	1	1
23636963	23645382	19909019	19917343	+	8420	8325	93.09	1	1
23690452	23696721	20037793	20043987	+	6270	6195	94.23	1	1
23709934	23715589	10718741	10724379	+	5656	5639	87.84	1	3
23909488	23915994	20218142	20224661	+	6507	6520	93.52	1	1
23938099	23946664	20235511	20244022	+	8566	8512	93.03	1	1
24423951	24429892	9725246	9719203	-	5942	6044	90.29	1	4
24432602	24441369	9717033	9708226	-	8768	8808	91.63	1	4
24960020	24969009	21036350	21045190	+	8990	8841	93.71	1	1
25549399	25555469	22205822	22212062	+	6071	6241	91.9	1	1
25622596	25628103	22236870	22242437	+	5508	5568	91.13	1	1
25642307	25660246	22267030	22285040	+	17940	18011	95.37	1	1
25705329	25714953	22300279	22309821	+	9625	9543	92.62	1	1
25789073	25794582	9345186	9350693	+	5510	5508	86.27	1	2
25944585	25949776	23181698	23186861	+	5192	5164	89.24	1	4
26196840	26201967	20225794	20230881	+	5128	5088	90.67	1	1
26450091	26455360	12863862	12858560	-	5270	5303	96.04	1	1
26508410	26514420	12831275	12825268	-	6011	6008	95.07	1	1
26519468	26529214	12818823	12808932	-	9747	9892	94.42	1	1
26529411	26535649	12808931	12802678	-	6239	6254	94.63	1	1
26593032	26599998	12778339	12771412	-	6967	6928	93.52	1	1
26633014	26643333	12743031	12732900	-	10320	10132	93.03	1	1
26730616	26735905	19971852	19966547	-	5290	5306	90.62	1	2
26959063	26972010	18318165	18331048	+	12948	12884	95.84	1	1
27047897	27054484	18417752	18424428	+	6588	6677	93.6	1	1
27068398	27073724	18519416	18524679	+	5327	5264	92.39	1	1
27621257	27629190	18929340	18937325	+	7934	7986	93.84	1	1
27730084	27735395	19104091	19109398	+	5312	5308	92.7	1	1
28272148	28279283	21038137	21045192	+	7136	7056	93.89	1	1
28350724	28361742	21149405	21160498	+	11019	11094	94.14	1	1
28481577	28487531	1212132	1218077	+	5955	5946	92	1	7
29108656	29113766	7568999	7563853	-	5111	5147	91.26	1	7
29602041	29607095	22259971	22264983	+	5055	5013	92.11	1	1
29667968	29677344	22309890	22319214	+	9377	9325	94.44	1	1
29820366	29826223	22423016	22428960	+	5858	5945	94.33	1	1
29842278	29847629	22441773	22447097	+	5352	5325	93.72	1	1
29911416	29916731	22474348	22479627	+	5316	5280	95.79	1	1
29923409	29928473	22480230	22485281	+	5065	5052	96.61	1	1
30048864	30055188	22672815	22679121	+	6325	6307	95.36	1	1
30093169	30099637	22738903	22745425	+	6469	6523	95.47	1	1
30229343	30239109	22369356	22379004	+	9767	9649	93.36	1	1
30405200	30411747	22588115	22594615	+	6548	6501	95.62	1	1
30433490	30443411	22624500	22634526	+	9922	10027	92.84	1	1
30473834	30480832	22673073	22680071	+	6999	6999	95.38	1	1
30525302	30538272	22762841	22775789	+	12971	12949	92.96	1	1
30539372	30544569	22762357	22767512	+	5198	5156	93.58	1	1
30579516	30585176	22794195	22799850	+	5661	5656	92.95	1	1
30685794	30691965	22828949	22835072	+	6172	6124	94.55	1	1
30732647	30743009	22884590	22894946	+	10363	10357	96.1	1	1
30794083	30801573	22909298	22916784	+	7491	7487	93.82	1	1
30818055	30825341	22932395	22939687	+	7287	7293	91.89	1	1
30852018	30862235	22973910	22984118	+	10218	10209	93.58	1	1
30868309	30875866	22989443	22997014	+	7558	7572	94.98	1	1
30885060	30890933	23002008	23007922	+	5874	5915	94.1	1	1
30895966	30902065	23010870	23017127	+	6100	6258	92.81	1	1
30902353	30911827	23017782	23027344	+	9475	9563	93.58	1	1
30971379	30976855	7597830	7592378	-	5477	5453	87.52	1	7
31291821	31298382	41952919	41946353	-	6562	6567	94.15	1	1
31556350	31566081	23298106	23307905	+	9732	9800	90.04	1	1
31577044	31584041	23322859	23329858	+	6998	7000	96.06	1	1
31678767	31688568	23431360	23441205	+	9802	9846	93.26	1	1
31689635	31695842	23449668	23455735	+	6208	6068	91.29	1	1
31714987	31720068	23495572	23500661	+	5082	5090	93.53	1	1
31739745	31748183	23530993	23539340	+	8439	8348	89.45	1	1
31817791	31825980	23595955	23604148	+	8190	8194	96.1	1	1
31825985	31831440	23604504	23609980	+	5456	5477	91.62	1	1
31902597	31908283	23658693	23664411	+	5687	5719	90.85	1	1
31920250	31926733	23678556	23685104	+	6484	6549	95.47	1	1
31993691	31999504	23722781	23728546	+	5814	5766	94.36	1	1
32051770	32064600	23776844	23789693	+	12831	12850	92.49	1	1
32106892	32115724	23790623	23799435	+	8833	8813	94.94	1	1
32123932	32129118	23808627	23813788	+	5187	5162	93.87	1	1
32138536	32145801	23848157	23855406	+	7266	7250	94.97	1	1
32150164	32164829	23859793	23874628	+	14666	14836	92.74	1	1
32224713	32229820	23902311	23907419	+	5108	5109	91.87	1	1
32247302	32252749	23913826	23919219	+	5448	5394	86.06	1	1
32258074	32265572	23925134	23932742	+	7499	7609	90.42	1	1
32281413	32287072	23936229	23941832	+	5660	5604	94.59	1	1
32287330	32293770	23942494	23948948	+	6441	6455	94.63	1	1
32320906	32326679	24014627	24020403	+	5774	5777	94.84	1	1
32346005	32351312	24041846	24047169	+	5308	5324	96.12	1	1
32352551	32360592	24050016	24058188	+	8042	8173	94.63	1	1
32412846	32420663	24136093	24143913	+	7818	7821	92.43	1	1
32427980	32434582	24155775	24162317	+	6603	6543	91.07	1	1
32463591	32472865	24200515	24209743	+	9275	9229	95.85	1	1
32493961	32500321	24218786	24225218	+	6361	6433	92.4	1	1
32535380	32545461	24245560	24255629	+	10082	10070	94.94	1	1
32568610	32580267	24164978	24176609	+	11658	11632	94.73	1	1
32595099	32606590	24200524	24211874	+	11492	11351	95.1	1	1
32620096	32626487	24218188	24224651	+	6392	6464	92.29	1	1
32873523	32878860	16066742	16061436	-	5338	5307	88.64	1	3
32972704	32980889	24671395	24679568	+	8186	8174	94.71	1	1
33039314	33045345	24716115	24722156	+	6032	6042	94.88	1	1
33102412	33109220	24739135	24745984	+	6809	6850	95.08	1	1
33128759	33136401	24765329	24772971	+	7643	7643	95.57	1	1
33141255	33152017	24777864	24788632	+	10763	10769	95.3	1	1
33162993	33169659	24799868	24806554	+	6667	6687	95.42	1	1
33202222	33210117	24831162	24839068	+	7896	7907	95.3	1	1
33214036	33223651	24842636	24852083	+	9616	9448	93.63	1	1
33253311	33259021	24889297	24894993	+	5711	5697	95.09	1	1
33335863	33341360	25013371	25018871	+	5498	5501	95.04	1	1
33476702	33482431	25056360	25062112	+	5730	5753	95.46	1	1
33692327	33701169	25202251	25211046	+	8843	8796	93.87	1	1
33714386	33730633	25283169	25299412	+	16248	16244	94.11	1	1
33764386	33769802	25300890	25306297	+	5417	5408	96.67	1	1
33782914	33795904	25314378	25327341	+	12991	12964	93.54	1	1
33838057	33845162	25340845	25347907	+	7106	7063	93.67	1	1
33879039	33887321	25372906	25381066	+	8283	8161	93.94	1	1
33889275	33895143	25383808	25389693	+	5869	5886	94.35	1	1
33898627	33903995	25393121	25398468	+	5369	5348	95.99	1	1
33914919	33926062	25407188	25418345	+	11144	11158	94.79	1	1
33935203	33946492	25442460	25453743	+	11290	11284	94.88	1	1
33966218	33971534	25564260	25558870	-	5317	5391	91.97	1	1
33990577	33996843	25517473	25511241	-	6267	6233	94.87	1	1
34067963	34078272	25584310	25594588	+	10310	10279	92.88	1	1
34078334	34084918	25595160	25601758	+	6585	6599	95.08	1	1
34131411	34143824	25636675	25649170	+	12414	12496	93.56	1	1
34155119	34160716	25660489	25666022	+	5598	5534	94.82	1	1
34232236	34238556	25724095	25730496	+	6321	6402	94.98	1	1
34386654	34395009	25747681	25756003	+	8356	8323	95.22	1	1
34395248	34402089	25756200	25763064	+	6842	6865	95.26	1	1
34402233	34409550	25769026	25776315	+	7318	7290	96.16	1	1
34446278	34454095	25820835	25828686	+	7818	7852	95.13	1	1
34536411	34545677	25916522	25925922	+	9267	9401	91.96	1	1
34954178	34960180	25933501	25939413	+	6003	5913	92.64	1	1
34965167	34971716	25943962	25950481	+	6550	6520	92.48	1	1
34981203	34999151	25952364	25970229	+	17949	17866	93.44	1	1
35001138	35006964	25970386	25976222	+	5827	5837	92.49	1	1
35029637	35037836	25990473	25998656	+	8200	8184	95.94	1	1
35068012	35076281	26032681	26040975	+	8270	8295	93.99	1	1
35081232	35088007	26051835	26058559	+	6776	6725	91.61	1	1
35123201	35129212	26106613	26112675	+	6012	6063	93.32	1	1
35145308	35157729	26123761	26136201	+	12422	12441	94.17	1	1
35180529	35187988	26159204	26166628	+	7460	7425	93.31	1	1
35279319	35288807	26172970	26182551	+	9489	9582	92.98	1	1
35352861	35359994	26205854	26212981	+	7134	7128	93.45	1	1
35371015	35377149	26225412	26231527	+	6135	6116	92.13	1	1
35395277	35405456	26252180	26262314	+	10180	10135	95.39	1	1
35407770	35418678	26265606	26276546	+	10909	10941	94.44	1	1
35426077	35432435	26283285	26289504	+	6359	6220	94.48	1	1
35432431	35443719	26292213	26303580	+	11289	11368	95.01	1	1
35448762	35454342	26308621	26314404	+	5581	5784	92.3	1	1
35455890	35465077	26315018	26324243	+	9188	9226	92.49	1	1
35516193	35528010	26363997	26375702	+	11818	11706	93.71	1	1
35532908	35544779	26379606	26391553	+	11872	11948	92.42	1	1
35566213	35575708	26444436	26453736	+	9496	9301	91.74	1	1
35597267	35605781	26486630	26495146	+	8515	8517	95.43	1	1
35609362	35615511	26498563	26504765	+	6150	6203	95.45	1	1
35654888	35659909	23033331	23038361	+	5022	5031	93.71	1	2
35682883	35690376	26543640	26551077	+	7494	7438	95.14	1	1
35698023	35707193	26563612	26572805	+	9171	9194	95.07	1	1
35708463	35718541	26577621	26587693	+	10079	10073	94.87	1	1
35719692	35726021	26587771	26594108	+	6330	6338	93.66	1	1
35753146	35758786	26605121	26610829	+	5641	5709	93.98	1	1
35765694	35772373	26613588	26620262	+	6680	6675	95.25	1	1
35773414	35778694	26620309	26625555	+	5281	5247	92.12	1	1
35796299	35803899	26637046	26644571	+	7601	7526	93.91	1	1
35810140	35815442	26652298	26657627	+	5303	5330	95.89	1	1
35825509	35830794	16356601	16361844	+	5286	5244	94.57	1	4
35836394	35842625	26659785	26666074	+	6232	6290	95.44	1	1
35842676	35848426	26667744	26673520	+	5751	5777	94.69	1	1
35848551	35853836	26673520	26678753	+	5286	5234	94.24	1	1
35877840	35885237	26690495	26697887	+	7398	7393	95.89	1	1
35885232	35894149	26698957	26707993	+	8918	9037	93.25	1	1
35961078	35967562	26751257	26757734	+	6485	6478	94.86	1	1
35975603	35983440	26771476	26779454	+	7838	7979	93.47	1	1
35997209	36003462	26808346	26814691	+	6254	6346	93.73	1	1
36021384	36028863	26826192	26833661	+	7480	7470	92.55	1	1
36030561	36038017	26833655	26841236	+	7457	7582	91.66	1	1
36044362	36050639	26850387	26856728	+	6278	6342	89.45	1	1
36059635	36066193	26894505	26901121	+	6559	6617	93.38	1	1
36096244	36102691	26932574	26939088	+	6448	6515	94.96	1	1
36176199	36181992	26936924	26942867	+	5794	5944	92.4	1	1
36265320	36271135	27011160	27016918	+	5816	5759	95.61	1	1
36319166	36328810	27059636	27069295	+	9645	9660	90.35	1	1
36332832	36355938	27072715	27095865	+	23107	23151	94.18	1	1
36374395	36380148	27116266	27122039	+	5754	5774	92.75	1	1
36404520	36410345	27134363	27140161	+	5826	5799	95.31	1	1
36488604	36494280	27198661	27204275	+	5677	5615	92.72	1	1
36496252	36501550	4500079	4505334	+	5299	5256	87.08	1	2
36516264	36521477	27225521	27230740	+	5214	5220	96.29	1	1
36521528	36528192	27232579	27239223	+	6665	6645	95.19	1	1
36556575	36563191	27254469	27260945	+	6617	6477	90.84	1	1
36567120	36579473	27262944	27275281	+	12354	12338	95.34	1	1
36627069	36634273	27335039	27342203	+	7205	7165	94.92	1	1
36661107	36669504	27376204	27384619	+	8398	8416	95.04	1	1
36754577	36762740	27464435	27472609	+	8164	8175	96.14	1	1
36764756	36773111	27473479	27481748	+	8356	8270	91.71	1	1
36787157	36795786	27492593	27501298	+	8630	8706	91.88	1	1
36844970	36853513	27560849	27569392	+	8544	8544	96.52	1	1
36891282	36896303	27622843	27627858	+	5022	5016	93.02	1	1
37279611	37287425	27515439	27523314	+	7815	7876	94.18	1	1
37314953	37323516	27560849	27569392	+	8564	8544	96.31	1	1
37361502	37367054	27621826	27627367	+	5553	5542	92.94	1	1
37395492	37400786	20209388	20204081	-	5295	5308	89	1	1
37444806	37450155	27671157	27676459	+	5350	5303	95.4	1	1
37452488	37461184	27690104	27698747	+	8697	8644	94.24	1	1
37462137	37471314	27712851	27721874	+	9178	9024	93.85	1	1
37648217	37655004	27786850	27793513	+	6788	6664	93.74	1	1
37704996	37714275	27818349	27827747	+	9280	9399	92.22	1	1
37721908	37728660	27835079	27841828	+	6753	6750	93.77	1	1
37742442	37747445	27854072	27859115	+	5004	5044	89.88	1	1
37771365	37776639	27875311	27880521	+	5275	5211	91.09	1	1
37792339	37802595	27898370	27908493	+	10257	10124	94.77	1	1
37813742	37824081	27919782	27930105	+	10340	10324	94.53	1	1
37848695	37860618	27971208	27982973	+	11924	11766	94.32	1	1
37877225	37884212	28040935	28047922	+	6988	6988	91.89	1	1
37898748	37904189	28061611	28067098	+	5442	5488	92.06	1	1
37951967	37959990	28112875	28121144	+	8024	8270	92.86	1	1
37959982	37968913	28121358	28130423	+	8932	9066	95.33	1	1
37977161	37983261	28141037	28147010	+	6101	5974	92.73	1	1
38010338	38016868	28177482	28183946	+	6531	6465	92.67	1	1
38016923	38023449	28183888	28190513	+	6527	6626	90.11	1	1
38024817	38029905	28192090	28197204	+	5089	5115	92.75	1	1
38032620	38038803	28200711	28206939	+	6184	6229	93.9	1	1
38048503	38053605	28208700	28213879	+	5103	5180	95.37	1	1
38059313	38064909	28219560	28225040	+	5597	5481	94.94	1	1
38074242	38088577	28246767	28261117	+	14336	14351	94.98	1	1
38095488	38100860	28269259	28274621	+	5373	5363	94.69	1	1
38145146	38155992	28312613	28323477	+	10847	10865	93.54	1	1
38161244	38168009	28323925	28330695	+	6766	6771	94.75	1	1
38173021	38178886	28340474	28346450	+	5866	5977	92.61	1	1
38188780	38196722	28358367	28366298	+	7943	7932	93.82	1	1
38236850	38246344	28398543	28407969	+	9495	9427	95.14	1	1
38246375	38259542	28408101	28421338	+	13168	13238	90.95	1	1
38278560	38283900	28439695	28445059	+	5341	5365	95.38	1	1
38284111	38290944	28445057	28451983	+	6834	6927	94.16	1	1
38309828	38318627	28473785	28482599	+	8800	8815	95.07	1	1
38322387	38336125	28486491	28500283	+	13739	13793	93.96	1	1
38365309	38380626	28521559	28537005	+	15318	15447	93.64	1	1
38396414	38402441	28542734	28548737	+	6028	6004	96.01	1	1
38452517	38459494	28606010	28613077	+	6978	7068	92.58	1	1
38467549	38473296	28621795	28627563	+	5748	5769	95.47	1	1
38504923	38511681	28660828	28667604	+	6759	6777	92.52	1	1
38512624	38519776	28667736	28674819	+	7153	7084	95.92	1	1
38548537	38553690	28697945	28703067	+	5154	5123	94.25	1	1
38556426	38561558	28705864	28711050	+	5133	5187	94.92	1	1
38573259	38579000	28731231	28737073	+	5742	5843	95.75	1	1
38590487	38595707	28753645	28758892	+	5221	5248	93.71	1	1
38595895	38607682	28758878	28770592	+	11788	11715	95.53	1	1
38625613	38637045	28793296	28804724	+	11433	11429	95.81	1	1
38665951	38674218	28825040	28833240	+	8268	8201	94.7	1	1
38685154	38695103	28844360	28854425	+	9950	10066	93.27	1	1
38711980	38718830	28886038	28892973	+	6851	6936	92.62	1	1
38724771	38730973	28898755	28905089	+	6203	6335	92.05	1	1
38772316	38777563	28938910	28944246	+	5248	5337	94.03	1	1
38799278	38807387	28979964	28988063	+	8110	8100	94.49	1	1
38915367	38920589	29072839	29078065	+	5223	5227	94.38	1	1
38923605	38930477	29079164	29086045	+	6873	6882	93.24	1	1
38975310	38980755	29113329	29118583	+	5446	5255	92.43	1	1
38999756	39006608	29140311	29147168	+	6853	6858	95.26	1	1
39056679	39063241	29218185	29224793	+	6563	6609	92.58	1	1
39064484	39075301	29227829	29238651	+	10818	10823	93.79	1	1
39068443	39075601	29231761	29238979	+	7159	7219	94.35	1	1
39081718	39086787	29244969	29250048	+	5070	5080	95.64	1	1
39093538	39100766	29268011	29275128	+	7229	7118	92.72	1	1
39144862	39158049	29319632	29332691	+	13188	13060	93.92	1	1
39206783	39213570	29391216	29397967	+	6788	6752	96.08	1	1
39218152	39227827	29402552	29412299	+	9676	9748	91.04	1	1
39234061	39240800	29416601	29423328	+	6740	6728	93.61	1	1
39260913	39266891	29442449	29448367	+	5979	5919	94.61	1	1
39268221	39278365	29448380	29458511	+	10145	10132	95.05	1	1
39305453	39313831	29482917	29491320	+	8379	8404	95.03	1	1
39325562	39338836	29508695	29521915	+	13275	13221	93.83	1	1
39405278	39413730	29626535	29634873	+	8453	8339	93.7	1	1
39413873	39421048	29634970	29642183	+	7176	7214	95.2	1	1
39425508	39442122	29646786	29663495	+	16615	16710	94.17	1	1
39462067	39468154	29673017	29679155	+	6088	6139	95.92	1	1
39472260	39480675	29694058	29702498	+	8416	8441	93.44	1	1
39526749	39532494	29760756	29766477	+	5746	5722	90.73	1	1
39537974	39544761	29771701	29778469	+	6788	6769	96.43	1	1
39549031	39555577	29787067	29793540	+	6547	6474	93.43	1	1
39561079	39576760	29805880	29821627	+	15682	15748	94.7	1	1
39606646	39613445	29853410	29860254	+	6800	6845	92.63	1	1
39615030	39621403	29861945	29868407	+	6374	6463	94.77	1	1
39638483	39644740	29886372	29892691	+	6258	6320	92.19	1	1
39645442	39654144	29892690	29901243	+	8703	8554	93.39	1	1
39677407	39683722	29924894	29931157	+	6316	6264	94.13	1	1
39688499	39695801	29935455	29942839	+	7303	7385	91.35	1	1
39725587	39732466	29969806	29976603	+	6880	6798	94.43	1	1
39732568	39745736	29976603	29989941	+	13169	13339	93.66	1	1
39754161	39764168	29999683	30009693	+	10008	10011	94.86	1	1
39773084	39779421	30017611	30024056	+	6338	6446	90.39	1	1
39801963	39810075	30046591	30054666	+	8113	8076	94.67	1	1
39817115	39824860	30058312	30065967	+	7746	7656	94.16	1	1
39860818	39865987	30112554	30117731	+	5170	5178	95.57	1	1
39914603	39920372	30153437	30159189	+	5770	5753	95.64	1	1
39973439	39983303	30210437	30220206	+	9865	9770	93.33	1	1
39989656	39996620	30225977	30232964	+	6965	6988	94.73	1	1
40009304	40017354	30242775	30250917	+	8051	8143	89.08	1	1
40031938	40037000	30287284	30292381	+	5063	5098	95.29	1	1
40089139	40097265	30349026	30357213	+	8127	8188	94.09	1	1
40097483	40110307	30357426	30370243	+	12825	12818	93.6	1	1
40130231	40137653	30390557	30398094	+	7423	7538	92.87	1	1
40145075	40151869	30398346	30405101	+	6795	6756	95.41	1	1
40154287	40162141	30407398	30415216	+	7855	7819	94.64	1	1
40170543	40176462	30422627	30428521	+	5920	5895	93.54	1	1
40298796	40312579	30501595	30515476	+	13784	13882	93.82	1	1
40316778	40329595	30521166	30533919	+	12818	12754	94.02	1	1
40329590	40339614	30534585	30544679	+	10025	10095	95.25	1	1
40387574	40396295	30588126	30596668	+	8722	8543	91.72	1	1
40406708	40412973	30611259	30617501	+	6266	6243	93.17	1	1
40475278	40482673	30659366	30666797	+	7396	7432	95.16	1	1
40487619	40509979	30675204	30697659	+	22361	22456	94.66	1	1
40514504	40523599	30699316	30708550	+	9096	9235	93.76	1	1
40535574	40540769	30742531	30747713	+	5196	5183	93.16	1	1
40542716	40548333	30749390	30754897	+	5618	5508	93.02	1	1
40551653	40568708	30761400	30778419	+	17056	17020	95.57	1	1
40591939	40600168	30800664	30809031	+	8230	8368	94.08	1	1
40600587	40608107	30809041	30816543	+	7521	7503	91.71	1	1
40610155	40615352	30818560	30823793	+	5198	5234	91.23	1	1
40625549	40635475	30833476	30843429	+	9927	9954	95.23	1	1
40719661	40728501	30902580	30911511	+	8841	8932	95.93	1	1
40732053	40737428	30925444	30930787	+	5376	5344	93.37	1	1
40777432	40791744	30843869	30858228	+	14313	14360	92.84	1	1
40900518	40907431	30965899	30972804	+	6914	6906	94.66	1	1
40931857	40945746	31001742	31015645	+	13890	13904	94.36	1	1
40947824	40954649	31027420	31034386	+	6826	6967	94.14	1	1
40986759	40993118	31043062	31049423	+	6360	6362	96.4	1	1
41005281	41013769	31055055	31063569	+	8489	8515	92.45	1	1
41036839	41045931	31083580	31092846	+	9093	9267	90.9	1	1
41045931	41051828	31093189	31099096	+	5898	5908	96.81	1	1
41105231	41110703	31267759	31273197	+	5473	5439	95.07	1	1
41119807	41125892	31281158	31287273	+	6086	6116	92.28	1	1
41139620	41154712	31301018	31316204	+	15093	15187	95.15	1	1
41160519	41166134	31322903	31328491	+	5616	5589	95.62	1	1
41169941	41175138	31337473	31342677	+	5198	5205	93.77	1	1
41190603	41196714	31353338	31359441	+	6112	6104	94.22	1	1
41229243	41238521	31385222	31394475	+	9279	9254	95.83	1	1
41238978	41251072	31395619	31407705	+	12095	12087	95.92	1	1
41251522	41256712	31407703	31412875	+	5191	5173	91.56	1	1
41290105	41296188	31514300	31520425	+	6084	6126	93.18	1	1
41303840	41308975	31533261	31538391	+	5136	5131	95.65	1	1
41315532	41324336	31540410	31549195	+	8805	8786	96.13	1	1
41326418	41336983	31550051	31560517	+	10566	10467	95.66	1	1
41345811	41351287	31569057	31574559	+	5477	5503	94.93	1	1
41355311	41360646	31575024	31580370	+	5336	5347	96.76	1	1
41363921	41369320	31582489	31587863	+	5400	5375	94.84	1	1
41370072	41375741	31588524	31594210	+	5670	5687	96.03	1	1
41380902	41387000	31599719	31605713	+	6099	5995	94.11	1	1
41389003	41395023	31607385	31613417	+	6021	6033	94.79	1	1
41403191	41409233	31623295	31629332	+	6043	6038	95.17	1	1
41417034	41422320	31640622	31645867	+	5287	5246	91.23	1	1
41423813	41429013	31647156	31652435	+	5201	5280	94.92	1	1
41448278	41454237	31678447	31684340	+	5960	5894	92.53	1	1
41454237	41466144	31684525	31696656	+	11908	12132	93.1	1	1
41466682	41472322	31698267	31703856	+	5641	5590	94.24	1	1
41500374	41511002	31737107	31747934	+	10629	10828	92.51	1	1
41529854	41538715	31761006	31769798	+	8862	8793	92.89	1	1
41567099	41578179	31801258	31812333	+	11081	11076	94.48	1	1
41589762	41595324	31830526	31836032	+	5563	5507	92.99	1	1
41598627	41604188	31838992	31844551	+	5562	5560	91.37	1	1
41610242	41618721	31856479	31864950	+	8480	8472	94.66	1	1
41619003	41626347	31865485	31872788	+	7345	7304	95.18	1	1
41634142	41646206	31881311	31893637	+	12065	12327	90.18	1	1
41687459	41693307	31936203	31942069	+	5849	5867	95.16	1	1
41725537	41732084	31988249	31994782	+	6548	6534	90.65	1	1
41763749	41783308	32010968	32030656	+	19560	19689	91.82	1	1
41784310	41793166	32030951	32039777	+	8857	8827	95.79	1	1
41795116	41804066	32043274	32052103	+	8951	8830	88.06	1	1
41805694	41814633	32053773	32062538	+	8940	8766	90.38	1	1
41817064	41823174	32067608	32073733	+	6111	6126	93.44	1	1
41897999	41903060	32134942	32140077	+	5062	5136	93.94	1	1
41923797	41931325	32144819	32152387	+	7529	7569	93.83	1	1
41936917	41942005	32158570	32163617	+	5089	5048	95.56	1	1
41944389	41951158	32160186	32166967	+	6770	6782	95.18	1	1
41951455	41956793	32168528	32173898	+	5339	5371	94.83	1	1
41966903	41976717	32183823	32193596	+	9815	9774	94.03	1	1
42036387	42045856	32238413	32247691	+	9470	9279	92.29	1	1
42046567	42053516	32248606	32255492	+	6950	6887	94.13	1	1
42058832	42070379	32272800	32284268	+	11548	11469	92.72	1	1
42072923	42082880	32286895	32296969	+	9958	10075	91.56	1	1
42083262	42092314	32297512	32306449	+	9053	8938	94.81	1	1
42103491	42109059	32307973	32313542	+	5569	5570	95.08	1	1
42194867	42200964	32331873	32338021	+	6098	6149	94.96	1	1
42208358	42216316	32341949	32349783	+	7959	7835	94.68	1	1
42220507	42228536	32353221	32361262	+	8030	8042	95.04	1	1
42229198	42238449	32361588	32370963	+	9252	9376	94.14	1	1
42273844	42282311	32402051	32410631	+	8468	8581	94.74	1	1
42301500	42312488	32431522	32442526	+	10989	11005	97.63	1	1
42312484	42321726	32443093	32452334	+	9243	9242	95.74	1	1
42331512	42349873	32464820	32483205	+	18362	18386	93.67	1	1
42410080	42417411	32541554	32548830	+	7332	7277	91.41	1	1
42432896	42453024	32562100	32582124	+	20129	20025	94.49	1	1
42456301	42462466	32585832	32592064	+	6166	6233	93.4	1	1
42462797	42469105	32592289	32598571	+	6309	6283	95.38	1	1
42478141	42488586	32604609	32615054	+	10446	10446	94.5	1	1
42490842	42496512	32617940	32623575	+	5671	5636	92.25	1	1
42497481	42505114	32623824	32631361	+	7634	7538	92.96	1	1
42515148	42529298	32641746	32655959	+	14151	14214	93.49	1	1
42532937	42541187	32658903	32667087	+	8251	8185	94.6	1	1
42542309	42547477	32682851	32687978	+	5169	5128	93.86	1	1
42547941	42557053	32688591	32697787	+	9113	9197	93.47	1	1
42577569	42587335	32723798	32733544	+	9767	9747	94.73	1	1
42600016	42611165	32752729	32764028	+	11150	11300	93.88	1	1
42655704	42672729	32819193	32836232	+	17026	17040	94.27	1	1
42707086	42713365	32865195	32871518	+	6280	6324	90.54	1	1
42737409	42742950	32892981	32898498	+	5542	5518	96.51	1	1
42743408	42749051	32899471	32905092	+	5644	5622	95.98	1	1
42764593	42770961	32917890	32924240	+	6369	6351	94.76	1	1
42780986	42786521	32941617	32947148	+	5536	5532	95.7	1	1
42788909	42794086	32949868	32955088	+	5178	5221	92.3	1	1
42794636	42800008	32955485	32960878	+	5373	5394	92.81	1	1
42825587	42830798	32996017	33001291	+	5212	5275	94.95	1	1
42858359	42864089	33026130	33031852	+	5731	5723	96.43	1	1
42892018	42898143	33054879	33061051	+	6126	6173	93.91	1	1
42939791	42945654	33071363	33077265	+	5864	5903	94.25	1	1
42945740	42954832	33077473	33086658	+	9093	9186	93.54	1	1
42980101	42985817	33115787	33121468	+	5717	5682	95.31	1	1
43023367	43034365	33159350	33170391	+	10999	11042	92.27	1	1
43039342	43045730	33176490	33182895	+	6389	6406	92.44	1	1
43053757	43059546	33189733	33195430	+	5790	5698	88.06	1	1
43067833	43073246	33204423	33209880	+	5414	5458	91.95	1	1
43093714	43106046	33223772	33236180	+	12333	12409	92.28	1	1
43122878	43131429	33247987	33256429	+	8552	8443	93.96	1	1
43142545	43147663	33270684	33275784	+	5119	5101	93.44	1	1
43163213	43168887	33290767	33296575	+	5675	5809	92.08	1	1
43216559	43222606	33320922	33326985	+	6048	6064	94.35	1	1
43236998	43249586	33343662	33356344	+	12589	12683	93.64	1	1
43260102	43265508	33369910	33375327	+	5407	5418	96.42	1	1
43288851	43294728	33397315	33403077	+	5878	5763	92.97	1	1
43294886	43300562	33403296	33408989	+	5677	5694	93.11	1	1
43300565	43309798	33411510	33420705	+	9234	9196	93.82	1	1
43310377	43317325	33423268	33430217	+	6949	6950	95.96	1	1
43344878	43352398	33458924	33466548	+	7521	7625	93.95	1	1
43370993	43376942	33484018	33489846	+	5950	5829	90.17	1	1
43392760	43400264	33503673	33511007	+	7505	7335	94.68	1	1
43417862	43423406	33527098	33532697	+	5545	5600	91.51	1	1
43451030	43466362	33551762	33567216	+	15333	15455	91.34	1	1
43489384	43494717	33578977	33584247	+	5334	5271	93.5	1	1
43509273	43514591	33597248	33602488	+	5319	5241	94.01	1	1
43518639	43524686	33604865	33610895	+	6048	6031	93.57	1	1
43558948	43569070	33639899	33649995	+	10123	10097	94.27	1	1
43574797	43580270	33655181	33660889	+	5474	5709	87.7	1	1
43581704	43587836	33661409	33667633	+	6133	6225	92.45	1	1
43609843	43622098	33692735	33705006	+	12256	12272	93.82	1	1
43627047	43636595	33709958	33719520	+	9549	9563	96.28	1	1
43638794	43647053	33721560	33729846	+	8260	8287	93.81	1	1
43701087	43711944	33774922	33785798	+	10858	10877	96.55	1	1
43729932	43745948	33812525	33828468	+	16017	15944	93.41	1	1
43746477	43753077	33828457	33835207	+	6601	6751	91.59	1	1
43758958	43764520	33840493	33846052	+	5563	5560	95.11	1	1
43778983	43784076	33851957	33857017	+	5094	5061	93.87	1	1
43786890	43801329	33859872	33874254	+	14440	14383	91.41	1	1
43802530	43813399	33876168	33887165	+	10870	10998	93.63	1	1
43818348	43823706	33891694	33897153	+	5359	5460	93.46	1	1
43835884	43844373	33918862	33927315	+	8490	8454	93.01	1	1
43876767	43881995	33941429	33946680	+	5229	5252	96.24	1	1
43906951	43913146	33950115	33956298	+	6196	6184	90.07	1	1
43915084	43922885	33958018	33965782	+	7802	7765	94.37	1	1
43926743	43945174	33968016	33986495	+	18432	18480	95.81	1	1
43945296	43955930	33986506	33997195	+	10635	10690	93.23	1	1
43967082	43975514	34006803	34015224	+	8433	8422	93.28	1	1
43975708	43980779	34015226	34020315	+	5072	5090	90.3	1	1
44026071	44031417	34034038	34039349	+	5347	5312	93.77	1	1
44033519	44045661	34041176	34053538	+	12143	12363	92.49	1	1
44106879	44116709	34117527	34127424	+	9831	9898	96.05	1	1
44119533	44126789	34132551	34139874	+	7257	7324	94.88	1	1
44127384	44134645	34140565	34147935	+	7262	7371	93.61	1	1
44180267	44186528	34196918	34203263	+	6262	6346	92.01	1	1
44213813	44219207	34234938	34240328	+	5395	5391	95.76	1	1
44224448	44229688	34247884	34253105	+	5241	5222	94.02	1	1
44240398	44245609	34261177	34266389	+	5212	5213	95.21	1	1
44246496	44254557	34266604	34274606	+	8062	8003	93.8	1	1
44256471	44263845	34278228	34285550	+	7375	7323	94.66	1	1
44271293	44276307	34299857	34304921	+	5015	5065	94.09	1	1
44277066	44282207	34305972	34311150	+	5142	5179	94.7	1	1
44298820	44308470	34311351	34320841	+	9651	9491	94.35	1	1
44309618	44318849	34321708	34330977	+	9232	9270	96.09	1	1
44324233	44329738	34337092	34342576	+	5506	5485	93.28	1	1
44337600	44357381	34349515	34369110	+	19782	19596	94.7	1	1
44359678	44364872	34370967	34376092	+	5195	5126	90.81	1	1
44376971	44384192	34383417	34390678	+	7222	7262	94.86	1	1
44397298	44405109	34391643	34399430	+	7812	7788	95.07	1	1
44470130	44483682	34454070	34467373	+	13553	13304	92.79	1	1
44500177	44509859	34484992	34494819	+	9683	9828	93.21	1	1
44520876	44526501	34513607	34519329	+	5626	5723	94.19	1	1
44546167	44552819	34547900	34554534	+	6653	6635	90.54	1	1
44555813	44561105	34581730	34587073	+	5293	5344	94.41	1	1
44562275	44570607	34587066	34595308	+	8333	8243	94.6	1	1
44587842	44593177	34610057	34615488	+	5336	5432	92.56	1	1
44598618	44604306	34624785	34630490	+	5689	5706	94.28	1	1
44675333	44681695	34685681	34692142	+	6363	6462	92.18	1	1
44710764	44718498	34716036	34723769	+	7735	7734	92.6	1	1
44721812	44729644	34726720	34734612	+	7833	7893	92.13	1	1
44731548	44736705	34736294	34741447	+	5158	5154	94.97	1	1
44758300	44767142	34778504	34787441	+	8843	8938	94.26	1	1
44782990	44791465	34804907	34813475	+	8476	8569	95.28	1	1
44801521	44814672	34818274	34831435	+	13152	13162	95.28	1	1
44846005	44851483	34797967	34803559	+	5479	5593	94.26	1	1
44904604	44910100	34922675	34928256	+	5497	5582	94.2	1	1
44911141	44916352	34929523	34934768	+	5212	5246	90.09	1	1
44923891	44935758	34941216	34953128	+	11868	11913	92.67	1	1
44938284	44944215	34957838	34963797	+	5932	5960	91.1	1	1
44946364	44951724	34966282	34971658	+	5361	5377	96.87	1	1
44968872	44981265	35002138	35014488	+	12394	12351	94.13	1	1
44994040	44999380	35026978	35032227	+	5341	5250	94.04	1	1
45013295	45025842	35047893	35060382	+	12548	12490	93.24	1	1
45036282	45046259	35070214	35080332	+	9978	10119	93.59	1	1
45051176	45059615	35085070	35093458	+	8440	8389	95.98	1	1
45076893	45090668	35109240	35122984	+	13776	13745	94.45	1	1
45119058	45129832	35126606	35137248	+	10775	10643	93.09	1	1
45152537	45158235	35151636	35157237	+	5699	5602	93.27	1	1
45176184	45188421	35169965	35182311	+	12238	12347	94.04	1	1
45194757	45204898	35191820	35201957	+	10142	10138	94.77	1	1
45241224	45247836	35257947	35264648	+	6613	6702	94.62	1	1
45275719	45286401	35304011	35314742	+	10683	10732	95.29	1	1
45321312	45330894	35337435	35347007	+	9583	9573	94.26	1	1
45362789	45369577	35394586	35401376	+	6789	6791	96	1	1
45375450	45390290	35407756	35422775	+	14841	15020	94.6	1	1
45440022	45451021	35457349	35468397	+	11000	11049	95.78	1	1
45499433	45506101	35505052	35511662	+	6669	6611	92.97	1	1
45525535	45531694	35522321	35528482	+	6160	6162	94.17	1	1
45532777	45540464	35529556	35537051	+	7688	7496	93.74	1	1
45576062	45586047	35572003	35582003	+	9986	10001	94.7	1	1
45657112	45667774	35654589	35665096	+	10663	10508	94.54	1	1
45733408	45741745	35729787	35738179	+	8338	8393	94.86	1	1
45754544	45760703	35416620	35422775	+	6160	6156	95.18	1	1
45790313	45798741	35448971	35457326	+	8429	8356	93.81	1	1
45800870	45811921	35457349	35468397	+	11052	11049	95.56	1	1
45812238	45820988	35468729	35477471	+	8751	8743	95.67	1	1
45853349	45859562	35494113	35500304	+	6214	6192	94.95	1	1
45871895	45879970	35512178	35520247	+	8076	8070	95.2	1	1
45909790	45919224	35540364	35549792	+	9435	9429	95.42	1	1
45959768	45965864	35583319	35589362	+	6097	6044	93.37	1	1
45994318	45999924	35625298	35630925	+	5607	5628	94.51	1	1
46059616	46067804	35672704	35680939	+	8189	8236	94.26	1	1
46080762	46089874	35696238	35705265	+	9113	9028	92.44	1	1
46094143	46100395	35708897	35715213	+	6253	6317	94.23	1	1
46136857	46142750	35740479	35746493	+	5894	6015	95.43	1	1
46149587	46161068	35751990	35763623	+	11482	11634	95.01	1	1
46191994	46198863	35766396	35773187	+	6870	6792	93.17	1	1
46198893	46208395	35773359	35782910	+	9503	9552	94.82	1	1
46208802	46217898	35782897	35791970	+	9097	9074	94.92	1	1
46218015	46224562	35792012	35798562	+	6548	6551	91.09	1	1
46227108	46234629	35801053	35808637	+	7522	7585	94.89	1	1
46249879	46255772	35820519	35826405	+	5894	5887	95.4	1	1
46260371	46267982	35828733	35836176	+	7612	7444	91.62	1	1
46274863	46282300	35841870	35849379	+	7438	7510	94.4	1	1
46307904	46317614	35883079	35892809	+	9711	9731	91.71	1	1
46322576	46332837	35895395	35905744	+	10262	10350	95.67	1	1
46340516	46345628	35910909	35916062	+	5113	5154	93.58	1	1
46363229	46368567	35934838	35940113	+	5339	5276	91.41	1	1
46377219	46383654	35947682	35954117	+	6436	6436	94.62	1	1
46390704	46397608	35959357	35966260	+	6905	6904	95.56	1	1
46398652	46409323	35967327	35977992	+	10672	10666	95.66	1	1
46444656	46451776	35999187	35992012	-	7121	7176	94.24	1	1
46477168	46486732	36013637	36023191	+	9565	9555	93.46	1	1
46493304	46506132	36031886	36044487	+	12829	12602	93.07	1	1
46513553	46526534	36051007	36063918	+	12982	12912	95.15	1	1
46528011	46533817	36065456	36071284	+	5807	5829	94.64	1	1
46537245	46549992	36078492	36091240	+	12748	12749	93.31	1	1
46557183	46567222	36097672	36107833	+	10040	10162	90.98	1	1
46572500	46578066	36113228	36118773	+	5567	5546	94.86	1	1
46595966	46602739	36128053	36134811	+	6774	6759	95.22	1	1
46607286	46615967	36135509	36144131	+	8682	8623	94.13	1	1
46635269	46646242	36163166	36174196	+	10974	11031	90.97	1	1
46646773	46658539	36174594	36186610	+	11767	12017	90.46	1	1
46660831	46668964	36190629	36198733	+	8134	8105	92.58	1	1
46669532	46676224	36199125	36205806	+	6693	6682	96.81	1	1
46690028	46697321	36199243	36206577	+	7294	7335	90.59	1	1
46702298	46710784	36210674	36219238	+	8487	8565	91.23	1	1
46711682	46720259	36219682	36228309	+	8578	8628	94.04	1	1
46739868	46746839	36244721	36251733	+	6972	7013	93.93	1	1
46751286	46757664	36254100	36260439	+	6379	6340	92.62	1	1
46760549	46773062	36264606	36277244	+	12514	12639	95.53	1	1
46773923	46785910	36277236	36289100	+	11988	11865	91.32	1	1
46808545	46820143	36310492	36322112	+	11599	11621	93.18	1	1
46820282	46825640	36322114	36327604	+	5359	5491	91.32	1	1
46826368	46832318	36328322	36334251	+	5951	5930	96.2	1	1
46842132	46849983	36339185	36347108	+	7852	7924	93.06	1	1
46859342	46867707	36354826	36363128	+	8366	8303	93.64	1	1
46880825	46896626	36376903	36392629	+	15802	15727	95.07	1	1
46905372	46922241	36397853	36415066	+	16870	17214	92.77	1	1
46937840	46944917	36454299	36461431	+	7078	7133	95.11	1	1
46970611	46980343	36476749	36486590	+	9733	9842	94.61	1	1
46981302	46989319	36488882	36496964	+	8018	8083	95.32	1	1
47038254	47045087	36519580	36526395	+	6834	6816	95.28	1	1
47049225	47057979	36529829	36538461	+	8755	8633	94.01	1	1
47058229	47066484	36538747	36547118	+	8256	8372	95.51	1	1
47091501	47100346	36571812	36580516	+	8846	8705	88.86	1	1
47103769	47112717	36583921	36592835	+	8949	8915	92.03	1	1
47124458	47129995	36604139	36609596	+	5538	5458	94.02	1	1
47130578	47135635	36610015	36615055	+	5058	5041	93.94	1	1
47154374	47159893	36640788	36646266	+	5520	5479	94.51	1	1
47175450	47182247	36662400	36669225	+	6798	6826	92.64	1	1
47193638	47200012	36684417	36690875	+	6375	6459	93.52	1	1
47201534	47207469	36702843	36708699	+	5936	5857	92.94	1	1
47263393	47270613	36785053	36792298	+	7221	7246	96.75	1	1
47312659	47320693	36845101	36853214	+	8035	8114	94.61	1	1
47411764	47418618	36905011	36911883	+	6855	6873	93.35	1	1
47426252	47436547	36917771	36928045	+	10296	10275	93.75	1	1
47458333	47464641	36955866	36962190	+	6309	6325	96.75	1	1
47465912	47475772	36962234	36972129	+	9861	9896	94.06	1	1
47479413	47484730	36972531	36977776	+	5318	5246	93.9	1	1
47508098	47514463	36998071	37004334	+	6366	6264	91.76	1	1
47554953	47562921	37047642	37055608	+	7969	7967	94.27	1	1
47585081	47594552	37078204	37087667	+	9472	9464	92.44	1	1
47596057	47602832	37088513	37095219	+	6776	6707	93.11	1	1
47634415	47650724	37132420	37148608	+	16310	16189	95.94	1	1
47651793	47657699	37149623	37155574	+	5907	5952	92.4	1	1
47668306	47674690	37162540	37169028	+	6385	6489	92.22	1	1
47678741	47685514	37173679	37180422	+	6774	6744	92.75	1	1
47696721	47701990	37192242	37197529	+	5270	5288	94.51	1	1
47701995	47710745	37197651	37206379	+	8751	8729	93.84	1	1
47711210	47718456	37206520	37213894	+	7247	7375	91.84	1	1
47743982	47749401	37219324	37224752	+	5420	5429	90.77	1	1
47795479	47802800	37264134	37271556	+	7322	7423	94.08	1	1
47807633	47814186	37276750	37283326	+	6554	6577	93.84	1	1
47821061	47830854	37290376	37300147	+	9794	9772	93.65	1	1
47834642	47842319	37303447	37311101	+	7678	7655	94.26	1	1
47842319	47849819	37312185	37319730	+	7501	7546	95.28	1	1
47870366	47876150	37365815	37371682	+	5785	5868	93.18	1	1
47898366	47905955	37388082	37395680	+	7590	7599	92.2	1	1
47942071	47951819	37406232	37415992	+	9749	9761	94.25	1	1
47951832	47963434	37416438	37428044	+	11603	11607	92.24	1	1
47978613	47984496	37436265	37442128	+	5884	5864	93.66	1	1
47985370	47992550	37442929	37450108	+	7181	7180	93.38	1	1
48010783	48019041	37462036	37470314	+	8259	8279	92.81	1	1
48021474	48028957	37473012	37480574	+	7484	7563	93.83	1	1
48043446	48054218	37484963	37495644	+	10773	10682	92.64	1	1
48100340	48112051	37547375	37559000	+	11712	11626	94.58	1	1
48112059	48119271	37559989	37567108	+	7213	7120	94.47	1	1
48133998	48161778	37585790	37613734	+	27781	27945	95.61	1	1
48195822	48201021	37653841	37659046	+	5200	5206	93.83	1	1
48201020	48211092	37662675	37672700	+	10073	10026	95.29	1	1
48270296	48276456	37724117	37730297	+	6161	6181	95.38	1	1
48283214	48289806	37731419	37738172	+	6593	6754	93.68	1	1
48321747	48337091	37792855	37808216	+	15345	15362	94.63	1	1
48370727	48380445	38173983	38183649	+	9719	9667	94.28	1	1
48384251	48393525	37834155	37843463	+	9275	9309	95.66	1	1
48393517	48400926	37844772	37852172	+	7410	7401	94.66	1	1
48443156	48461185	37884515	37902527	+	18030	18013	92.49	1	1
48488634	48495714	37919044	37926014	+	7081	6971	91.24	1	1
48498373	48511118	37929249	37941941	+	12746	12693	95.32	1	1
48524328	48534997	37950883	37961542	+	10670	10660	94.04	1	1
48535819	48544443	37961584	37970222	+	8625	8639	94.93	1	1
48549041	48557913	37974922	37983759	+	8873	8838	96.24	1	1
48563683	48570473	37989209	37996035	+	6791	6827	94.98	1	1
48570825	48578625	37996035	38003907	+	7801	7873	93.05	1	1
48579415	48586788	38004407	38011596	+	7374	7190	93.56	1	1
48586786	48595754	38011828	38020806	+	8969	8979	92.62	1	1
48610630	48621936	38033514	38044800	+	11307	11287	94.2	1	1
48637227	48643774	38064172	38070517	+	6548	6346	91.49	1	1
48645078	48650729	38070802	38076481	+	5652	5680	95.99	1	1
48652231	48663109	38076875	38087873	+	10879	10999	95.92	1	1
48663145	48670505	38088034	38095283	+	7361	7250	94.55	1	1
48677368	48683093	38103917	38109648	+	5726	5732	92.34	1	1
48755498	48767191	38151569	38163165	+	11694	11597	95.12	1	1
48799918	48809765	38188870	38198735	+	9848	9866	95.55	1	1
48840079	48848092	38219947	38228024	+	8014	8078	94.84	1	1
48856363	48865770	38231566	38240811	+	9408	9246	91.28	1	1
48867066	48873270	38241984	38248279	+	6205	6296	88.48	1	1
48876042	48882260	38250550	38256805	+	6219	6256	92.96	1	1
48884272	48897005	38258896	38271764	+	12734	12869	95.36	1	1
48898636	48903719	38272431	38277463	+	5084	5033	92.53	1	1
48930248	48939971	38304807	38314644	+	9724	9838	93.23	1	1
48946170	48951992	38320565	38326341	+	5823	5777	96.52	1	1
48963453	48972153	38334190	38342776	+	8701	8587	94.58	1	1
48973055	48982252	38344922	38354218	+	9198	9297	94.63	1	1
49009727	49014902	38396093	38401343	+	5176	5251	92.58	1	1
49062369	49075863	38430059	38443535	+	13495	13477	94.78	1	1
49100904	49107076	38469943	38476113	+	6173	6171	91.08	1	1
49108423	49119684	38477100	38488503	+	11262	11404	94.32	1	1
49124307	49136068	38493063	38504755	+	11762	11693	94.36	1	1
49141952	49146983	38509661	38514674	+	5032	5014	95.21	1	1
49149588	49157652	38517355	38525336	+	8065	7982	93.48	1	1
49164311	49174184	38532865	38542842	+	9874	9978	93.17	1	1
49187022	49194798	38555539	38563413	+	7777	7875	94.2	1	1
49198906	49205409	38571774	38578269	+	6504	6496	94.37	1	1
49222829	49228251	38605972	38611600	+	5423	5629	89.12	1	1
49228912	49234875	38612143	38618135	+	5964	5993	90.87	1	1
49241991	49253159	38625013	38636079	+	11169	11067	94.39	1	1
49257669	49262863	38641254	38646463	+	5195	5210	94.22	1	1
49262935	49272590	38646676	38656293	+	9656	9618	94.85	1	1
49276223	49283245	38661142	38668096	+	7023	6955	95.06	1	1
49290162	49295659	38671860	38677345	+	5498	5486	94.87	1	1
49310541	49315906	38690537	38695838	+	5366	5302	95.1	1	1
49316206	49326224	38697208	38707063	+	10019	9856	95.62	1	1
49332601	49338571	38718778	38724808	+	5971	6031	94.23	1	1
49390493	49406377	38749722	38765701	+	15885	15980	96.23	1	1
49409146	49417775	38765730	38774325	+	8630	8596	94.52	1	1
49420341	49425607	38775956	38781214	+	5267	5259	92.8	1	1
49431217	49445048	38788474	38802253	+	13832	13780	94.29	1	1
49449011	49454452	38806791	38812195	+	5442	5405	95.29	1	1
49468717	49474156	38860264	38865671	+	5440	5408	94.93	1	1
49478230	49484386	38869880	38876054	+	6157	6175	96.79	1	1
49497136	49505642	38882229	38890752	+	8507	8524	95.31	1	1
49505813	49514833	38892555	38901593	+	9021	9039	95.86	1	1
49514835	49520155	38902123	38907448	+	5321	5326	96.92	1	1
49528760	49537401	38915672	38924263	+	8642	8592	94.28	1	1
49542268	49550208	38929745	38937783	+	7941	8039	92.18	1	1
49550528	49556693	38938417	38944587	+	6166	6171	92.72	1	1
49559411	49564979	38946408	38951949	+	5569	5542	95.03	1	1
49636393	49641803	38992353	38997717	+	5411	5365	96.08	1	1
49903682	49909283	39195270	39200821	+	5602	5552	94.22	1	1
49914332	49919443	39205513	39210629	+	5112	5117	90.28	1	1
49919523	49926744	39211025	39218259	+	7222	7235	96.36	1	1
49927561	49934715	39211102	39218268	+	7155	7167	96.08	1	1
49938520	49946378	39219994	39227889	+	7859	7896	95.91	1	1
49957773	49963797	39233150	39239195	+	6025	6046	95.74	1	1
49975436	49980919	39251487	39256913	+	5484	5427	93.97	1	1
49989833	49996323	39257223	39263607	+	6491	6385	93.52	1	1
50013241	50019007	39278824	39284602	+	5767	5779	94.83	1	1
50021689	50030054	39286833	39295288	+	8366	8456	95.67	1	1
50054189	50070033	39319978	39335823	+	15845	15846	93.17	1	1
50070187	50081860	39335823	39347491	+	11674	11669	94.16	1	1
50083702	50095406	39349340	39361048	+	11705	11709	96.31	1	1
50097334	50102803	39361954	39367429	+	5470	5476	94.5	1	1
50106190	50111737	39421830	39427365	+	5548	5536	94.78	1	1
50291525	50302939	40031990	40043553	+	11415	11564	91.84	1	1
50303050	50313500	40043704	40054011	+	10451	10308	95.3	1	1
50337117	50345880	40063258	40072118	+	8764	8861	94.84	1	1
50356804	50363842	40083012	40090162	+	7039	7151	92.65	1	1
50376204	50388585	40107325	40119720	+	12382	12396	93.52	1	1
50398761	50406141	40122683	40130074	+	7381	7392	95.12	1	1
50407327	50419459	40130976	40143125	+	12133	12150	93.03	1	1
50424633	50430142	40146748	40152250	+	5510	5503	94.6	1	1
50431488	50436673	40152490	40157644	+	5186	5155	91.43	1	1
50446317	50453903	40164139	40171756	+	7587	7618	94.82	1	1
50462600	50467763	40180722	40185888	+	5164	5167	93.35	1	1
50563612	50572875	40225621	40234907	+	9264	9287	94.54	1	1
50577184	50582370	40239889	40245157	+	5187	5269	92.05	1	1
50582370	50592471	40245273	40255414	+	10102	10142	92.93	1	1
50597404	50603282	40259651	40265424	+	5879	5774	93.96	1	1
50604827	50615112	40266558	40276841	+	10286	10284	95.71	1	1
50615263	50620364	40276882	40281976	+	5102	5095	92.53	1	1
50621876	50634465	40282765	40295246	+	12590	12482	93.39	1	1
50654858	50668930	40317125	40331208	+	14073	14084	93.68	1	1
50674758	50686401	40344508	40356171	+	11644	11664	94.32	1	1
50737369	50745993	40391613	40400120	+	8625	8508	93.34	1	1
50746650	50751751	40400177	40405266	+	5102	5090	92.08	1	1
50791847	50801425	40442950	40452555	+	9579	9606	95.79	1	1
50811750	50817610	40463040	40468898	+	5861	5859	95.53	1	1
50822105	50828901	40476266	40483000	+	6797	6735	93.11	1	1
50837776	50848493	40492081	40502795	+	10718	10715	94.04	1	1
50972586	50978272	40615697	40621505	+	5687	5809	94.35	1	1
51011179	51016532	40660020	40665398	+	5354	5379	94.44	1	1
51046288	51051387	40689318	40694407	+	5100	5090	95.02	1	1
51055399	51061102	40697964	40703716	+	5704	5753	94.12	1	1
51067537	51077117	40703750	40713308	+	9581	9559	95.49	1	1
51090150	51095357	40726501	40731644	+	5208	5144	93.93	1	1
51095451	51108396	40731665	40744650	+	12946	12986	94	1	1
51121803	51130108	40756608	40764944	+	8306	8337	95.18	1	1
51130102	51148293	40765354	40783517	+	18192	18164	94.35	1	1
51148630	51155085	40783510	40789998	+	6456	6489	91.94	1	1
51173168	51193377	40806050	40826168	+	20210	20119	95.45	1	1
51198734	51204263	40831721	40837210	+	5530	5490	94.76	1	1
51207073	51217240	40843968	40854030	+	10168	10063	91.13	1	1
51217925	51222959	40854711	40859714	+	5035	5004	92.66	1	1
51259489	51273246	40889682	40903533	+	13758	13852	95.01	1	1
51311085	51317083	40930307	40936316	+	5999	6010	93.78	1	1
51333914	51342414	40948927	40957523	+	8501	8597	93.79	1	1
51342448	51350528	40958740	40966746	+	8081	8007	93.4	1	1
51379634	51399367	40985656	41005452	+	19734	19797	94.96	1	1
51400047	51410111	41005445	41015686	+	10065	10242	94.1	1	1
51415056	51426770	41024350	41036029	+	11715	11680	90.64	1	1
51463678	51473568	41070910	41081060	+	9891	10151	90.2	1	1
51498367	51503498	41107690	41112754	+	5132	5065	92.35	1	1
51506823	51512198	41115986	41121305	+	5376	5320	94.77	1	1
51512370	51521305	41121665	41130539	+	8936	8875	94.93	1	1
51545665	51551373	41191128	41196847	+	5709	5720	92.83	1	1
51574662	51580726	41260719	41266880	+	6065	6162	93.77	1	1
51636564	51651972	41314629	41329879	+	15409	15251	93.84	1	1
51655788	51661173	41344427	41349837	+	5386	5411	95.65	1	1
51661352	51675492	41350285	41364383	+	14141	14099	95.25	1	1
51676425	51689153	41365059	41377809	+	12729	12751	91.08	1	1
51692886	51704191	41380558	41391905	+	11306	11348	95	1	1
51706801	51712256	41393081	41398643	+	5456	5563	93.68	1	1
51716027	51725444	41400871	41410227	+	9418	9357	95.16	1	1
51727732	51734597	41410800	41417613	+	6866	6814	93.69	1	1
51735582	51741844	41417631	41423959	+	6263	6329	92.16	1	1
51753882	51759375	41438292	41443847	+	5494	5556	89	1	1
51782910	51789707	41466741	41473510	+	6798	6770	92.96	1	1
51794913	51802251	41477725	41485090	+	7339	7366	90.95	1	1
51842866	51848340	41514818	41520365	+	5475	5548	93.66	1	1
51863244	51870400	41536314	41543465	+	7157	7152	95.51	1	1
51894143	51899207	41584434	41589489	+	5065	5056	94.6	1	1
51905952	51915623	41595662	41605390	+	9672	9729	89.87	1	1
51940911	51950608	41626180	41635836	+	9698	9657	94.31	1	1
51951845	51974018	41636396	41658573	+	22174	22178	95.39	1	1
51983579	51988881	41665652	41670973	+	5303	5322	96.01	1	1
52000320	52008428	41683175	41691309	+	8109	8135	94.03	1	1
52057201	52062551	41719774	41725128	+	5351	5355	93.3	1	1
52078996	52084738	41748222	41754049	+	5743	5828	88.74	1	1
52102390	52108657	41787903	41794162	+	6268	6260	95.42	1	1
52113419	52125240	41798428	41810024	+	11822	11597	93.44	1	1
52125973	52131024	41811466	41816728	+	5052	5263	92.69	1	1
52149391	52157987	41834794	41843413	+	8597	8620	94.07	1	1
52161984	52170575	41847464	41856025	+	8592	8562	95.2	1	1
52175751	52180819	41864640	41869639	+	5069	5000	94.56	1	1
52189503	52202032	41878082	41890581	+	12530	12500	92.21	1	1
52238654	52247783	41932962	41942064	+	9130	9103	94.93	1	1
52255334	52261392	41946025	41952102	+	6059	6078	94.9	1	1
52292369	52297595	42005731	42010828	+	5227	5098	90.92	1	1
52299458	52311993	42012927	42025469	+	12536	12543	96.41	1	1
52373512	52379573	42080235	42086173	+	6062	5939	93.71	1	1
52401651	52408990	42103207	42110372	+	7340	7166	92.87	1	1
52417752	52424253	42112204	42118618	+	6502	6415	91.96	1	1
52443273	52453349	42127133	42137258	+	10077	10126	93.48	1	1
52459204	52469043	42142800	42152558	+	9840	9759	95.68	1	1
52520190	52526499	42186045	42192387	+	6310	6343	93.34	1	1
52539321	52545151	42208456	42214299	+	5831	5844	92.24	1	1
52559463	52569522	42215150	42225194	+	10060	10045	95.37	1	1
52571410	52579963	42227763	42236307	+	8554	8545	94.11	1	1
52619720	52625193	42275535	42281047	+	5474	5513	89.09	1	1
52625701	52636287	42281050	42291668	+	10587	10619	92.67	1	1
52636453	52644720	42291726	42300006	+	8268	8281	91.9	1	1
52649066	52655294	42300001	42306272	+	6229	6272	93.21	1	1
52664293	52670585	42321486	42327747	+	6293	6262	94.89	1	1
52674206	52679695	42330689	42336256	+	5490	5568	93.93	1	1
52685746	52692875	42341819	42348936	+	7130	7118	92.22	1	1
52698681	52703919	42357195	42362429	+	5239	5235	95.03	1	1
52710646	52716151	42370114	42375679	+	5506	5566	92.86	1	1
52716450	52722819	42376267	42382628	+	6370	6362	95.64	1	1
52852357	52865595	42445837	42459092	+	13239	13256	94.59	1	1
52887998	52893312	42477339	42482710	+	5315	5372	94.56	1	1
52909776	52916819	42494557	42501596	+	7044	7040	95.86	1	1
52937290	52944936	42528943	42536621	+	7647	7679	93.12	1	1
52951713	52957551	42542328	42548206	+	5839	5879	94.79	1	1
52962352	52968588	42552511	42558837	+	6237	6327	94.14	1	1
52993784	53000315	42574359	42581005	+	6532	6647	93.25	1	1
53009877	53027351	42590284	42607605	+	17475	17322	93.84	1	1
53178695	53187463	42774252	42783009	+	8769	8758	94.1	1	1
53194872	53201571	42564025	42570723	+	6700	6699	90.09	1	1
53204891	53211805	42574456	42581527	+	6915	7072	92.79	1	1
53212217	53218468	42581938	42588186	+	6252	6249	94.8	1	1
53249417	53255611	42635487	42641662	+	6195	6176	91.13	1	1
53351245	53357289	42733040	42739164	+	6045	6125	91.67	1	1
53423246	53429019	42794002	42799742	+	5774	5741	92.73	1	1
53432062	53452013	42801701	42821609	+	19952	19909	95.12	1	1
53496292	53507803	42836469	42848063	+	11512	11595	92.98	1	1
53513805	53525986	42866253	42878525	+	12182	12273	93.92	1	1
53530420	53535852	42882148	42887585	+	5433	5438	92.92	1	1
53548849	53553868	42900277	42905394	+	5020	5118	93.72	1	1
53559170	53564973	42954925	42960628	+	5804	5704	93.31	1	1
53567990	53573577	42961690	42967278	+	5588	5589	96.47	1	1
53601496	53608974	42986054	42993509	+	7479	7456	91.49	1	1
53628377	53634056	43007131	43012764	+	5680	5634	92.85	1	1
53697511	53708683	43059270	43070206	+	11173	10937	91.94	1	1
53772923	53780065	43127870	43135038	+	7143	7169	93.9	1	1
53834614	53847378	43173992	43186940	+	12765	12949	94.09	1	1
53875794	53881487	43202987	43208763	+	5694	5777	92.91	1	1
53898349	53903403	43224889	43229898	+	5055	5010	96.11	1	1
53911349	53919822	43239639	43248171	+	8474	8533	94.18	1	1
53923128	53928847	43251208	43256919	+	5720	5712	93.27	1	1
53957804	53964253	43276912	43283361	+	6450	6450	93.35	1	1
53966334	53976404	43285198	43295236	+	10071	10039	91.95	1	1
53990674	53998657	43306197	43314198	+	7984	8002	92.97	1	1
53998849	54004252	43314495	43319827	+	5404	5333	90.74	1	1
54012137	54020012	43328361	43336297	+	7876	7937	94.45	1	1
54040652	54046650	43352987	43358972	+	5999	5986	94.93	1	1
54129387	54137096	43393919	43401644	+	7710	7726	92.71	1	1
54236786	54244332	43486526	43494028	+	7547	7503	92.87	1	1
54247388	54265178	43498255	43516121	+	17791	17867	94.53	1	1
54279663	54293722	43533345	43547550	+	14060	14206	94.01	1	1
54302005	54308914	43558483	43565507	+	6910	7025	92.31	1	1
54310716	54316580	43567147	43572962	+	5865	5816	91.29	1	1
54325354	54334301	43585185	43594281	+	8948	9097	93.57	1	1
54347871	54354028	43603821	43610000	+	6158	6180	93.74	1	1
54371714	54378010	43619685	43625970	+	6297	6286	92.04	1	1
54392434	54403116	43641203	43651867	+	10683	10665	93.61	1	1
54406337	54413007	43654967	43661805	+	6671	6839	93.45	1	1
54413023	54425098	43661927	43673981	+	12076	12055	95.75	1	1
54427243	54432330	43674844	43680011	+	5088	5168	91.56	1	1
54433524	54441975	43682059	43690289	+	8452	8231	91.25	1	1
54473702	54495933	43717881	43740062	+	22232	22182	96.14	1	1
54540034	54567210	43769197	43796371	+	27177	27175	94.84	1	1
54589850	54595782	43807570	43813477	+	5933	5908	95.33	1	1
54595786	54603737	43814183	43822057	+	7952	7875	94.64	1	1
54687574	54693324	43885270	43891035	+	5751	5766	93.65	1	1
54719620	54725592	43988741	43994728	+	5973	5988	93	1	1
54806556	54813342	44042487	44049238	+	6787	6752	92.77	1	1
54816460	54821743	44052029	44057302	+	5284	5274	93.88	1	1
54827592	54833244	44062227	44067894	+	5653	5668	94.7	1	1
54845964	54854561	44080485	44089008	+	8598	8524	93.03	1	1
54855015	54864273	44090219	44099490	+	9259	9272	95.48	1	1
54921800	54928981	44137384	44144559	+	7182	7176	93.2	1	1
54934436	54942295	44149234	44157099	+	7860	7866	89.96	1	1
54943734	54950196	44158690	44165064	+	6463	6375	91.53	1	1
55060556	55071149	44226183	44236841	+	10594	10659	94.62	1	1
55071267	55084862	44236843	44250357	+	13596	13515	94.3	1	1
55109561	55114631	44270826	44275827	+	5071	5002	93.95	1	1
55125656	55133051	44282408	44289795	+	7396	7388	94.45	1	1
55146694	55152444	44302411	44308223	+	5751	5813	93.71	1	1
55154121	55164522	44309875	44320228	+	10402	10354	93.24	1	1
55180759	55186316	44341603	44347232	+	5558	5630	95.18	1	1
55201827	55210854	44354857	44363874	+	9028	9018	93.25	1	1
55228066	55234287	44384329	44390613	+	6222	6285	93.51	1	1
55234374	55239477	44390758	44395768	+	5104	5011	93.09	1	1
55252449	55258400	44407356	44413257	+	5952	5902	93.85	1	1
55313609	55330190	44478235	44494582	+	16582	16348	93.17	1	1
55344799	55351485	44513522	44520169	+	6687	6648	91.97	1	1
55359865	55367283	44556406	44563900	+	7419	7495	90.88	1	1
55425586	55432154	44644382	44650985	+	6569	6604	95.01	1	1
55458022	55467601	44695110	44704546	+	9580	9437	93.53	1	1
55467845	55473391	44704615	44710276	+	5547	5662	93.5	1	1
55485696	55495060	44735736	44745176	+	9365	9441	94.2	1	1
55541379	55554595	44781975	44795213	+	13217	13239	93.08	1	1
55579146	55587503	44836708	44845080	+	8358	8373	93.44	1	1
55633136	55638357	44870678	44875784	+	5222	5107	92.29	1	1
55663784	55669499	44915948	44921489	+	5716	5542	87.75	1	1
55677052	55682399	44929642	44935025	+	5348	5384	93.31	1	1
55693198	55698845	44944342	44950035	+	5648	5694	93.42	1	1
55773563	55783380	44954197	44964223	+	9818	10027	94.01	1	1
55793688	55799630	44978776	44984676	+	5943	5901	91.92	1	1
55802550	55807619	44985045	44990189	+	5070	5145	92.87	1	1
55808568	55815471	44991980	44998883	+	6904	6904	93.25	1	1
55911329	55918455	45058451	45065579	+	7127	7129	94.79	1	1
55918457	55926299	45065710	45073611	+	7843	7902	95.53	1	1
55937471	55943955	45084364	45090800	+	6485	6437	86.38	1	1
56008014	56013343	45124754	45130017	+	5330	5264	94.44	1	1
56056743	56064154	45169009	45176386	+	7412	7378	95.35	1	1
56065712	56073412	45177780	45185527	+	7701	7748	93.88	1	1
56199031	56210410	45241808	45253233	+	11380	11426	95.65	1	1
56213973	56219206	45257485	45262677	+	5234	5193	95.89	1	1
56223043	56231009	45267496	45275553	+	7967	8058	93.89	1	1
56260651	56271123	45456776	45467166	+	10473	10391	93.9	1	1
56271117	56276321	45467843	45472955	+	5205	5113	90.13	1	1
56330852	56335854	45525058	45530101	+	5003	5044	94.75	1	1
56338412	56344160	45533347	45539102	+	5749	5756	94.53	1	1
56355991	56363795	45546945	45554771	+	7805	7827	92.46	1	1
56430813	56437399	45648224	45641699	-	6587	6526	95.05	1	1
56437900	56443166	45641556	45636300	-	5267	5257	94.61	1	1
56460139	56465854	45641556	45635858	-	5716	5699	94.39	1	1
56469322	56477691	45632827	45624402	-	8370	8426	93.61	1	1
56487413	56493213	45602545	45596832	-	5801	5714	91.6	1	1
56495751	56504774	45594766	45585599	-	9024	9168	92.76	1	1
56538192	56545223	45692209	45699284	+	7032	7076	93.98	1	1
56559165	56570290	45692824	45704028	+	11126	11205	94.57	1	1
56572853	56578463	45707099	45712706	+	5611	5608	92.38	1	1
56580784	56588914	45714030	45722224	+	8131	8195	95.13	1	1
56613022	56619194	9903298	9897246	-	6173	6053	93.57	1	2
56758370	56769828	45736049	45747470	+	11459	11422	95.45	1	1
56780976	56788855	45759874	45767683	+	7880	7810	94.91	1	1
56791124	56806670	45769778	45785201	+	15547	15424	92.38	1	1
56809932	56816346	46034110	46027611	-	6415	6500	88.05	1	1
56859111	56867743	45800594	45809304	+	8633	8711	91.8	1	1
56899749	56907089	45850549	45857947	+	7341	7399	93.39	1	1
56909170	56916134	45891343	45898109	+	6965	6767	91.38	1	1
56930738	56936486	45925796	45931612	+	5749	5817	94.51	1	1
56969118	56979357	45967986	45978265	+	10240	10280	92.96	1	1
56989836	56996285	45989966	45996410	+	6450	6445	94.34	1	1
57005168	57010902	46004609	46010338	+	5735	5730	92.63	1	1
57034843	57040543	46052144	46057850	+	5701	5707	93.33	1	1
57052374	57057924	46067393	46072970	+	5551	5578	92.84	1	1
57104968	57111516	46116288	46122762	+	6549	6475	88.82	1	1
57127391	57133537	46189646	46195758	+	6147	6113	94.99	1	1
57134255	57142601	46196375	46204867	+	8347	8493	93.63	1	1
57152089	57157935	46216633	46222393	+	5847	5761	93.29	1	1
57162208	57167278	46231013	46236042	+	5071	5030	94.91	1	1
57168257	57173922	46237118	46242852	+	5666	5735	94.42	1	1
57192887	57204338	46258556	46270006	+	11452	11451	95	1	1
57305190	57313711	46289935	46298422	+	8522	8488	95	1	1
57314294	57322420	46299183	46307359	+	8127	8177	91.65	1	1
57342509	57350333	46315158	46323027	+	7825	7870	94.19	1	1
57353035	57359610	46331163	46337712	+	6576	6550	93.41	1	1
57365959	57371265	46347054	46352307	+	5307	5254	91.99	1	1
57371483	57377343	46352496	46358356	+	5861	5861	94.53	1	1
57490003	57495587	46415387	46420946	+	5585	5560	93.51	1	1
57521538	57533865	46439484	46452020	+	12328	12537	94.28	1	1
57533891	57540344	46452761	46459125	+	6454	6365	94.13	1	1
57545762	57551169	46464438	46469833	+	5408	5396	94.27	1	1
57576559	57583823	46491775	46498985	+	7265	7211	94.12	1	1
57590438	57596393	46503429	46509412	+	5956	5984	95.52	1	1
57620943	57626051	46578980	46584091	+	5109	5112	95.37	1	1
57629835	57635800	46588625	46594592	+	5966	5968	93.83	1	1
57653780	57665565	46629432	46641204	+	11786	11773	94.28	1	1
57684649	57692324	46654420	46662127	+	7676	7708	95.19	1	1
57698854	57708052	46671011	46680145	+	9199	9135	93.25	1	1
57736009	57749075	46696844	46710034	+	13067	13191	94.29	1	1
57764582	57770512	46712288	46718182	+	5931	5895	95.97	1	1
57772927	57780433	46720253	46727751	+	7507	7499	94.08	1	1
57793576	57801347	46736378	46744014	+	7772	7637	93.73	1	1
57803665	57809936	46745520	46751806	+	6272	6287	96.03	1	1
57821301	57827763	46752511	46759021	+	6463	6511	93.51	1	1
57833958	57844339	46765196	46775605	+	10382	10410	91.71	1	1
57931399	57937289	46799113	46805004	+	5891	5892	95.1	1	1
57937290	57944244	46805252	46812157	+	6955	6906	95.87	1	1
57948279	57955942	46816573	46824147	+	7664	7575	95.33	1	1
57964927	57976502	46831394	46843209	+	11576	11816	93.05	1	1
58044006	58051743	46889731	46897582	+	7738	7852	91.96	1	1
58052100	58061194	46897782	46906866	+	9095	9085	95.17	1	1
58108937	58114346	46956886	46962239	+	5410	5354	93.29	1	1
58120725	58128411	46969666	46977291	+	7687	7626	93.59	1	1
58147022	58154538	46990264	46997808	+	7517	7545	92.53	1	1
58154537	58170673	46997943	47013977	+	16137	16035	93.84	1	1
58185245	58192981	47021006	47028834	+	7737	7829	94.24	1	1
58200312	58205807	47039673	47045117	+	5496	5445	95.77	1	1
58229598	58234637	47081678	47086730	+	5040	5053	96.11	1	1
58249196	58256581	47099908	47107169	+	7386	7262	92.93	1	1
58259312	58264882	47110091	47115715	+	5571	5625	93.29	1	1
58268424	58274025	47117445	47123015	+	5602	5571	93.23	1	1
58277689	58284052	47127256	47133521	+	6364	6266	93	1	1
58303412	58319635	47147135	47163265	+	16224	16131	93.6	1	1
58329245	58338349	47166117	47175232	+	9105	9116	92.69	1	1
58394607	58401701	47218450	47225571	+	7095	7122	93.58	1	1
58405471	58418552	47230541	47243405	+	13082	12865	94.22	1	1
58425785	58434247	47249255	47257739	+	8463	8485	93.47	1	1
58450571	58457449	47268647	47275637	+	6879	6991	93.23	1	1
58576772	58581855	47290253	47295327	+	5084	5075	93.55	1	1
58581919	58587398	47295325	47300782	+	5480	5458	96.38	1	1
58621761	58630472	47314058	47322775	+	8712	8718	94.55	1	1
58641529	58654211	47332026	47344722	+	12683	12697	93.71	1	1
58654683	58660441	47344719	47350443	+	5759	5725	95.68	1	1
58663482	58677917	47355446	47369803	+	14436	14358	93.51	1	1
58696239	58703094	47386479	47393427	+	6856	6949	93.9	1	1
58756551	58765979	47452420	47461962	+	9429	9543	92.4	1	1
58821466	58833467	47468922	47480908	+	12002	11987	94.69	1	1
58835920	58845069	47483431	47492457	+	9150	9027	91.93	1	1
58850283	58857274	47496731	47503748	+	6992	7018	94.22	1	1
58874016	58884195	47512680	47522879	+	10180	10200	93.64	1	1
58903998	58910507	47544699	47551166	+	6510	6468	92.27	1	1
58942204	58956349	47584476	47598579	+	14146	14104	93.75	1	1
58964837	58973915	47600948	47609840	+	9079	8893	94.1	1	1
59005428	59012452	47635445	47642383	+	7025	6939	94.2	1	1
59012756	59019025	47642706	47648993	+	6270	6288	95.01	1	1
59110681	59116640	47754819	47760901	+	5960	6083	94.11	1	1
59193604	59202542	47600950	47609840	+	8939	8891	93.55	1	1
59206974	59214840	47613897	47621721	+	7867	7825	94.05	1	1
59215203	59225648	47621779	47632258	+	10446	10480	93.88	1	1
59268910	59274822	47680288	47686272	+	5913	5985	95.5	1	1
59289814	59299885	47692214	47702225	+	10072	10012	93.29	1	1
59303472	59309313	47706004	47711869	+	5842	5866	95.4	1	1
59348190	59357648	47767109	47776614	+	9459	9506	95.56	1	1
59399123	59404674	47810546	47816074	+	5552	5529	93.05	1	1
434738	443836	1357731	1348468	-	9099	9264	92.86	2	2
449738	457748	1343788	1335892	-	8011	7897	91.66	2	2
465815	473005	1335267	1327965	-	7191	7303	93.63	2	2
505059	511060	1310050	1303915	-	6002	6136	93.23	2	2
545164	554180	1269348	1260271	-	9017	9078	95.67	2	2
675864	685670	1211397	1201606	-	9807	9792	91.72	2	2
804882	810458	1175003	1169350	-	5577	5654	89.25	2	2
1128312	1136449	1109086	1100772	-	8138	8315	92.5	2	2
1146768	1155902	1084278	1075146	-	9135	9133	96.49	2	2
1451824	1459156	964548	957178	-	7333	7371	91.82	2	2
1471583	1476905	953185	947858	-	5323	5328	94.46	2	2
1524772	1530029	19302748	19297507	-	5258	5242	89.6	2	1
1538846	1545086	902399	896162	-	6241	6238	95.71	2	2
1592321	1597332	18434750	18429707	-	5012	5044	91.28	2	4
1592321	1597332	21260290	21255243	-	5012	5048	91.66	2	4
1636087	1641158	17572546	17567489	-	5072	5058	91.77	2	1
1642418	1647851	781004	775566	-	5434	5439	92.35	2	2
1740080	1746516	738430	731863	-	6437	6568	91.86	2	2
1754199	1770347	729193	713045	-	16149	16149	94.65	2	2
1771928	1779549	712582	705009	-	7622	7574	93.45	2	2
1779975	1786628	703811	697168	-	6654	6644	96.14	2	2
2193222	2200735	515716	508230	-	7514	7487	95.68	2	2
2282257	2291074	426947	418307	-	8818	8641	93.11	2	2
2413226	2430168	377904	360955	-	16943	16950	94.8	2	2
2444161	2449757	346848	341068	-	5597	5781	91.22	2	2
2509138	2515906	301520	294843	-	6769	6678	90.87	2	2
2539194	2545515	260658	254341	-	6322	6318	95.34	2	2
2553565	2560667	246294	239094	-	7103	7201	93.13	2	2
2627656	2642072	148140	133732	-	14417	14409	95.29	2	2
2661931	2669700	113702	105922	-	7770	7781	95.2	2	2
2688125	2693474	513460	508157	-	5350	5304	95.03	2	2
2792780	2798144	464052	458652	-	5365	5401	94.03	2	2
2861398	2867649	1567857	1574162	+	6252	6306	94.1	2	2
2876117	2884815	1584819	1593512	+	8699	8694	95.91	2	2
2921094	2927389	1618322	1624603	+	6296	6282	95.89	2	2
2928527	2939735	1624850	1636204	+	11209	11355	93.36	2	2
2943577	2949003	1858803	1864198	+	5427	5396	95.01	2	2
3113712	3123055	2005051	2014393	+	9344	9343	94.91	2	2
3145434	3154363	2041412	2050353	+	8930	8942	95.76	2	2
3156051	3162080	2051812	2057812	+	6030	6001	95.26	2	2
3296464	3307737	2141500	2152629	+	11274	11130	91.52	2	2
3372255	3377555	2254568	2259892	+	5301	5325	95.34	2	2
3384387	3389614	5440656	5435436	-	5228	5221	94.39	2	2
3659027	3670811	2441828	2453661	+	11785	11834	94.41	2	2
3671469	3677697	2455104	2461323	+	6229	6220	92.81	2	2
4324780	4330013	5068584	5063326	-	5234	5259	89.2	2	5
4352501	4357602	2307304	2302212	-	5102	5093	91.04	2	2
4402980	4411238	2251604	2259890	+	8259	8287	93.17	2	2
4476367	4482276	2386755	2392582	+	5910	5828	92.59	2	2
4489819	4496011	2407079	2413304	+	6193	6226	91.48	2	2
4509199	4524997	4917540	4901566	-	15799	15975	94.61	2	2
4857479	4862833	2749603	2755058	+	5355	5456	94.8	2	2
4863039	4870234	2755069	2762299	+	7196	7231	93.71	2	2
4964667	4972758	2865454	2873524	+	8092	8071	95.74	2	2
4975735	4982211	2881229	2887781	+	6477	6553	93.75	2	2
5019774	5025320	2902178	2907696	+	5547	5519	95.79	2	2
5080777	5090448	2953137	2962834	+	9672	9698	93.37	2	2
5139223	5144525	2987341	2992608	+	5303	5268	94.6	2	2
5247912	5258860	3103735	3114717	+	10949	10983	92.92	2	2
5275118	5285244	3179597	3189751	+	10127	10155	92.14	2	2
5293436	5300115	3200389	3207038	+	6680	6650	94.63	2	2
5300150	5305663	3207186	3212777	+	5514	5592	95.7	2	2
5317535	5327567	3218154	3228205	+	10033	10052	93.8	2	2
5362580	5368180	3279553	3285129	+	5601	5577	91.64	2	2
5398961	5407823	3305007	3313722	+	8863	8716	93.97	2	2
5477550	5484578	3443623	3450526	+	7029	6904	91.03	2	2
5605794	5611724	3487736	3493640	+	5931	5905	95.02	2	2
5638802	5643832	3520171	3525174	+	5031	5004	95.12	2	2
5708026	5714421	3533464	3539831	+	6396	6368	93.38	2	2
5857473	5863334	3652745	3658507	+	5862	5763	94.67	2	2
5885120	5890732	3693189	3698826	+	5613	5638	94.95	2	2
5907498	5914059	3715295	3721755	+	6562	6461	94.96	2	2
5915428	5925409	3723770	3733822	+	9982	10053	94.62	2	2
5950994	5958316	3782225	3789566	+	7323	7342	95.3	2	2
6011907	6027900	3833750	3849771	+	15994	16022	95.64	2	2
6028737	6040425	3872059	3883795	+	11689	11737	94.5	2	2
6050399	6055476	3889230	3894297	+	5078	5068	93.71	2	2
6058114	6070103	3909793	3921652	+	11990	11860	93.01	2	2
6301375	6307247	4020928	4026845	+	5873	5918	96.24	2	2
6551134	6558073	4139757	4146748	+	6940	6992	93.18	2	2
6576401	6590758	4147602	4161937	+	14358	14336	93.33	2	2
6951021	6958747	4201300	4209081	+	7727	7782	90.81	2	2
7074689	7080798	28629004	28635045	+	6110	6042	87.75	2	1
7074769	7080834	11139405	11145489	+	6066	6085	86.56	2	3
7400690	7407157	2690884	2684423	-	6468	6462	95.26	2	2
7467784	7482570	4470438	4485373	+	14787	14936	95.14	2	2
7507812	7513338	4523774	4529290	+	5527	5517	90.83	2	2
7517024	7523143	4536032	4542104	+	6120	6073	92.83	2	2
7523140	7528240	4545556	4550632	+	5101	5077	94.63	2	2
7557754	7564244	4573797	4580551	+	6491	6755	90.67	2	2
7588435	7594755	4596721	4603035	+	6321	6315	94.33	2	2
7621598	7627432	4634157	4640062	+	5835	5906	91.82	2	2
7681657	7686850	4695146	4700275	+	5194	5130	95.26	2	2
7688752	7696548	4700525	4708311	+	7797	7787	92.81	2	2
7696554	7706625	4708720	4718905	+	10072	10186	94.95	2	2
7880037	7885908	4824611	4830484	+	5872	5874	94.85	2	2
7921492	7932308	4875461	4886274	+	10817	10814	94.34	2	2
7957320	7962895	4900052	4905547	+	5576	5496	92.18	2	2
8245418	8252489	5097815	5104735	+	7072	6921	89.59	2	2
8261302	8267401	5141468	5147590	+	6100	6123	94.43	2	2
8272217	8279250	5174717	5181891	+	7034	7175	93.88	2	2
8316172	8322528	5230247	5236644	+	6357	6398	92.05	2	2
8440719	8446861	7264701	7270918	+	6143	6218	93.46	2	8
8898605	8905601	5554771	5561777	+	6997	7007	91.32	2	2
8905930	8912669	5561869	5568601	+	6740	6733	94.63	2	2
8967071	8972848	5586439	5592340	+	5778	5902	93.56	2	2
9105815	9111061	5699972	5705270	+	5247	5299	93.54	2	2
9122897	9128492	5716292	5721982	+	5596	5691	92.17	2	2
9142602	9153210	5737384	5748151	+	10609	10768	93.26	2	2
9166428	9173500	5767978	5775107	+	7073	7130	93.34	2	2
9181032	9188274	5776810	5784050	+	7243	7241	93.94	2	2
9245887	9254509	5953572	5962040	+	8623	8469	94.47	2	2
9292178	9299344	6013538	6020724	+	7167	7187	93.9	2	2
9309478	9314599	6028423	6033639	+	5122	5217	92.42	2	2
9422773	9433688	5878998	5889798	+	10916	10801	93.39	2	2
9431837	9442904	5953573	5964553	+	11068	10981	93.64	2	2
9485600	9492917	6021045	6028313	+	7318	7269	89.03	2	2
9657537	9662673	7882575	7877426	-	5137	5150	91.25	2	5
9720662	9725918	6203960	6209170	+	5257	5211	94.38	2	2
10299364	10308369	1714893	1723823	+	9006	8931	94.2	2	2
10303801	10310152	6690468	6696647	+	6352	6180	93.31	2	2
10335964	10344973	6719526	6728552	+	9010	9027	93.41	2	2
10358317	10364196	6750791	6756603	+	5880	5813	94.44	2	2
10368338	10377076	6759650	6768305	+	8739	8656	92.46	2	2
10379667	10387321	6770260	6777962	+	7655	7703	94.67	2	2
10785544	10792279	7212849	7219740	+	6736	6892	91.78	2	2
10846682	10853261	7259208	7265814	+	6580	6607	93.65	2	2
10872254	10877268	14361645	14356570	-	5015	5076	90.17	2	4
10894787	10900066	7303115	7308205	+	5280	5091	91.19	2	2
10901290	10906560	7308724	7314020	+	5271	5297	95.96	2	2
11014575	11021895	7328040	7335346	+	7321	7307	94.84	2	2
11496872	11503368	7609360	7615833	+	6497	6474	91.3	2	2
11511382	11518257	7621421	7628424	+	6876	7004	93.21	2	2
11542681	11551404	7654410	7663084	+	8724	8675	91.89	2	2
11578203	11584451	7688005	7694248	+	6249	6244	93.85	2	2
11585166	11596121	7694246	7705265	+	10956	11020	91.61	2	2
11624026	11630465	7752969	7759378	+	6440	6410	93.85	2	2
11643381	11649867	7764481	7770913	+	6487	6433	93.13	2	2
11668052	11675213	7785282	7792573	+	7162	7292	92.72	2	2
11810345	11816499	7811888	7817983	+	6155	6096	94.15	2	2
11825581	11830995	7904548	7909969	+	5415	5422	97.1	2	2
12285385	12293996	8582846	8574188	-	8612	8659	92.78	2	2
12479351	12484414	8585084	8590249	+	5064	5166	93.24	2	2
12574357	12579626	6542367	6547623	+	5270	5257	94.82	2	2
12919220	12925795	17827785	17821304	-	6576	6482	88.73	2	4
12930980	12937500	8949770	8956269	+	6521	6500	94.88	2	2
12940258	12946759	8957242	8963765	+	6502	6524	94.98	2	2
12946759	12952996	8964717	8970852	+	6238	6136	94.99	2	2
13081282	13090777	9107370	9116795	+	9496	9426	91.16	2	2
13091292	13103779	9116788	9129291	+	12488	12504	94.46	2	2
13181783	13187168	9320407	9325820	+	5386	5414	92.76	2	2
13317062	13323314	10006315	10012569	+	6253	6255	93.22	2	2
14403728	14409711	18364068	18358127	-	5984	5942	88.07	2	4
14442687	14448893	10813894	10820096	+	6207	6203	92.71	2	2
14524717	14535694	10875962	10886933	+	10978	10972	93.89	2	2
14819101	14826808	11115624	11107853	-	7708	7772	92.99	2	2
14915921	14927175	10875963	10887262	+	11255	11300	93.65	2	2
14948857	14954428	10900074	10905680	+	5572	5607	92.85	2	2
15166848	15172115	1516104	1510848	-	5268	5257	91.28	2	7
15166956	15172117	2910384	2915566	+	5162	5183	91.92	2	8
15402911	15412893	11307941	11317922	+	9983	9982	92.74	2	2
15546144	15551679	11450218	11455743	+	5536	5526	93.36	2	2
15569301	15574965	11499495	11505223	+	5665	5729	94.01	2	2
16593980	16599299	16059926	16054564	-	5320	5363	95.78	2	1
16599591	16611291	16052522	16040911	-	11701	11612	91.78	2	1
16612559	16619252	16039267	16032469	-	6694	6799	92.75	2	1
17250211	17255604	11499837	11505261	+	5394	5425	94.04	2	2
17276362	17284066	11544805	11552453	+	7705	7649	95	2	2
17378851	17385002	11879912	11886050	+	6152	6139	94.74	2	2
17450566	17456154	12002006	12007606	+	5589	5601	96.06	2	2
17539387	17546880	12130109	12137548	+	7494	7440	95.53	2	2
17598290	17608530	12157192	12167387	+	10241	10196	93.12	2	2
17609740	17615992	12167701	12173956	+	6253	6256	92.82	2	2
17631164	17637620	12196257	12202769	+	6457	6513	93.52	2	2
18072267	18077848	13273120	13278791	+	5582	5672	91.25	2	2
18081378	18087299	13283425	13289311	+	5922	5887	93.6	2	2
18132120	18139522	13316798	13324198	+	7403	7401	94.65	2	2
18166864	18172991	13343166	13349304	+	6128	6139	92.81	2	2
18176795	18188619	13354232	13366068	+	11825	11837	94.79	2	2
18247936	18253172	13378889	13384170	+	5237	5282	95.24	2	2
18253643	18261545	13384194	13392026	+	7903	7833	94.66	2	2
18279258	18284486	24867923	24873089	+	5229	5167	90.51	2	1
18559424	18566520	13532767	13539774	+	7097	7008	93.26	2	2
18567392	18572754	13542196	13547615	+	5363	5420	94.84	2	2
18683532	18688854	13649111	13654512	+	5323	5402	91.17	2	2
18710803	18716102	13695964	13701332	+	5300	5369	93.42	2	2
19036236	19041895	14084616	14090339	+	5660	5724	94.37	2	2
19057662	19064121	14125171	14131708	+	6460	6538	93.59	2	2
19281560	19287537	1218079	1212133	-	5978	5947	91.2	2	7
19307694	19321753	14329375	14343385	+	14060	14011	93.64	2	2
19402696	19410277	14425492	14433023	+	7582	7532	95.54	2	2
19427525	19433325	14460110	14465974	+	5801	5865	93.36	2	2
19435109	19443738	14468319	14476825	+	8630	8507	92.16	2	2
19444378	19452672	14477201	14485415	+	8295	8215	93.48	2	2
19684411	19695517	14855802	14867101	+	11107	11300	90.46	2	2
19700700	19708218	14869683	14877157	+	7519	7475	92.63	2	2
19733412	19741398	14921460	14929438	+	7987	7979	94.83	2	2
19786626	19803759	15007869	15025159	+	17134	17291	95.08	2	2
19903269	19912466	15120188	15129456	+	9198	9269	93.74	2	2
19997987	20010213	15178597	15190794	+	12227	12198	94.66	2	2
20221476	20230085	15328099	15336751	+	8610	8653	94.55	2	2
20230354	20241165	15336893	15347671	+	10812	10779	92.82	2	2
20371130	20377371	15461694	15467927	+	6242	6234	95.45	2	2
20391866	20398294	15508154	15514545	+	6429	6392	94.53	2	2
20644024	20650828	16199479	16192626	-	6805	6854	92.64	2	2
20680134	20685180	15687639	15692713	+	5047	5075	94.43	2	2
20770556	20778446	15750420	15758149	+	7891	7730	92.16	2	2
20781379	20786872	15782706	15788137	+	5494	5432	93.84	2	2
20890373	20895986	15902973	15908654	+	5614	5682	94.34	2	2
20991574	21003545	16184865	16196899	+	11972	12035	96.38	2	2
21113729	21120674	16404408	16411504	+	6946	7097	94.09	2	2
21139726	21148934	16437082	16446250	+	9209	9169	93.73	2	2
21173302	21180102	16454998	16461775	+	6801	6778	93.69	2	2
21183411	21191553	16463755	16471990	+	8143	8236	91.51	2	2
21207924	21217579	16489146	16498833	+	9656	9688	93.38	2	2
21217574	21223617	16508712	16514633	+	6044	5922	93.62	2	2
21265160	21270322	16511288	16516326	+	5163	5039	90.68	2	2
21440987	21447227	16730456	16736688	+	6241	6233	90.51	2	2
21450216	21462216	16739396	16751205	+	12001	11810	89.82	2	2
21462345	21468517	16751093	16757148	+	6173	6056	91.21	2	2
21542315	21549101	16831986	16838891	+	6787	6906	91.6	2	2
21556973	21563908	16887818	16894751	+	6936	6934	91.83	2	2
21565916	21572779	16897883	16904836	+	6864	6954	94.31	2	2
21574469	21579574	16905929	16910939	+	5106	5011	93.17	2	2
21642026	21651055	7162614	7153529	-	9030	9086	95.2	2	4
21718120	21723267	16927660	16932781	+	5148	5122	94.97	2	2
21807695	21813429	17009320	17015132	+	5735	5813	92.66	2	2
21822163	21836437	17022016	17036346	+	14275	14331	95.41	2	2
22050073	22065175	17186836	17201866	+	15103	15031	94.01	2	2
22077855	22090296	17215623	17227956	+	12442	12334	94.25	2	2
22104723	22111458	17245911	17252584	+	6736	6674	92.76	2	2
22113367	22121815	17254407	17262980	+	8449	8574	91.18	2	2
22131101	22137570	17275808	17282228	+	6470	6421	89.6	2	2
22259530	22267979	17234406	17242825	+	8450	8420	92.91	2	2
22732325	22739943	17687310	17694876	+	7619	7567	96.39	2	2
22795859	22801429	17770399	17775943	+	5571	5545	94.25	2	2
22862780	22867861	17779066	17784102	+	5082	5037	90.37	2	2
22910710	22918564	17808208	17816173	+	7855	7966	93.73	2	2
22989217	22994728	17842238	17847720	+	5512	5483	92.69	2	2
23045263	23055594	17891597	17901842	+	10332	10246	94.41	2	2
23055703	23061563	17901856	17907657	+	5861	5802	93.07	2	2
23061696	23068611	17908266	17915208	+	6916	6943	94.94	2	2
23080738	23087894	17922898	17929905	+	7157	7008	93.52	2	2
23087959	23093469	17930260	17935732	+	5511	5473	95.2	2	2
23093602	23103616	17936625	17946502	+	10015	9878	93.06	2	2
23140647	23147145	17967707	17974157	+	6499	6451	90.85	2	2
23156638	23163902	17980766	17988067	+	7265	7302	94.28	2	2
23205403	23210839	19717452	19722839	+	5437	5388	93.42	2	3
23221370	23226474	8247753	8242680	-	5105	5074	87.56	2	1
23298525	23305680	18038830	18045991	+	7156	7162	94.51	2	2
23408739	23417486	18214253	18222956	+	8748	8704	91.44	2	2
23775154	23793633	18480767	18499313	+	18480	18547	94.05	2	2
23814509	23823218	18506973	18515722	+	8710	8750	95.06	2	2
23829346	23835572	18521698	18527941	+	6227	6244	93.22	2	2
23950185	23956497	18597242	18603548	+	6313	6307	94.8	2	2
24037878	24043803	18673870	18679752	+	5926	5883	93.34	2	2
24151223	24162257	18917668	18928777	+	11035	11110	95.16	2	2
24205996	24212139	18957391	18963451	+	6144	6061	93.75	2	2
24580401	24595029	18938623	18953199	+	14629	14577	94.26	2	2
24762485	24767632	18889744	18884573	-	5148	5172	90.98	2	4
24762485	24767632	17238281	17243453	+	5148	5173	92.27	2	8
24793649	24801479	18917606	18925475	+	7831	7870	94.85	2	2
24892645	24906700	18939255	18953205	+	14056	13951	94.74	2	2
25011749	25019647	19006364	19014268	+	7899	7905	96.06	2	2
25088730	25094044	19048381	19053645	+	5315	5265	93.75	2	2
25107664	25124317	19056290	19073059	+	16654	16770	93.2	2	2
25125082	25130822	19074961	19080707	+	5741	5747	93.34	2	2
25134048	25139910	19083273	19089047	+	5863	5775	91.19	2	2
25174411	25179863	19104190	19109652	+	5453	5463	90.22	2	2
25198326	25205945	19125565	19133241	+	7620	7677	92.97	2	2
25280189	25293436	19214938	19228231	+	13248	13294	92.63	2	2
25295314	25307985	19230976	19243746	+	12672	12771	95.41	2	2
25308206	25314217	19244022	19250061	+	6012	6040	94.42	2	2
25324872	25330456	19258018	19263820	+	5585	5803	87.14	2	2
25448537	25455979	19351097	19358540	+	7443	7444	95.14	2	2
25459594	25473078	19358610	19372123	+	13485	13514	95.99	2	2
25484773	25491765	19383406	19390333	+	6993	6928	90.4	2	2
25538827	25544364	13612326	13606779	-	5538	5548	88.98	2	2
25538875	25544441	18158837	18164406	+	5567	5570	88.61	2	6
25548202	25555368	19421793	19429044	+	7167	7252	91.09	2	2
25561252	25569216	19435280	19443366	+	7965	8087	87.54	2	2
25575236	25593636	19448998	19467344	+	18401	18347	92.76	2	2
25648818	25659407	19517962	19528588	+	10590	10627	93.59	2	2
25679912	25685117	19547802	19552920	+	5206	5119	93.89	2	2
26000686	26006940	19690320	19696481	+	6255	6162	89.75	2	2
26040146	26047204	19715338	19722489	+	7059	7152	92.57	2	2
26082514	26088484	19758062	19763988	+	5971	5927	94.41	2	2
26115721	26121655	19758062	19763989	+	5935	5928	93.81	2	2
26127449	26137971	19776135	19786680	+	10523	10546	94.12	2	2
26138704	26143769	19787687	19792837	+	5066	5151	93.87	2	2
26562865	26575061	20059547	20071793	+	12197	12247	92.59	2	2
26579960	26585308	20076673	20082109	+	5349	5437	93.92	2	2
26592735	26601793	20087528	20096675	+	9059	9148	93.67	2	2
26629290	26634733	20114440	20119896	+	5444	5457	94.63	2	2
26683684	26691576	20164852	20172976	+	7893	8125	89.54	2	2
26714404	26720022	20177185	20182854	+	5619	5670	94.79	2	2
26744242	26750073	20205659	20211409	+	5832	5751	92.08	2	2
26762776	26768415	20218112	20223822	+	5640	5711	94.61	2	2
26769223	26775165	20224176	20230202	+	5943	6027	95.48	2	2
26816746	26826132	20260995	20270354	+	9387	9360	93.83	2	2
26847888	26852992	20296330	20301459	+	5105	5130	87.88	2	2
26868143	26879855	20307506	20319189	+	11713	11684	95.63	2	2
26911221	26917600	20354193	20360646	+	6380	6454	92.81	2	2
26968407	26976353	20399918	20407845	+	7947	7928	93.42	2	2
27044129	27049777	9657103	9662725	+	5649	5623	88.51	2	8
27092329	27103276	20445179	20456186	+	10948	11008	96.36	2	2
27110496	27118878	20459858	20468272	+	8383	8415	96.14	2	2
27147029	27155551	20491289	20499830	+	8523	8542	92.51	2	2
27212055	27219752	20752840	20745286	-	7698	7555	93.98	2	2
27236432	27241652	20740333	20735062	-	5221	5272	95.02	2	2
27253317	27262251	20717759	20708785	-	8935	8975	93.54	2	2
27283442	27290527	20680647	20673461	-	7086	7187	93.88	2	2
27301205	27310552	20622057	20612713	-	9348	9345	91.73	2	2
27356621	27364947	20571041	20579295	+	8327	8255	92.59	2	2
27365574	27372793	20580038	20587211	+	7220	7174	90.04	2	2
27442145	27453275	20680642	20691928	+	11131	11287	93.68	2	2
27453625	27460646	20691923	20698855	+	7022	6933	93.26	2	2
27461643	27470631	20708785	20717771	+	8989	8987	93.16	2	2
27524818	27536393	20769457	20781007	+	11576	11551	94.17	2	2
27581330	27586704	20820433	20825817	+	5375	5385	92.57	2	2
27589312	27599389	20828155	20838100	+	10078	9946	93.19	2	2
27614541	27621443	20850432	20857275	+	6903	6844	94.29	2	2
27697591	27706846	20811131	20820426	+	9256	9296	93.7	2	2
27739832	27748122	20841857	20850207	+	8291	8351	92.57	2	2
27870893	27881120	20972740	20983107	+	10228	10368	92.24	2	2
27908543	27916947	21000760	21009043	+	8405	8284	93.01	2	2
27925237	27932802	21016857	21024369	+	7566	7513	93.74	2	2
27933034	27942440	21024314	21033648	+	9407	9335	92.93	2	2
27952227	27957503	21042795	21048079	+	5277	5285	96.47	2	2
28074473	28079687	21136003	21141218	+	5215	5216	94.81	2	2
28087127	28093353	21146783	21152959	+	6227	6177	91.12	2	2
28129295	28135083	21191789	21197561	+	5789	5773	92.8	2	2
28142191	28150393	21206741	21214944	+	8203	8204	92.29	2	2
28219896	28224949	21283416	21288566	+	5054	5151	91.45	2	2
28231213	28237486	21295393	21301546	+	6274	6154	92.32	2	2
28250239	28257456	21303254	21310515	+	7218	7262	93.44	2	2
28257816	28262922	21310838	21315962	+	5107	5125	94.16	2	2
28265339	28270396	21318591	21323654	+	5058	5064	95.29	2	2
28275055	28280766	21325075	21330828	+	5712	5754	94.88	2	2
28345005	28351082	21389790	21395964	+	6078	6175	94.79	2	2
28351606	28360381	21396669	21405556	+	8776	8888	92.47	2	2
28360411	28372828	21406084	21418431	+	12418	12348	92.78	2	2
28451906	28459198	21479448	21486684	+	7293	7237	95.17	2	2
28530622	28541687	21559199	21570313	+	11066	11115	92.65	2	2
28541693	28547235	21570450	21576039	+	5543	5590	94.46	2	2
28547242	28552559	21576149	21581515	+	5318	5367	95.47	2	2
28731516	28743705	21616998	21629371	+	12190	12374	94.63	2	2
28821824	28827794	21706562	21712675	+	5971	6114	94.35	2	2
28833129	28841199	21714811	21722904	+	8071	8094	95.95	2	2
28874870	28891134	21756549	21772913	+	16265	16365	95.19	2	2
28894984	28903856	21775286	21784247	+	8873	8962	94.63	2	2
28906502	28912022	21786423	21791968	+	5521	5546	94.93	2	2
28923143	28929775	21805510	21812156	+	6633	6647	96.14	2	2
28933794	28945260	21813570	21825102	+	11467	11533	95.47	2	2
28974222	28986988	21854708	21867547	+	12767	12840	94.18	2	2
29168489	29174018	21936967	21942514	+	5530	5548	90.21	2	2
29180581	29192356	21943808	21955643	+	11776	11836	96.07	2	2
29198267	29204248	21961419	21967487	+	5982	6069	94.82	2	2
29282262	29290172	21970340	21978286	+	7911	7947	95.17	2	2
29290309	29295824	21978384	21983841	+	5516	5458	91.48	2	2
29303937	29315661	21988095	21999924	+	11725	11830	95.17	2	2
29346663	29357582	22029100	22039886	+	10920	10787	95.35	2	2
29404817	29413307	22099262	22107646	+	8491	8385	93.4	2	2
29434832	29441669	22118622	22125359	+	6838	6738	93.63	2	2
29445621	29453567	22125966	22134085	+	7947	8120	92.84	2	2
29464749	29476359	22157001	22168676	+	11611	11676	92.77	2	2
29526250	29532348	22218085	22224249	+	6099	6165	94.63	2	2
29534910	29546146	22227207	22238466	+	11237	11260	94.2	2	2
29546142	29563801	22233697	22251444	+	17660	17748	92.79	2	2
29567382	29573202	22254546	22260276	+	5821	5731	93.95	2	2
29608185	29617458	22288691	22297948	+	9274	9258	94.03	2	2
29619032	29629300	22299526	22309743	+	10269	10218	92.97	2	2
29645955	29653134	22322023	22329252	+	7180	7230	94.55	2	2
29653996	29662730	22329890	22338740	+	8735	8851	94.96	2	2
29703917	29711371	22329646	22337212	+	7455	7567	94.27	2	2
29930722	29935868	22423677	22428821	+	5147	5145	92.32	2	2
29988771	29994571	22460959	22466831	+	5801	5873	92.58	2	2
30191846	30197057	22422134	22427444	+	5212	5311	91.3	2	2
30265359	30273103	22444746	22452487	+	7745	7742	94.18	2	2
30314451	30324699	22494015	22504205	+	10249	10191	92.2	2	2
30324819	30330745	22504207	22510093	+	5927	5887	93.62	2	2
30337576	30344412	22514945	22521825	+	6837	6881	93.9	2	2
30356771	30363924	22535025	22542251	+	7154	7227	91.61	2	2
30366430	30373306	22544318	22551154	+	6877	6837	94.41	2	2
30403953	30421055	22558979	22576174	+	17103	17196	94.69	2	2
30437879	30444782	22589698	22596593	+	6904	6896	94.76	2	2
30452676	30461571	22599957	22609038	+	8896	9082	92.61	2	2
30463820	30469432	22610724	22616410	+	5613	5687	92.2	2	2
30503573	30509052	22646177	22651620	+	5480	5444	86.89	2	2
30519095	30530127	22657794	22668921	+	11033	11128	94.04	2	2
30532813	30540894	22691488	22699583	+	8082	8096	95.35	2	2
30561223	30567216	22709484	22715461	+	5994	5978	93.64	2	2
30567367	30577143	22715461	22725263	+	9777	9803	95.49	2	2
30608573	30614735	22756263	22762446	+	6163	6184	94.19	2	2
30616760	30622796	22765676	22771681	+	6037	6006	93.03	2	2
30658551	30665468	22784383	22791471	+	6918	7089	92.86	2	2
30665729	30671952	22791573	22797796	+	6224	6224	96.23	2	2
30672830	30681711	22798303	22807277	+	8882	8975	93.57	2	2
30681705	30691498	22808831	22818755	+	9794	9925	94.42	2	2
30741284	30752199	22834720	22845698	+	10916	10979	96.5	2	2
30768079	30775515	22861265	22868739	+	7437	7475	91.97	2	2
30810830	30819684	22877054	22885886	+	8855	8833	96.05	2	2
30842507	30849653	22913258	22920466	+	7147	7209	93.21	2	2
30867697	30872980	4697400	4702695	+	5284	5296	93.4	2	4
30877996	30883225	4707375	4712570	+	5230	5196	95.04	2	4
30960043	30969645	22859050	22868734	+	9603	9685	92.58	2	2
31003721	31012569	22877054	22885886	+	8849	8833	96.02	2	2
31027321	31035678	22907766	22916094	+	8358	8329	92.49	2	2
31049352	31056933	22929060	22936646	+	7582	7587	94.46	2	2
31113431	31133222	23002010	23021758	+	19792	19749	94.41	2	2
31260837	31267976	22987927	22995188	+	7140	7262	93.03	2	2
31268644	31273811	22996727	23001765	+	5168	5039	91.32	2	2
31273902	31279036	23001765	23006857	+	5135	5093	93.13	2	2
31313978	31319428	23049494	23054877	+	5451	5384	94.13	2	2
31375938	31383524	23118142	23125738	+	7587	7597	94.61	2	2
31431028	31438341	23160370	23167681	+	7314	7312	94.84	2	2
31438335	31444920	23167868	23174410	+	6586	6543	95.6	2	2
31447932	31453899	23177797	23183710	+	5968	5914	93.31	2	2
31528499	31534488	23177797	23183710	+	5990	5914	93.05	2	2
31534699	31546769	23183711	23195772	+	12071	12062	95.45	2	2
31719965	31729342	23326545	23335911	+	9378	9367	92.65	2	2
31749046	31754739	23358944	23364616	+	5694	5673	93.94	2	2
31828096	31835463	23253831	23261257	+	7368	7427	93.26	2	2
31842250	31849005	23264597	23271460	+	6756	6864	92.42	2	2
31923104	31931471	23328808	23337116	+	8368	8309	92.84	2	2
31954413	31960087	23358988	23364616	+	5675	5629	94.02	2	2
32040032	32052194	23436153	23448228	+	12163	12076	91.98	2	2
32054151	32066093	23450573	23462498	+	11943	11926	95.36	2	2
32149231	32157975	23596046	23604755	+	8745	8710	92.78	2	2
32168737	32174208	23613977	23619469	+	5472	5493	95.57	2	2
32293987	32313214	23734738	23753918	+	19228	19181	94.28	2	2
32319434	32333777	23758540	23772869	+	14344	14330	95.19	2	2
32343518	32350231	23782717	23789455	+	6714	6739	93.79	2	2
32442933	32449471	23864544	23870976	+	6539	6433	94.18	2	2
32559892	32570437	23945901	23956456	+	10546	10556	95.33	2	2
32714353	32722832	23914854	23923380	+	8480	8527	92.64	2	2
32735352	32741609	23929964	23936150	+	6258	6187	95.45	2	2
32752972	32763529	23945901	23956456	+	10558	10556	94.97	2	2
32815405	32823555	23990737	23998735	+	8151	7999	93.12	2	2
32845641	32860983	24005162	24020610	+	15343	15449	91.91	2	2
32862727	32874787	24022851	24034979	+	12061	12129	94.4	2	2
32875693	32881785	24036616	24042574	+	6093	5959	92.78	2	2
32889573	32895113	24050043	24055691	+	5541	5649	89.71	2	2
32896848	32907676	24057671	24068369	+	10829	10699	95.44	2	2
32907766	32914095	24068369	24074609	+	6330	6241	93.22	2	2
32925722	32942723	24086555	24103703	+	17002	17149	92.88	2	2
32975734	32981337	24142349	24147992	+	5604	5644	94.04	2	2
32990188	33000305	24150360	24160490	+	10118	10131	93.42	2	2
33026281	33041603	24181463	24196861	+	15323	15399	95.61	2	2
33041771	33053577	24197004	24208723	+	11807	11720	93.72	2	2
33053710	33061149	24208723	24216125	+	7440	7403	95.1	2	2
33064734	33070361	24219171	24224722	+	5628	5552	94.88	2	2
33071335	33079980	24224810	24233510	+	8646	8701	93.05	2	2
33103070	33113714	24254564	24265324	+	10645	10761	90.06	2	2
33116412	33122619	24266321	24272424	+	6208	6104	91.43	2	2
33126800	33136464	24275603	24285261	+	9665	9659	94.28	2	2
33140094	33149400	24286367	24295659	+	9307	9293	94.19	2	2
33161024	33172113	24315777	24326743	+	11090	10967	93.06	2	2
33172266	33178807	24326876	24333353	+	6542	6478	94.91	2	2
33191635	33198828	24355364	24362537	+	7194	7174	94.95	2	2
33233441	33246942	24371385	24384914	+	13502	13530	96.83	2	2
33284420	33290181	24421379	24427153	+	5762	5775	94.96	2	2
33302349	33307857	24440043	24445506	+	5509	5464	94.53	2	2
33308055	33318925	24447551	24458368	+	10871	10818	92.38	2	2
33324679	33330535	24464136	24470081	+	5857	5946	90.99	2	2
33338777	33345453	24475851	24482421	+	6677	6571	93.57	2	2
33354570	33361417	24487936	24494869	+	6848	6934	94.06	2	2
33366363	33376220	24495358	24505172	+	9858	9815	95	2	2
33376842	33385831	24505703	24514643	+	8990	8941	92.68	2	2
33531975	33542238	24495362	24505627	+	10264	10266	94.99	2	2
33569058	33578547	24528133	24537618	+	9490	9486	94.95	2	2
33599935	33607578	24542848	24550612	+	7644	7765	92.45	2	2
33638200	33645664	24562213	24569703	+	7465	7491	95.91	2	2
33654790	33660231	24577336	24582751	+	5442	5416	90.63	2	2
33661401	33667205	24583696	24589502	+	5805	5807	91.03	2	2
33716477	33721720	24613189	24618458	+	5244	5270	90.95	2	2
33724114	33730392	24620512	24626837	+	6279	6326	92.91	2	2
33739062	33749177	24634498	24644764	+	10116	10267	94	2	2
33753068	33760144	24650164	24657231	+	7077	7068	93.82	2	2
33760276	33770253	24657642	24667568	+	9978	9927	93.49	2	2
33770355	33776188	24697921	24703725	+	5834	5805	94.68	2	2
33840787	33846843	24747291	24753338	+	6057	6048	93.31	2	2
33847482	33859518	24754852	24766805	+	12037	11954	93.93	2	2
33868354	33881094	24775571	24788253	+	12741	12683	93.69	2	2
33897119	33907646	24809314	24819870	+	10528	10557	95.05	2	2
33912565	33921428	24824214	24833133	+	8864	8920	91.44	2	2
33957655	33975743	24867978	24886009	+	18089	18032	93.67	2	2
33996837	34005365	24905160	24913732	+	8529	8573	93.9	2	2
34048704	34060648	24944662	24956573	+	11945	11912	94.39	2	2
34065089	34082312	24959457	24976416	+	17224	16960	94.25	2	2
34082403	34088482	24976417	24982475	+	6080	6059	93.21	2	2
34088978	34094016	24983033	24988066	+	5039	5034	93.8	2	2
34260896	34269842	25155490	25164446	+	8947	8957	95.09	2	2
34279021	34288522	25182669	25192145	+	9502	9477	95.53	2	2
34334565	34344632	25231070	25241178	+	10068	10109	93.54	2	2
34378141	34384130	25272704	25278659	+	5990	5956	94.94	2	2
34435506	34443293	25323087	25330918	+	7788	7832	94.36	2	2
34622672	34634417	25436084	25447892	+	11746	11809	94.7	2	2
34643680	34650242	25458414	25464963	+	6563	6550	93.36	2	2
34778469	34787965	25182669	25192145	+	9497	9477	95.33	2	2
34789459	34799161	25193873	25203505	+	9703	9633	95.66	2	2
34802271	34812746	25206741	25217238	+	10476	10498	94.26	2	2
34842113	34852095	25231070	25241085	+	9983	10016	94.54	2	2
34928343	34934674	25288546	25294884	+	6332	6339	97.14	2	2
34973955	34979256	25333408	25338685	+	5302	5278	93.18	2	2
35007823	35014536	25389024	25395722	+	6714	6699	94.08	2	2
35015873	35020967	25397397	25402437	+	5095	5041	96.07	2	2
35076829	35084679	25449231	25457123	+	7851	7893	93.46	2	2
35095947	35106542	25468290	25478856	+	10596	10567	92.97	2	2
35131087	35141529	25497826	25508218	+	10443	10393	93.48	2	2
35149350	35156199	25507308	25514040	+	6850	6733	93.93	2	2
35163748	35169938	25521239	25527446	+	6191	6208	96.8	2	2
35170004	35186693	25529443	25546111	+	16690	16669	95.8	2	2
35198236	35207414	25546965	25556121	+	9179	9157	92.11	2	2
35207411	35212555	25556288	25561422	+	5145	5135	95	2	2
35212625	35218009	25561844	25567252	+	5385	5409	94.65	2	2
35218007	35223335	25566933	25572315	+	5329	5383	92.4	2	2
35223667	35230664	25572622	25579499	+	6998	6878	92.29	2	2
35252634	35261766	25602779	25611817	+	9133	9039	94.7	2	2
35275154	35282343	25627980	25635160	+	7190	7181	93.25	2	2
35285479	35294092	25637034	25645590	+	8614	8557	92.82	2	2
35294086	35301155	25646095	25653149	+	7070	7055	94.97	2	2
35302886	35311870	25653777	25662720	+	8985	8944	92.07	2	2
35414736	35428000	25731564	25744848	+	13265	13285	93.27	2	2
35443967	35449986	25762186	25768196	+	6020	6011	91.42	2	2
35465891	35472793	25793426	25800454	+	6903	7029	93.5	2	2
35476053	35487531	25801024	25812518	+	11479	11495	94.79	2	2
35488348	35498259	25812921	25822910	+	9912	9990	94.11	2	2
35507789	35513049	25832607	25837865	+	5261	5259	96.86	2	2
35514400	35528240	25838905	25852762	+	13841	13858	92.62	2	2
35534740	35544226	25858546	25867943	+	9487	9398	91.22	2	2
35555887	35563022	25878078	25885317	+	7136	7240	92.63	2	2
35590808	35596265	25906887	25912328	+	5458	5442	95.71	2	2
35636902	35648949	25941836	25953859	+	12048	12024	94.05	2	2
35649491	35655788	25954378	25960695	+	6298	6318	97.96	2	2
35672436	35677624	25975828	25980960	+	5189	5133	91.22	2	2
[truncated: 4,442 more rows]
