# Supplementary material for: Haplotype-resolved genome assembly for tetraploid Chinese cherry (Prunus pseudocerasus) offers insights into fruit firmness
Source: Hortic Res. 2024 Jul 8;11(7):uhae142. doi: 10.1093/hr/uhae142 (PMC11233885; doi:10.1093/hr/uhae142)
Supplement: Web_Material_uhae142 [file web_material_uhae142.zip › Supplementary Tables-revised/Table S23-revised.xlsx]

## Sheet: Sheet1
Table S23. Genome syntenic blocks between Prunus pseudocerasus and P. serrulata.
PruPse_start_position	PruPse_end_position	PruSer_start_position	PruSer_end_position	strand	PruPse_length	PruSer_length	indentity	PruPse_Chr	PruSer_Chr
4056	16234	523936	511771	-	12179	12166	97.09	1	1
108748	119899	25253324	25242171	-	11152	11154	95.26	1	8
124487	135385	428254	417406	-	10899	10849	97.49	1	1
154906	167255	398623	386256	-	12350	12368	97.27	1	1
186731	197234	372948	362461	-	10504	10488	96.85	1	1
228892	247980	336822	317751	-	19089	19072	96.96	1	1
291609	316978	273931	248477	-	25370	25455	97.12	1	1
362142	373006	186091	175265	-	10865	10827	96.67	1	1
373001	384620	173575	161974	-	11620	11602	97.32	1	1
416860	427890	136242	125185	-	11031	11058	97.53	1	1
448271	469388	109894	88843	-	21118	21052	97.45	1	1
513398	524747	51488	40386	-	11350	11103	94.07	1	1
603461	633241	1002929	1032654	+	29781	29726	96.62	1	1
646851	659229	693307	705463	+	12379	12157	95.44	1	1
705355	715931	1089197	1099780	+	10577	10584	98.53	1	1
800581	811751	1151389	1162621	+	11171	11233	97.71	1	1
815849	834127	1321374	1303223	-	18279	18152	95.72	1	1
851331	862776	1365510	1376864	+	11446	11355	95.61	1	1
851374	863783	1296004	1283575	-	12410	12430	94.81	1	1
863959	874729	1282761	1271962	-	10771	10800	96.39	1	1
876312	891058	1269767	1255048	-	14747	14720	95.96	1	1
913079	926393	1476469	1489894	+	13315	13426	96.3	1	1
926393	963008	1199270	1162726	-	36616	36545	96.64	1	1
982232	998368	1546716	1562815	+	16137	16100	97.6	1	1
1053881	1067769	1606887	1620708	+	13889	13822	97.12	1	1
1071308	1084333	1624960	1638081	+	13026	13122	94.57	1	1
1210079	1228739	1741265	1759921	+	18661	18657	96.7	1	1
1229700	1240429	1760526	1771154	+	10730	10629	96.63	1	1
1321301	1332845	1857497	1869125	+	11545	11629	96.65	1	1
1417157	1427873	1693826	1704537	+	10717	10712	97.89	1	1
1445534	1455914	1726047	1736470	+	10381	10424	94.32	1	1
1570903	1588152	1831217	1848568	+	17250	17352	97.26	1	1
1789438	1803663	2048745	2063007	+	14226	14263	96.46	1	1
1841386	1854756	2119853	2133197	+	13371	13345	96.88	1	1
2018279	2034976	2278437	2295103	+	16698	16667	96.43	1	1
2132774	2145466	2383931	2396597	+	12693	12667	96.4	1	1
2430035	2441480	2682106	2693642	+	11446	11537	95.34	1	1
2470939	2481652	2725345	2735866	+	10714	10522	95.75	1	1
2529236	2541042	2779445	2791264	+	11807	11820	97.29	1	1
2548348	2561001	2801173	2813792	+	12654	12620	97.2	1	1
2582397	2597799	2835409	2850820	+	15403	15412	94.9	1	1
2610199	2627766	2863565	2881069	+	17568	17505	95.41	1	1
2644281	2657965	2891730	2905300	+	13685	13571	94.48	1	1
2657955	2672459	2906131	2920629	+	14505	14499	95.57	1	1
2673389	2689504	2920621	2936832	+	16116	16212	96.14	1	1
2833419	2844037	28070142	28059503	-	10619	10640	88.08	1	4
2868033	2879238	3065313	3076503	+	11206	11191	95.77	1	1
3073584	3085950	3271280	3283649	+	12367	12370	98.09	1	1
3119370	3133914	3311298	3325840	+	14545	14543	95.3	1	1
3134007	3146659	3327044	3339643	+	12653	12600	96.75	1	1
3183201	3196903	3386444	3400174	+	13703	13731	97.54	1	1
3198684	3211934	3403081	3416196	+	13251	13116	95.63	1	1
3250280	3260441	3444342	3454516	+	10162	10175	95.36	1	1
3288004	3299471	3480594	3492049	+	11468	11456	96.18	1	1
3565882	3583041	3734755	3751836	+	17160	17082	97.45	1	1
3622387	3637214	3788285	3803098	+	14828	14814	96.12	1	1
3637415	3652910	3803991	3819545	+	15496	15555	96.38	1	1
3743217	3753253	3886315	3896384	+	10037	10070	97.4	1	1
3986747	4000156	4028230	4041644	+	13410	13415	95.1	1	1
4175408	4198012	4200241	4222853	+	22605	22613	96.76	1	1
4230305	4241454	4253981	4265277	+	11150	11297	95.11	1	1
4391421	4410199	4331839	4350484	+	18779	18646	96.25	1	1
4418363	4436710	4362094	4380446	+	18348	18353	97.49	1	1
4444594	4461347	4382323	4399209	+	16754	16887	95.25	1	1
4601200	4611531	4535600	4545958	+	10332	10359	97.23	1	1
4681214	4691750	4598901	4609466	+	10537	10566	97.72	1	1
4694603	4706665	4611939	4623912	+	12063	11974	96.64	1	1
4771935	4784930	4702943	4715923	+	12996	12981	95.03	1	1
4811185	4835242	4743592	4767625	+	24058	24034	95.58	1	1
4914618	4927095	4880060	4892536	+	12478	12477	96.93	1	1
4940816	4959993	4895040	4914111	+	19178	19072	97.11	1	1
4994688	5017850	4945131	4968213	+	23163	23083	96.88	1	1
5039892	5057580	4991864	5009578	+	17689	17715	96.98	1	1
5082010	5094209	5034704	5046978	+	12200	12275	95.83	1	1
5105540	5118715	5057922	5071106	+	13176	13185	96.95	1	1
5163173	5175037	5087373	5099152	+	11865	11780	94.19	1	1
5273884	5285167	5233951	5245223	+	11284	11273	96.01	1	1
5306813	5325270	5250218	5268755	+	18458	18538	96.4	1	1
5349829	5360156	5282039	5292312	+	10328	10274	97.2	1	1
5458957	5469414	5395860	5406274	+	10458	10415	94.85	1	1
5496067	5512358	5435961	5452256	+	16292	16296	94.72	1	1
5852991	5870437	5585304	5602716	+	17447	17413	96.49	1	1
5886488	5899013	5619617	5632085	+	12526	12469	95.65	1	1
5944577	5960388	5666818	5682706	+	15812	15889	96.23	1	1
5969827	5990531	5691531	5712183	+	20705	20653	96.05	1	1
6038256	6059870	5756523	5778120	+	21615	21598	97.5	1	1
6077590	6088174	5796716	5807432	+	10585	10717	93.95	1	1
6096996	6120311	5821701	5844997	+	23316	23297	96.01	1	1
6149635	6159733	5868737	5878828	+	10099	10092	96.82	1	1
6168472	6182108	5881004	5894662	+	13637	13659	96.19	1	1
6182339	6194649	5896211	5908542	+	12311	12332	96.63	1	1
6208744	6228148	5922350	5941692	+	19405	19343	95.14	1	1
6244505	6255942	5949484	5960838	+	11438	11355	95.58	1	1
6287483	6301572	6008447	6022317	+	14090	13871	94.89	1	1
6456769	6476562	6145344	6165049	+	19794	19706	96.55	1	1
6476686	6493375	6165142	6181736	+	16690	16595	97.17	1	1
6654968	6668453	6354160	6367847	+	13486	13688	95.98	1	1
6686497	6700549	6384275	6398503	+	14053	14229	95.19	1	1
6737986	6750560	6532731	6545296	+	12575	12566	96.09	1	1
6740693	6754168	6433495	6446849	+	13476	13355	95.52	1	1
6760743	6771739	6453706	6464718	+	10997	11013	94.72	1	1
6777257	6790537	6571159	6584611	+	13281	13453	95.14	1	1
6778744	6790900	6469095	6481305	+	12157	12211	95.73	1	1
6790550	6801582	6585922	6596960	+	11033	11039	94.53	1	1
6803922	6816060	6596950	6609048	+	12139	12099	97.15	1	1
6846121	6862913	7074710	7057835	-	16793	16876	96.85	1	1
6879527	6892979	6712776	6726215	+	13453	13440	96.66	1	1
6919652	6930906	6791681	6802863	+	11255	11183	94.39	1	1
6945074	6956124	6815702	6826681	+	11051	10980	96.42	1	1
6982291	6992830	7152645	7163124	+	10540	10480	95.95	1	1
6990852	7001506	6875169	6864718	-	10655	10452	95.62	1	1
7012911	7023069	1877325	1887469	+	10159	10145	97.84	1	4
7023064	7036199	7172326	7185538	+	13136	13213	95.74	1	1
7091864	7104247	7231072	7243384	+	12384	12313	95.76	1	1
7105581	7120729	7246211	7261307	+	15149	15097	96.59	1	1
7128147	7153820	7268581	7294371	+	25674	25791	95.54	1	1
7223493	7234204	7387476	7398215	+	10712	10740	99.11	1	1
7392424	7405449	7574287	7587298	+	13026	13012	95.92	1	1
8122233	8135684	8073960	8087359	+	13452	13400	96	1	1
8283141	8296519	8073763	8087091	+	13379	13329	96.35	1	1
8296520	8306822	41112984	41123255	+	10303	10272	96.23	1	1
8408687	8420840	8206110	8218275	+	12154	12166	94.91	1	1
8434497	8445046	8227572	8238076	+	10550	10505	95.96	1	1
8481931	8495368	8281712	8295137	+	13438	13426	97.5	1	1
8627332	8639811	8430295	8442696	+	12480	12402	96.83	1	1
8660612	8680939	8454213	8474551	+	20328	20339	95.65	1	1
8833224	8843328	8605837	8615925	+	10105	10089	97.06	1	1
8871598	8883668	8626978	8639094	+	12071	12117	97.09	1	1
8889398	8907167	8645388	8663206	+	17770	17819	95.75	1	1
8985396	9003590	8718576	8736694	+	18195	18119	95.1	1	1
9011279	9029395	8743927	8762055	+	18117	18129	95.71	1	1
9064159	9081486	8795268	8812524	+	17328	17257	95.33	1	1
9108787	9119129	8840261	8850640	+	10343	10380	97.06	1	1
9197162	9208237	8953451	8964425	+	11076	10975	96.32	1	1
9223867	9236609	8981378	8994139	+	12743	12762	96.29	1	1
9267329	9282761	9096683	9112032	+	15433	15350	96.98	1	1
9309910	9328792	9153437	9172488	+	18883	19052	97.04	1	1
9376328	9388892	9211769	9224252	+	12565	12484	96.26	1	1
9396720	9415564	9232380	9251170	+	18845	18791	96.63	1	1
9417210	9429585	9251239	9263621	+	12376	12383	97.76	1	1
9582268	9598546	9403249	9419598	+	16279	16350	96.37	1	1
9623902	9645830	9428872	9450790	+	21929	21919	97.85	1	1
9692795	9709760	9500666	9517661	+	16966	16996	97.06	1	1
9745295	9775540	9549604	9579909	+	30246	30306	97.08	1	1
9775528	9785948	9581462	9591835	+	10421	10374	98.15	1	1
9803513	9831083	9610740	9638328	+	27571	27589	96.14	1	1
9864653	9878483	9691107	9704958	+	13831	13852	97.32	1	1
9976755	9991558	9787865	9802706	+	14804	14842	95.78	1	1
10012362	10024254	9812396	9824195	+	11893	11800	96.4	1	1
10084010	10099463	9907664	9923071	+	15454	15408	96.37	1	1
10175378	10190775	10002448	10017848	+	15398	15401	96.37	1	1
10219417	10240314	10042398	10063124	+	20898	20727	97.06	1	1
10255118	10280626	10063119	10088624	+	25509	25506	96.34	1	1
10274716	10293025	10135861	10154231	+	18310	18371	97.33	1	1
10454025	10465405	10271077	10282398	+	11381	11322	94.99	1	1
10660258	10670711	10499906	10510355	+	10454	10450	94.66	1	1
10728577	10739424	10537080	10547875	+	10848	10796	96.36	1	1
10739822	10759366	10547872	10567365	+	19545	19494	97.26	1	1
10762613	10780974	10570190	10588414	+	18362	18225	96.29	1	1
10801984	10812714	10602722	10613437	+	10731	10716	94.68	1	1
10812927	10835007	10613428	10635438	+	22081	22011	95.02	1	1
10876439	10892538	10699134	10715245	+	16100	16112	95.6	1	1
11189750	11208359	15207825	15189208	-	18610	18618	89.58	1	1
11237462	11248550	10736015	10724988	-	11089	11028	93.77	1	1
11261632	11276133	10715312	10700935	-	14502	14378	95.87	1	1
11419276	11433531	10846642	10860944	+	14256	14303	95.9	1	1
11454310	11472262	10871090	10889006	+	17953	17917	96.03	1	1
11479484	11496752	10893032	10910304	+	17269	17273	95.92	1	1
11496744	11519557	10911776	10934429	+	22814	22654	95.9	1	1
11699375	11732954	11089750	11123294	+	33580	33545	96.92	1	1
11929073	11948027	11318710	11337686	+	18955	18977	95.6	1	1
11954885	11975324	11346669	11367208	+	20440	20540	95.15	1	1
12031547	12042211	11421489	11432165	+	10665	10677	96.43	1	1
12067406	12079055	11440211	11451956	+	11650	11746	97.76	1	1
12147480	12162733	11521859	11537108	+	15254	15250	98.12	1	1
12331315	12344931	11664156	11677628	+	13617	13473	93.88	1	1
12469329	12485408	11798534	11814568	+	16080	16035	96.87	1	1
12506504	12518803	11835450	11847714	+	12300	12265	97.2	1	1
12543144	12553742	9330966	9341542	+	10599	10577	92.49	1	7
12629088	12643205	11878070	11892239	+	14118	14170	96.1	1	1
12667834	12690231	11922795	11945276	+	22398	22482	97	1	1
12713010	12728740	12005281	12021084	+	15731	15804	97.31	1	1
12905315	12917634	12189786	12202030	+	12320	12245	96.64	1	1
12919793	12934116	12204277	12218589	+	14324	14313	97.26	1	1
12966318	12989896	12245262	12268752	+	23579	23491	97.43	1	1
13000901	13012051	12280910	12292099	+	11151	11190	97.39	1	1
13001630	13012051	12670208	12680636	+	10422	10429	98.27	1	1
13029862	13042592	12696413	12709165	+	12731	12753	95.92	1	1
13115633	13144254	12400334	12429023	+	28622	28690	96.99	1	1
13124188	13144254	12778548	12798649	+	20067	20102	96.17	1	1
13215246	13229691	16416315	16430713	+	14446	14399	94.67	1	7
13236514	13253652	13211024	13228293	+	17139	17270	95.26	1	1
13288628	13310906	13261255	13283596	+	22279	22342	94.1	1	1
13486761	13505238	13462215	13480755	+	18478	18541	96.25	1	1
13539570	13558385	13502661	13521441	+	18816	18781	96.74	1	1
13626083	13636715	13609576	13620154	+	10633	10579	95.91	1	1
13653335	13666569	13632463	13645642	+	13235	13180	95.99	1	1
13672878	13683738	13660957	13671801	+	10861	10845	95.67	1	1
13704841	13720667	13686617	13702603	+	15827	15987	96.27	1	1
13923741	13935049	13901298	13912578	+	11309	11281	95.83	1	1
13953110	13963725	13924577	13935026	+	10616	10450	95.65	1	1
13979443	13990320	6753675	6764513	+	10878	10839	87.41	1	3
14018342	14036107	13970637	13988413	+	17766	17777	98.43	1	1
14037638	14049349	13988793	14000530	+	11712	11738	99.08	1	1
14124605	14135808	14124728	14135954	+	11204	11227	94.33	1	1
14221162	14236574	14498051	14513531	+	15413	15481	96.49	1	1
14244705	14260580	14513605	14529545	+	15876	15941	95.36	1	1
14278385	14296936	14557689	14576320	+	18552	18632	96.36	1	1
14689509	14703163	14702712	14716530	+	13655	13819	96.93	1	1
14920398	14933774	15280569	15293872	+	13377	13304	96.42	1	1
15440550	15451369	15332093	15342794	+	10820	10702	96.6	1	1
15489970	15509899	15355779	15375593	+	19930	19815	96.12	1	1
15626335	15640045	15488945	15502726	+	13711	13782	97.25	1	1
15640047	15652774	15503271	15515793	+	12728	12523	95.22	1	1
15733683	15744471	15586376	15597173	+	10789	10798	95.37	1	1
15818430	15830251	15693627	15705323	+	11822	11697	97.56	1	1
16250896	16262029	15931249	15942332	+	11134	11084	97.1	1	1
16296399	16310052	15980966	15994722	+	13654	13757	96.96	1	1
16362818	16374189	16069123	16080475	+	11372	11353	96.25	1	1
16893387	16904819	16069123	16080475	+	11433	11353	95.98	1	1
16942567	16953116	28827503	28817025	-	10550	10479	93.51	1	2
17016458	17029918	16196835	16210477	+	13461	13643	95.54	1	1
17067291	17081304	17061267	17075219	+	14014	13953	96.28	1	1
17067292	17081317	20691885	20705876	+	14026	13992	95.65	1	8
17273407	17283894	17080522	17091015	+	10488	10494	96.98	1	1
17400044	17410444	16490908	16501427	+	10401	10520	91.97	1	1
17478822	17496204	16562347	16579722	+	17383	17376	97.26	1	1
17543060	17554803	16630682	16642323	+	11744	11642	94.2	1	1
17619133	17630784	16696640	16708346	+	11652	11707	95.62	1	1
17828433	17838759	17104407	17114786	+	10327	10380	96.25	1	1
17918956	17932296	17193675	17206963	+	13341	13289	96.87	1	1
17958775	17969812	17232410	17243589	+	11038	11180	97.21	1	1
18010455	18024070	17339896	17326264	-	13616	13633	96.47	1	1
18086134	18103194	17408398	17425469	+	17061	17072	97.39	1	1
18239893	18250434	17552483	17563009	+	10542	10527	97.42	1	1
18306165	18323277	17622897	17639991	+	17113	17095	95.93	1	1
18484215	18494427	17825749	17836006	+	10213	10258	93.72	1	1
18495582	18510636	17836002	17850997	+	15055	14996	97.64	1	1
18704269	18714422	18119828	18129998	+	10154	10171	97.28	1	1
18760223	18783445	18168485	18191811	+	23223	23327	96.89	1	1
18816787	18835964	18392240	18411337	+	19178	19098	96.46	1	1
19008315	19020586	18607990	18620172	+	12272	12183	95.74	1	1
19039168	19052198	18681157	18694039	+	13031	12883	93.13	1	1
19153310	19166123	18133765	18146546	+	12814	12782	98.02	1	1
19186815	19200421	18328493	18341888	+	13607	13396	96.47	1	1
19201172	19226546	18342671	18368037	+	25375	25367	97.65	1	1
19244130	19260241	18395451	18411440	+	16112	15990	97.52	1	1
19310039	19321766	18278462	18290241	+	11728	11780	95.67	1	1
19417685	19430770	18697255	18710185	+	13086	12931	94.13	1	1
19493936	19509011	2296452	2281368	-	15076	15085	93.69	1	5
19842888	19858972	19104703	19120842	+	16085	16140	95.92	1	1
19874787	19886419	19138186	19149717	+	11633	11532	96.45	1	1
19917120	19936861	19187523	19207225	+	19742	19703	95.02	1	1
20312310	20323188	18181212	18192106	+	10879	10895	97.65	1	1
20504941	20516790	18277693	18289690	+	11850	11998	95.35	1	1
20524360	20535964	18293876	18305527	+	11605	11652	95.9	1	1
20529301	20540236	18556343	18567212	+	10936	10870	94.46	1	1
20623413	20636549	18681962	18694933	+	13137	12972	94.83	1	1
20638098	20651263	18695866	18708958	+	13166	13093	94.71	1	1
20691195	20711001	18743248	18763165	+	19807	19918	96.97	1	1
21221639	21231845	9165450	9155304	-	10207	10147	96.73	1	3
21376136	21386408	19122092	19132344	+	10273	10253	94.14	1	1
21585232	21597632	19290967	19303392	+	12401	12426	96.86	1	1
21597628	21607921	19305339	19315549	+	10294	10211	95.73	1	1
21625337	21637448	19362443	19374654	+	12112	12212	94.98	1	1
21697920	21717129	19432829	19452210	+	19210	19382	97.08	1	1
21753696	21772622	19486928	19505957	+	18927	19030	97.83	1	1
21777616	21789304	19512900	19524768	+	11689	11869	94.35	1	1
21834538	21848646	19570212	19584296	+	14109	14085	96.55	1	1
22012591	22023480	19809847	19820682	+	10890	10836	96.47	1	1
22071064	22089272	19856931	19875080	+	18209	18150	97.71	1	1
22099869	22110466	19894727	19905272	+	10598	10546	96.11	1	1
22110464	22121211	19913688	19924564	+	10748	10877	97.72	1	1
22151454	22167551	19974040	19990232	+	16098	16193	97.05	1	1
22192468	22210062	20006292	20023869	+	17595	17578	96.62	1	1
22233120	22250964	20021581	20039462	+	17845	17882	97.17	1	1
22316177	22336061	20103985	20123889	+	19885	19905	99.52	1	1
22316775	22336061	20143173	20162504	+	19287	19332	97.45	1	1
22493951	22509113	20449950	20465192	+	15163	15243	97.2	1	1
22642361	22658957	20717140	20733678	+	16597	16539	97.67	1	1
22664395	22678936	20767532	20782003	+	14542	14472	94.06	1	1
22768208	22783705	20972795	20988283	+	15498	15489	98.04	1	1
22869527	22879643	3539823	3529681	-	10117	10143	96.02	1	2
22902921	22924274	46796850	46818151	+	21354	21302	95.3	1	1
22907111	22924307	30413790	30430938	+	17197	17149	94.7	1	4
23005205	23019211	5331674	5345674	+	14007	14001	90.68	1	7
23060872	23071805	21165220	21176251	+	10934	11032	96.36	1	1
23163351	23174444	21211123	21222244	+	11094	11122	91.96	1	1
23296469	23308987	21335220	21347708	+	12519	12489	96.55	1	1
23490259	23502972	19208866	19196145	-	12714	12722	96.4	1	2
23577466	23587660	21640647	21650816	+	10195	10170	97.51	1	1
23633719	23648255	21672420	21686903	+	14537	14484	96.45	1	1
23688270	23699249	21837062	21847849	+	10980	10788	95.74	1	1
24416884	24429202	14212290	14199957	-	12319	12334	95.99	1	4
24429203	24447183	14199753	14181813	-	17981	17941	95.54	1	4
24689709	24703647	22903126	22917078	+	13939	13953	98.13	1	1
24897184	24908540	4402851	4391491	-	11357	11361	95.83	1	5
24958509	24970017	23037519	23049040	+	11509	11522	97.13	1	1
24976513	24986813	23053115	23063468	+	10301	10354	98.14	1	1
24995521	25007830	23076135	23088560	+	12310	12426	94.96	1	1
25036604	25046767	9220357	9230532	+	10164	10176	93.25	1	8
25048138	25062722	23129141	23143757	+	14585	14617	97.72	1	1
25126963	25138074	23240692	23229485	-	11112	11208	97.77	1	1
25577319	25596298	10794801	10775805	-	18980	18997	95.62	1	7
25681193	25696147	23529587	23544441	+	14955	14855	93.78	1	1
25709510	25723255	23553814	23567601	+	13746	13788	96.15	1	1
26503846	26514414	14557279	14546760	-	10569	10520	98.45	1	1
26507694	26535649	14850438	14822544	-	27956	27895	96.92	1	1
26547254	26558063	5279779	5290580	+	10810	10802	93.28	1	6
26563480	26579979	7839448	7822957	-	16500	16492	96.34	1	4
26563486	26582445	5743572	5724688	-	18960	18885	96.23	1	7
26589558	26601128	14491739	14480261	-	11571	11479	97.04	1	1
26615913	26626831	14420197	14409230	-	10919	10968	97.5	1	1
26620427	26644242	14763229	14739433	-	23816	23797	97.38	1	1
26883910	26902564	10436751	10418100	-	18655	18652	97.24	1	3
26935163	26953231	10378042	10359960	-	18069	18083	97.59	1	3
26979329	26996855	20125613	20143072	+	17527	17460	95.27	1	1
26985035	26997025	20170021	20181884	+	11991	11864	95.28	1	1
27197765	27209635	20424696	20436597	+	11871	11902	95.33	1	1
27346708	27362767	20526093	20542261	+	16060	16169	96.55	1	1
27582450	27593073	28888335	28898946	+	10624	10612	94.54	1	4
27618157	27631826	20802011	20815694	+	13670	13684	96.59	1	1
27621472	27632057	20882753	20893388	+	10586	10636	95.53	1	1
27722054	27735844	21086522	21100385	+	13791	13864	96.22	1	1
27815095	27825965	21161697	21172491	+	10871	10795	96.28	1	1
28064537	28080028	22901378	22916845	+	15492	15468	97.09	1	1
28279702	28293304	23048669	23062306	+	13603	13638	97.49	1	1
28349404	28364063	23129141	23143757	+	14660	14617	97.19	1	1
28809838	28820390	23216470	23205911	-	10553	10560	95.67	1	1
29171411	29182971	11060374	11048871	-	11561	11504	86.71	1	2
29343498	29353689	23279444	23289659	+	10192	10216	85.62	1	1
29510422	29527879	23401747	23419314	+	17458	17568	94.98	1	1
29600808	29620061	23487300	23506691	+	19254	19392	96.29	1	1
29738546	29748871	23605069	23615350	+	10326	10282	94.65	1	1
29813117	29830717	23681223	23698873	+	17601	17651	95.88	1	1
29952012	29965829	23791600	23805406	+	13818	13807	95.71	1	1
29996570	30023488	23838808	23865752	+	26919	26945	97.08	1	1
30023484	30033913	23866902	23877356	+	10430	10455	96.53	1	1
30040805	30055209	23879301	23893651	+	14405	14351	97.94	1	1
30216290	30228973	23591910	23604634	+	12684	12725	97.37	1	1
30229472	30239811	23605062	23615350	+	10340	10289	94.78	1	1
30341299	30365821	23752805	23777290	+	24523	24486	97.87	1	1
30465584	30481726	23879429	23895451	+	16143	16023	97.46	1	1
30503638	30518996	23914324	23929568	+	15359	15245	96.48	1	1
30557977	30579791	23965589	23987363	+	21815	21775	94.24	1	1
30732142	30745136	24075571	24088597	+	12995	13027	98.83	1	1
30774712	30786543	7708757	7720587	+	11832	11831	95.75	1	1
30786534	30806059	24095501	24115041	+	19526	19541	97.64	1	1
30852017	30867024	24143402	24158473	+	15008	15072	97.25	1	1
30891920	30912940	24178071	24198960	+	21021	20890	96.65	1	1
31567604	31584569	24303900	24320947	+	16966	17048	95.16	1	1
31640716	31651312	24362031	24372750	+	10597	10720	93.35	1	1
31661100	31678693	24379972	24397672	+	17594	17701	96.22	1	1
31678679	31689644	24398092	24409113	+	10966	11022	96.38	1	1
31714916	31730170	24459723	24474939	+	15255	15217	96.06	1	1
31817964	31832533	24579345	24593959	+	14570	14615	98.11	1	1
31956903	31970304	24734658	24748130	+	13402	13473	95.81	1	1
31981641	31999756	24765721	24783791	+	18116	18071	95.02	1	1
31999741	32016388	24789648	24806192	+	16648	16545	96.07	1	1
32040535	32064495	24817069	24841112	+	23961	24044	95.69	1	1
32138387	32150163	24883060	24894811	+	11777	11752	96.93	1	1
32150164	32165261	24894911	24910031	+	15098	15121	97.9	1	1
32241159	32252752	24990321	25001828	+	11594	11508	94.48	1	1
32252751	32264592	25002049	25013858	+	11842	11810	94.7	1	1
32281208	32293770	25017124	25029708	+	12563	12585	97.23	1	1
32308193	32318597	25050966	25061344	+	10405	10379	93.49	1	1
32568574	32580853	25144981	25157211	+	12280	12231	97.14	1	1
32595542	32607432	25168458	25180382	+	11891	11925	97.21	1	1
32615055	32626488	25185080	25196491	+	11434	11412	93.77	1	1
32808288	32822554	7132549	7146771	+	14267	14223	96	1	2
32948862	32959650	25290095	25300881	+	10789	10787	95.76	1	1
32970041	32983526	25326035	25339461	+	13486	13427	96.96	1	1
33097021	33109214	25451163	25463352	+	12194	12190	96.99	1	1
33127717	33143708	25521359	25537484	+	15992	16126	97.13	1	1
33162993	33178145	25558812	25573985	+	15153	15174	98.13	1	1
33201458	33230832	25600938	25630335	+	29375	29398	96.88	1	1
33243106	33264666	25643971	25665489	+	21561	21519	96.31	1	1
33347967	33359692	3752023	3740391	-	11726	11633	94.53	1	1
33691128	33701236	25931336	25941439	+	10109	10104	97.56	1	1
33782914	33797883	25983383	25998419	+	14970	15037	98.08	1	1
33914919	33926560	26069570	26081151	+	11642	11582	98.01	1	1
33933424	33946457	26091529	26104597	+	13034	13069	96.36	1	1
33965685	33977251	26173418	26161900	-	11567	11519	96.18	1	1
34061221	34084918	26175574	26199186	+	23698	23613	96.56	1	1
34130765	34147836	26246766	26263874	+	17072	17109	97.1	1	1
34154521	34170806	26268773	26285172	+	16286	16400	96.04	1	1
34536237	34551225	26470317	26485282	+	14989	14966	97.59	1	1
34595061	34606276	20280568	20291742	+	11216	11175	91.28	1	1
34657262	34671726	12231298	12245649	+	14465	14352	95.61	1	6
34771544	34782733	10630341	10641524	+	11190	11184	92.91	1	2
34771553	34782733	10700317	10711526	+	11181	11210	91.07	1	2
34942895	34963615	26475938	26496551	+	20721	20614	95.83	1	1
35024890	35039572	26538954	26553741	+	14683	14788	96.86	1	1
35067653	35079533	26593140	26604912	+	11881	11773	96.31	1	1
35079718	35094850	26604913	26620010	+	15133	15098	95.57	1	1
35145308	35158396	26666945	26680002	+	13089	13058	96.84	1	1
35177091	35199305	26695350	26717575	+	22215	22226	96.56	1	1
35202301	35213436	8546078	8534986	-	11136	11093	96.27	1	2
35278601	35290817	26795646	26808097	+	12217	12452	96.07	1	1
35352104	35363637	26864642	26876178	+	11534	11537	95.61	1	1
35369294	35381233	26882439	26894381	+	11940	11943	95.07	1	1
35394444	35405508	26908162	26919139	+	11065	10978	96.19	1	1
35420347	35432352	26934940	26946850	+	12006	11911	96.49	1	1
35431921	35443906	26946951	26958946	+	11986	11996	98.39	1	1
35457172	35468913	26974782	26986499	+	11742	11718	97.85	1	1
35517070	35528960	27004289	27016154	+	11891	11866	97.5	1	1
35531741	35544857	27024666	27037715	+	13117	13050	96.19	1	1
35696146	35707573	27185616	27197148	+	11428	11533	95.71	1	1
35708454	35726250	27199412	27217135	+	17797	17724	96.48	1	1
35835443	35860503	27331895	27357066	+	25061	25172	96.32	1	1
35930441	35941057	27461293	27471903	+	10617	10611	96.2	1	1
35975594	35988154	27493170	27505687	+	12561	12518	95.28	1	1
35988151	36011501	27516421	27539760	+	23351	23340	95.25	1	1
36043239	36054235	27568148	27579179	+	10997	11032	93.98	1	1
36192955	36211433	27647497	27666213	+	18479	18717	94.89	1	1
36314975	36328326	27767182	27780558	+	13352	13377	96.5	1	1
36331393	36355226	27784035	27807898	+	23834	23864	97.36	1	1
36400295	36410345	27847089	27857207	+	10051	10119	96.43	1	1
36484191	36494587	27945150	27955486	+	10397	10337	97.26	1	1
36566732	36578059	28019598	28030876	+	11328	11279	97.64	1	1
36625397	36642597	28086822	28104053	+	17201	17232	95.51	1	1
36654427	36670972	28116753	28133387	+	16546	16635	95.55	1	1
36805049	36818032	28299881	28312989	+	12984	13109	97.13	1	1
36855735	36869887	28354600	28368668	+	14153	14069	96.25	1	1
37276355	37296032	28301632	28321263	+	19678	19632	96.97	1	1
37313595	37324294	28340384	28351125	+	10700	10742	97.38	1	1
37325011	37337982	28353957	28366785	+	12972	12829	95.97	1	1
37348744	37363990	28377248	28392516	+	15247	15269	96.52	1	1
37439919	37452321	28413979	28426408	+	12403	12430	97.42	1	1
37598490	37614888	28501254	28517626	+	16399	16373	97.77	1	1
37647082	37659750	28531648	28544266	+	12669	12619	97.01	1	1
37704820	37721175	28555698	28572246	+	16356	16549	96.01	1	1
37721394	37736386	28572877	28587906	+	14993	15030	97.63	1	1
37787661	37806623	28632111	28651205	+	18963	19095	96.48	1	1
37806885	37828218	28651241	28672586	+	21334	21346	97.13	1	1
37844363	37861788	28687638	28705084	+	17426	17447	96.93	1	1
37886581	37897941	28740442	28751846	+	11361	11405	95.12	1	1
37951971	37969374	28820854	28838369	+	17404	17516	97.51	1	1
37974517	37986526	28847464	28859467	+	12010	12004	96.71	1	1
38008557	38023620	28884746	28899787	+	15064	15042	94.7	1	1
38027640	38039169	28905339	28916923	+	11530	11585	97.47	1	1
38045928	38059256	28916616	28929951	+	13329	13336	97.79	1	1
38069405	38085873	28939355	28955769	+	16469	16415	97.18	1	1
38161202	38171265	29011273	29021321	+	10064	10049	97.67	1	1
38187574	38198250	29037931	29048668	+	10677	10738	96.85	1	1
38205965	38220136	9247202	9261361	+	14172	14160	94.76	1	3
38274311	38293784	29122119	29141669	+	19474	19551	95.83	1	1
38327146	38337999	29184981	29195850	+	10854	10870	97.22	1	1
38365233	38388320	29232529	29255711	+	23088	23183	97.07	1	1
38396252	38426734	29269059	29299486	+	30483	30428	96.37	1	1
38460364	38474779	29357893	29372336	+	14416	14444	95.66	1	1
38482695	38494073	29437016	29448315	+	11379	11300	91.55	1	1
38512021	38525548	29464177	29477743	+	13528	13567	95.91	1	1
38548639	38561625	29516832	29529838	+	12987	13007	97.5	1	1
38595896	38608178	29565839	29578072	+	12283	12234	97.84	1	1
38623777	38638122	29589572	29603880	+	14346	14309	97.73	1	1
38664351	38687576	29628379	29651653	+	23226	23275	96.86	1	1
38687744	38698191	29651754	29662207	+	10448	10454	97.04	1	1
38708230	38719108	29674206	29685065	+	10879	10860	97.24	1	1
38719014	38734163	29685067	29700251	+	15150	15185	94.92	1	1
39064375	39091619	29974964	30002270	+	27245	27307	97.66	1	1
39120817	39144477	30077361	30100969	+	23661	23609	97.93	1	1
39144601	39158768	30151477	30165723	+	14168	14247	97.67	1	1
39206411	39228101	30209155	30230714	+	21691	21560	96.82	1	1
39229522	39243086	30232313	30245844	+	13565	13532	94.83	1	1
39243339	39257473	30248552	30262516	+	14135	13965	94.87	1	1
39268060	39278835	30281479	30292210	+	10776	10732	96.83	1	1
39304261	39319237	30316864	30331822	+	14977	14959	97.78	1	1
39392649	39402759	30453191	30463438	+	10111	10248	94.51	1	1
39405276	39424265	30464756	30483750	+	18990	18995	96.76	1	1
39432003	39443653	30491346	30503017	+	11651	11672	96.91	1	1
39491256	39501588	30532772	30543119	+	10333	10348	97.74	1	1
39532862	39545487	30574228	30586804	+	12626	12577	97	1	1
39546932	39558488	30586852	30598359	+	11557	11508	95.06	1	1
39558798	39581340	30600181	30622739	+	22543	22559	97.02	1	1
39604961	39621573	30647431	30663954	+	16613	16524	96.46	1	1
39626953	39638042	30670250	30681381	+	11090	11132	96.07	1	1
39645433	39658496	30688793	30701792	+	13064	13000	96.17	1	1
39663566	39684018	30705534	30726106	+	20453	20573	94.48	1	1
39684639	39695703	30726658	30737650	+	11065	10993	96.94	1	1
39727025	39747942	30755587	30776601	+	20918	21015	96.53	1	1
39750464	39779678	30780587	30809986	+	29215	29400	96.73	1	1
39780594	39792609	30809978	30821929	+	12016	11952	97.01	1	1
39973439	39984607	30955011	30966079	+	11169	11069	96.4	1	1
40012909	40024609	30992880	31004490	+	11701	11611	95.61	1	1
40024602	40036394	31005270	31017009	+	11793	11740	96.21	1	1
40087777	40113913	31081380	31107548	+	26137	26169	96.67	1	1
40113899	40126918	31107834	31120718	+	13020	12885	95.91	1	1
40291469	40312579	31283632	31304910	+	21111	21279	95.67	1	1
40316884	40339737	31310209	31333145	+	22854	22937	96.95	1	1
40383170	40400955	31363640	31381450	+	17786	17811	96.95	1	1
40475375	40510740	31437894	31473426	+	35366	35533	97.22	1	1
40512380	40524290	31474111	31486057	+	11911	11947	96.95	1	1
40550335	40570604	31515583	31535806	+	20270	20224	97.06	1	1
40617910	40645282	31593598	31620908	+	27373	27311	96.28	1	1
40666108	40677264	31649254	31660444	+	11157	11191	93.59	1	1
40719663	40731103	31690375	31701870	+	11441	11496	97.3	1	1
40768762	40791735	31602758	31625708	+	22974	22951	96.86	1	1
40808303	40820662	31649420	31661882	+	12360	12463	93.77	1	1
40899654	40909828	31746716	31756871	+	10175	10156	95.05	1	1
40912688	40946367	31768628	31802621	+	33680	33994	95.2	1	1
41005281	41016203	31842486	31853480	+	10923	10995	95.43	1	1
41041057	41051828	31879713	31890574	+	10772	10862	96.34	1	1
41119876	41130096	31973261	31983503	+	10221	10243	96.33	1	1
41138661	41174448	31988970	32024905	+	35788	35936	96.78	1	1
41228799	41251072	32139003	32161288	+	22274	22286	97.04	1	1
41326418	41336983	32277426	32287953	+	10566	10528	98.22	1	1
41339788	41351445	32289029	32300759	+	11658	11731	97.33	1	1
41388485	41400334	32343296	32355145	+	11850	11850	97.95	1	1
41448232	41465917	32405927	32423516	+	17686	17590	95.64	1	1
41466160	41476637	32428266	32438836	+	10478	10571	95.93	1	1
41498957	41514009	32464756	32479954	+	15053	15199	95.65	1	1
41562058	41578179	32531293	32547448	+	16122	16156	95.84	1	1
41597638	41608018	32558805	32569232	+	10381	10428	95.78	1	1
41609646	41645569	32570649	32606597	+	35924	35949	96.45	1	1
41687383	41698087	32667502	32678189	+	10705	10688	97.88	1	1
41725569	41736592	32709813	32720876	+	11024	11064	95.44	1	1
41763688	41783440	32731361	32751132	+	19753	19772	96.48	1	1
41804261	41817762	32774903	32788382	+	13502	13480	96.25	1	1
41903207	41914877	32860093	32871890	+	11671	11798	96.75	1	1
41918733	41942005	32875073	32898496	+	23273	23424	97	1	1
41944389	41956548	32895055	32907232	+	12160	12178	97.21	1	1
41966229	41976737	32918695	32929170	+	10509	10476	96.56	1	1
42000646	42013488	32953721	32966718	+	12843	12998	95.07	1	1
42034980	42048581	32979306	32992984	+	13602	13679	96.83	1	1
42048574	42072510	32993804	33017617	+	23937	23814	97.18	1	1
42072724	42092315	33017764	33037144	+	19592	19381	96.76	1	1
42181833	42201442	33061512	33081148	+	19610	19637	96.21	1	1
42273489	42286510	33182808	33195853	+	13022	13046	97.94	1	1
42289064	42301021	33200427	33212327	+	11958	11901	96.02	1	1
42301500	42324440	33212638	33235587	+	22941	22950	98.58	1	1
42337058	42349873	33248799	33261641	+	12816	12843	97.93	1	1
42429857	42469105	33338220	33377261	+	39249	39042	97.06	1	1
42474744	42492276	33380151	33397621	+	17533	17471	96.69	1	1
42504415	42541458	33412582	33449492	+	37044	36911	95.95	1	1
42576542	42589406	33507197	33519994	+	12865	12798	96.29	1	1
42600016	42615145	33535092	33550232	+	15130	15141	97.16	1	1
42654305	42668677	33594334	33608672	+	14373	14339	97.59	1	1
42743513	42756729	33673434	33686499	+	13217	13066	96.78	1	1
42786899	42804678	33716344	33734148	+	17780	17805	95.62	1	1
42821911	42834995	33748882	33762000	+	13085	13119	96.22	1	1
42883096	42898143	33801391	33816390	+	15048	15000	96.36	1	1
42945857	42956020	33842434	33852491	+	10164	10058	96.88	1	1
43016049	43027098	33895488	33906450	+	11050	10963	93.75	1	1
43067564	43085759	33946022	33964370	+	18196	18349	96.31	1	1
43101166	43112045	33965488	33976330	+	10880	10843	94.53	1	1
43234130	43250447	34188595	34204925	+	16318	16331	98.31	1	1
43289049	43310229	34237791	34258923	+	21181	21133	96.67	1	1
43320064	43333097	34268896	34281768	+	13034	12873	96.04	1	1
43342675	43355937	34290956	34304214	+	13263	13259	96.26	1	1
43369125	43381815	34310132	34322848	+	12691	12717	92.47	1	1
43393009	43409460	34334478	34350925	+	16452	16448	97.43	1	1
43442289	43455706	34381412	34394875	+	13418	13464	94.3	1	1
43455716	43467740	34395380	34407370	+	12025	11991	97.14	1	1
43482761	43496644	34410851	34424701	+	13884	13851	95.45	1	1
43509273	43530051	34440411	34461318	+	20779	20908	95.72	1	1
43558332	43570372	34495772	34507846	+	12041	12075	97.01	1	1
43612751	43632841	34551342	34571412	+	20091	20071	97.59	1	1
43632832	43646918	34576476	34590614	+	14087	14139	97.38	1	1
43647154	43659904	34590614	34603305	+	12751	12692	95.94	1	1
43674394	43685993	34624863	34636489	+	11600	11627	95.77	1	1
43700962	43714066	34641788	34654909	+	13105	13122	98.39	1	1
43729663	43753793	34678363	34702521	+	24131	24159	96.12	1	1
43754888	43768336	34780163	34793671	+	13449	13509	96.89	1	1
43777870	43793847	34793668	34809641	+	15978	15974	95.87	1	1
43793839	43818066	34810275	34834513	+	24228	24239	97.34	1	1
43836567	43848863	34852990	34865288	+	12297	12299	97.01	1	1
43926743	43945178	34921902	34940392	+	18436	18491	98.79	1	1
43945289	43955293	34940392	34950407	+	10005	10016	97.56	1	1
44018701	44032529	34984690	34998633	+	13829	13944	96.9	1	1
44033440	44045530	34999448	35011732	+	12091	12285	96.48	1	1
44062724	44082312	35033768	35053512	+	19589	19745	95.78	1	1
44104471	44127213	35082689	35105388	+	22743	22700	96.02	1	1
44152322	44172196	35128950	35149078	+	19875	20129	95.9	1	1
44207687	44219333	35184047	35195661	+	11647	11615	97.8	1	1
44297551	44308427	35294335	35305128	+	10877	10794	95.58	1	1
44319785	44337426	35315732	35333459	+	17642	17728	95.58	1	1
44338561	44359075	35336944	35357483	+	20515	20540	98.04	1	1
44369240	44383710	35365714	35380157	+	14471	14444	97.09	1	1
44498494	44510398	35483221	35495160	+	11905	11940	97.55	1	1
44552830	44565125	35560084	35572277	+	12296	12194	96.6	1	1
44596583	44608137	35600904	35612563	+	11555	11660	96.29	1	1
44697066	44710560	35698746	35712255	+	13495	13510	95.69	1	1
44710662	44724960	35712255	35726617	+	14299	14363	96.5	1	1
44725096	44738024	35727797	35740755	+	12929	12959	96.33	1	1
44739455	44750384	35742821	35753900	+	10930	11080	96.44	1	1
44775340	44788933	35779046	35792473	+	13594	13428	96.76	1	1
44801128	44815053	35819934	35833913	+	13926	13980	96.96	1	1
44881499	44895826	35904269	35918848	+	14328	14580	95.84	1	1
44923891	44944215	35943952	35964329	+	20325	20378	96.1	1	1
44959884	44983675	35985125	36009128	+	23792	24004	96.18	1	1
44997184	45019048	36024253	36046111	+	21865	21859	97.54	1	1
45036282	45050578	36066096	36080477	+	14297	14382	96.71	1	1
45075423	45090668	36154692	36170039	+	15246	15348	97.8	1	1
45119887	45130049	36220050	36230231	+	10163	10182	98.5	1	1
45150024	45161371	36241669	36253007	+	11348	11339	97.35	1	1
45175793	45194756	36264566	36283555	+	18964	18990	96.47	1	1
45194595	45205057	36284332	36294814	+	10463	10483	98.33	1	1
45248454	45260147	36374218	36385938	+	11694	11721	95.69	1	1
45263433	45274565	36390623	36401732	+	11133	11110	95.07	1	1
45274556	45286402	36415985	36427847	+	11847	11863	97.36	1	1
45317444	45331484	36490595	36504678	+	14041	14084	98.04	1	1
45372318	45405348	36595898	36628980	+	33031	33083	96.34	1	1
45439718	45450567	36653273	36664186	+	10850	10914	98.22	1	1
45525535	45543619	36730364	36748482	+	18085	18119	97.53	1	1
45543741	45554581	36748756	36759595	+	10841	10840	96.79	1	1
45561645	45574299	36765165	36777846	+	12655	12682	97.45	1	1
45575959	45586158	36783183	36793339	+	10200	10157	97.58	1	1
45648423	45666323	36859873	36877883	+	17901	18011	96.12	1	1
45728394	45741741	36940822	36954143	+	13348	13322	97.35	1	1
45778137	45791233	36632036	36645168	+	13097	13133	96.63	1	1
45800558	45811468	36653267	36664184	+	10911	10918	98.38	1	1
45811410	45822200	36665251	36676155	+	10791	10905	97.47	1	1
45866064	45881550	36713844	36729329	+	15487	15486	96.94	1	1
45890940	45901220	43670058	43659752	-	10281	10307	94.5	1	1
45910249	45921077	36748756	36759591	+	10829	10836	97.11	1	1
45958249	45968755	36792892	36803371	+	10507	10480	95.92	1	1
46026377	46042681	36868109	36884521	+	16305	16413	96.64	1	1
46057853	46068369	36886112	36896601	+	10517	10490	97.63	1	1
46090005	46100383	36920005	36930379	+	10379	10375	96.93	1	1
46135384	46148790	36959217	36972629	+	13407	13413	96.75	1	1
46148785	46162051	36989202	37002507	+	13267	13306	96.44	1	1
46213412	46224506	37042376	37053489	+	11095	11114	96.53	1	1
46283796	46294892	37105801	37117017	+	11097	11217	94.9	1	1
46340761	46354624	37168953	37182719	+	13864	13767	94.43	1	1
46373265	46383654	37209168	37219570	+	10390	10403	95.97	1	1
46390562	46409323	37225868	37244578	+	18762	18711	97.23	1	1
46421071	46437976	37249305	37266360	+	16906	17056	93.96	1	1
46476968	46489554	37286977	37299624	+	12587	12648	96.09	1	1
46491047	46507026	37302484	37318372	+	15980	15889	96.08	1	1
46509484	46526534	37325840	37342960	+	17051	17121	97.92	1	1
46534722	46549972	37350920	37365978	+	15251	15059	96.42	1	1
46556978	46572000	37371510	37386641	+	15023	15132	95.66	1	1
46634669	46661581	37437142	37464172	+	26913	27031	96.02	1	1
46757675	46793834	37575987	37612108	+	36160	36122	96.42	1	1
46808549	46820128	37626114	37637826	+	11580	11713	97.06	1	1
46820267	46842139	37637828	37659798	+	21873	21971	95.42	1	1
46842169	46856518	37654470	37668750	+	14350	14281	95.75	1	1
46858696	46871401	37671000	37683582	+	12706	12583	96.2	1	1
46875837	46890058	37695959	37710290	+	14222	14332	97.64	1	1
46901502	46923672	37719576	37741949	+	22171	22374	96.77	1	1
47053598	47069553	37836003	37851929	+	15956	15927	98.06	1	1
47090026	47115577	37861352	37886748	+	25552	25397	94.17	1	1
47121606	47138200	37892233	37908706	+	16595	16474	95.38	1	1
47210923	47226155	37990153	38005417	+	15233	15265	96.71	1	1
47258754	47277233	38056187	38074687	+	18480	18501	97.43	1	1
47423092	47442606	38206705	38226165	+	19515	19461	95.41	1	1
47443434	47454237	38227394	38238129	+	10804	10736	95.51	1	1
47454232	47464500	38240058	38250274	+	10269	10217	97.24	1	1
47534021	47551624	38324565	38342236	+	17604	17672	96.85	1	1
47551762	47563488	38342240	38353961	+	11727	11722	96.14	1	1
47584015	47595719	38388402	38400215	+	11705	11814	94.82	1	1
47630326	47660778	38441231	38471773	+	30453	30543	97.33	1	1
47668271	47678496	38480508	38490724	+	10226	10217	97.04	1	1
47791153	47808532	38583860	38601306	+	17380	17447	96.17	1	1
47808547	47819395	38601516	38612274	+	10849	10759	96.56	1	1
47819491	47849559	38612539	38642481	+	30069	29943	96.43	1	1
47951725	47963647	38770246	38782254	+	11923	12009	96.63	1	1
48049517	48059580	38876435	38886456	+	10064	10022	94.89	1	1
48100340	48120242	38927867	38947710	+	19903	19844	96.8	1	1
48133996	48164360	38960125	38990445	+	30365	30321	97.97	1	1
48195419	48212053	39028049	39044731	+	16635	16683	97.43	1	1
48237226	48259643	39062524	39085101	+	22418	22578	96.57	1	1
48263701	48276669	39086643	39099805	+	12969	13163	96.14	1	1
48318592	48337097	39141442	39160016	+	18506	18575	96.69	1	1
48344126	48365405	39533170	39554450	+	21280	21281	97.7	1	1
48367938	48380707	39556659	39569432	+	12770	12774	96.58	1	1
48384251	48400926	39185825	39202580	+	16676	16756	97.94	1	1
48439431	48453478	39238252	39252253	+	14048	14002	96.29	1	1
48477395	48495714	39273496	39291773	+	18320	18278	96.16	1	1
48497827	48511118	39293735	39306879	+	13292	13145	96.81	1	1
48524446	48535198	39319024	39329776	+	10753	10753	98.09	1	1
48544660	48563466	39344527	39363031	+	18807	18505	95.31	1	1
48570825	48595278	39369769	39394273	+	24454	24505	97.56	1	1
48610559	48621765	39408931	39420170	+	11207	11240	97.19	1	1
48652096	48667546	39454311	39469765	+	15451	15455	97.69	1	1
48675976	48694365	39478412	39496997	+	18390	18586	94.92	1	1
48797685	48809765	39573125	39585218	+	12081	12094	97.92	1	1
48852542	48874409	39616116	39637899	+	21868	21784	95.21	1	1
48881025	48898446	39646260	39663639	+	17422	17380	96.13	1	1
48905329	48919954	39678622	39693297	+	14626	14676	95.53	1	1
48930247	48945438	39713739	39728837	+	15192	15099	97	1	1
48985499	49000537	39773477	39788496	+	15039	15020	96.7	1	1
49062369	49076072	39822428	39836149	+	13704	13722	97.36	1	1
49107259	49120674	39869353	39882610	+	13416	13258	95.69	1	1
49125396	49139828	39887095	39901439	+	14433	14345	98	1	1
49141952	49162964	39903532	39924565	+	21013	21034	95.98	1	1
49164140	49174184	39925433	39935553	+	10045	10121	96.44	1	1
49222829	49234888	39987159	39999376	+	12060	12218	95.06	1	1
49241982	49283909	40006584	40048300	+	41928	41717	96.09	1	1
49285929	49301446	40051805	40067236	+	15518	15432	95.35	1	1
49316224	49330469	40082749	40096897	+	14246	14149	97.61	1	1
49390541	49406466	40146834	40162764	+	15926	15931	99.07	1	1
49409146	49426427	40162749	40179876	+	17282	17128	96.55	1	1
49427814	49438194	40181347	40191784	+	10381	10438	96.32	1	1
49438199	49454452	40191959	40208354	+	16254	16396	96.54	1	1
49496994	49520232	40236725	40259999	+	23239	23275	98.24	1	1
49521285	49551573	40260763	40291201	+	30289	30439	96.51	1	1
49589114	49606708	40324350	40341825	+	17595	17476	94.25	1	1
49633706	49644170	40359354	40369743	+	10465	10390	96.1	1	1
49875138	49893095	40626130	40644180	+	17958	18051	94.25	1	1
49914258	49926984	40666806	40679574	+	12727	12769	97.04	1	1
49968740	49980919	40767648	40779740	+	12180	12093	95.57	1	1
50003204	50018948	40822588	40838268	+	15745	15681	95.99	1	1
50021361	50034341	40842037	40854988	+	12981	12952	98.04	1	1
50041290	50064106	40861664	40884552	+	22817	22889	95.87	1	1
50064111	50080922	40885403	40902236	+	16812	16834	97.04	1	1
50080908	50095681	40902447	40917264	+	14774	14818	97.74	1	1
50097786	50120275	40919038	40941344	+	22490	22307	95.01	1	1
50155206	50167446	40954171	40966336	+	12241	12166	96.91	1	1
50291755	50302756	41271002	41281905	+	11002	10904	95.89	1	1
50302760	50319277	41282229	41298767	+	16518	16539	98.22	1	1
50333038	50346537	41299088	41312495	+	13500	13408	96.92	1	1
50347059	50368119	41312493	41333775	+	21061	21283	94.82	1	1
50378292	50391631	41340660	41354006	+	13340	13347	97	1	1
50396182	50420462	41355551	41379713	+	24281	24163	96.32	1	1
50472040	50483212	41428074	41439278	+	11173	11205	95.03	1	1
50563485	50574307	41461024	41471873	+	10823	10850	97.31	1	1
50577222	50589602	41474651	41487029	+	12381	12379	96.77	1	1
50623438	50634387	41526115	41537032	+	10950	10918	97.19	1	1
50654858	50674663	41559721	41579526	+	19806	19806	96.82	1	1
50674771	50686602	41579539	41591441	+	11832	11903	97.74	1	1
50701956	50715789	41607233	41621052	+	13834	13820	94.92	1	1
50761206	50771573	41662789	41673051	+	10368	10263	95.46	1	1
50791010	50807368	41690712	41707162	+	16359	16451	97.73	1	1
50820669	50848920	41720355	41748482	+	28252	28128	96.69	1	1
50900558	50915676	41797801	41812937	+	15119	15137	97.18	1	1
50943496	50956915	41837429	41850912	+	13420	13484	95.75	1	1
50972276	50983329	41864280	41875303	+	11054	11024	94.67	1	1
51090050	51118328	42062296	42090702	+	28279	28407	96.18	1	1
51121037	51148293	42001153	42028447	+	27257	27295	97.23	1	1
51130421	51148293	42104595	42122480	+	17873	17886	96.74	1	1
51173177	51193983	42158745	42179619	+	20807	20875	97.77	1	1
51206049	51218491	42191853	42204250	+	12443	12398	95.64	1	1
51225977	51243701	42242604	42260477	+	17725	17874	95.57	1	1
51328358	51351943	42335810	42359540	+	23586	23731	95.72	1	1
51378713	51391114	42377057	42389478	+	12402	12422	98.1	1	1
51402468	51414323	42401442	42413283	+	11856	11842	97.54	1	1
51461772	51474338	42462235	42474806	+	12567	12572	94.96	1	1
51498362	51521472	42505203	42528304	+	23111	23102	97.42	1	1
51634954	51648040	42624830	42637765	+	13087	12936	95.54	1	1
51654891	51668080	42645525	42658681	+	13190	13157	97.53	1	1
51693027	51704741	42682436	42694161	+	11715	11726	96.9	1	1
51713175	51726298	42702345	42715476	+	13124	13132	97.45	1	1
51726581	51743785	42715474	42732645	+	17205	17172	96.55	1	1
51758659	51768986	42750290	42760565	+	10328	10276	95.25	1	1
51770264	51790575	42765221	42785600	+	20312	20380	95.02	1	1
51809715	51824628	42801755	42816831	+	14914	15077	93.64	1	1
51840128	51852964	42827607	42840484	+	12837	12878	97.59	1	1
51893623	51904337	42885944	42896581	+	10715	10638	96.33	1	1
51905952	51917828	42896590	42908443	+	11877	11854	96.47	1	1
51939855	51951275	42925875	42937263	+	11421	11389	96.55	1	1
51955508	51974092	42941790	42960389	+	18585	18600	97.21	1	1
51981730	51991946	42965471	42975698	+	10217	10228	95.7	1	1
51996171	52009734	42979687	42993200	+	13564	13514	95.52	1	1
52068954	52079475	43033257	43043785	+	10522	10529	94.93	1	1
52079469	52098492	43044203	43063247	+	19024	19045	95.65	1	1
52109486	52125401	43075552	43091484	+	15916	15933	96.82	1	1
52189487	52205377	43163546	43179406	+	15891	15861	97.14	1	1
52205647	52216554	43179405	43190404	+	10908	11000	95.91	1	1
52227750	52239175	43197622	43209036	+	11426	11415	95.61	1	1
52292225	52312253	43262030	43282016	+	20029	19987	96.89	1	1
52318160	52328440	43287537	43297948	+	10281	10412	94.47	1	1
52360710	52387850	43326617	43353580	+	27141	26964	95.4	1	1
52416129	52426141	43374649	43384682	+	10013	10034	96.53	1	1
52443065	52453219	43389363	43399529	+	10155	10167	96.61	1	1
52474600	52488152	43421578	43435315	+	13553	13738	94.48	1	1
52519788	52531720	43449846	43461815	+	11933	11970	94.34	1	1
52559463	52570036	43480260	43490824	+	10574	10565	98.16	1	1
52613434	52625199	43578105	43589901	+	11766	11797	92.94	1	1
52649068	52660853	43611418	43623213	+	11786	11796	95.57	1	1
52710646	52722742	43708857	43720863	+	12097	12007	96.48	1	1
52849001	52865713	43848260	43864938	+	16713	16679	97.96	1	1
52881284	52895680	43876124	43890551	+	14397	14428	96.08	1	1
53016814	53027277	44002476	44012920	+	10464	10445	96.3	1	1
53137372	53147719	44154206	44164401	+	10348	10196	93.25	1	1
53176092	53187463	44193694	44205073	+	11372	11380	97.1	1	1
53349525	53360038	44154518	44164826	+	10514	10309	93.04	1	1
53364486	53380173	44168724	44184355	+	15688	15632	97.04	1	1
53432322	53452770	44229628	44250060	+	20449	20433	97.08	1	1
53492868	53543039	44266170	44316377	+	50172	50208	95.37	1	1
53594740	53611177	44346308	44362806	+	16438	16499	96.57	1	1
53690243	53707976	44413498	44431217	+	17734	17720	96.74	1	1
53761317	53786702	44494105	44519457	+	25386	25353	96.19	1	1
53995867	54020012	44540139	44564195	+	24146	24057	96.34	1	1
54035414	54046407	44577681	44588687	+	10994	11007	94.37	1	1
54057728	54072758	44594713	44609759	+	15031	15047	97.56	1	1
54112862	54136120	44622275	44645557	+	23259	23283	96.91	1	1
54247388	54265645	44749295	44767562	+	18258	18268	96.58	1	1
54286288	54309724	44789761	44813279	+	23437	23519	96.75	1	1
54324985	54337633	44843205	44855864	+	12649	12660	96.2	1	1
54369849	54382774	44902246	44915204	+	12926	12959	96.15	1	1
54386253	54399245	44918422	44931463	+	12993	13042	97.52	1	1
54413025	54425098	44942895	44954920	+	12074	12026	97.28	1	1
54471013	54491468	45013772	45034246	+	20456	20475	98.18	1	1
54539744	54570681	45074207	45105028	+	30938	30822	97.61	1	1
54589849	54603561	45111463	45125178	+	13713	13716	97.12	1	1
54679404	54694117	45186534	45201113	+	14714	14580	96.5	1	1
54778769	54797960	45257359	45276405	+	19192	19047	95.99	1	1
54797956	54813365	45276613	45291855	+	15410	15243	95.19	1	1
54841222	54864468	45321963	45345283	+	23247	23321	96.53	1	1
54899011	54909643	45360199	45370718	+	10633	10520	91.76	1	1
54920029	54952288	45383066	45415394	+	32260	32329	95.45	1	1
54978762	54993704	45439209	45454200	+	14943	14992	95.4	1	1
55039287	55049762	45475096	45485435	+	10476	10340	95.46	1	1
55057161	55071205	45492020	45506083	+	14045	14064	96.65	1	1
55077415	55094086	45513348	45529893	+	16672	16546	96.05	1	1
55105023	55120521	45540707	45556192	+	15499	15486	98.12	1	1
55200420	55212140	45644689	45656456	+	11721	11768	96.2	1	1
55224977	55243111	45672477	45690676	+	18135	18200	96.62	1	1
55306088	55330095	45767304	45791326	+	24008	24023	97.32	1	1
55341176	55352103	45812478	45823378	+	10928	10901	94.43	1	1
55370181	55392347	45856408	45878806	+	22167	22399	94.85	1	1
55539470	55554485	46084926	46099913	+	15016	14988	96.61	1	1
55691338	55702837	46217674	46229176	+	11500	11503	96.63	1	1
55771317	55789674	46287434	46305886	+	18358	18453	96.94	1	1
55906599	55925288	46433225	46451871	+	18690	18647	96.74	1	1
55937382	55948685	46461599	46472966	+	11304	11368	94.76	1	1
55996345	56007637	46521642	46532861	+	11293	11220	95.71	1	1
56066577	56080067	46566433	46580017	+	13491	13585	96.3	1	1
56094779	56116678	46589584	46611389	+	21900	21806	96.48	1	1
56198751	56212725	46679794	46693902	+	13975	14109	96.9	1	1
56257618	56276903	46946979	46966214	+	19286	19236	96.32	1	1
56330630	56344159	47041229	47054780	+	13530	13552	97.11	1	1
56428865	56443166	47174306	47159949	-	14302	14358	98.28	1	1
56457843	56473128	47167513	47152236	-	15286	15278	99.07	1	1
56473126	56485566	47151828	47139515	-	12441	12314	94.35	1	1
56494230	56510064	47125252	47109343	-	15835	15910	95.42	1	1
56559165	56569940	47256288	47267027	+	10776	10740	96.63	1	1
56759359	56788855	47350526	47379992	+	29497	29467	98.29	1	1
56791124	56801540	47381988	47392393	+	10417	10406	97.68	1	1
56849122	56861636	47417586	47430262	+	12515	12677	95.72	1	1
56871814	56883754	47442798	47454559	+	11941	11762	94.81	1	1
56890099	56903754	47466934	47480566	+	13656	13633	96.52	1	1
56912892	56925405	47490290	47502842	+	12514	12553	96.85	1	1
56925397	56939514	47504446	47518617	+	14118	14172	96.99	1	1
56968615	56981291	47569920	47582617	+	12677	12698	97.88	1	1
56989622	57002578	47594623	47607548	+	12957	12926	96.49	1	1
57031381	57041871	47647566	47657973	+	10491	10408	95.11	1	1
57042255	57052366	47658656	47668685	+	10112	10030	94.52	1	1
57125506	57145080	47743350	47762866	+	19575	19517	96.27	1	1
57145495	57157820	47765318	47777645	+	12326	12328	97.82	1	1
57157805	57168046	47778623	47788891	+	10242	10269	97.8	1	1
57168257	57179046	47788968	47799729	+	10790	10762	98.25	1	1
57191225	57204363	47839356	47852522	+	13139	13167	96.42	1	1
57305183	57322024	47883785	47900615	+	16842	16831	94.74	1	1
57340133	57351045	47908106	47919027	+	10913	10922	95.96	1	1
57362433	57374487	47931791	47943953	+	12055	12163	96.14	1	1
57483254	57495924	47953492	47966011	+	12671	12520	94.46	1	1
57520206	57540025	47976825	47996688	+	19820	19864	97.11	1	1
57576553	57587885	48047310	48058616	+	11333	11307	97.23	1	1
57589868	57600668	48062193	48072950	+	10801	10758	97.27	1	1
57626918	57638108	48097499	48108652	+	11191	11154	96.86	1	1
57644032	57660981	48116312	48133285	+	16950	16974	98.45	1	1
57729604	57741829	48222607	48234844	+	12226	12238	95.09	1	1
57789949	57809966	48281606	48301763	+	20018	20158	96.59	1	1
57828401	57842453	48309899	48323864	+	14053	13966	97.01	1	1
57928206	57969644	48394118	48435481	+	41439	41364	97.35	1	1
58044006	58062725	48495033	48513726	+	18720	18694	95.63	1	1
58082485	58095852	48537127	48550381	+	13368	13255	96.18	1	1
58105953	58116215	48560324	48570514	+	10263	10191	96.49	1	1
58117100	58133387	48571449	48587746	+	16288	16298	95.61	1	1
58154537	58170673	48614448	48630598	+	16137	16151	98.81	1	1
58302075	58312918	48744619	48755397	+	10844	10779	97.43	1	1
58327603	58340279	48764883	48777484	+	12677	12602	96.5	1	1
58389024	58401461	48926811	48939281	+	12438	12471	97.2	1	1
58401452	58421453	48939453	48959449	+	20002	19997	98.19	1	1
58423287	58443617	49057045	49077326	+	20331	20282	97.27	1	1
58448363	58462258	48986497	49000438	+	13896	13942	97.94	1	1
58462255	58472498	49000623	49010864	+	10244	10242	97.6	1	1
58480087	58493245	48997714	49010864	+	13159	13151	97.71	1	1
58572016	58587394	49150697	49166088	+	15379	15392	98.05	1	1
58616898	58654006	49178657	49215727	+	37109	37071	97.64	1	1
58616899	58654211	49251704	49288949	+	37313	37246	97.14	1	1
58662705	58676152	49298986	49312415	+	13448	13430	96.88	1	1
58676148	58693334	49312921	49330100	+	17187	17180	97.48	1	1
58821013	58839169	49451818	49470010	+	18157	18193	97.91	1	1
58839050	58850273	49470085	49481262	+	11224	11178	96.7	1	1
58850283	58860907	49481364	49492015	+	10625	10652	97.57	1	1
58880395	58896760	49508045	49524465	+	16366	16421	96.28	1	1
58899742	58912095	49528308	49540728	+	12354	12421	97.79	1	1
58920683	58931473	49550300	49561057	+	10791	10758	96.44	1	1
58931639	58941800	49561098	49571192	+	10162	10095	95.2	1	1
58942204	58956436	49571285	49585461	+	14233	14177	97.18	1	1
59005421	59020828	49626729	49642187	+	15408	15459	96.62	1	1
59025499	59042836	49649408	49666844	+	17338	17437	94.73	1	1
59116827	59132894	49740370	49756562	+	16068	16193	97.15	1	1
59215184	59225205	49612785	49622791	+	10022	10007	96.18	1	1
59262233	59276609	49659799	49674192	+	14377	14394	94.63	1	1
59287929	59300552	49684322	49696941	+	12624	12620	94.64	1	1
59346153	59362578	49739776	49756254	+	16426	16479	97.79	1	1
431363	451302	2794963	2775019	-	19940	19945	98.39	2	2
465450	476137	2765533	2754842	-	10688	10692	92.62	2	2
465489	476624	2882013	2893153	+	11136	11141	92.66	2	2
505028	518863	2742047	2728254	-	13836	13794	98.62	2	2
518855	531208	2727262	2714901	-	12354	12362	97.93	2	2
669383	684650	2648331	2633111	-	15268	15221	95.36	2	2
1126391	1136452	2471477	2461425	-	10062	10053	96.47	2	2
1181287	1192020	2425545	2414683	-	10734	10863	96.12	2	2
1375665	1385826	17860659	17870830	+	10162	10172	91.56	2	3
1634279	1646468	2161841	2149648	-	12190	12194	97.53	2	2
1679267	1690994	2069409	2057675	-	11728	11735	95.48	2	2
1753133	1770980	2026360	2008694	-	17848	17667	97.5	2	2
1776583	1796012	1996685	1977276	-	19430	19410	97.17	2	2
2135826	2162448	1777514	1750895	-	26623	26620	97.49	2	2
2190152	2212441	1714979	1692799	-	22290	22181	98.26	2	2
2290792	2302242	1611398	1599948	-	11451	11451	96.65	2	2
2414030	2432287	1501500	1483222	-	18258	18279	97.83	2	2
2504982	2515758	1415077	1404244	-	10777	10834	96.58	2	2
2549240	2564645	1385310	1369814	-	15406	15497	96.9	2	2
2627653	2642137	1269714	1255208	-	14485	14507	97.45	2	2
2825693	2840110	1644678	1630312	-	14418	14367	95.52	2	2
2876120	2886423	900328	889981	-	10304	10348	96.61	2	2
2921595	2940612	864086	845145	-	19018	18942	96.42	2	2
3113712	3125275	714044	702440	-	11564	11605	98.32	2	2
3145166	3155489	684171	673804	-	10324	10368	98.34	2	2
3415698	3430646	6988713	6973848	-	14949	14866	90	2	7
3453353	3472459	268268	249098	-	19107	19171	96.44	2	2
3936252	3950605	714041	699664	-	14354	14378	97.4	2	2
4041699	4052154	11474718	11485168	+	10456	10451	90.56	2	6
4081356	4095563	490554	476289	-	14208	14266	97.12	2	2
4452615	4471573	296888	277865	-	18959	19024	96.56	2	2
4516007	4546904	231519	200649	-	30898	30871	98.04	2	2
4583840	4603823	183203	163134	-	19984	20070	97.79	2	2
4642881	4659670	137252	120479	-	16790	16774	96	2	2
4857454	4868348	3997188	3986336	-	10895	10853	98.46	2	2
4964690	4987586	3777980	3755132	-	22897	22849	97.01	2	2
5032174	5052076	3709597	3689758	-	19903	19840	96.77	2	2
5064060	5074666	3662576	3651948	-	10607	10629	98.56	2	2
5077534	5115646	3649017	3611102	-	38113	37916	97.04	2	2
5212963	5223900	30930666	30919756	-	10938	10911	93.92	2	4
5287327	5307693	2989659	2969310	-	20367	20350	96.75	2	2
5317535	5328603	2958120	2947006	-	11069	11115	97.87	2	2
5383323	5409054	4118229	4143940	+	25732	25712	97.07	2	2
5515271	5531937	4271015	4287667	+	16667	16653	97.79	2	2
5873431	5890118	4678821	4695475	+	16688	16655	98.16	2	2
5907248	5925561	4708658	4726957	+	18314	18300	96.61	2	2
6016741	6028561	4805628	4817530	+	11821	11903	97.95	2	2
6028561	6044887	4819224	4835450	+	16327	16227	97.87	2	2
6047453	6063686	4841128	4857358	+	16234	16231	97.37	2	2
6148008	6163647	4887430	4903035	+	15640	15606	96.22	2	2
6180119	6192840	4926485	4939239	+	12722	12755	96.23	2	2
6293527	6307621	4972050	4986219	+	14095	14170	98.12	2	2
6329969	6342801	4996843	5009781	+	12833	12939	96.65	2	2
6432009	6442070	5086197	5096320	+	10062	10124	93.87	2	2
6463100	6473718	5103315	5114037	+	10619	10723	96.32	2	2
6573997	6591080	5220466	5237612	+	17084	17147	96.49	2	2
6796587	6806816	5359948	5370259	+	10230	10312	94.77	2	2
6872804	6897105	5422907	5447242	+	24302	24336	96.56	2	2
6952769	6965652	5273851	5286747	+	12884	12897	95.8	2	2
7225202	7242902	5429785	5447532	+	17701	17748	97.36	2	2
7318315	7328893	6010552	6021037	+	10579	10486	94.08	2	3
7467836	7485910	5530567	5548572	+	18075	18006	96.48	2	2
7516804	7528093	5654751	5666002	+	11290	11252	96.2	2	2
7578490	7591999	5712299	5725781	+	13510	13483	97.49	2	2
7692716	7706683	5814965	5828890	+	13968	13926	97.72	2	2
7823752	7844858	5842972	5864044	+	21107	21073	96.89	2	2
7921718	7933222	5934175	5945675	+	11505	11501	97.11	2	2
7991288	8004113	5990549	6003415	+	12826	12867	96.78	2	2
8242100	8259621	6309975	6327321	+	17522	17347	94.99	2	2
8508901	8519734	5290582	5279779	-	10834	10804	90.39	2	6
8532244	8542723	6619932	6630404	+	10480	10473	98.27	2	2
8561141	8575957	6630672	6645483	+	14817	14812	96.54	2	2
8576091	8590154	6645483	6659505	+	14064	14023	94.95	2	2
8590319	8615487	6659501	6684519	+	25169	25019	94.95	2	2
8599675	8620589	6684620	6705514	+	20915	20895	98.34	2	2
8641623	8656607	17859538	17844617	-	14985	14922	92.46	2	3
8785128	8796397	7022553	7033822	+	11270	11270	97.73	2	2
8805009	8815868	7044322	7055189	+	10860	10868	95.84	2	2
8902595	8915143	7091890	7104476	+	12549	12587	98.63	2	2
8968471	8980178	7162221	7173876	+	11708	11656	97.29	2	2
9103533	9115177	7325067	7336683	+	11645	11617	96.06	2	2
9129489	9144174	7352010	7366707	+	14686	14698	96.58	2	2
9144184	9155892	7367618	7379435	+	11709	11818	96.49	2	2
9244494	9261251	7460825	7477714	+	16758	16890	97.17	2	2
9288356	9299462	7508898	7519995	+	11107	11098	96.62	2	2
9426675	9440389	7457024	7470809	+	13715	13786	96.4	2	2
9550854	9562267	7692818	7704148	+	11414	11331	94.69	2	2
9572974	9588983	7706274	7722379	+	16010	16106	96.63	2	2
9613775	9628575	7745177	7759968	+	14801	14792	97.02	2	2
10134704	10151672	8151310	8168289	+	16969	16980	96.31	2	2
10299500	10310378	8212966	8223741	+	10879	10776	95.26	2	2
10328726	10344973	8259074	8275310	+	16248	16237	97.8	2	2
10354464	10365172	8278057	8288822	+	10709	10766	95.51	2	2
10585772	10597410	8403951	8415534	+	11639	11584	97.33	2	2
10666752	10681036	22666174	22680410	+	14285	14237	95.02	2	3
11014054	11024338	8875621	8885855	+	10285	10235	98.15	2	2
11029006	11043722	8888072	8902729	+	14717	14658	97.04	2	2
11043715	11059149	8920396	8935838	+	15435	15443	98.95	2	2
11138727	11153144	8981172	8995624	+	14418	14453	97.58	2	2
11509638	11523458	9086833	9100758	+	13821	13926	95.09	2	2
11542040	11562168	9119592	9139578	+	20129	19987	96.29	2	2
11573594	11597610	9152454	9176380	+	24017	23927	96.41	2	2
11700744	11722081	46796861	46818188	+	21338	21328	93.24	2	1
11810026	11820780	9310468	9321245	+	10755	10778	95.48	2	2
11910087	11925526	9380540	9396021	+	15440	15482	98.4	2	2
11965885	11977044	9443677	9454813	+	11160	11137	97.88	2	2
11998742	12020676	9476640	9498532	+	21935	21893	98.21	2	2
12041130	12051353	9527622	9537848	+	10224	10227	94.59	2	2
12057149	12070240	9539602	9552783	+	13092	13182	94.61	2	2
12095283	12109388	9576838	9590948	+	14106	14111	97.48	2	2
12121902	12135311	9653446	9666847	+	13410	13402	96.89	2	2
12312096	12323557	9794152	9782704	-	11462	11449	93.59	2	2
13476611	13488071	10985008	10973586	-	11461	11423	94.15	2	2
13480101	13490807	5306209	5295549	-	10707	10661	94.7	2	5
14000850	14012696	26058805	26070624	+	11847	11820	88.15	2	4
14326123	14336293	940442	930296	-	10171	10147	89.09	2	6
14435687	14453588	11236893	11254782	+	17902	17890	96.41	2	2
14460519	14471420	8513574	8524456	+	10902	10883	89.52	2	2
14484720	14495811	11271236	11282227	+	11092	10992	96.49	2	2
14524633	14536007	11315085	11326423	+	11375	11339	96.61	2	2
14560356	14579098	14463633	14444838	-	18743	18796	95.23	2	1
14675851	14688816	18911516	18924459	+	12966	12944	95.45	2	2
14677277	14688818	26375266	26363666	-	11542	11601	94.93	2	4
14778546	14789566	11416479	11427629	+	11021	11151	95.7	2	2
15147664	15164319	11430196	11446854	+	16656	16659	97.91	2	2
15355722	15365868	11730287	11740418	+	10147	10132	98.67	2	2
15442300	15459291	11794302	11811266	+	16992	16965	96.83	2	2
15485421	15496546	7170395	7159252	-	11126	11144	94.81	2	8
15539357	15551679	11840213	11852606	+	12323	12394	98.04	2	2
15563052	15574965	11865699	11877710	+	11914	12012	96.05	2	2
15585805	15598178	11899749	11912131	+	12374	12383	99.14	2	2
15704850	15720147	11963641	11978917	+	15298	15277	97.97	2	2
15974603	15986539	12180836	12192918	+	11937	12083	97.27	2	2
16062295	16077169	12295930	12310739	+	14875	14810	96.26	2	2
16126990	16137763	12365890	12376655	+	10774	10766	93.49	2	2
16138049	16148418	12376966	12387308	+	10370	10343	95.69	2	2
16591903	16612270	18829923	18809548	-	20368	20376	96.87	2	1
16629903	16674160	11805340	11761121	-	44258	44220	97.78	2	2
16869230	16882431	28116054	28129509	+	13202	13456	93.25	2	4
17111650	17130161	12540022	12558328	+	18512	18307	96.07	2	2
17265330	17277595	11887439	11899705	+	12266	12267	98.13	2	2
17302764	17313335	1920511	1909890	-	10572	10622	89.23	2	5
17428138	17438350	21017884	21027974	+	10213	10091	87.1	2	4
17598887	17616224	12348891	12366226	+	17338	17336	96.49	2	2
18075036	18087502	12966280	12978740	+	12467	12461	95.41	2	2
18123481	18139522	12999631	13015764	+	16042	16134	97.52	2	2
18174480	18186249	13038343	13050208	+	11770	11866	95.58	2	2
18253643	18270955	13066389	13083734	+	17313	17346	98.78	2	2
18273184	18301646	13083760	13112211	+	28463	28452	97.21	2	2
18302021	18345749	13101620	13145282	+	43729	43663	97.31	2	2
18362721	18381282	13154556	13173091	+	18562	18536	97.57	2	2
18383294	18412837	13188256	13217862	+	29544	29607	96.27	2	2
18413483	18430022	13218304	13234857	+	16540	16554	96.56	2	2
18430023	18442400	13237994	13250386	+	12378	12393	96.33	2	2
18534049	18544806	19799039	19809846	+	10758	10808	90.5	2	1
18585219	18597725	13345832	13358337	+	12507	12506	95.16	2	2
18597763	18609089	13358646	13369980	+	11327	11335	93.87	2	2
18855533	18866927	13926533	13937878	+	11395	11346	95.22	2	2
18965980	18976889	26907701	26918650	+	10910	10950	93.92	2	4
19035749	19046943	14131116	14142403	+	11195	11288	96.24	2	2
19233347	19243851	14294726	14305222	+	10505	10497	97.69	2	2
19274221	19286885	14362299	14374952	+	12665	12654	97.88	2	2
19307210	19321944	14405567	14420392	+	14735	14826	97.13	2	2
19343211	19359332	14442716	14458758	+	16122	16043	95.49	2	2
19444176	19455164	14596604	14607536	+	10989	10933	96.48	2	2
19672785	19694389	14819952	14841466	+	21605	21515	96.69	2	2
19702693	19720354	14868087	14885604	+	17662	17518	95.82	2	2
19733412	19743628	14898895	14909116	+	10217	10222	95.63	2	2
19786302	19801023	14970688	14985453	+	14722	14766	97.75	2	2
19997320	20012995	15065011	15080593	+	15676	15583	96.26	2	2
20220587	20242628	15247710	15269856	+	22042	22147	96.74	2	2
20355379	20366093	15387618	15398335	+	10715	10718	94.29	2	2
20367553	20381415	15403633	15417487	+	13863	13855	97.06	2	2
20427143	20442912	15457656	15473537	+	15770	15882	94.17	2	2
20469158	20481282	15500678	15512770	+	12125	12093	97.08	2	2
20723519	20736204	15642584	15655301	+	12686	12718	93.85	2	2
20768438	20779529	15703931	15715035	+	11092	11105	96.81	2	2
20858532	20885502	15777115	15804132	+	26971	27018	98.08	2	2
20985831	21003543	15910538	15928357	+	17713	17820	96.86	2	2
21171705	21182102	16167606	16177942	+	10398	10337	96.85	2	2
21204358	21219161	16196702	16211542	+	14804	14841	96.68	2	2
21265160	21282750	16249029	16266585	+	17591	17557	98.1	2	2
21282748	21304193	16270278	16291768	+	21446	21491	97.79	2	2
21380185	21397343	16328260	16345328	+	17159	17069	97.14	2	2
21433033	21449467	16380520	16396967	+	16435	16448	96.77	2	2
21641974	21655753	16547770	16561498	+	13780	13729	95.93	2	2
21813547	21840117	16694916	16721515	+	26571	26600	95.18	2	2
22029610	22043498	16823421	16837257	+	13889	13837	95.22	2	2
22111651	22121795	16917575	16927772	+	10145	10198	94.12	2	2
22241959	22254196	16880559	16892782	+	12238	12224	97.4	2	2
22313206	22323248	16917482	16927585	+	10043	10104	94.42	2	2
22495666	22509378	17091906	17105625	+	13713	13720	95.67	2	2
22503668	22515580	17515839	17527758	+	11913	11920	94.35	2	2
22578350	22589673	16445359	16456664	+	11324	11306	95.02	2	2
22731009	22743077	17698080	17710124	+	12069	12045	97.62	2	2
22765705	22781708	17731828	17747817	+	16004	15990	95.41	2	2
22860619	22873025	17779777	17792212	+	12407	12436	94.81	2	2
23025706	23035733	17958396	17968435	+	10028	10040	95.58	2	2
23040763	23061697	17916114	17937151	+	20935	21038	95.73	2	2
23056753	23071576	17986569	18001456	+	14824	14888	97.07	2	2
23076162	23087898	18001445	18013129	+	11737	11685	96.91	2	2
23148448	23161268	18072708	18085687	+	12821	12980	97.29	2	2
23420240	23433188	18346378	18359360	+	12949	12983	96.19	2	2
23775178	23795216	18577684	18597725	+	20039	20042	96.79	2	2
23813340	23828750	18602503	18617950	+	15411	15448	97.34	2	2
24149709	24162952	19628786	19641999	+	13244	13214	97.99	2	2
24289405	24301932	25479222	25466721	-	12528	12502	96.3	2	6
24580150	24595039	19672937	19687939	+	14890	15003	95.68	2	2
24599064	24613667	19691291	19705951	+	14604	14661	97.66	2	2
24906820	24921619	19688371	19703299	+	14800	14929	96.81	2	2
25004009	25024846	19773106	19794054	+	20838	20949	96.76	2	2
25111402	25121872	19871489	19881993	+	10471	10505	97.19	2	2
25240229	25251691	19977416	19988945	+	11463	11530	93.99	2	2
25278428	25303229	20006565	20031232	+	24802	24668	96	2	2
25314218	25333450	20039087	20058317	+	19233	19231	94.38	2	2
25459405	25471812	20146621	20159032	+	12408	12412	97.98	2	2
25477867	25491587	20166104	20179736	+	13721	13633	95.65	2	2
25542376	25557194	20214031	20228765	+	14819	14735	94.96	2	2
25565895	25593636	20238436	20266159	+	27742	27724	95.53	2	2
25651170	25666437	20320591	20335829	+	15268	15239	95.61	2	2
25666762	25685400	20336454	20355197	+	18639	18744	97.03	2	2
26126323	26145125	20730933	20749516	+	18803	18584	96.68	2	2
26225529	26236652	20774590	20785687	+	11124	11098	96.7	2	2
26411346	26427527	20868128	20884252	+	16182	16125	95.65	2	2
26562799	26575321	20936232	20948783	+	12523	12552	96.99	2	2
26592736	26603404	20967397	20977979	+	10669	10583	96.61	2	2
26629284	26641322	21001570	21013628	+	12039	12059	93.59	2	2
26649315	26659412	21020672	21030770	+	10098	10099	95.27	2	2
26889389	26905347	21183342	21199356	+	15959	16015	95.91	2	2
26911034	26927554	21207508	21224029	+	16521	16522	96.15	2	2
26967603	26977671	21263421	21273484	+	10069	10064	96.24	2	2
27090142	27105547	21313301	21328662	+	15406	15362	96.41	2	2
27144549	27157281	21369524	21382257	+	12733	12734	94.31	2	2
27210477	27222422	21578953	21567121	-	11946	11833	96.81	2	2
27290420	27311392	21488706	21467635	-	20973	21072	94.97	2	2
27350137	27365182	21420784	21435833	+	15046	15050	96.41	2	2
27446987	27461482	21517333	21531833	+	14496	14501	97.79	2	2
27521614	27536393	21591957	21606754	+	14780	14798	96.28	2	2
27581154	27592603	21662970	21674360	+	11450	11391	96.08	2	2
27676283	27686607	21631893	21642164	+	10325	10272	94.64	2	2
27697591	27714323	21653711	21670502	+	16733	16792	95.99	2	2
27740502	27755042	21688996	21703458	+	14541	14463	97.29	2	2
27869784	27887261	21740965	21758262	+	17478	17298	95.51	2	2
27905403	27917007	21776254	21787861	+	11605	11608	96.86	2	2
27933097	27946263	21802640	21815666	+	13167	13027	96.58	2	2
27948097	27958601	21817304	21827815	+	10505	10512	97.44	2	2
28070803	28081916	21960204	21971386	+	11114	11183	97.19	2	2
28150476	28161545	22240144	22251217	+	11070	11074	98.11	2	2
28172497	28183833	22259366	22270640	+	11337	11275	96.22	2	2
28224949	28236603	22336212	22347966	+	11655	11755	97.58	2	2
28236601	28247155	22350237	22360822	+	10555	10586	98.94	2	2
28332690	28344669	22435886	22447785	+	11980	11900	96.86	2	2
28351606	28375318	22454346	22477989	+	23713	23644	96.64	2	2
28416930	28426947	22492287	22502425	+	10018	10139	95.55	2	2
28530326	28547236	22555202	22572225	+	16911	17024	96.27	2	2
28833121	28843143	22767240	22777263	+	10023	10024	98.25	2	2
28857927	28869078	22791313	22802492	+	11152	11180	96.98	2	2
28874887	28904006	22813966	22843105	+	29120	29140	97.06	2	2
28933777	28948417	22866677	22881265	+	14641	14589	97.57	2	2
28974222	28986988	22958985	22971783	+	12767	12799	96.78	2	2
28975552	28986996	22916512	22927976	+	11445	11465	97.66	2	2
29180501	29197860	23116117	23133537	+	17360	17421	97.78	2	2
29205823	29217779	23147605	23159528	+	11957	11924	95.74	2	2
29230667	29243191	23166218	23178782	+	12525	12565	97.04	2	2
29243249	29254261	23178929	23190021	+	11013	11093	94.25	2	2
29303872	29316762	23165813	23178774	+	12891	12962	97.14	2	2
29341746	29357582	23214230	23229965	+	15837	15736	96.6	2	2
29427706	29444118	23285272	23301776	+	16413	16505	95.14	2	2
29445619	29455696	23304193	23314231	+	10078	10039	95.71	2	2
29523685	29546146	23373795	23396358	+	22462	22564	97.07	2	2
29546142	29564541	23391553	23409974	+	18400	18422	96.38	2	2
29600726	29617613	23442185	23458932	+	16888	16748	96.66	2	2
29644953	29662829	23487989	23505939	+	17877	17951	97.11	2	2
29995082	30014499	23773798	23793472	+	19418	19675	95.7	2	2
30287919	30307311	23773798	23793453	+	19393	19656	95.81	2	2
30308741	30323518	23798695	23813530	+	14778	14836	96.36	2	2
30402919	30421070	23888433	23906657	+	18152	18225	97.65	2	2
30498091	30508478	23989639	24000001	+	10388	10363	92.59	2	2
30516339	30532818	24007983	24024448	+	16480	16466	96.48	2	2
30555025	30567607	24032694	24045325	+	12583	12632	94.87	2	2
30672533	30692410	24171963	24191807	+	19878	19845	97.32	2	2
30753447	30763619	24236328	24246464	+	10173	10137	95.35	2	2
30808917	30822890	24518814	24532748	+	13974	13935	97.74	2	2
30824258	30841131	24532751	24549615	+	16874	16865	97.9	2	2
30842507	30864336	24506006	24484146	-	21830	21861	96.76	2	2
30842507	30864336	24549800	24571715	+	21830	21916	96.88	2	2
30893501	30904166	24197240	24207859	+	10666	10620	94.79	2	2
30929989	30946580	24219563	24236320	+	16592	16758	96.5	2	2
30934798	30948615	24290094	24303842	+	13818	13749	96.48	2	2
30959682	30969902	24247731	24257988	+	10221	10258	97.1	2	2
31003721	31021960	24377628	24395909	+	18240	18282	96.41	2	2
31021962	31035678	24516881	24503158	-	13717	13724	95.46	2	2
31045876	31058095	24563041	24575308	+	12220	12268	97.1	2	2
31058380	31074544	24575310	24591532	+	16165	16223	95.07	2	2
31112501	31133919	24433349	24411903	-	21419	21447	98.41	2	2
31246254	31258514	24597285	24609559	+	12261	12275	96.92	2	2
31260825	31277061	24611728	24628002	+	16237	16275	96.43	2	2
31357482	31368207	24730656	24741413	+	10726	10758	96.89	2	2
31372261	31388077	24741411	24757275	+	15817	15865	97.28	2	2
31418744	31438057	24775760	24795131	+	19314	19372	96.57	2	2
31445206	31490077	24803172	24848150	+	44872	44979	96.35	2	2
31612362	31625340	24876992	24889864	+	12979	12873	94.39	2	2
31645376	31658485	24908983	24922163	+	13110	13181	96.18	2	2
31797526	31808958	24865513	24877004	+	11433	11492	96.1	2	2
31824098	31838492	24890114	24904484	+	14395	14371	95.55	2	2
31838810	31855901	24904606	24921833	+	17092	17228	95.93	2	2
31925549	31938649	24976577	24989637	+	13101	13061	94.7	2	2
31965597	31983198	25019432	25036916	+	17602	17485	95.19	2	2
32047476	32066085	25098226	25116828	+	18610	18603	96.67	2	2
32113750	32124903	25158801	25169940	+	11154	11140	95.59	2	2
32149040	32163789	25192594	25207307	+	14750	14714	96.41	2	2
32294223	32317236	25392006	25415061	+	23014	23056	97.93	2	2
32318935	32333343	25415656	25430087	+	14409	14432	98.31	2	2
32341150	32357173	25430218	25446255	+	16024	16038	96.25	2	2
32472460	32486418	25585604	25599591	+	13959	13988	95.09	2	2
32563240	32573674	25660747	25671190	+	10435	10444	97.4	2	2
32690065	32703955	25585604	25599519	+	13891	13916	95.84	2	2
32734956	32747003	25638638	25650695	+	12048	12058	98.01	2	2
32756320	32766787	25660747	25671190	+	10468	10444	96.85	2	2
32814517	32826568	25715086	25727100	+	12052	12015	97.57	2	2
32841081	32854257	25739886	25752998	+	13177	13113	96.87	2	2
32854353	32878238	25753159	25777048	+	23886	23890	96.9	2	2
32888870	32915346	25790322	25816745	+	26477	26424	97.07	2	2
32924359	32942260	25824703	25842592	+	17902	17890	96.96	2	2
32990011	33000305	25883483	25893742	+	10295	10260	96.39	2	2
33024552	33061337	25911666	25948250	+	36786	36585	97.42	2	2
33099279	33113795	25988268	26002715	+	14517	14448	95.05	2	2
33125604	33138869	26013503	26026861	+	13266	13359	95.71	2	2
33159204	33172086	26052426	26065261	+	12883	12836	95.66	2	2
33172283	33183340	26065362	26076421	+	11058	11060	97.54	2	2
33233417	33246304	26193128	26205988	+	12888	12861	98.5	2	2
33246304	33260802	26206742	26221181	+	14499	14440	95.76	2	2
33335276	33355340	26301320	26321128	+	20065	19809	93.92	2	2
33366086	33393116	26327880	26354831	+	27031	26952	96.61	2	2
33434987	33445859	26235130	26245966	+	10873	10837	96.84	2	2
33445872	33456989	26246212	26257382	+	11118	11171	96.92	2	2
33473051	33489534	26268149	26284644	+	16484	16496	96.46	2	2
33525890	33550176	26322060	26346387	+	24287	24328	98.01	2	2
33569055	33579083	26361477	26371562	+	10029	10086	97.04	2	2
33646940	33674333	26475696	26502858	+	27394	27163	93.83	2	2
33721702	33732889	26532673	26543710	+	11188	11038	94.74	2	2
33739062	33760025	26548649	26569712	+	20964	21064	97.77	2	2
33760131	33776188	26569712	26585892	+	16058	16181	97.18	2	2
33847355	33859518	26651471	26663609	+	12164	12139	97.83	2	2
33867246	33889128	26670157	26691991	+	21883	21835	96.52	2	2
33894632	33910573	26696586	26712655	+	15942	16070	96.66	2	2
33912405	33922620	26714281	26724428	+	10216	10148	95.91	2	2
33957416	33987682	26761549	26791756	+	30267	30208	96.29	2	2
33994695	34010292	26795550	26811196	+	15598	15647	95.69	2	2
34035926	34046605	26853916	26864457	+	10680	10542	93.8	2	2
34046827	34060648	26864443	26878249	+	13822	13807	97.8	2	2
34071755	34094719	26892420	26915236	+	22965	22817	96.76	2	2
34302806	34313481	27095176	27105823	+	10676	10648	97.11	2	2
34335605	34350960	27126231	27141647	+	15356	15417	96.97	2	2
34429682	34444618	27222491	27237387	+	14937	14897	95.23	2	2
34480377	34490956	27274553	27285080	+	10580	10528	96.59	2	2
34622426	34643416	27346294	27367241	+	20991	20948	97.5	2	2
34775630	34801594	27068196	27094200	+	25965	26005	96.95	2	2
34883444	34896758	27160542	27173870	+	13315	13329	96.95	2	2
35095463	35108550	27378677	27391792	+	13088	13116	96.08	2	2
35108551	35118614	27391957	27401978	+	10064	10022	94.72	2	2
35123634	35143957	27401195	27421684	+	20324	20490	97.64	2	2
35156992	35186627	27442723	27472298	+	29636	29576	97.42	2	2
35205829	35218009	27494145	27506434	+	12181	12290	97.67	2	2
35218007	35231560	27506118	27519715	+	13554	13598	96.78	2	2
35249698	35264362	27525920	27540611	+	14665	14692	95.89	2	2
35285457	35313017	27560055	27587607	+	27561	27553	96.62	2	2
35414737	35427144	27672677	27685084	+	12408	12408	96.66	2	2
35487749	35503093	27756233	27771568	+	15345	15336	95.97	2	2
35516878	35528273	27788408	27799803	+	11396	11396	98.15	2	2
35534070	35544227	27806094	27816256	+	10158	10163	96.25	2	2
35626191	35655793	27879969	27909430	+	29603	29462	97.21	2	2
35701265	35711774	27954542	27965115	+	10510	10574	96.79	2	2
35716571	35727712	27970830	27981942	+	11142	11113	96.1	2	2
35730828	35746928	27985658	28001782	+	16101	16125	98.14	2	2
35759479	35774686	28018143	28033426	+	15208	15284	96.98	2	2
35781184	35802741	28042924	28064393	+	21558	21470	96.92	2	2
35841100	35857600	28101822	28118388	+	16501	16567	95.84	2	2
35872754	35889119	28135588	28152015	+	16366	16428	94.31	2	2
35938877	35950773	28209208	28221133	+	11897	11926	95.81	2	2
35956079	35967481	28226806	28238121	+	11403	11316	96.19	2	2
35968320	35979305	28238131	28249014	+	10986	10884	96.38	2	2
35979305	35999813	28249114	28269800	+	20509	20687	95.34	2	2
36027677	36043822	28291123	28307213	+	16146	16091	96.9	2	2
36077704	36093577	28346274	28362239	+	15874	15966	95.85	2	2
36097125	36111843	28364662	28379342	+	14719	14681	94.82	2	2
36131082	36153568	28399399	28422004	+	22487	22606	96.83	2	2
36204887	36216453	28457430	28468998	+	11567	11569	96.15	2	2
36229606	36247612	28481374	28499641	+	18007	18268	95.44	2	2
36254620	36265246	28507206	28517828	+	10627	10623	97.27	2	2
36284790	36295252	28537381	28547843	+	10463	10463	97.18	2	2
36308449	36324816	28560299	28576629	+	16368	16331	97.39	2	2
36339601	36361230	28593391	28614980	+	21630	21590	96.67	2	2
36368063	36386999	28645084	28664065	+	18937	18982	97.12	2	2
36394802	36408410	28673792	28687491	+	13609	13700	97.46	2	2
36408547	36423695	28687518	28702689	+	15149	15172	96.28	2	2
36449670	36461349	28727790	28739524	+	11680	11735	96.77	2	2
36503721	36516317	28837512	28850015	+	12597	12504	95.16	2	2
36536007	36558125	28880779	28902897	+	22119	22119	96.85	2	2
36581945	36594238	28929389	28941748	+	12294	12360	97.05	2	2
36603814	36620188	28950852	28967186	+	16375	16335	95.63	2	2
36636755	36649110	28979121	28991554	+	12356	12434	95.26	2	2
36649655	36660010	28992715	29002987	+	10356	10273	96.56	2	2
36667561	36687266	29010973	29030676	+	19706	19704	97	2	2
36777363	36794234	29126957	29143864	+	16872	16908	95.73	2	2
36818922	36833409	29168857	29183426	+	14488	14570	95.86	2	2
36839225	36885741	29187896	29234470	+	46517	46575	97.26	2	2
36897199	36908015	29250042	29260777	+	10817	10736	94.56	2	2
36908119	36923990	29261013	29276827	+	15872	15815	96.59	2	2
36929675	36945898	29282607	29298817	+	16224	16211	96.42	2	2
36950675	36962109	29303849	29315262	+	11435	11414	95.82	2	2
36977667	36996848	29324650	29343862	+	19182	19213	97.22	2	2
36997631	37017337	29344091	29363780	+	19707	19690	97.47	2	2
37025812	37036245	29371951	29382401	+	10434	10451	96.49	2	2
37036781	37057150	29382995	29403356	+	20370	20362	98.13	2	2
37083511	37097292	29749401	29763055	+	13782	13655	98.32	2	2
37111426	37129703	29771613	29789775	+	18278	18163	96.98	2	2
37133328	37143761	29793544	29803873	+	10434	10330	95.48	2	2
37161213	37171996	29820221	29831000	+	10784	10780	96.26	2	2
37208464	37233930	29878228	29903478	+	25467	25251	95.54	2	2
37241663	37258026	29905237	29921685	+	16364	16449	97.15	2	2
37272928	37287464	29930040	29944510	+	14537	14471	96.55	2	2
37290479	37300677	29952232	29962432	+	10199	10201	98.15	2	2
37300703	37341003	29962754	30003096	+	40301	40343	96.59	2	2
37389190	37405251	30058718	30074908	+	16062	16191	94.35	2	2
37406082	37433456	30075123	30102559	+	27375	27437	97.89	2	2
37470495	37480560	30138403	30148490	+	10066	10088	95.81	2	2
37530880	37544740	30173776	30187542	+	13861	13767	95.64	2	2
37559630	37570288	30202059	30212743	+	10659	10685	96.08	2	2
37638192	37654384	30237675	30253912	+	16193	16238	97.3	2	2
37656295	37668159	30257127	30269022	+	11865	11896	97.34	2	2
37732120	37750712	30310611	30329084	+	18593	18474	96.59	2	2
37764475	37781028	30342302	30358874	+	16554	16573	97.63	2	2
37782747	37805256	30360678	30383260	+	22510	22583	96.61	2	2
37820403	37837885	30398082	30415518	+	17483	17437	96.59	2	2
37853153	37872860	30432252	30451979	+	19708	19728	97.15	2	2
37888724	37916967	30464514	30492761	+	28244	28248	96.25	2	2
37943391	37958930	30515847	30531292	+	15540	15446	96.16	2	2
37998134	38011402	30568385	30581689	+	13269	13305	96.28	2	2
38027179	38042241	30595864	30610981	+	15063	15118	94.2	2	2
38064110	38108912	30630264	30674938	+	44803	44675	94.95	2	2
38217529	38229197	30739435	30751074	+	11669	11640	96.56	2	2
38242142	38253260	30766979	30778157	+	11119	11179	96.62	2	2
38268392	38292221	30791408	30815257	+	23830	23850	97.95	2	2
38311115	38323883	30829134	30841877	+	12769	12744	96.33	2	2
38393654	38405296	30897322	30908988	+	11643	11667	95.32	2	2
38458337	38470114	30876549	30888421	+	11778	11873	95.77	2	2
38565827	38601979	30985637	31021785	+	36153	36149	97.5	2	2
38602550	38618267	31021785	31037464	+	15718	15680	97.49	2	2
38647010	38663045	30920934	30936951	+	16036	16018	97.24	2	2
38710895	38730865	30977964	30997875	+	19971	19912	97.37	2	2
38786970	38802500	31044983	31060496	+	15531	15514	97.41	2	2
38858973	38873472	31114189	31128651	+	14500	14463	96.64	2	2
38959146	38974928	31192243	31208029	+	15783	15787	96.64	2	2
39015388	39030228	31239733	31254589	+	14841	14857	97.01	2	2
39136410	39147154	31347991	31358706	+	10745	10716	96.61	2	2
39168348	39179043	31370008	31380585	+	10696	10578	95.58	2	2
39174940	39187462	31376508	31388994	+	12523	12487	96.52	2	2
39208559	39223527	31411573	31426503	+	14969	14931	97.3	2	2
39237716	39253369	31438468	31454107	+	15654	15640	97.11	2	2
39264586	39276082	31465224	31476765	+	11497	11542	92.89	2	2
39283875	39300291	31486059	31502490	+	16417	16432	97.55	2	2
39315622	39326446	31517549	31528382	+	10825	10834	97.21	2	2
39326771	39338365	31528624	31540317	+	11595	11694	96.11	2	2
39341497	39364148	31544227	31566844	+	22652	22618	95.7	2	2
39431159	39453760	31627131	31649774	+	22602	22644	97.87	2	2
39453761	39481310	31642517	31669981	+	27550	27465	97.61	2	2
39486883	39501793	31676780	31691593	+	14911	14814	96.76	2	2
39502325	39528220	31691543	31717504	+	25896	25962	95.34	2	2
39528766	39541007	31718164	31730362	+	12242	12199	98.11	2	2
39541959	39553788	31731369	31743230	+	11830	11862	96.08	2	2
39577777	39598956	31766046	31787372	+	21180	21327	95.34	2	2
39716603	39747475	32679670	32648729	-	30873	30942	97.4	2	2
39804843	39823387	32621492	32602976	-	18545	18517	97.98	2	2
39836355	39851796	32585026	32569594	-	15442	15433	96.67	2	2
39877797	39892320	32538107	32523595	-	14524	14513	96.42	2	2
39904509	39918536	32513460	32499303	-	14028	14158	96.02	2	2
39918632	39933310	32498845	32484119	-	14679	14727	97.78	2	2
39952458	39966760	32469872	32455545	-	14303	14328	97.8	2	2
39966849	39979934	32455278	32442276	-	13086	13003	97.52	2	2
40024157	40062549	32407551	32369166	-	38393	38386	97.69	2	2
40084057	40099318	32366103	32350735	-	15262	15369	96.67	2	2
40099515	40118861	32350744	32331485	-	19347	19260	97.44	2	2
40147726	40166704	32308944	32289961	-	18979	18984	97.34	2	2
40176731	40189837	32287979	32274819	-	13107	13161	97.52	2	2
40210660	40241941	32254473	32223350	-	31282	31124	96.4	2	2
40254097	40268579	32210913	32196563	-	14483	14351	96.46	2	2
40273703	40285726	32191726	32179790	-	12024	11937	96.98	2	2
40334124	40356664	32146798	32124264	-	22541	22535	96.52	2	2
40361703	40377528	32114441	32098479	-	15826	15963	95.63	2	2
40392672	40421257	32082410	32054024	-	28586	28387	95.84	2	2
40421413	40441833	32053955	32033384	-	20421	20572	95.61	2	2
40471269	40483642	32011218	31998914	-	12374	12305	96.78	2	2
40536201	40567481	31955379	31924123	-	31281	31257	96.7	2	2
40567479	40591063	31923837	31900239	-	23585	23599	96.3	2	2
40592568	40607669	31900247	31885106	-	15102	15142	97.04	2	2
40615756	40636185	31876763	31856258	-	20430	20506	96.54	2	2
32167361	32184708	27028400	27011056	-	17348	17345	96.62	3	3
32152939	32167404	27009973	26995449	-	14466	14525	96.18	3	3
32120024	32130512	26980562	26970071	-	10489	10492	95.24	3	3
32092361	32115908	26966888	26943477	-	23548	23412	96.73	3	3
32060539	32076096	26930008	26914539	-	15558	15470	97.42	3	3
32048232	32060549	26914304	26901952	-	12318	12353	97.86	3	3
31995325	32008037	26861076	26848344	-	12713	12733	97.01	3	3
31985048	31995323	26848159	26837859	-	10276	10301	97.53	3	3
31969340	31980407	26832272	26821160	-	11068	11113	94.28	3	3
31958892	31969203	26816999	26806696	-	10312	10304	96.39	3	3
31931885	31950662	26795319	26776532	-	18778	18788	95.73	3	3
31917323	31931861	26776396	26761923	-	14539	14474	97.51	3	3
31820249	31850993	26688258	26657518	-	30745	30741	97.45	3	3
31803473	31819904	26657712	26641375	-	16432	16338	95.76	3	3
31792743	31803589	26641376	26630492	-	10847	10885	97.34	3	3
31745158	31771580	26609830	26583253	-	26423	26578	96.07	3	3
31685290	31695318	26563783	26553709	-	10029	10075	97.88	3	3
31666969	31677859	26544837	26534079	-	10891	10759	96.11	3	3
31638438	31666397	26534023	26506053	-	27960	27971	96.59	3	3
31499261	31517515	26411931	26393569	-	18255	18363	97.61	3	3
31435936	31461726	26363698	26337990	-	25791	25709	96.89	3	3
31416716	31427516	26337994	26327291	-	10801	10704	97.3	3	3
31366001	31376592	26304317	26293772	-	10592	10546	97.8	3	3
31321900	31351899	26273399	26243505	-	30000	29895	97.4	3	3
31291801	31305517	26222975	26209307	-	13717	13669	97.6	3	3
31268942	31279991	26190706	26179689	-	11050	11018	95.47	3	3
31255774	31267579	26178600	26166890	-	11806	11711	96.7	3	3
31183210	31214622	26088378	26056917	-	31413	31462	96.6	3	3
31169730	31183180	26056675	26043158	-	13451	13518	96.15	3	3
31125081	31142038	26003500	25986490	-	16958	17011	97.26	3	3
31093454	31106484	25967191	25954132	-	13031	13060	97.77	3	3
31048235	31073033	25932294	25907580	-	24799	24715	95.81	3	3
31036674	31048240	25906847	25895303	-	11567	11545	96.93	3	3
31018306	31035477	25893474	25876155	-	17172	17320	96.59	3	3
30995777	31011870	25869441	25853338	-	16094	16104	97.77	3	3
30970072	30992403	25892090	25869674	-	22332	22417	96.91	3	3
30919292	30947206	25833864	25806214	-	27915	27651	95.3	3	3
30838585	30851017	25726901	25714461	-	12433	12441	98.03	3	3
30760360	30778127	25662856	25645231	-	17768	17626	95.92	3	3
30729950	30740086	25620326	25610138	-	10137	10189	97.09	3	3
30677625	30690868	25572899	25559711	-	13244	13189	96.96	3	3
30655461	30673909	25544321	25525758	-	18449	18564	96.63	3	3
30639776	30650965	25520782	25509698	-	11190	11085	96.36	3	3
30622936	30638312	25508152	25492996	-	15377	15157	95.52	3	3
30572701	30604374	25474446	25442803	-	31674	31644	96	3	3
30529776	30542335	25418530	25405922	-	12560	12609	96.51	3	3
30479892	30494680	25355708	25340933	-	14789	14776	96.54	3	3
30465136	30479182	25340936	25326873	-	14047	14064	96.63	3	3
30420583	30433785	25299526	25286262	-	13203	13265	96.64	3	3
30350627	30365382	25217412	25202596	-	14756	14817	95.88	3	3
30326271	30337142	25187613	25176792	-	10872	10822	96.73	3	3
30304940	30326171	25175344	25154044	-	21232	21301	96.6	3	3
30288087	30304696	25153733	25137161	-	16610	16573	95.53	3	3
30248048	30259674	25096905	25085113	-	11627	11793	94.8	3	3
30034284	30049935	24988170	24972546	-	15652	15625	97.43	3	3
29962163	29981728	24892760	24873316	-	19566	19445	96.87	3	3
29943729	29953913	24861141	24850941	-	10185	10201	96.65	3	3
29902236	29915647	24819162	24805760	-	13412	13403	96.46	3	3
29865818	29879510	24789344	24775603	-	13693	13742	97.13	3	3
29822950	29846047	24760633	24737549	-	23098	23085	95.75	3	3
29792175	29805960	24723248	24709491	-	13786	13758	97.19	3	3
29752078	29763833	24704663	24692911	-	11756	11753	96.51	3	3
29689040	29706337	24646099	24628883	-	17298	17217	96.69	3	3
29648557	29685453	24626435	24589429	-	36897	37007	96.63	3	3
29621717	29632252	24578979	24568239	-	10536	10741	95.95	3	3
29591162	29617279	24563767	24537523	-	26118	26245	96.6	3	3
29545176	29573430	24525315	24496899	-	28255	28417	94.75	3	3
29529405	29540352	24492403	24481472	-	10948	10932	97.39	3	3
29465659	29476721	24481472	24492403	+	11063	10932	96.49	3	3
29450311	29464703	24493736	24508204	+	14393	14469	93.44	3	3
29397079	29412241	24449275	24434105	-	15163	15171	95.92	3	3
29382466	29396857	24434120	24419725	-	14392	14396	97.21	3	3
29364429	29382466	20517332	20535284	+	18038	17953	94.64	3	6
29327427	29342916	24398429	24382871	-	15490	15559	96.73	3	3
29259104	29275539	24320870	24304531	-	16436	16340	95.6	3	3
29235322	29248009	24293078	24280379	-	12688	12700	96.24	3	3
29210108	29221367	24271624	24260422	-	11260	11203	96.87	3	3
29198982	29209711	24260416	24249763	-	10730	10654	96.96	3	3
29132544	29158192	24206880	24181260	-	25649	25621	97.34	3	3
29100298	29111351	24159168	24148173	-	11054	10996	95.52	3	3
28933781	28944180	23954510	23944145	-	10400	10366	97.17	3	3
28911983	28928273	23938607	23922340	-	16291	16268	96.16	3	3
28895522	28911808	23922241	23905983	-	16287	16259	97.68	3	3
28885239	28895522	23905866	23895518	-	10284	10349	97.38	3	3
28849136	28879964	23888287	23857341	-	30829	30947	96.87	3	3
28799087	28826950	23840024	23812134	-	27864	27891	97.78	3	3
28787094	28798186	23812141	23801018	-	11093	11124	97	3	3
28713680	28727970	23789452	23775150	-	14291	14303	97.24	3	3
28575202	28591747	23650685	23634205	-	16546	16481	97.33	3	3
28385236	28398431	23472929	23459715	-	13196	13215	97.4	3	3
28306113	28323929	23409899	23392020	-	17817	17880	96.44	3	3
28262668	28278987	21089918	21073550	-	16320	16369	97.09	3	3
28225827	28236490	21008617	20997959	-	10664	10659	96.13	3	3
28205289	28217638	20980195	20967883	-	12350	12313	95.53	3	3
28120047	28130375	20908359	20898028	-	10329	10332	97.2	3	3
28087251	28098158	20875910	20864953	-	10908	10958	96.16	3	3
27988608	28004308	20795340	20779701	-	15701	15640	96.29	3	3
27973308	27988583	20779575	20764346	-	15276	15230	96.39	3	3
27962075	27973315	20763444	20752213	-	11241	11232	96.3	3	3
27951484	27961635	20751795	20741693	-	10152	10103	93.94	3	3
27882268	27893688	20691039	20679637	-	11421	11403	95.42	3	3
27853903	27865048	20667972	20656811	-	11146	11162	95.06	3	3
27832631	27843181	20582366	20571726	-	10551	10641	96.48	3	3
27786474	27798120	20535803	20524114	-	11647	11690	96.06	3	3
27662412	27675335	20393171	20380273	-	12924	12899	97.69	3	3
27636205	27646454	20364359	20353971	-	10250	10389	95.86	3	3
27604505	27614925	20353967	20343543	-	10421	10425	97	3	3
27511006	27523031	20254705	20242841	-	12026	11865	95.23	3	3
27485157	27507638	20239767	20217215	-	22482	22553	96.72	3	3
27428612	27444371	20174942	20159157	-	15760	15786	97.69	3	3
27417417	27427469	20158802	20148677	-	10053	10126	96.63	3	3
27327711	27354559	23767703	23740862	-	26849	26842	97.94	3	3
27232716	27244337	23625470	23613853	-	11622	11618	94.16	3	3
27043581	27059608	23452332	23436402	-	16028	15931	95.73	3	3
27005318	27022722	23410860	23393414	-	17405	17447	97.31	3	3
26957312	26976239	23336795	23317877	-	18928	18919	97.38	3	3
26896657	26927424	23278896	23248131	-	30768	30766	97.31	3	3
26870735	26892821	23244339	23222118	-	22087	22222	97.62	3	3
26801134	26811603	23162177	23151694	-	10470	10484	96.6	3	3
26729827	26745412	22843857	22828252	-	15586	15606	97.76	3	3
26681413	26699981	22799470	22780774	-	18569	18697	96.3	3	3
26671744	26683636	23020688	23008861	-	11893	11828	96.27	3	3
26652655	26664402	23001223	22989580	-	11748	11644	97.13	3	3
26617673	26628015	22699192	22688898	-	10343	10295	96.43	3	3
26551668	26565197	22901297	22887806	-	13530	13492	96.48	3	3
26527100	26551555	22887821	22863449	-	24456	24373	96.37	3	3
26527010	26542331	22585524	22570200	-	15322	15325	98.17	3	3
26511836	26524941	22565739	22552625	-	13106	13115	96.73	3	3
26487915	26509678	22549944	22528133	-	21764	21812	98.04	3	3
26416319	26431843	22486639	22471117	-	15525	15523	96.9	3	3
26379840	26403630	22458614	22434848	-	23791	23767	94.78	3	3
26323452	26339344	22378712	22362950	-	15893	15763	95.26	3	3
26291100	26308523	22341535	22324273	-	17424	17263	97.22	3	3
26086911	26097866	22145610	22134611	-	10956	11000	96.41	3	3
25990362	26002021	22066437	22054727	-	11660	11711	96.93	3	3
25964659	25988702	22054730	22030790	-	24044	23941	95.89	3	3
25949629	25960365	22024310	22013665	-	10737	10646	97.59	3	3
25934808	25945807	22007588	21996585	-	11000	11004	96.99	3	3
25906547	25916598	21985144	21975064	-	10052	10081	97.81	3	3
25809511	25822413	21869898	21856971	-	12903	12928	97.38	3	3
25740746	25758248	21802089	21784473	-	17503	17617	96.3	3	3
25669857	25683170	16627742	16614448	-	13314	13295	95.57	3	1
25664177	25677037	11750702	11737885	-	12861	12818	96.62	3	3
25595379	25606452	21538663	21527696	-	11074	10968	95.73	3	3
25416780	25455619	21364708	21325932	-	38840	38777	96.13	3	3
25349910	25370017	21286286	21266024	-	20108	20263	96.77	3	3
25294743	25305445	21159632	21148904	-	10703	10729	96.59	3	3
25101861	25115413	20014612	20001080	-	13553	13533	93.82	3	3
25090285	25101723	20001070	19989660	-	11439	11411	96.46	3	3
25072102	25085054	19984857	19971884	-	12953	12974	97.08	3	3
25051468	25069386	19971516	19953269	-	17919	18248	95.88	3	3
25032401	25048300	19943831	19927932	-	15900	15900	97.57	3	3
24982366	25003743	19898398	19876946	-	21378	21453	97.2	3	3
24918733	24936604	19706872	19688971	-	17872	17902	95.8	3	3
24894607	24918726	19688701	19664661	-	24120	24041	97.21	3	3
24852316	24869682	19639092	19621682	-	17367	17411	96.53	3	3
24813853	24824017	19595853	19585670	-	10165	10184	96.89	3	3
24716896	24736473	19518476	19499079	-	19578	19398	96.39	3	3
24702589	24716903	19498589	19484264	-	14315	14326	97.44	3	3
24683762	24697115	19441290	19427922	-	13354	13369	97.16	3	3
24542055	24553649	19233411	19221708	-	11595	11704	96.46	3	3
24484058	24525570	19214050	19172782	-	41513	41269	96.88	3	3
24439452	24450165	19140890	19130134	-	10714	10757	97.24	3	3
24427190	24439916	19125598	19112761	-	12727	12838	96.69	3	3
23974707	23985141	12801429	12811831	+	10435	10403	94.27	3	2
23945145	23960641	18710543	18694977	-	15497	15567	97.45	3	3
23930632	23941401	2291738	2302446	+	10770	10709	93.97	3	7
23915385	23928520	18693530	18680403	-	13136	13128	97.88	3	3
23785870	23796788	18613999	18603104	-	10919	10896	95.41	3	3
23539971	23550802	18411642	18400840	-	10832	10803	96.11	3	3
23521825	23537949	18411642	18395476	-	16125	16167	95.96	3	3
23460900	23483016	18356020	18333619	-	22117	22402	96.17	3	3
23122176	23143181	18043280	18022273	-	21006	21008	97.53	3	3
23092775	23104632	18013594	18001642	-	11858	11953	96.55	3	3
22803648	22846233	17695192	17652689	-	42586	42504	96.49	3	3
22725000	22737117	17634761	17622507	-	12118	12255	95.56	3	3
22695009	22724125	17605032	17575692	-	29117	29341	97.78	3	3
22623030	22659327	17540358	17503841	-	36298	36518	96.24	3	3
22589862	22613839	17494915	17470909	-	23978	24007	96.55	3	3
22542414	22555089	17454015	17441340	-	12676	12676	97.09	3	3
22455465	22467567	17390757	17378701	-	12103	12057	97.4	3	3
22358478	22380349	17315404	17293383	-	21872	22022	96.69	3	3
22333645	22354806	17290966	17269653	-	21162	21314	94.49	3	3
22200161	22220253	17177402	17157215	-	20093	20188	97.7	3	3
22141879	22153808	17104531	17092563	-	11930	11969	96.62	3	3
22099942	22110865	17063006	17052104	-	10924	10903	95.86	3	3
21967503	21983008	16947546	16932017	-	15506	15530	95.51	3	3
21921030	21935381	16900656	16886346	-	14352	14311	94.12	3	3
21906353	21920721	16884914	16870501	-	14369	14414	92.74	3	3
21870380	21883170	16833762	16820937	-	12791	12826	94.71	3	3
21842688	21861960	16791267	16772042	-	19273	19226	97.21	3	3
21797944	21809738	16757826	16745927	-	11795	11900	96.28	3	3
21689991	21704622	16676748	16662233	-	14632	14516	96.8	3	3
21412352	21426906	16471613	16457042	-	14555	14572	97.67	3	3
21370042	21380351	16435511	16425261	-	10310	10251	96.88	3	3
21346815	21358332	16407036	16395580	-	11518	11457	97.3	3	3
21188801	21211225	16217934	16195345	-	22425	22590	96.7	3	3
21155822	21170793	16175945	16161031	-	14972	14915	96.52	3	3
21148659	21170050	15862962	15841595	-	21392	21368	95.8	3	3
21103898	21126259	15827550	15805134	-	22362	22417	98.22	3	3
21093678	21120722	16127329	16100127	-	27045	27203	97.07	3	3
20862989	20876875	15934396	15920410	-	13887	13987	97.12	3	3
20753400	20769502	15569035	15585194	+	16103	16160	94.98	3	3
20650085	20663027	15896468	15909426	+	12943	12959	96.4	3	3
20375238	20387202	15266562	15254495	-	11965	12068	93.35	3	3
20357094	20369457	15248438	15236045	-	12364	12394	98.31	3	3
20345598	20357113	15235471	15224000	-	11516	11472	95.79	3	3
20217129	20228290	15185721	15174557	-	11162	11165	97.69	3	3
20023459	20038454	15060779	15045867	-	14996	14913	97.4	3	3
19750849	19763864	14858374	14845361	-	13016	13014	96.29	3	3
19644904	19676291	14770188	14738857	-	31388	31332	97.07	3	3
19584163	19598104	8408555	8422520	+	13942	13966	95.22	3	4
19026940	19045407	16913244	16931630	+	18468	18387	94.78	3	1
18968277	18979406	5007427	4996480	-	11130	10948	91.72	3	5
18875467	18886868	13392094	13380628	-	11402	11467	93.86	3	3
18741364	18752256	13265289	13254348	-	10893	10942	95.39	3	3
18724442	18739784	13251303	13236028	-	15343	15276	95.07	3	3
18688090	18698317	13209514	13199359	-	10228	10156	93.34	3	3
17995194	18012699	13090091	13107727	+	17506	17637	96.78	3	3
17961046	17984783	13157331	13181095	+	23738	23765	95.83	3	3
17885180	17897180	13230793	13242686	+	12001	11894	95.91	3	3
17862361	17873262	13254348	13265293	+	10902	10946	95.36	3	3
17816169	17831948	13467701	13483446	+	15780	15746	96.41	3	3
17729181	17740050	13395533	13406365	+	10870	10833	94.07	3	3
17668657	17682633	13606177	13620179	+	13977	14003	95.83	3	3
16945237	16957934	20693183	20705879	+	12698	12697	95.37	3	8
16672889	16683768	13772862	13783741	+	10880	10880	96.32	3	3
16123964	16135789	14006381	14018119	+	11826	11739	95.25	3	3
16053816	16071654	14513235	14531127	+	17839	17893	93.69	3	3
16046586	16062216	14642310	14657909	+	15631	15600	95.6	3	3
15953866	15964197	14721512	14731786	+	10332	10275	93.15	3	3
15790778	15801955	12358690	12347666	-	11178	11025	93.97	3	3
15741126	15756142	12272057	12257009	-	15017	15049	96.01	3	3
15602235	15614264	12175748	12163771	-	12030	11978	96.2	3	3
15578951	15593793	12150272	12135368	-	14843	14905	97.18	3	3
15374203	15396326	12025997	12003982	-	22124	22016	97.79	3	3
15233081	15258598	11921610	11896069	-	25518	25542	95.64	3	3
15170679	15191141	11815264	11794911	-	20463	20354	96.89	3	3
15159529	15170454	11794923	11784043	-	10926	10881	96.97	3	3
15133383	15145121	3827186	3838928	+	11739	11743	94.4	3	2
14884933	14896434	11574649	11563136	-	11502	11514	95.63	3	3
14579942	14594388	8219451	8233961	+	14447	14511	93.71	3	8
14413921	14424228	19655274	19665431	+	10308	10158	92.73	3	2
14377466	14389324	7337989	7349796	+	11859	11808	95.43	3	5
14112168	14127862	11219653	11203914	-	15695	15740	97.25	3	3
14035427	14048776	11151782	11138423	-	13350	13360	97.32	3	3
13958878	13976267	11106136	11088826	-	17390	17311	95.89	3	3
13893307	13909270	11048928	11033081	-	15964	15848	94.66	3	3
13859569	13872410	11001783	10989040	-	12842	12744	93.82	3	3
13762948	13774385	10872924	10861410	-	11438	11515	97.01	3	3
13722291	13736450	10848170	10834041	-	14160	14130	96.22	3	3
13483221	13494201	10619982	10608852	-	10981	11131	95.39	3	3
13259185	13274927	10319823	10304023	-	15743	15801	96.65	3	3
13229822	13244940	10288691	10273525	-	15119	15167	96.17	3	3
13209625	13221346	16032569	16020792	-	11722	11778	94.27	3	3
13060492	13088779	10203417	10175040	-	28288	28378	96.62	3	3
12840335	12854865	10011712	9997125	-	14531	14588	96.96	3	3
12546075	12557159	9638337	9627221	-	11085	11117	96.49	3	3
12418169	12431844	9588803	9575235	-	13676	13569	95.91	3	3
12302160	12316378	3672006	3657792	-	14219	14215	96.77	3	8
12058494	12072288	9588803	9574997	-	13795	13807	96.4	3	3
12035480	12049128	9561186	9547625	-	13649	13562	94.5	3	3
11871521	11881853	9408426	9398086	-	10333	10341	96.37	3	3
11604468	11622063	9512582	9495039	-	17596	17544	96.92	3	3
11575409	11596613	9490687	9469523	-	21205	21165	97.1	3	3
11560484	11576541	9477780	9461745	-	16058	16036	94.4	3	3
10947246	10957597	9296953	9286592	-	10352	10362	97.29	3	3
10935289	10947253	9285433	9273576	-	11965	11858	96.3	3	3
10807254	10818143	9057543	9046562	-	10890	10982	95.83	3	3
10794908	10807258	9046121	9033770	-	12351	12352	95.74	3	3
10664411	10677464	8942365	8929346	-	13054	13020	95.67	3	3
10640511	10653332	8925205	8912341	-	12822	12865	94.42	3	3
10223288	10236021	8910437	8897652	-	12734	12786	96.34	3	3
10203625	10223295	8896591	8876873	-	19671	19719	96.87	3	3
9986894	9998743	8584139	8596081	+	11850	11943	95.59	3	3
9646851	9661038	9066254	9051986	-	14188	14269	94.15	3	5
9467763	9480769	8438352	8425229	-	13007	13124	95.32	3	3
9399641	9415010	6670020	6654685	-	15370	15336	96.03	3	7
9134500	9145659	8285599	8274439	-	11160	11161	96.93	3	3
9089193	9100103	8262515	8251567	-	10911	10949	96.2	3	3
8941482	8956261	8049168	8034423	-	14780	14746	95.61	3	3
8915571	8926387	8009143	7998464	-	10817	10680	96.6	3	3
8747502	8758197	7868666	7858019	-	10696	10648	97.42	3	3
8730278	8741834	7853102	7841533	-	11557	11570	95.83	3	3
8577322	8590609	3153517	3166795	+	13288	13279	90.75	3	5
8550335	8561288	7698082	7687089	-	10954	10994	93.23	3	3
8441447	8452438	7589559	7578678	-	10992	10882	91.05	3	3
8361559	8374486	7527957	7515125	-	12928	12833	95.45	3	3
8336504	8351336	7500031	7485182	-	14833	14850	97.26	3	3
8233742	8250559	7415213	7398346	-	16818	16868	95.71	3	3
8095836	8107115	7273043	7261756	-	11280	11288	96.49	3	3
8067302	8080511	7248584	7235317	-	13210	13268	97.3	3	3
8052398	8063361	7232376	7221420	-	10964	10957	95.84	3	3
7918757	7928953	26903284	26913472	+	10197	10189	95.21	3	4
7799640	7815642	7045681	7029590	-	16003	16092	98.72	3	3
7629765	7645349	6970828	6955197	-	15585	15632	97.67	3	3
7586935	7599453	6942716	6930229	-	12519	12488	96.29	3	3
7288021	7310906	6671501	6648574	-	22886	22928	96.33	3	3
7132573	7143770	6527942	6516697	-	11198	11246	95.85	3	3
7029705	7041325	6442407	6430638	-	11621	11770	96.39	3	3
7009552	7025636	6425426	6409414	-	16085	16013	96.62	3	3
6857907	6875274	6276855	6259510	-	17368	17346	96.66	3	3
6794200	6808069	6211937	6198182	-	13870	13756	96.33	3	3
6754958	6767066	6184277	6172290	-	12109	11988	94.69	3	3
6732351	6754740	6171177	6148689	-	22390	22489	95.64	3	3
6720164	6731012	6146572	6135623	-	10849	10950	95.92	3	3
6675543	6686232	6100595	6089876	-	10690	10720	97.08	3	3
6609213	6625301	6039453	6023441	-	16089	16013	97.78	3	3
6517810	6528678	5937565	5926677	-	10869	10889	96.95	3	3
6489601	6509840	5884824	5864685	-	20240	20140	97.24	3	3
6394378	6406808	5828935	5816524	-	12431	12412	97.4	3	3
6363195	6375671	5801389	5788923	-	12477	12467	93.32	3	3
6342144	6361131	5787607	5768680	-	18988	18928	96.67	3	3
6252753	6265456	5710603	5697868	-	12704	12736	97.26	3	3
5992519	6018233	5561436	5535804	-	25715	25633	96.47	3	3
5953152	5966585	5509575	5496088	-	13434	13488	95.41	3	3
5920401	5930587	5470385	5460227	-	10187	10159	94.67	3	3
5885416	5904018	5445219	5426599	-	18603	18621	97.08	3	3
5671309	5681431	5265969	5255800	-	10123	10170	96.77	3	3
5631007	5642373	5209077	5197759	-	11367	11319	96.85	3	3
5494203	5508713	5098907	5084393	-	14511	14515	95.76	3	3
5415083	5426955	4982647	4970751	-	11873	11897	97.86	3	3
5374603	5388446	4951209	4937471	-	13844	13739	95.42	3	3
5240950	5254089	4775247	4762095	-	13140	13153	94.86	3	3
5207950	5225964	4750210	4732136	-	18015	18075	96.45	3	3
5140686	5152094	4690229	4678702	-	11409	11528	95.6	3	3
5081242	5091848	4631462	4620735	-	10607	10728	92.92	3	3
5058439	5076983	4613996	4595532	-	18545	18465	97.1	3	3
5046994	5057898	4594444	4583438	-	10905	11007	96.66	3	3
5012192	5023110	4562080	4551068	-	10919	11013	95.68	3	3
4910147	4927701	4477762	4460203	-	17555	17560	95.16	3	3
4875457	4892859	4443446	4426083	-	17403	17364	95.41	3	3
4639488	4649584	4189628	4179519	-	10097	10110	95.93	3	3
4575480	4592633	4140922	4123692	-	17154	17231	93.19	3	3
4546735	4558277	4103517	4092009	-	11543	11509	95.14	3	3
4490290	4506961	4082590	4065860	-	16672	16731	95.98	3	3
4439341	4454075	4026252	4011472	-	14735	14781	97.63	3	3
4417781	4428140	4000684	3990271	-	10360	10414	96.34	3	3
4339253	4350775	3912825	3901484	-	11523	11342	95.23	3	3
4259036	4281870	3858157	3835323	-	22835	22835	96.02	3	3
4209248	4231671	3812247	3789800	-	22424	22448	97.13	3	3
4190247	4208081	3789808	3772037	-	17835	17772	96.4	3	3
4091291	4101602	3668368	3657996	-	10312	10373	96.5	3	3
4022119	4036734	3618360	3603752	-	14616	14609	97.09	3	3
3998285	4020379	3402077	3380212	-	22095	21866	95.65	3	3
3957120	3969852	3354268	3341579	-	12733	12690	95.69	3	3
3863963	3885158	3263621	3242713	-	21196	20909	95.34	3	3
3841561	3863967	3242379	3219801	-	22407	22579	95.49	3	3
3808908	3821793	3212636	3199712	-	12886	12925	97.83	3	3
3790757	3806221	3192587	3177227	-	15465	15361	96.99	3	3
3729591	3761867	3141098	3108748	-	32277	32351	97.69	3	3
3709411	3729601	3107633	3087416	-	20191	20218	96.8	3	3
3651816	3674132	3063398	3040999	-	22317	22400	96.05	3	3
3583428	3596198	2997077	2984271	-	12771	12807	97.59	3	3
3569792	3581307	2981259	2969651	-	11516	11609	94.39	3	3
3553529	3565426	2964735	2952816	-	11898	11920	95.11	3	3
3533287	3547561	2947634	2933380	-	14275	14255	93.19	3	3
3490530	3502174	2917274	2905629	-	11645	11646	96.4	3	3
3305187	3324808	2796727	2777206	-	19622	19522	96.46	3	3
3175966	3186761	2709174	2698332	-	10796	10843	97.09	3	3
3107978	3118137	2667417	2657261	-	10160	10157	97.63	3	3
3094287	3104962	2656418	2645778	-	10676	10641	97.86	3	3
3071399	3082847	2637266	2625858	-	11449	11409	96.06	3	3
3050571	3063880	2618687	2605484	-	13310	13204	97.4	3	3
2961773	2984571	2577526	2554829	-	22799	22698	96.25	3	3
2867367	2882010	2495226	2480528	-	14644	14699	96.69	3	3
2762577	2783340	2357642	2336897	-	20764	20746	95.17	3	3
2733098	2744689	2322113	2310465	-	11592	11649	98.02	3	3
2660944	2671331	2250078	2239574	-	10388	10505	96.8	3	3
2639362	2649768	2227709	2217213	-	10407	10497	96.25	3	3
2605412	2623419	2217202	2199364	-	18008	17839	95.64	3	3
2590040	2604792	2195061	2180472	-	14753	14590	96.66	3	3
2573913	2590076	2180302	2164136	-	16164	16167	96.53	3	3
2555022	2573651	2163700	2145069	-	18630	18632	97.3	3	3
2532078	2546185	2137098	2122931	-	14108	14168	95.9	3	3
2446753	2461875	2096630	2081526	-	15123	15105	97.69	3	3
2424521	2445851	2081533	2060268	-	21331	21266	98.12	3	3
2400307	2420186	2059777	2039977	-	19880	19801	97.86	3	3
2360410	2371727	2011590	2000328	-	11318	11263	95.9	3	3
2309478	2330179	1975640	1954891	-	20702	20750	97.9	3	3
2188525	2198708	1798287	1788027	-	10184	10261	97.47	3	3
2126211	2140528	1754689	1740373	-	14318	14317	97.05	3	3
2074329	2086531	1698849	1686710	-	12203	12140	96.93	3	3
2042824	2058517	1675350	1659675	-	15694	15676	97.08	3	3
2028300	2042307	1659383	1645352	-	14008	14032	97.09	3	3
2011231	2028095	1645359	1628452	-	16865	16908	97.76	3	3
1991732	2004745	1620500	1607562	-	13014	12939	96.61	3	3
1956859	1966898	1592892	1582833	-	10040	10060	94.44	3	3
1869542	1896854	1493558	1466233	-	27313	27326	97.24	3	3
1833788	1847754	1439964	1426074	-	13967	13891	94.96	3	3
1733974	1763099	1359201	1330133	-	29126	29069	96.79	3	3
1702782	1724596	1320315	1298459	-	21815	21857	97.67	3	3
1691718	1701759	1296964	1286897	-	10042	10068	96.18	3	3
1615164	1629906	1274094	1259463	-	14743	14632	95.32	3	3
1588154	1602613	1224297	1209897	-	14460	14401	96.41	3	3
1551858	1572973	1188656	1167497	-	21116	21160	96.27	3	3
1330804	1343652	1194892	1182122	-	12849	12771	95.2	3	3
1270929	1285835	1162466	1147596	-	14907	14871	97.64	3	3
1201326	1220961	1078807	1059161	-	19636	19647	96.11	3	3
1164664	1179271	1043808	1029056	-	14608	14753	97.04	3	3
1146314	1162471	1026896	1010628	-	16158	16269	95.99	3	3
1118950	1137090	996043	978119	-	18141	17925	92.75	3	3
1012661	1024292	931559	919990	-	11632	11570	96.85	3	3
932072	942989	855945	866881	+	10918	10937	95.77	3	3
874377	903575	769346	740232	-	29199	29115	96.63	3	3
746346	757428	620634	609512	-	11083	11123	96.98	3	3
618168	630714	478792	466350	-	12547	12443	97.12	3	3
555305	578575	452454	429313	-	23271	23142	95.34	3	3
444248	456592	338929	326584	-	12345	12346	96.82	3	3
385905	397663	286018	274182	-	11759	11837	96.25	3	3
369298	380039	268790	258052	-	10742	10739	96.64	3	3
357647	368819	258054	247068	-	11173	10987	94.73	3	3
270910	291759	165531	144568	-	20850	20964	95.43	3	3
232620	251044	131073	112736	-	18425	18338	96.66	3	3
200312	211556	25253349	25242171	-	11245	11179	95.1	3	8
155211	165760	93553	82928	-	10550	10626	96.78	3	3
132061	142235	70301	60112	-	10175	10190	98.37	3	3
9227	20064	656252	667070	+	10838	10819	95.23	4	4
52412	62897	545342	555892	+	10486	10551	94.61	4	4
182425	214816	625155	657610	+	32392	32456	96.82	4	4
230123	241324	670915	682053	+	11202	11139	96.65	4	4
242106	259024	682045	698967	+	16919	16923	97.18	4	4
266826	276860	703619	713749	+	10035	10131	95.27	4	4
282491	296031	719880	733303	+	13541	13424	95.83	4	4
308177	318859	748620	759261	+	10683	10642	96.98	4	4
319046	340026	759283	780266	+	20981	20984	97.28	4	4
342284	352491	782608	792760	+	10208	10153	96.24	4	4
373789	386335	820139	832652	+	12547	12514	96.46	4	4
387580	399567	833977	846018	+	11988	12042	96.94	4	4
401050	412598	847614	859198	+	11549	11585	97.16	4	4
414608	428304	861248	874887	+	13697	13640	96.8	4	4
432111	447286	884034	899244	+	15176	15211	96.38	4	4
454681	477724	905743	928688	+	23044	22946	95.23	4	4
482512	492682	935527	945765	+	10171	10239	94.35	4	4
515783	539617	977844	1001747	+	23835	23904	97.18	4	4
540270	553440	1001740	1014848	+	13171	13109	96.37	4	4
555025	568822	1014841	1028586	+	13798	13746	97.13	4	4
580251	591505	1041004	1052338	+	11255	11335	97.26	4	4
591700	624141	1052379	1084714	+	32442	32336	97.05	4	4
667408	690331	1140409	1163316	+	22924	22908	96.38	4	4
690325	711019	1163553	1184315	+	20695	20763	97.53	4	4
747536	769707	1227201	1249338	+	22172	22138	95.92	4	4
776971	803257	1257834	1284250	+	26287	26417	95.92	4	4
810052	821981	1288910	1300882	+	11930	11973	97.43	4	4
829342	847308	1308669	1326552	+	17967	17884	96.2	4	4
860796	872563	1339026	1350796	+	11768	11771	95.63	4	4
894285	909540	1375438	1390769	+	15256	15332	96.59	4	4
917079	937086	1403333	1423392	+	20008	20060	96.29	4	4
950591	973910	1431855	1455348	+	23320	23494	97.71	4	4
1012922	1024034	1496839	1508082	+	11113	11244	96.25	4	4
1034646	1049596	1518655	1533693	+	14951	15039	96.15	4	4
1169112	1179238	1793646	1803808	+	10127	10163	97.44	4	4
1209440	1224845	1826780	1842211	+	15406	15432	96.82	4	4
1261026	1271129	1889056	1899135	+	10104	10080	95.75	4	4
1281857	1300252	1914354	1932654	+	18396	18301	96.63	4	4
1306030	1317661	1932649	1944190	+	11632	11542	95.58	4	4
1352065	1364708	1943878	1956491	+	12644	12614	95.93	4	4
1434360	1450058	2029466	2045079	+	15699	15614	96.87	4	4
1549386	1561769	2163111	2175539	+	12384	12429	97.55	4	4
1588662	1606552	2114360	2132076	+	17891	17717	96.25	4	4
1622421	1637290	2148630	2163470	+	14870	14841	96.99	4	4
1691129	1710838	2217324	2236959	+	19710	19636	96.3	4	4
1711753	1745890	2236970	2271072	+	34138	34103	96.94	4	4
1786969	1806719	2304650	2324578	+	19751	19929	96.07	4	4
1818804	1830709	2324882	2336788	+	11906	11907	97.4	4	4
1844494	1854913	2389283	2399667	+	10420	10385	97.2	4	4
1868370	1888649	2413699	2433934	+	20280	20236	95.62	4	4
1893645	1907124	2438437	2451996	+	13480	13560	97.23	4	4
1924982	1962014	2471240	2508030	+	37033	36791	96.65	4	4
1968494	1989367	2515848	2536812	+	20874	20965	96.22	4	4
2062520	2076566	2617710	2631767	+	14047	14058	97.55	4	4
2121440	2132143	2661811	2672624	+	10704	10814	97.29	4	4
2138796	2164878	2679655	2705766	+	26083	26112	96.52	4	4
2208156	2221262	2748935	2762031	+	13107	13097	96.3	4	4
2298849	2324377	2870604	2896177	+	25529	25574	96.69	4	4
2325584	2337564	2898028	2909999	+	11981	11972	95.56	4	4
2415632	2438808	2985678	3008911	+	23177	23234	97.38	4	4
2479267	2493660	3049682	3064082	+	14394	14401	97.39	4	4
2515288	2526008	3089495	3100180	+	10721	10686	95.99	4	4
2565468	2605466	3167251	3207363	+	39999	40113	97.6	4	4
2668716	2695903	3215107	3242234	+	27188	27128	96.5	4	4
2715918	2731829	3248609	3264586	+	15912	15978	97.58	4	4
2741862	2762977	3274535	3295627	+	21116	21093	97.59	4	4
2763599	2779554	3316166	3332034	+	15956	15869	95.89	4	4
2831904	2843159	3376012	3387290	+	11256	11279	96.68	4	4
2885158	2902525	3435153	3452564	+	17368	17412	97.41	4	4
2902715	2912820	3452645	3462675	+	10106	10031	95.17	4	4
2946852	2958705	3500264	3511965	+	11854	11702	96.49	4	4
2987302	3001053	3553566	3567197	+	13752	13632	96.87	4	4
3027601	3040432	3392593	3405343	+	12832	12751	97.78	4	4
3101581	3116400	3464928	3479616	+	14820	14689	95.81	4	4
3154112	3165792	3500264	3511943	+	11681	11680	96.72	4	4
3171190	3184935	3512377	3526311	+	13746	13935	94.07	4	4
3288478	3319180	3553689	3584304	+	30703	30616	96.51	4	4
3319862	3345553	3585165	3610842	+	25692	25678	98.32	4	4
3362430	3382891	3617669	3638118	+	20462	20450	98.58	4	4
3382888	3402211	3638337	3657578	+	19324	19242	96.78	4	4
3403899	3423326	3659323	3678711	+	19428	19389	97.09	4	4
3423776	3434328	3678713	3689413	+	10553	10701	95.02	4	4
3463872	3474689	3710615	3721429	+	10818	10815	97.55	4	4
3476256	3501804	3721425	3746863	+	25549	25439	98.02	4	4
3577010	3588231	4148127	4159200	+	11222	11074	96.35	4	4
3588262	3600049	4159329	4171126	+	11788	11798	97.58	4	4
3614728	3642128	4214873	4242192	+	27401	27320	97.24	4	4
3647818	3670742	4247177	4270108	+	22925	22932	96.19	4	4
3701841	3715790	4301230	4315214	+	13950	13985	94.61	4	4
3717944	3728274	4023931	4034294	+	10331	10364	97.11	4	4
3762508	3784153	4362850	4384417	+	21646	21568	96.8	4	4
3789199	3812227	4389653	4412684	+	23029	23032	96.41	4	4
3821340	3833361	4427810	4439737	+	12022	11928	96.83	4	4
3833357	3846306	4440143	4453119	+	12950	12977	97.34	4	4
3846465	3862285	4453121	4468987	+	15821	15867	96.11	4	4
4063625	4076612	4697036	4709984	+	12988	12949	95.92	4	4
4108911	4119716	4730904	4741632	+	10806	10729	96.07	4	4
4121413	4135007	4744671	4758333	+	13595	13663	97.79	4	4
4163079	4187608	4781613	4806078	+	24530	24466	96.25	4	4
4206066	4226777	4814828	4835525	+	20712	20698	96.31	4	4
4247128	4263199	4850846	4866754	+	16072	15909	97.37	4	4
4283227	4303733	4887151	4907638	+	20507	20488	97.64	4	4
4338682	4353446	4939849	4954647	+	14765	14799	96.74	4	4
4356725	4383069	4958758	4984991	+	26345	26234	97.4	4	4
4402261	4415329	5003960	5017002	+	13069	13043	98.16	4	4
4430793	4440954	5044138	5054276	+	10162	10139	95.33	4	4
4441455	4455281	5054277	5068132	+	13827	13856	97.9	4	4
4489764	4507810	5078611	5096646	+	18047	18036	97.43	4	4
4549758	4569202	5133359	5152736	+	19445	19378	96.91	4	4
4614757	4625752	5194376	5205483	+	10996	11108	95.07	4	4
4776710	4802264	5136530	5162105	+	25555	25576	96.47	4	4
4816887	4831028	5176359	5190495	+	14142	14137	94.52	4	4
4834886	4845929	5194376	5205445	+	11044	11070	95.67	4	4
4866275	4898523	5367041	5399068	+	32249	32028	96.34	4	4
4937741	4952309	5431928	5446549	+	14569	14622	95.82	4	4
4959543	4982437	5451512	5474405	+	22895	22894	96.74	4	4
4988731	4998989	5480321	5490543	+	10259	10223	94.82	4	4
5008887	5019610	5500849	5511606	+	10724	10758	95.6	4	4
5025113	5037897	5514964	5527784	+	12785	12821	97.84	4	4
5057245	5074474	5543665	5560922	+	17230	17258	96.85	4	4
5074470	5090522	5561436	5577584	+	16053	16149	95.54	4	4
5096202	5118064	5583677	5605638	+	21863	21962	96.22	4	4
5124727	5159441	5611338	5646105	+	34715	34768	96.76	4	4
5218304	5233785	5697896	5713536	+	15482	15641	96.07	4	4
5244745	5262221	5755815	5773400	+	17477	17586	94.92	4	4
5264050	5284589	5773402	5793932	+	20540	20531	97.25	4	4
5291183	5303007	5801677	5813480	+	11825	11804	97.85	4	4
5321191	5342523	5844385	5865726	+	21333	21342	97.09	4	4
5351431	5378765	5875214	5902331	+	27335	27118	96.69	4	4
5381413	5436913	5904764	5960412	+	55501	55649	96.56	4	4
5441707	5458295	5943825	5960412	+	16589	16588	96.26	4	4
5476200	5489233	5979004	5992118	+	13034	13115	96.8	4	4
5499983	5512090	6003110	6015289	+	12108	12180	96.87	4	4
5620211	5640956	6036185	6056929	+	20746	20745	98.14	4	4
5970275	5982597	2269930	2282259	+	12323	12330	92.73	4	5
5991161	6002033	6023825	6034687	+	10873	10863	99.06	4	4
6077698	6090608	5719213	5706261	-	12911	12953	93.99	4	5
6204338	6216614	539014	526782	-	12277	12233	93.55	4	2
6350235	6360696	6426877	6437458	+	10462	10582	95.4	4	4
6372788	6384647	6024332	6036179	+	11860	11848	98.78	4	4
6385197	6405928	6036185	6056923	+	20732	20739	98.47	4	4
6418163	6433064	6929219	6914372	-	14902	14848	89.35	4	8
6456293	6468107	6097345	6109172	+	11815	11828	95.58	4	4
6591636	6605694	6445497	6459569	+	14059	14073	97.56	4	4
6619833	6634113	6483845	6498296	+	14281	14452	96.2	4	4
6657202	6667209	6525816	6535863	+	10008	10048	95.73	4	4
6740914	6756072	6572267	6587486	+	15159	15220	97.51	4	4
6865094	6879779	6696714	6711417	+	14686	14704	96.97	4	4
6880121	6895011	6711413	6726278	+	14891	14866	97.74	4	4
6905377	6915931	6736770	6747329	+	10555	10560	96.44	4	4
6962726	6972824	6785626	6795659	+	10099	10034	97.04	4	4
6977368	6987658	6830981	6841307	+	10291	10327	95.99	4	4
7014168	7028270	6870257	6884312	+	14103	14056	95.82	4	4
7049938	7079959	6895433	6925478	+	30022	30046	96.94	4	4
7129788	7150805	6985538	7006687	+	21018	21150	95.82	4	4
7151633	7162599	7006682	7017664	+	10967	10983	93.76	4	4
7167162	7179024	7023464	7035297	+	11863	11834	97.99	4	4
7182580	7196032	7039397	7052863	+	13453	13467	96.23	4	4
7295664	7314938	7210813	7230102	+	19275	19290	95.8	4	4
7315206	7327567	7230272	7242731	+	12362	12460	96.14	4	4
7342081	7353099	7258203	7269220	+	11019	11018	97.49	4	4
7489892	7513088	7291247	7314392	+	23197	23146	97.09	4	4
7505049	7522670	7302728	7320302	+	17622	17575	96.65	4	4
7538890	7551350	7335663	7348200	+	12461	12538	96.61	4	4
7551462	7571942	7348200	7368693	+	20481	20494	98	4	4
7628056	7640079	7406646	7418662	+	12024	12017	96.28	4	4
7644495	7660904	7422833	7439243	+	16410	16411	95.79	4	4
7664811	7685077	7442160	7462563	+	20267	20404	96.11	4	4
7702014	7719025	527729	544846	+	17012	17118	89.88	4	2
7838564	7849205	83724	94371	+	10642	10648	97.97	4	4
7899134	7913924	8184027	8169170	-	14791	14858	96.64	4	4
8167618	8184470	7624149	7640969	+	16853	16821	97.06	4	4
8230362	8275824	7710475	7755809	+	45463	45335	97.42	4	4
8275603	8287352	8051808	8040089	-	11750	11720	97.41	4	4
8277267	8288411	8356212	8345051	-	11145	11162	97.61	4	4
8298160	8317199	8030577	8011552	-	19040	19026	95.7	4	4
8370440	8382863	7916635	7904200	-	12424	12436	98.16	4	4
8386136	8398825	8389759	8402516	+	12690	12758	97.26	4	4
8478054	8516421	8444181	8482651	+	38368	38471	96.85	4	4
8528395	8548472	8494872	8515006	+	20078	20135	97.43	4	4
8594325	8622795	8552168	8580685	+	28471	28518	97.51	4	4
8641526	8654516	8588147	8601007	+	12991	12861	94.85	4	4
8779154	8790508	8642159	8653467	+	11355	11309	98.48	4	4
8790571	8809708	8655384	8674508	+	19138	19125	96.02	4	4
8891619	8903711	8786377	8798597	+	12093	12221	95.63	4	4
8914523	8929253	8798592	8813228	+	14731	14637	96.35	4	4
8951556	8963570	8865884	8877969	+	12015	12086	97.4	4	4
8968022	8988376	8877965	8898309	+	20355	20345	97.31	4	4
9041788	9053709	8940705	8952587	+	11922	11883	97.52	4	4
9053919	9066788	8952584	8965467	+	12870	12884	96.16	4	4
9172950	9190562	9005339	9023044	+	17613	17706	97.12	4	4
9206445	9217691	9049030	9060264	+	11247	11235	95.51	4	4
9218245	9232244	9235783	9249881	+	14000	14099	96.71	4	4
[truncated: 2,150 more rows]
