# Supplementary material for: Haplotype-resolved genome assembly for tetraploid Chinese cherry (Prunus pseudocerasus) offers insights into fruit firmness
Source: Hortic Res. 2024 Jul 8;11(7):uhae142. doi: 10.1093/hr/uhae142 (PMC11233885; doi:10.1093/hr/uhae142)
Supplement: Web_Material_uhae142 [file web_material_uhae142.zip › Supplementary Tables-revised/Table S24-revised.xlsx]

## Sheet: Table S24
Table S24. The statistics of PruPse vs. PruAvi, PruPse vs. PruPer, and PruPse vs. PruSer synteny maps.
Type	PruPse vs. PruAvi	PruPse vs. PruPer	PruPse vs. PruSer
Total synteny block (number)	2757	6439	4147
Note: PruPse: Prunus pseudocerasus, PruAvi: P. avium, PruPer: P. persica, PruSer: P. serrulate.
