# Supplementary material for: Haplotype-resolved genome assembly for tetraploid Chinese cherry (Prunus pseudocerasus) offers insights into fruit firmness
Source: Hortic Res. 2024 Jul 8;11(7):uhae142. doi: 10.1093/hr/uhae142 (PMC11233885; doi:10.1093/hr/uhae142)
Supplement: Web_Material_uhae142 [file web_material_uhae142.zip › Supplementary Tables-revised/Table S25.xlsx]

## Sheet: Table S25
Table S25. Syntenic blocks between Prunus avium and P. pseudocerasus.
PruAvi_start_position	PruAvi_end_position	Chr	PruPse_start_position	PruPse_end_position	Chr	Gene number	strand
Prunus_avium_FUN_000051-T2	Prunus_avium_FUN_000107-T1	1	PAV01G000010	PAV01G000770	1	45	-
Prunus_avium_FUN_000120-T1	Prunus_avium_FUN_001431-T1	1	PAV01G000830	PAV01G019790	1	1377	+
Prunus_avium_FUN_001427-T1	Prunus_avium_FUN_001644-T1	1	PAV01G019850	PAV01G023020	1	229	+
Prunus_avium_FUN_001707-T1	Prunus_avium_FUN_001867-T1	1	PAV01G023040	PAV01G025620	1	164	+
Prunus_avium_FUN_001873-T1	Prunus_avium_FUN_001923-T1	1	PAV01G027160	PAV01G027880	1	47	+
Prunus_avium_FUN_001958-T1	Prunus_avium_FUN_002034-T1	1	PAV01G028840	PAV01G029980	1	68	+
Prunus_avium_FUN_002061-T1	Prunus_avium_FUN_002239-T1	1	PAV01G031870	PAV01G034520	1	167	+
Prunus_avium_FUN_002167-T1	Prunus_avium_FUN_002235-T1	1	PAV01G035930	PAV01G036850	1	57	+
Prunus_avium_FUN_002311-T1	Prunus_avium_FUN_002347-T1	1	PAV01G036310	PAV01G036850	1	32	+
Prunus_avium_FUN_002364-T1	Prunus_avium_FUN_002401-T1	1	PAV01G037930	PAV01G038390	1	36	+
Prunus_avium_FUN_002422-T1	Prunus_avium_FUN_002523-T1	1	PAV01G038400	PAV01G039570	1	91	+
Prunus_avium_FUN_002482-T1	Prunus_avium_FUN_002523-T1	1	PAV01G048290	PAV01G048980	1	35	+
Prunus_avium_FUN_002549-T1	Prunus_avium_FUN_002627-T1	1	PAV01G049000	PAV01G050040	1	71	+
Prunus_avium_FUN_002550-T1	Prunus_avium_FUN_002630-T1	1	PAV01G039590	PAV01G040340	1	64	+
Prunus_avium_FUN_002737-T1	Prunus_avium_FUN_002821-T1	1	PAV01G041570	PAV01G042750	1	76	+
Prunus_avium_FUN_002842-T1	Prunus_avium_FUN_002885-T1	1	PAV01G042740	PAV01G043730	1	41	+
Prunus_avium_FUN_003171-T1	Prunus_avium_FUN_003209-T1	1	PAV01G053820	PAV01G054280	1	43	+
Prunus_avium_FUN_003307-T1	Prunus_avium_FUN_003345-T1	1	PAV01G054440	PAV01G054940	1	38	+
Prunus_avium_FUN_003307-T1	Prunus_avium_FUN_003362-T1	1	PAV01G055200	PAV01G055920	1	54	+
Prunus_avium_FUN_003437-T1	Prunus_avium_FUN_003805-T1	1	PAV01G058000	PAV01G063800	1	376	+
Prunus_avium_FUN_003806-T1	Prunus_avium_FUN_003872-T1	1	PAV01G064750	PAV01G065820	1	71	+
Prunus_avium_FUN_003902-T1	Prunus_avium_FUN_004137-T1	1	PAV01G065800	PAV01G068760	1	217	+
Prunus_avium_FUN_004126-T1	Prunus_avium_FUN_004685-T1	1	PAV01G069640	PAV01G076270	1	569	+
Prunus_avium_FUN_004686-T1	Prunus_avium_FUN_005688-T1	1	PAV01G075630	PAV01G085850	1	998	+
Prunus_avium_FUN_005618-T1	Prunus_avium_FUN_006534-T1	1	PAV01G085890	PAV01G095140	1	908	+
Prunus_avium_FUN_006538-T1	Prunus_avium_FUN_007235-T1	1	PAV01G093460	PAV01G101880	1	735	+
Prunus_avium_FUN_007240-T1	Prunus_avium_FUN_007579-T1	1	PAV01G104210	PAV01G108500	1	358	-
Prunus_avium_FUN_007583-T1	Prunus_avium_FUN_007615-T1	1	PAV01G103410	PAV01G103810	1	36	-
Prunus_avium_FUN_007638-T1	Prunus_avium_FUN_007694-T1	1	PAV01G102430	PAV01G103400	1	70	-
Prunus_avium_FUN_007698-T1	Prunus_avium_FUN_007814-T1	1	PAV01G101900	PAV01G103340	1	125	+
Prunus_avium_FUN_007995-T1	Prunus_avium_FUN_008224-T1	2	PAV02G001010	PAV02G005310	2	213	-
Prunus_avium_FUN_008243-T1	Prunus_avium_FUN_008381-T1	2	PAV02G005560	PAV02G007140	2	123	+
Prunus_avium_FUN_008316-T1	Prunus_avium_FUN_008363-T1	2	PAV02G008130	PAV02G008570	2	39	+
Prunus_avium_FUN_008444-T1	Prunus_avium_FUN_008479-T1	2	PAV02G009140	PAV02G009790	2	38	+
Prunus_avium_FUN_008510-T1	Prunus_avium_FUN_008597-T1	2	PAV02G009800	PAV02G010640	2	67	+
Prunus_avium_FUN_008628-T2	Prunus_avium_FUN_008702-T1	2	PAV02G010660	PAV02G011860	2	72	+
Prunus_avium_FUN_008720-T1	Prunus_avium_FUN_008863-T1	2	PAV02G012600	PAV02G014720	2	128	+
Prunus_avium_FUN_008921-T1	Prunus_avium_FUN_009075-T1	2	PAV02G015190	PAV02G017910	2	141	+
Prunus_avium_FUN_009137-T1	Prunus_avium_FUN_009264-T1	2	PAV02G018140	PAV02G019900	2	108	+
Prunus_avium_FUN_009645-T1	Prunus_avium_FUN_009698-T1	2	PAV02G025290	PAV02G026170	2	47	+
Prunus_avium_FUN_009661-T1	Prunus_avium_FUN_009748-T1	2	PAV02G026430	PAV02G027440	2	57	+
Prunus_avium_FUN_009931-T1	Prunus_avium_FUN_010139-T1	2	PAV02G031300	PAV02G033500	2	150	+
Prunus_avium_FUN_010354-T1	Prunus_avium_FUN_010484-T1	2	PAV02G035100	PAV02G037180	2	124	+
Prunus_avium_FUN_010504-T1	Prunus_avium_FUN_010773-T1	2	PAV02G037210	PAV02G041750	2	279	+
Prunus_avium_FUN_010803-T1	Prunus_avium_FUN_010848-T3	2	PAV02G041810	PAV02G042540	2	50	+
Prunus_avium_FUN_010914-T1	Prunus_avium_FUN_012104-T1	2	PAV02G043500	PAV02G061010	2	1274	+
Prunus_avium_FUN_012024-T1	Prunus_avium_FUN_012487-T1	2	PAV02G061090	PAV02G065560	2	455	+
Prunus_avium_FUN_012562-T1	Prunus_avium_FUN_012980-T1	2	PAV02G065580	PAV02G070530	2	461	+
Prunus_avium_FUN_012982-T1	Prunus_avium_FUN_013177-T1	2	PAV02G070600	PAV02G072630	2	202	-
Prunus_avium_FUN_013338-T1	Prunus_avium_FUN_013974-T1	3	PAV03G052420	PAV03G060210	3	660	-
Prunus_avium_FUN_013996-T1	Prunus_avium_FUN_014174-T1	3	PAV03G050420	PAV03G052140	3	151	-
Prunus_avium_FUN_014176-T1	Prunus_avium_FUN_014302-T1	3	PAV03G048910	PAV03G050640	3	126	+
Prunus_avium_FUN_014313-T1	Prunus_avium_FUN_014640-T1	3	PAV03G043350	PAV03G048900	3	327	-
Prunus_avium_FUN_014662-T1	Prunus_avium_FUN_040080-T1	3	PAV03G040020	PAV03G042800	3	137	-
Prunus_avium_FUN_014798-T1	Prunus_avium_FUN_014936-T1	3	PAV03G040460	PAV03G043430	3	141	-
Prunus_avium_FUN_015023-T1	Prunus_avium_FUN_015174-T1	3	PAV03G035520	PAV03G037820	3	141	-
Prunus_avium_FUN_015203-T1	Prunus_avium_FUN_015246-T1	3	PAV03G034680	PAV03G035370	3	42	-
Prunus_avium_FUN_015373-T1	Prunus_avium_FUN_015445-T1	3	PAV03G030870	PAV03G032450	3	81	-
Prunus_avium_FUN_015482-T1	Prunus_avium_FUN_015555-T1	3	PAV03G026400	PAV03G027630	3	69	+
Prunus_avium_FUN_015521-T1	Prunus_avium_FUN_015562-T1	3	PAV03G025100	PAV03G025650	3	38	-
Prunus_avium_FUN_015588-T1	Prunus_avium_FUN_015731-T1	3	PAV03G023320	PAV03G024910	3	109	-
Prunus_avium_FUN_015624-T1	Prunus_avium_FUN_015661-T4	3	PAV03G030420	PAV03G030790	3	33	+
Prunus_avium_FUN_015757-T1	Prunus_avium_FUN_015798-T1	3	PAV03G022340	PAV03G022830	3	32	-
Prunus_avium_FUN_015829-T1	Prunus_avium_FUN_016240-T1	3	PAV03G016950	PAV03G022070	3	388	-
Prunus_avium_FUN_016269-T1	Prunus_avium_FUN_016553-T1	3	PAV03G013740	PAV03G016950	3	273	-
Prunus_avium_FUN_016586-T1	Prunus_avium_FUN_016749-T1	3	PAV03G007710	PAV03G009450	3	155	-
Prunus_avium_FUN_016754-T1	Prunus_avium_FUN_016825-T1	3	PAV03G012960	PAV03G013720	3	62	-
Prunus_avium_FUN_016902-T1	Prunus_avium_FUN_017170-T1	3	PAV03G009890	PAV03G012570	3	251	-
Prunus_avium_FUN_017198-T1	Prunus_avium_FUN_017250-T1	3	PAV03G009500	PAV03G009890	3	43	-
Prunus_avium_FUN_017238-T1	Prunus_avium_FUN_017357-T1	3	PAV03G005860	PAV03G007060	3	117	-
Prunus_avium_FUN_017408-T1	Prunus_avium_FUN_017581-T1	3	PAV03G004080	PAV03G005970	3	172	-
Prunus_avium_FUN_017584-T1	Prunus_avium_FUN_017934-T1	3	PAV03G000100	PAV03G003580	3	314	-
Prunus_avium_FUN_017949-T1	Prunus_avium_FUN_018008-T1	3	PAV03G033220	PAV03G034440	3	49	-
Prunus_avium_FUN_031546-T1	Prunus_avium_FUN_031771-T1	4	PAV04G000140	PAV04G002350	4	167	+
Prunus_avium_FUN_031798-T1	Prunus_avium_FUN_032175-T1	4	PAV04G002410	PAV04G005960	4	367	+
Prunus_avium_FUN_032139-T1	Prunus_avium_FUN_032562-T1	4	PAV04G006010	PAV04G011450	4	438	+
Prunus_avium_FUN_032545-T1	Prunus_avium_FUN_032681-T1	4	PAV04G012050	PAV04G013520	4	119	+
Prunus_avium_FUN_032696-T1	Prunus_avium_FUN_032761-T1	4	PAV04G012790	PAV04G013510	4	58	+
Prunus_avium_FUN_032786-T1	Prunus_avium_FUN_032858-T1	4	PAV04G013750	PAV04G014960	4	76	+
Prunus_avium_FUN_032844-T1	Prunus_avium_FUN_033022-T1	4	PAV04G015520	PAV04G018140	4	195	+
Prunus_avium_FUN_033033-T1	Prunus_avium_FUN_033109-T1	4	PAV04G017290	PAV04G018130	4	74	+
Prunus_avium_FUN_033126-T1	Prunus_avium_FUN_033682-T1	4	PAV04G018210	PAV04G024970	4	538	+
Prunus_avium_FUN_033672-T1	Prunus_avium_FUN_033719-T1	4	PAV04G025390	PAV04G026030	4	48	+
Prunus_avium_FUN_033771-T1	Prunus_avium_FUN_034051-T1	4	PAV04G025360	PAV04G030540	4	319	+
Prunus_avium_FUN_034067-T1	Prunus_avium_FUN_034453-T1	4	PAV04G032900	PAV04G039580	4	411	+
Prunus_avium_FUN_034564-T1	Prunus_avium_FUN_034651-T1	4	PAV04G041420	PAV04G043250	4	87	+
Prunus_avium_FUN_034657-T2	Prunus_avium_FUN_034811-T1	4	PAV04G043970	PAV04G047030	4	169	+
Prunus_avium_FUN_034816-T1	Prunus_avium_FUN_034970-T1	4	PAV04G047430	PAV04G049520	4	135	+
Prunus_avium_FUN_034998-T1	Prunus_avium_FUN_035105-T1	4	PAV04G051650	PAV04G054050	4	104	+
Prunus_avium_FUN_034997-T1	Prunus_avium_FUN_035032-T1	4	PAV04G050250	PAV04G051080	4	32	+
Prunus_avium_FUN_035108-T1	Prunus_avium_FUN_035394-T1	4	PAV04G060980	PAV04G064730	4	226	+
Prunus_avium_FUN_035346-T1	Prunus_avium_FUN_035418-T1	4	PAV04G059390	PAV04G060320	4	61	-
Prunus_avium_FUN_035439-T2	Prunus_avium_FUN_035524-T1	4	PAV04G058010	PAV04G059360	4	74	-
Prunus_avium_FUN_023702-T2	Prunus_avium_FUN_023797-T1	5	PAV05G034570	PAV05G036100	5	85	+
Prunus_avium_FUN_023703-T1	Prunus_avium_FUN_023916-T1	5	PAV05G040400	PAV05G045390	5	221	-
Prunus_avium_FUN_023807-T1	Prunus_avium_FUN_023865-T1	5	PAV05G036980	PAV05G037480	5	47	+
Prunus_avium_FUN_023948-T1	Prunus_avium_FUN_023981-T1	5	PAV05G038710	PAV05G040280	5	45	-
Prunus_avium_FUN_023984-T1	Prunus_avium_FUN_024242-T1	5	PAV05G047360	PAV05G052160	5	252	+
Prunus_avium_FUN_023985-T1	Prunus_avium_FUN_024040-T1	5	PAV05G037610	PAV05G038170	5	49	+
Prunus_avium_FUN_024248-T1	Prunus_avium_FUN_024287-T1	5	PAV05G045920	PAV05G047230	5	47	+
Prunus_avium_FUN_040168-T1	Prunus_avium_FUN_024722-T1	5	PAV05G022990	PAV05G030780	5	459	-
Prunus_avium_FUN_024726-T1	Prunus_avium_FUN_025076-T1	5	PAV05G017630	PAV05G022520	5	355	-
Prunus_avium_FUN_025022-T1	Prunus_avium_FUN_025314-T1	5	PAV05G013760	PAV05G017570	5	289	-
Prunus_avium_FUN_025406-T1	Prunus_avium_FUN_026085-T1	5	PAV05G006290	PAV05G013750	5	712	-
Prunus_avium_FUN_026090-T1	Prunus_avium_FUN_026147-T1	5	PAV05G006300	PAV05G006860	5	60	-
Prunus_avium_FUN_026149-T1	Prunus_avium_FUN_026272-T1	5	PAV05G004970	PAV05G006260	5	120	-
Prunus_avium_FUN_026271-T1	Prunus_avium_FUN_026318-T1	5	PAV05G004510	PAV05G004870	5	44	+
Prunus_avium_FUN_026320-T1	Prunus_avium_FUN_026724-T1	5	PAV05G000150	PAV05G004440	5	400	-
Prunus_avium_FUN_018300-T1	Prunus_avium_FUN_019670-T1	6	PAV06G059640	PAV06G076600	6	1372	-
Prunus_avium_FUN_019715-T1	Prunus_avium_FUN_019767-T1	6	PAV06G056880	PAV06G057700	6	58	+
Prunus_avium_FUN_019770-T3	Prunus_avium_FUN_019831-T1	6	PAV06G058550	PAV06G059520	6	61	+
Prunus_avium_FUN_019773-T1	Prunus_avium_FUN_019811-T1	6	PAV06G058060	PAV06G058440	6	33	+
Prunus_avium_FUN_019823-T1	Prunus_avium_FUN_019868-T1	6	PAV06G055860	PAV06G056850	6	53	-
Prunus_avium_FUN_019961-T1	Prunus_avium_FUN_020052-T1	6	PAV06G052140	PAV06G053240	6	83	-
Prunus_avium_FUN_020058-T1	Prunus_avium_FUN_020153-T1	6	PAV06G045500	PAV06G047070	6	95	+
Prunus_avium_FUN_020090-T1	Prunus_avium_FUN_020151-T1	6	PAV06G036600	PAV06G037780	6	63	-
Prunus_avium_FUN_020113-T1	Prunus_avium_FUN_020164-T2	6	PAV06G043570	PAV06G045100	6	62	-
Prunus_avium_FUN_020206-T1	Prunus_avium_FUN_020267-T1	6	PAV06G035700	PAV06G036290	6	41	-
Prunus_avium_FUN_020258-T1	Prunus_avium_FUN_020312-T1	6	PAV06G038270	PAV06G039060	6	51	+
Prunus_avium_FUN_020441-T1	Prunus_avium_FUN_020543-T2	6	PAV06G050010	PAV06G051250	6	85	+
Prunus_avium_FUN_020492-T1	Prunus_avium_FUN_020535-T1	6	PAV06G032690	PAV06G033510	6	39	-
Prunus_avium_FUN_020492-T1	Prunus_avium_FUN_020526-T1	6	PAV06G040840	PAV06G041540	6	33	+
Prunus_avium_FUN_020772-T1	Prunus_avium_FUN_020902-T1	6	PAV06G028490	PAV06G029810	6	108	-
Prunus_avium_FUN_020900-T1	Prunus_avium_FUN_021029-T1	6	PAV06G026510	PAV06G028450	6	122	-
Prunus_avium_FUN_021033-T1	Prunus_avium_FUN_021562-T1	6	PAV06G018100	PAV06G026120	6	542	-
Prunus_avium_FUN_021528-T1	Prunus_avium_FUN_022215-T1	6	PAV06G009360	PAV06G017980	6	711	-
Prunus_avium_FUN_022239-T1	Prunus_avium_FUN_022444-T1	6	PAV06G007100	PAV06G009350	6	205	-
Prunus_avium_FUN_022471-T1	Prunus_avium_FUN_023137-T1	6	PAV06G000010	PAV06G007040	6	655	-
Prunus_avium_FUN_036007-T1	Prunus_avium_FUN_036080-T1	7	PAV07G011190	PAV07G012590	7	73	+
Prunus_avium_FUN_036134-T1	Prunus_avium_FUN_036256-T1	7	PAV07G008730	PAV07G010520	7	117	+
Prunus_avium_FUN_036324-T1	Prunus_avium_FUN_036476-T1	7	PAV07G012920	PAV07G014750	7	115	+
Prunus_avium_FUN_036791-T1	Prunus_avium_FUN_036902-T1	7	PAV07G018100	PAV07G019080	7	65	+
Prunus_avium_FUN_036913-T1	Prunus_avium_FUN_036945-T1	7	PAV07G006420	PAV07G007370	7	34	+
Prunus_avium_FUN_036939-T1	Prunus_avium_FUN_036990-T1	7	PAV07G021950	PAV07G022720	7	43	+
Prunus_avium_FUN_037100-T1	Prunus_avium_FUN_037448-T1	7	PAV07G023560	PAV07G027850	7	288	+
Prunus_avium_FUN_037116-T1	Prunus_avium_FUN_037163-T1	7	PAV07G002090	PAV07G002760	7	41	-
Prunus_avium_FUN_037471-T1	Prunus_avium_FUN_037512-T1	7	PAV07G037580	PAV07G038050	7	37	-
Prunus_avium_FUN_037535-T1	Prunus_avium_FUN_037782-T1	7	PAV07G033580	PAV07G037570	7	270	-
Prunus_avium_FUN_037816-T1	Prunus_avium_FUN_037847-T1	7	PAV07G030510	PAV07G031640	7	41	-
Prunus_avium_FUN_037877-T2	Prunus_avium_FUN_038680-T1	7	PAV07G038250	PAV07G048100	7	812	+
Prunus_avium_FUN_038721-T1	Prunus_avium_FUN_039270-T1	7	PAV07G048190	PAV07G053770	7	547	+
Prunus_avium_FUN_039284-T1	Prunus_avium_FUN_039436-T1	7	PAV07G053780	PAV07G055360	7	160	+
Prunus_avium_FUN_039444-T1	Prunus_avium_FUN_039478-T1	7	PAV07G055370	PAV07G055720	7	36	-
Prunus_avium_FUN_039488-T1	Prunus_avium_FUN_039875-T1	7	PAV07G055780	PAV07G060360	7	437	+
Prunus_avium_FUN_027093-T1	Prunus_avium_FUN_027187-T1	8	PAV08G056030	PAV08G057780	8	90	-
Prunus_avium_FUN_027149-T1	Prunus_avium_FUN_027230-T1	8	PAV08G043710	PAV08G045330	8	81	-
Prunus_avium_FUN_027277-T1	Prunus_avium_FUN_027440-T1	8	PAV08G057420	PAV08G059990	8	140	+
Prunus_avium_FUN_027327-T1	Prunus_avium_FUN_027602-T1	8	PAV08G051130	PAV08G054890	8	245	-
Prunus_avium_FUN_040213-T1	Prunus_avium_FUN_027855-T1	8	PAV08G047780	PAV08G051800	8	247	-
Prunus_avium_FUN_027864-T1	Prunus_avium_FUN_027953-T1	8	PAV08G042920	PAV08G044460	8	91	-
Prunus_avium_FUN_027955-T1	Prunus_avium_FUN_028040-T1	8	PAV08G040150	PAV08G041730	8	83	-
Prunus_avium_FUN_028081-T1	Prunus_avium_FUN_028241-T1	8	PAV08G037510	PAV08G039870	8	138	-
Prunus_avium_FUN_028311-T1	Prunus_avium_FUN_028390-T1	8	PAV08G036070	PAV08G037250	8	64	-
Prunus_avium_FUN_028472-T1	Prunus_avium_FUN_028558-T1	8	PAV08G033610	PAV08G034510	8	63	-
Prunus_avium_FUN_028803-T1	Prunus_avium_FUN_028884-T1	8	PAV08G030320	PAV08G031750	8	87	-
Prunus_avium_FUN_028915-T1	Prunus_avium_FUN_029070-T1	8	PAV08G028470	PAV08G030290	8	115	-
Prunus_avium_FUN_029091-T1	Prunus_avium_FUN_029318-T1	8	PAV08G025260	PAV08G028460	8	224	-
Prunus_avium_FUN_029340-T1	Prunus_avium_FUN_029430-T1	8	PAV08G024570	PAV08G025770	8	88	-
Prunus_avium_FUN_029379-T1	Prunus_avium_FUN_029540-T1	8	PAV08G022740	PAV08G024680	8	154	-
Prunus_avium_FUN_029542-T1	Prunus_avium_FUN_029588-T1	8	PAV08G019650	PAV08G020690	8	57	+
Prunus_avium_FUN_029607-T1	Prunus_avium_FUN_029939-T1	8	PAV08G015410	PAV08G019620	8	308	-
Prunus_avium_FUN_029942-T1	Prunus_avium_FUN_030063-T1	8	PAV08G014590	PAV08G015960	8	122	-
Prunus_avium_FUN_029997-T1	Prunus_avium_FUN_030147-T1	8	PAV08G020790	PAV08G022500	8	138	+
Prunus_avium_FUN_030151-T1	Prunus_avium_FUN_030728-T1	8	PAV08G008640	PAV08G014540	8	579	-
Prunus_avium_FUN_030744-T1	Prunus_avium_FUN_031458-T1	8	PAV08G000290	PAV08G008570	8	702	-
						33424
