# Supplementary material for: Haplotype-resolved genome assembly for tetraploid Chinese cherry (Prunus pseudocerasus) offers insights into fruit firmness
Source: Hortic Res. 2024 Jul 8;11(7):uhae142. doi: 10.1093/hr/uhae142 (PMC11233885; doi:10.1093/hr/uhae142)
Supplement: Web_Material_uhae142 [file web_material_uhae142.zip › Supplementary Tables-revised/Table S26.xlsx]

## Sheet: Table S26
Table S26. Syntenic blocks between Prunus pseudocerasus and P. serrulata.
PruPse_start_position	PruPse_end_position	Chr	PruSer_start_position	PruSer_end_position	Chr	Gene number	strand
PAV01G000010	PAV01G000770	1	EVM0008448.1	EVM0025059.1	1	41	-
PAV01G000930	PAV01G019790	1	EVM0021211.1	EVM0014663.2	1	1294	+
PAV01G019850	PAV01G023020	1	EVM0022274.1	EVM0006674.2	1	208	+
PAV01G023040	PAV01G024920	1	EVM0016483.1	EVM0009611.1	1	111	+
PAV01G024930	PAV01G025550	1	EVM0012982.1	EVM0005111.1	1	40	-
PAV01G025150	PAV01G026480	1	EVM0013213.1	EVM0013525.1	1	62	+
PAV01G027200	PAV01G028160	1	EVM0011287.3	EVM0028101.1	1	50	+
PAV01G028840	PAV01G029860	1	EVM0021373.1	EVM0023000.1	1	57	+
PAV01G030890	PAV01G031650	1	EVM0006785.1	EVM0003393.1	1	31	+
PAV01G031840	PAV01G035190	1	EVM0005726.1	EVM0017605.1	1	196	+
PAV01G035930	PAV01G036710	1	EVM0021337.1	EVM0001875.3	1	43	+
PAV01G037820	PAV01G044080	1	EVM0020168.1	EVM0024701.1	1	322	+
PAV01G044810	PAV01G046270	1	EVM0008933.1	EVM0028319.1	1	50	+
PAV01G048960	PAV01G050400	1	EVM0001341.1	EVM0020068.3	1	76	+
PAV01G053820	PAV01G054940	1	EVM0008454.1	EVM0007267.1	1	80	+
PAV01G055020	PAV01G056330	1	EVM0008492.1	EVM0005540.1	1	91	+
PAV01G058000	PAV01G059990	1	EVM0004426.1	EVM0028030.1	1	132	+
PAV01G060600	PAV01G063800	1	EVM0005808.1	EVM0026573.1	1	177	+
PAV01G064750	PAV01G068700	1	EVM0000383.1	EVM0007761.1	1	257	+
PAV01G069640	PAV01G085850	1	EVM0019823.1	EVM0016016.1	1	1393	+
PAV01G085890	PAV01G103810	1	EVM0003059.1	EVM0016641.1	1	1585	+
PAV01G104210	PAV01G108450	1	EVM0028750.1	EVM0001154.1	1	350	+
PAV02G001020	PAV02G006970	2	EVM0011769.1	EVM0018790.1	2	291	-
PAV02G009040	PAV02G009850	2	EVM0028195.1	EVM0010958.1	2	67	-
PAV02G009880	PAV02G014900	2	EVM0004641.1	EVM0019966.1	2	230	+
PAV02G015630	PAV02G017830	2	EVM0003732.1	EVM0004783.1	2	104	+
PAV02G019370	PAV02G019940	2	EVM0019391.1	EVM0017877.1	2	34	+
PAV02G020440	PAV02G021770	2	EVM0008431.1	EVM0024491.1	2	57	+
PAV02G025290	PAV02G028630	2	EVM0001111.1	EVM0026021.1	2	119	+
PAV02G030800	PAV02G031530	2	EVM0005017.2	EVM0020100.1	2	46	+
PAV02G031990	PAV02G042540	2	EVM0000100.1	EVM0020826.1	2	588	+
PAV02G044360	PAV02G056650	2	EVM0028504.1	EVM0000287.1	2	818	+
PAV02G056740	PAV02G060990	2	EVM0018317.1	EVM0018197.1	2	327	+
PAV02G061100	PAV02G065560	2	EVM0008082.1	EVM0007308.1	2	415	+
PAV02G065580	PAV02G070530	2	EVM0013747.1	EVM0012422.1	2	431	+
PAV02G070600	PAV02G072630	2	EVM0009927.1	EVM0002499.1	2	192	-
PAV03G000130	PAV03G007690	3	EVM0025890.1	EVM0022936.1	3	622	-
PAV03G007710	PAV03G009450	3	EVM0009359.1	EVM0013073.1	3	143	-
PAV03G009500	PAV03G011050	3	EVM0007464.1	EVM0023718.1	3	135	-
PAV03G010590	PAV03G013430	3	EVM0008711.1	EVM0021310.1	3	222	-
PAV03G013740	PAV03G017520	3	EVM0004747.1	EVM0012084.1	3	254	-
PAV03G017870	PAV03G022070	3	EVM0026452.1	EVM0005874.1	3	278	-
PAV03G022320	PAV03G025650	3	EVM0022851.1	EVM0003290.1	3	186	-
PAV03G026370	PAV03G027630	3	EVM0011405.1	EVM0028210.1	3	80	+
PAV03G030880	PAV03G032450	3	EVM0015366.1	EVM0014234.1	3	76	-
PAV03G033220	PAV03G037810	3	EVM0004856.1	EVM0023574.1	3	202	-
PAV03G038730	PAV03G041600	3	EVM0024044.1	EVM0022375.1	3	110	-
PAV03G042080	PAV03G060210	3	EVM0011801.1	EVM0019015.1	3	1177	-
PAV04G000030	PAV04G005920	4	EVM0021805.1	EVM0001848.1	4	491	+
PAV04G006020	PAV04G007460	4	EVM0022845.1	EVM0020224.1	4	110	+
PAV04G006900	PAV04G011620	4	EVM0021160.1	EVM0004543.1	4	325	+
PAV04G012060	PAV04G013520	4	EVM0001293.1	EVM0000565.1	4	104	+
PAV04G013770	PAV04G014950	4	EVM0007165.1	EVM0019691.1	4	70	+
PAV04G015530	PAV04G026930	4	EVM0004077.1	EVM0021440.1	4	827	+
PAV04G026040	PAV04G030540	4	EVM0000116.1	EVM0010971.1	4	268	+
PAV04G030620	PAV04G031310	4	EVM0014668.1	EVM0015912.1	4	35	+
PAV04G032700	PAV04G039150	4	EVM0009081.1	EVM0000220.1	4	373	+
PAV04G040120	PAV04G040860	4	EVM0006478.1	EVM0005524.1	4	46	+
PAV04G041420	PAV04G042600	4	EVM0013966.1	EVM0025100.1	4	51	+
PAV04G043970	PAV04G047040	4	EVM0025469.1	EVM0028854.1	4	157	+
PAV04G047430	PAV04G051080	4	EVM0004055.1	EVM0026536.1	4	162	+
PAV04G051650	PAV04G054370	4	EVM0021018.1	EVM0018554.1	4	101	+
PAV04G058010	PAV04G060320	4	EVM0021245.1	EVM0007422.1	4	115	+
PAV04G061070	PAV04G064750	4	EVM0013973.1	EVM0001580.1	4	175	-
PAV05G000150	PAV05G004440	5	EVM0015506.1	EVM0024469.1	5	374	-
PAV05G004510	PAV05G004870	5	EVM0011762.1	EVM0002438.1	5	40	+
PAV05G004970	PAV05G006260	5	EVM0028674.2	EVM0005658.1	5	122	-
PAV05G006290	PAV05G013730	5	EVM0025776.1	EVM0015542.1	5	667	-
PAV05G013750	PAV05G017570	5	EVM0022901.1	EVM0002526.1	5	281	-
PAV05G017630	PAV05G022520	5	EVM0009681.1	EVM0027227.2	5	370	-
PAV05G022990	PAV05G025240	5	EVM0008939.1	EVM0013088.1	5	149	-
PAV05G024970	PAV05G026590	5	EVM0019412.1	EVM0006569.1	5	97	+
PAV05G026780	PAV05G027700	5	EVM0016096.1	EVM0026598.1	5	61	-
PAV05G028310	PAV05G030970	5	EVM0021547.1	EVM0015484.2	5	151	-
PAV05G034140	PAV05G036520	5	EVM0029021.1	EVM0012711.3	5	93	-
PAV05G036920	PAV05G037480	5	EVM0004319.1	EVM0024725.1	5	38	-
PAV05G038720	PAV05G041000	5	EVM0014395.1	EVM0021055.1	5	69	+
PAV05G041690	PAV05G043640	5	EVM0004341.1	EVM0026273.1	5	88	+
PAV05G044100	PAV05G045290	5	EVM0004631.1	EVM0028609.1	5	39	+
PAV05G045350	PAV05G047230	5	EVM0021602.1	EVM0007902.1	5	61	+
PAV05G047340	PAV05G052440	5	EVM0014475.1	EVM0014395.1	5	227	-
PAV06G000010	PAV06G013060	6	EVM0011748.1	EVM0009608.1	6	1099	-
PAV06G011770	PAV06G018000	6	EVM0003589.1	EVM0004283.1	6	507	-
PAV06G018050	PAV06G025830	6	EVM0005113.1	EVM0015305.1	6	484	-
PAV06G026310	PAV06G030230	6	EVM0005309.1	EVM0011968.1	6	232	-
PAV06G035520	PAV06G038000	6	EVM0002054.1	EVM0006236.1	6	118	-
PAV06G040960	PAV06G041860	6	EVM0015361.1	EVM0028828.1	6	37	+
PAV06G045460	PAV06G047080	6	EVM0016734.1	EVM0004388.1	6	92	+
PAV06G048350	PAV06G049560	6	EVM0014021.1	EVM0008591.1	6	54	+
PAV06G049760	PAV06G051820	6	EVM0009739.1	EVM0011904.1	6	88	+
PAV06G052140	PAV06G053260	6	EVM0014998.1	EVM0025398.3	6	90	-
PAV06G054620	PAV06G056850	6	EVM0003112.1	EVM0006139.1	6	158	-
PAV06G056880	PAV06G057690	6	EVM0016690.1	EVM0022788.1	6	55	+
PAV06G058540	PAV06G059490	6	EVM0007097.1	EVM0006088.1	6	66	+
PAV06G059630	PAV06G076600	6	EVM0009346.1	EVM0024203.1	6	1334	-
PAV07G007860	PAV07G010600	7	EVM0024205.2	EVM0023281.2	7	124	-
PAV07G010960	PAV07G015240	7	EVM0007575.1	EVM0023847.1	7	199	+
PAV07G018260	PAV07G019660	7	EVM0017978.1	EVM0004910.1	7	49	+
PAV07G022360	PAV07G023170	7	EVM0013113.1	EVM0028314.1	7	36	+
PAV07G023560	PAV07G025180	7	EVM0005307.1	EVM0012802.1	7	89	+
PAV07G025550	PAV07G029350	7	EVM0011982.1	EVM0027684.1	7	174	+
PAV07G029720	PAV07G031640	7	EVM0019257.1	EVM0018439.1	7	82	+
PAV07G031990	PAV07G032730	7	EVM0000982.1	EVM0024299.1	7	38	+
PAV07G033580	PAV07G048100	7	EVM0026283.1	EVM0011867.1	7	1124	+
PAV07G048190	PAV07G053770	7	EVM0000507.1	EVM0019770.1	7	509	+
PAV07G053780	PAV07G060360	7	EVM0014974.1	EVM0004339.2	7	601	+
PAV08G000370	PAV08G014140	8	EVM0026320.1	EVM0026019.1	8	1218	-
PAV08G014590	PAV08G019620	8	EVM0022364.1	EVM0009945.1	8	348	-
PAV08G019640	PAV08G020690	8	EVM0008956.1	EVM0016144.1	8	48	+
PAV08G020780	PAV08G022500	8	EVM0023761.1	EVM0020065.1	8	129	+
PAV08G022920	PAV08G034510	8	EVM0023568.3	EVM0010253.1	8	638	-
PAV08G035130	PAV08G041660	8	EVM0024452.1	EVM0028912.1	8	262	-
PAV08G042630	PAV08G044110	8	EVM0010064.1	EVM0014326.1	8	81	-
PAV08G044120	PAV08G046050	8	EVM0012973.1	EVM0002233.1	8	129	-
PAV08G048270	PAV08G053700	8	EVM0015267.1	EVM0028295.1	8	340	+
PAV08G054450	PAV08G054920	8	EVM0016319.1	EVM0022810.1	8	44	+
PAV08G056030	PAV08G057120	8	EVM0027671.2	EVM0013098.1	8	57	-
PAV08G057400	PAV08G059980	8	EVM0021706.2	EVM0013192.1	8	126	-
						31046
