# Supplementary material for: Haplotype-resolved genome assembly for tetraploid Chinese cherry (Prunus pseudocerasus) offers insights into fruit firmness
Source: Hortic Res. 2024 Jul 8;11(7):uhae142. doi: 10.1093/hr/uhae142 (PMC11233885; doi:10.1093/hr/uhae142)
Supplement: Web_Material_uhae142 [file web_material_uhae142.zip › Supplementary Tables-revised/Table S27.xlsx]

## Sheet: Table S27
Table S27. Syntenic blocks between Prunus serrulata and P. persica.
PruSer_start_position	PruSer_end_position	Chr	PruPer_start_position	PruPer_end_position	Chr	Gene number	strand
EVM0004273.1	EVM0009820.1	1	Pper_XP_020409757.1	Pper_XP_007222224.1	1	1330	+
EVM0001388.2	EVM0009611.1	1	Pper_XP_020424615.1	Pper_XP_020410602.1	1	148	+
EVM0013214.1	EVM0022806.1	1	Pper_XP_007224857.2	Pper_XP_007227259.1	1	2962	+
EVM0003378.1	EVM0001154.1	1	Pper_XP_007223407.1	Pper_XP_020411426.1	1	999	+
EVM0012683.1	EVM0006066.1	2	Pper_XP_020412008.1	Pper_XP_020412697.1	2	92	-
EVM0014332.1	EVM0002113.1	2	Pper_XP_020411917.1	Pper_XP_007218132.1	2	151	+
EVM0028195.1	EVM0010958.1	2	Pper_XP_007219000.1	Pper_XP_020414129.1	2	51	-
EVM0025408.1	EVM0026564.1	2	Pper_XP_007220257.1	Pper_XP_007221189.2	2	367	+
EVM0025881.1	EVM0016529.1	2	Pper_XP_007218261.1	Pper_XP_007218013.1	2	454	+
EVM0019678.1	EVM0001377.1	2	Pper_XP_007220383.1	Pper_XP_007218415.1	2	1401	+
EVM0015714.1	EVM0002499.1	2	Pper_XP_007219524.2	Pper_XP_007218025.1	2	551	+
EVM0011801.1	EVM0015366.1	3	Pper_XP_020414919.1	Pper_XP_020416605.1	3	1186	+
EVM0008242.1	EVM0006678.1	3	Pper_XP_020414369.1	Pper_XP_020416653.1	3	48	-
EVM0014234.1	EVM0002053.1	3	Pper_XP_020415561.1	Pper_XP_007198809.2	3	71	-
EVM0028891.1	EVM0011939.1	3	Pper_XP_007216377.1	Pper_XP_007216685.1	3	113	+
EVM0013715.1	EVM0005874.1	3	Pper_XP_020415977.1	Pper_XP_007215718.2	3	196	+
EVM0004747.1	EVM0022936.1	3	Pper_XP_007215583.1	Pper_XP_007215007.2	3	1195	+
EVM0018517.1	EVM0004618.1	4	Pper_XP_007211387.1	Pper_XP_007214453.1	4	1661	+
EVM0002261.1	EVM0025100.1	4	Pper_XP_020417016.1	Pper_XP_007214004.2	4	575	+
EVM0028179.1	EVM0017333.1	4	Pper_XP_020417013.1	Pper_XP_007211852.1	4	478	+
EVM0010075.1	EVM0001580.1	4	Pper_XP_020418371.1	Pper_XP_007212143.1	4	36	+
EVM0014475.1	EVM0026598.1	5	Pper_XP_007210323.1	Pper_XP_020420474.1	5	463	+
EVM0027095.1	EVM0015941.1	5	Pper_XP_020420474.1	Pper_XP_007211028.1	5	77	-
EVM0006787.1	EVM0024469.1	5	Pper_XP_007209867.1	Pper_XP_007210364.1	5	1800	+
EVM0009346.1	EVM0008591.1	6	Pper_XP_020422833.1	Pper_XP_007205755.1	6	1531	+
EVM0025578.1	EVM0011968.1	6	Pper_XP_007214824.1	Pper_XP_020422377.1	6	247	+
EVM0006233.1	EVM0004283.1	6	Pper_XP_007205203.1	Pper_XP_007208297.1	6	747	+
EVM0011748.1	EVM0009608.1	6	Pper_XP_007208011.1	Pper_XP_020421916.1	6	987	+
EVM0024205.2	EVM0026196.1	7	Pper_XP_020424872.1	Pper_XP_007202333.1	7	264	+
EVM0027502.1	EVM0005307.1	7	Pper_XP_020423640.1	Pper_XP_020424341.1	7	88	+
EVM0014932.1	EVM0012377.1	7	Pper_XP_007202305.2	Pper_XP_007216512.1	7	122	+
EVM0015051.1	EVM0004021.1	7	Pper_XP_007217581.1	Pper_XP_020423561.1	7	2059	+
EVM0015267.1	EVM0012929.1	8	Pper_XP_007200171.2	Pper_XP_020425801.1	8	222	+
EVM0024368.1	EVM0015157.1	8	Pper_XP_007201121.1	Pper_XP_007200686.2	8	131	+
EVM0026337.1	EVM0002233.1	8	Pper_XP_007201036.1	Pper_XP_007201341.1	8	43	+
EVM0014151.1	EVM0020065.1	8	Pper_XP_007200532.1	Pper_XP_007201612.1	8	1083	+
EVM0023851.1	EVM0003960.1	8	Pper_XP_020409402.1	Pper_XP_020425619.1	8	1084	+
						25013
