# Supplementary material for: Haplotype-resolved genome assembly for tetraploid Chinese cherry (Prunus pseudocerasus) offers insights into fruit firmness
Source: Hortic Res. 2024 Jul 8;11(7):uhae142. doi: 10.1093/hr/uhae142 (PMC11233885; doi:10.1093/hr/uhae142)
Supplement: Web_Material_uhae142 [file web_material_uhae142.zip › Supplementary Tables-revised/Table S28-revised.xlsx]

## Sheet: Table S28
Table S28. The gene family statistics of Prunus pseudocerasus.
Gene faimly_id	gene_id
0	PAV00G000110;PAV00G002490;PAV00G004780;PAV00G004790;PAV00G007550;PAV00G009180;PAV00G009200;PAV00G009350;PAV00G010090;PAV00G010580;PAV00G010620;PAV00G011920;PAV00G014550;PAV00G025330;PAV00G025630;PAV00G025760;PAV00G025770;PAV00G028990;PAV00G032050;PAV00G035720;PAV00G038550;PAV00G039050;PAV00G041020;PAV00G041670;PAV00G046860;PAV00G047220;PAV00G047230;PAV00G048480;PAV00G053360;PAV00G053380;PAV00G055…
1	PAV00G000740;PAV00G000930;PAV00G001250;PAV00G001270;PAV00G003360;PAV00G003370;PAV00G003740;PAV00G003750;PAV00G005100;PAV00G007700;PAV00G008550;PAV00G008590;PAV00G009100;PAV00G009110;PAV00G009120;PAV00G009560;PAV00G009730;PAV00G009930;PAV00G009940;PAV00G012120;PAV00G012140;PAV00G012230;PAV00G012250;PAV00G012270;PAV00G012910;PAV00G012930;PAV00G013130;PAV00G016380;PAV00G016390;PAV00G016400;PAV00G016…
2	PAV00G002660;PAV00G003510;PAV00G007880;PAV00G008220;PAV00G008240;PAV00G009210;PAV00G009280;PAV00G009290;PAV00G009430;PAV00G009610;PAV00G011850;PAV00G011980;PAV00G017340;PAV00G018530;PAV00G021100;PAV00G021940;PAV00G022030;PAV00G023240;PAV00G023260;PAV00G024900;PAV00G025250;PAV00G025930;PAV00G026190;PAV00G027670;PAV00G028210;PAV00G033320;PAV00G033330;PAV00G033960;PAV00G034050;PAV00G034060;PAV00G034…
3	PAV00G004930;PAV00G005110;PAV00G007010;PAV00G008570;PAV00G008580;PAV00G009080;PAV00G009090;PAV00G009950;PAV00G010500;PAV00G010660;PAV00G013110;PAV00G016360;PAV00G016650;PAV00G019040;PAV00G020830;PAV00G022330;PAV00G023660;PAV00G027350;PAV00G028160;PAV00G028800;PAV00G033370;PAV00G035880;PAV00G037340;PAV00G043030;PAV00G043430;PAV00G044590;PAV00G051890;PAV00G052390;PAV00G054070;PAV00G054080;PAV00G054…
4	PAV00G001480;PAV00G001640;PAV00G003590;PAV00G003980;PAV00G009890;PAV00G018130;PAV00G023700;PAV00G024590;PAV00G027930;PAV00G034660;PAV00G034850;PAV00G035570;PAV00G035710;PAV00G036050;PAV00G036060;PAV00G036480;PAV00G037240;PAV00G037580;PAV00G038530;PAV00G039480;PAV00G041150;PAV00G043490;PAV00G044650;PAV00G052410;PAV00G053300;PAV00G053500;PAV00G054330;PAV00G054520;PAV00G054800;PAV00G062930;PAV00G067…
5	PAV00G000720;PAV00G007660;PAV00G009320;PAV00G012960;PAV00G017750;PAV00G026540;PAV00G028610;PAV00G030120;PAV00G034820;PAV00G034970;PAV00G037310;PAV00G039960;PAV00G044640;PAV00G046140;PAV00G047300;PAV00G051420;PAV00G052030;PAV00G052290;PAV00G052630;PAV00G055010;PAV00G055020;PAV00G055040;PAV00G055050;PAV00G055100;PAV00G055140;PAV00G057860;PAV00G059830;PAV00G075010;PAV00G075240;PAV00G078980;PAV00G096…
6	PAV00G008620;PAV00G008630;PAV00G023210;PAV01G027430;PAV01G099580;PAV02G019760;PAV02G019790;PAV02G019900;PAV02G019940;PAV05G032340;PAV08G038760;PAV08G040320;PAV08G040570;PAV08G040590;PAV08G040610;PAV08G040620;PAV08G041410;PAV08G041520;PAV08G041580;PAV08G041670;PAV08G041720;PAV08G042280;PAV08G042320;PAV08G042510;PAV08G042570;PAV08G042630;PAV08G042790;PAV08G045870;PAV08G046080;PAV08G046440;PAV08G046…
7	PAV00G001590;PAV00G002440;PAV00G002450;PAV00G002810;PAV00G004970;PAV00G005250;PAV00G008010;PAV00G008020;PAV00G008420;PAV00G008710;PAV00G008720;PAV00G011210;PAV00G011220;PAV00G012730;PAV00G013800;PAV00G016830;PAV00G017190;PAV00G017200;PAV00G017720;PAV00G017840;PAV00G017850;PAV00G017960;PAV00G017970;PAV00G021370;PAV00G030510;PAV00G035070;PAV00G035080;PAV00G035250;PAV00G036260;PAV00G036890;PAV00G036…
8	PAV00G011590;PAV00G012050;PAV00G014570;PAV00G020570;PAV00G024090;PAV00G028470;PAV00G028520;PAV00G031400;PAV00G055360;PAV00G055620;PAV00G062750;PAV00G062760;PAV00G065380;PAV00G069450;PAV00G072250;PAV00G079760;PAV00G079770;PAV00G085840;PAV00G090020;PAV00G091030;PAV00G094350;PAV00G094360;PAV00G094400;PAV00G094860;PAV01G014450;PAV01G014660;PAV01G027080;PAV01G036540;PAV01G039870;PAV01G052450;PAV01G067…
9	PAV00G000960;PAV00G001010;PAV00G001340;PAV00G001430;PAV00G003490;PAV00G003520;PAV00G003650;PAV00G004320;PAV00G008970;PAV00G017130;PAV00G019680;PAV00G023810;PAV00G023910;PAV00G024420;PAV00G027210;PAV00G027650;PAV00G033670;PAV00G033870;PAV00G036800;PAV00G038940;PAV00G039460;PAV00G044380;PAV00G054210;PAV00G056490;PAV00G085940;PAV00G086130;PAV00G087090;PAV00G092150;PAV00G092670;PAV00G097720;PAV01G026…
10	PAV00G007840;PAV00G007870;PAV00G008650;PAV00G010550;PAV00G011910;PAV00G080230;PAV02G010210;PAV02G010220;PAV02G010700;PAV02G011130;PAV02G013110;PAV02G013200;PAV02G013720;PAV02G013750;PAV02G013790;PAV02G017700;PAV02G019500;PAV02G019540;PAV02G019580;PAV02G019620;PAV06G059320;PAV06G059420;PAV06G059430
11	PAV00G000850;PAV00G003300;PAV00G003670;PAV00G009680;PAV00G009690;PAV00G009700;PAV00G010520;PAV00G015180;PAV00G015310;PAV00G021200;PAV00G027120;PAV00G027960;PAV00G031440;PAV00G035960;PAV00G038850;PAV00G038860;PAV00G039760;PAV00G074600;PAV00G078960;PAV00G078970;PAV00G079010;PAV00G079480;PAV00G079630;PAV00G079640;PAV00G080380;PAV00G081180;PAV00G082960;PAV00G093330;PAV00G097330;PAV00G097660;PAV01G023…
12	PAV00G003000;PAV00G004600;PAV00G010150;PAV00G012200;PAV00G013280;PAV00G018030;PAV00G018640;PAV00G026470;PAV00G033950;PAV00G043550;PAV00G059340;PAV00G063010;PAV00G064650;PAV00G079450;PAV00G080520;PAV00G083220;PAV00G084900;PAV00G086350;PAV00G087030;PAV00G087320;PAV00G088140;PAV00G089610;PAV00G092130;PAV02G029930;PAV02G048450;PAV03G007280;PAV03G016450;PAV03G031080;PAV03G047040;PAV03G060170;PAV04G029…
13	PAV00G003600;PAV00G003660;PAV00G024960;PAV00G035290;PAV00G039410;PAV00G039420;PAV00G066270;PAV00G066310;PAV00G066360;PAV00G066410;PAV00G066450;PAV00G066600;PAV00G066700;PAV00G066710;PAV00G066720;PAV00G066780;PAV00G066790;PAV00G066820;PAV00G066860;PAV00G066910;PAV00G066960;PAV00G066990;PAV01G051670;PAV02G021160;PAV02G036100;PAV02G036130;PAV04G023810;PAV04G024150;PAV04G024270;PAV04G024970;PAV04G025…
14	PAV00G004340;PAV00G004350;PAV00G004420;PAV00G004500;PAV00G004580;PAV00G004660;PAV00G004760;PAV00G004770;PAV00G004820;PAV00G004880;PAV00G004950;PAV00G005000;PAV00G005160;PAV00G005200;PAV00G005280;PAV00G005300;PAV00G005310;PAV00G005320;PAV00G005350;PAV00G005360;PAV00G016250;PAV00G016280;PAV00G016290;PAV00G052440;PAV01G007550;PAV01G007650;PAV01G098730;PAV01G098760;PAV01G098770;PAV01G098800;PAV01G099…
15	PAV00G001390;PAV00G007960;PAV00G008210;PAV00G008790;PAV00G009260;PAV00G009440;PAV00G009650;PAV00G010010;PAV00G011830;PAV00G013020;PAV00G017110;PAV00G017470;PAV00G022520;PAV00G022710;PAV00G023780;PAV00G024360;PAV00G024890;PAV00G024920;PAV00G025260;PAV00G025510;PAV00G025950;PAV00G026180;PAV00G027660;PAV00G028460;PAV00G028480;PAV00G028640;PAV00G030590;PAV00G033350;PAV00G033360;PAV00G034170;PAV00G034…
16	PAV00G005020;PAV00G016990;PAV00G021330;PAV00G024050;PAV00G024270;PAV00G025900;PAV00G035020;PAV00G036790;PAV00G041580;PAV00G041690;PAV00G043880;PAV00G043890;PAV00G054410;PAV00G054420;PAV00G079370;PAV00G084710;PAV00G084720;PAV00G084730;PAV00G085030;PAV00G093040;PAV00G096710;PAV00G096720;PAV00G097190;PAV00G097470;PAV00G097570;PAV01G025290;PAV01G041220;PAV01G069050;PAV01G103920;PAV02G022100;PAV02G022…
17	PAV00G003410;PAV00G008980;PAV00G009160;PAV00G009170;PAV00G009190;PAV00G009230;PAV00G009300;PAV00G009470;PAV00G009490;PAV00G009630;PAV00G009720;PAV00G009770;PAV00G010060;PAV00G010180;PAV00G010260;PAV00G010360;PAV00G010380;PAV00G010400;PAV00G027430;PAV00G028010;PAV00G076170;PAV00G076190;PAV00G076240;PAV00G076310;PAV00G076350;PAV00G076380;PAV00G076400;PAV00G076410;PAV00G076420;PAV00G083300;PAV00G098…
18	PAV00G038000;PAV00G073760;PAV01G097710;PAV01G097720;PAV01G097800;PAV01G097920;PAV01G098010;PAV01G098020;PAV01G098030;PAV01G098040;PAV01G098210;PAV01G098220;PAV01G098240;PAV01G098250;PAV01G098260;PAV04G019090;PAV04G019130;PAV04G019190;PAV04G019200;PAV04G047600;PAV04G047610;PAV05G027970;PAV05G027980;PAV05G046560;PAV05G046570;PAV06G017110;PAV06G034510;PAV06G039850;PAV08G028160;PAV08G043750;PAV08G049…
19	PAV00G058360;PAV00G076730;PAV00G087690;PAV01G012600;PAV01G017900;PAV01G046890;PAV01G063770;PAV02G049230;PAV03G023900;PAV03G026820;PAV04G039180;PAV04G044920;PAV06G022300;PAV06G027280;PAV06G037790;PAV06G045790;PAV06G053810;PAV07G032300;PAV08G011520;PAV08G020680;PAV08G023880;PAV08G038070;PAV08G055880
20	PAV00G001470;PAV00G004440;PAV00G012320;PAV00G012330;PAV00G013160;PAV00G013180;PAV00G013900;PAV00G014990;PAV00G018500;PAV00G021040;PAV00G025910;PAV00G026110;PAV00G034330;PAV00G041040;PAV00G042630;PAV00G044670;PAV00G045350;PAV00G053330;PAV00G056840;PAV00G060210;PAV00G073460;PAV00G077630;PAV00G093240;PAV01G011270;PAV02G011000;PAV02G043020;PAV05G012300;PAV05G037900;PAV06G023330;PAV06G042990;PAV06G043…
21	PAV00G037290;PAV00G041300;PAV00G041330;PAV00G041370;PAV00G041540;PAV00G041830;PAV00G041880;PAV00G079020;PAV02G036940;PAV02G041810;PAV02G041860;PAV02G041960;PAV02G041970;PAV02G044890;PAV02G044910;PAV03G058930;PAV03G058950;PAV03G058960;PAV03G058980;PAV04G048500;PAV05G025930;PAV05G026830;PAV05G026940;PAV05G027020;PAV05G027060;PAV05G027170;PAV05G027810;PAV05G028230;PAV05G028520;PAV08G010700;PAV08G010…
22	PAV00G000690;PAV00G000770;PAV00G000780;PAV00G000800;PAV00G000840;PAV00G000950;PAV00G001060;PAV00G001080;PAV00G001170;PAV00G001180;PAV00G001300;PAV00G001330;PAV00G001360;PAV00G001510;PAV00G078560;PAV00G078570;PAV00G096210;PAV00G096260;PAV00G096310;PAV00G096320;PAV00G096370;PAV00G096390;PAV00G096650;PAV00G096670;PAV00G097320;PAV00G097340;PAV00G097350;PAV02G015670;PAV02G015740;PAV02G015890;PAV02G033…
23	PAV00G001630;PAV00G004830;PAV00G018120;PAV00G023710;PAV00G027370;PAV00G027870;PAV00G035700;PAV00G041160;PAV00G043500;PAV00G044660;PAV00G052400;PAV00G053260;PAV00G053490;PAV00G054320;PAV00G054510;PAV00G066530;PAV00G071820;PAV00G075280;PAV00G083170;PAV00G083350;PAV00G087360;PAV00G089790;PAV00G092590;PAV00G096170;PAV00G096230;PAV01G003580;PAV01G022720;PAV01G026450;PAV01G029780;PAV01G032040;PAV01G032…
24	PAV00G028730;PAV00G028740;PAV00G028750;PAV00G028780;PAV00G028810;PAV00G028890;PAV00G028940;PAV00G030310;PAV00G030320;PAV00G030330;PAV00G030350;PAV00G054040;PAV00G054110;PAV00G054220;PAV00G054310;PAV00G054350;PAV00G054370;PAV00G054480;PAV00G054490;PAV00G054500;PAV00G054530;PAV00G054540;PAV00G054550;PAV00G076020;PAV00G083960;PAV00G084070;PAV00G084080;PAV00G084140;PAV00G084770;PAV02G039220;PAV02G039…
25	PAV00G038840;PAV00G086240;PAV00G098050;PAV00G098190;PAV01G044650;PAV01G044710;PAV01G051130;PAV01G051140;PAV02G028240;PAV02G028290;PAV02G028490;PAV02G028560;PAV02G031200;PAV02G049290;PAV02G050450;PAV02G050470;PAV02G050480;PAV02G050550;PAV02G050620;PAV02G050660;PAV02G050690;PAV02G050710;PAV02G051160;PAV02G051310;PAV02G051350;PAV02G051460;PAV04G046540;PAV04G052620;PAV06G052290;PAV07G005950;PAV07G019…
26	PAV01G024990;PAV01G025050;PAV01G048030;PAV01G048150;PAV02G020470;PAV06G036960;PAV06G044860;PAV06G045000;PAV06G046580;PAV08G004200;PAV08G004210;PAV08G011540;PAV08G011960;PAV08G011970;PAV08G012050;PAV08G012160;PAV08G012450;PAV08G012470;PAV08G056110
27	PAV01G001660;PAV01G107540;PAV02G004410;PAV02G005330;PAV02G056660;PAV02G056710;PAV02G056720;PAV04G024670;PAV06G023370;PAV06G052710;PAV06G055350;PAV06G055360;PAV06G055390;PAV06G055440;PAV06G055450;PAV06G055460;PAV06G074430;PAV06G074560;PAV06G074590;PAV06G074600;PAV06G074630;PAV06G074640;PAV07G036690;PAV07G040370;PAV08G013210;PAV08G030730;PAV08G030750;PAV08G030770;PAV08G040100
28	PAV00G014370;PAV00G016340;PAV00G018380;PAV00G024470;PAV00G024490;PAV00G026400;PAV00G032320;PAV00G033890;PAV00G038210;PAV00G053120;PAV00G053130;PAV00G079750;PAV00G080680;PAV00G080720;PAV00G080730;PAV00G080970;PAV00G080980;PAV00G085420;PAV00G088840;PAV01G006260;PAV03G038860;PAV04G032240;PAV04G045190;PAV05G028330;PAV06G048970;PAV08G021920;PAV08G048660;PAV08G051700
29	PAV00G005030;PAV00G016470;PAV00G034960;PAV00G038930;PAV00G039900;PAV00G044150;PAV00G047460;PAV00G047680;PAV00G051300;PAV00G052040;PAV00G053430;PAV00G055080;PAV00G055090;PAV00G055110;PAV00G055130;PAV00G055230;PAV00G074250;PAV00G097080;PAV01G053020;PAV01G053230;PAV01G054190;PAV01G057730;PAV02G012020;PAV02G021210;PAV02G024150;PAV02G024530;PAV02G024760;PAV02G024820;PAV02G024830;PAV02G025010;PAV03G012…
30	PAV00G004230;PAV00G004620;PAV00G004630;PAV00G007980;PAV00G009040;PAV00G010920;PAV00G010930;PAV00G021800;PAV00G021810;PAV00G021900;PAV00G021970;PAV00G021980;PAV00G022050;PAV00G023440;PAV00G023450;PAV00G025220;PAV00G025230;PAV00G028870;PAV00G028880;PAV00G033990;PAV00G034000;PAV00G035790;PAV00G035800;PAV00G036430;PAV00G036640;PAV00G037630;PAV00G037640;PAV00G065420;PAV00G065840;PAV00G081630;PAV00G081…
31	PAV00G021290;PAV00G024980;PAV00G032300;PAV00G041840;PAV00G041850;PAV00G066480;PAV00G079990;PAV00G083040;PAV00G083800;PAV00G083840;PAV00G096860;PAV01G018890;PAV01G106520;PAV02G030510;PAV02G042680;PAV03G020160;PAV08G040820;PAV08G046830
32	PAV00G001750;PAV00G001760;PAV00G002330;PAV00G006070;PAV00G006080;PAV00G006940;PAV00G007770;PAV00G007780;PAV00G007790;PAV00G008140;PAV00G008150;PAV00G009520;PAV00G009530;PAV00G010330;PAV00G010340;PAV00G012560;PAV00G016510;PAV00G017910;PAV00G017920;PAV00G020050;PAV00G022940;PAV00G022950;PAV00G023300;PAV00G023940;PAV00G032200;PAV00G032210;PAV00G038070;PAV00G039070;PAV00G039080;PAV00G039090;PAV00G040…
33	PAV00G002160;PAV00G002310;PAV00G006400;PAV00G006410;PAV00G017320;PAV00G022400;PAV00G022540;PAV00G024520;PAV00G028340;PAV00G030080;PAV00G034430;PAV00G035150;PAV00G035360;PAV00G035390;PAV00G035530;PAV00G036520;PAV00G039570;PAV00G039580;PAV00G039790;PAV00G051870;PAV00G052460;PAV00G074880;PAV00G074970;PAV00G075330;PAV00G075570;PAV00G075710;PAV00G080370;PAV00G082770;PAV01G034570;PAV01G035460;PAV01G037…
34	PAV00G001000;PAV00G001400;PAV00G003530;PAV00G003540;PAV00G003630;PAV00G003640;PAV00G007610;PAV00G008960;PAV00G017120;PAV00G017170;PAV00G017180;PAV00G023850;PAV00G024430;PAV00G024700;PAV00G025410;PAV00G025420;PAV00G026560;PAV00G027190;PAV00G027200;PAV00G027630;PAV00G027740;PAV00G033640;PAV00G033850;PAV00G033860;PAV00G034750;PAV00G035760;PAV00G035770;PAV00G039440;PAV00G039450;PAV00G044610;PAV00G053…
35	PAV00G033430;PAV00G034800;PAV00G035490;PAV00G038390;PAV00G038400;PAV00G038410;PAV00G038440;PAV00G040680;PAV00G084760;PAV00G084780;PAV00G084790;PAV00G084830;PAV00G089040;PAV00G097640;PAV01G024200;PAV01G038440;PAV01G058860;PAV02G018020;PAV02G036260;PAV03G019150;PAV03G027840;PAV03G027850;PAV03G035430;PAV04G014710;PAV04G047070;PAV04G047110;PAV04G047300;PAV04G047370;PAV04G047920;PAV04G058150;PAV05G020…
36	PAV00G026910;PAV00G030470;PAV00G030540;PAV00G030640;PAV00G036740;PAV00G037670;PAV00G040140;PAV00G051950;PAV00G065650;PAV00G073910;PAV00G073920;PAV00G073930;PAV00G074660;PAV00G086200;PAV00G092290;PAV00G096570;PAV01G025900;PAV01G028440;PAV01G037600;PAV01G041020;PAV01G041130;PAV01G044060;PAV01G044590;PAV01G047040;PAV01G050530;PAV01G053530;PAV01G057430;PAV01G057440;PAV01G061660;PAV02G020220;PAV02G028…
37	PAV08G014160;PAV08G014200;PAV08G027630;PAV08G027640;PAV08G027660;PAV08G027690;PAV08G027780;PAV08G028130;PAV08G028180
38	PAV00G043820;PAV00G067850;PAV00G069480;PAV02G062250;PAV02G062330;PAV05G013730;PAV06G004600;PAV06G013910;PAV07G040470;PAV07G040490;PAV07G040570;PAV07G040590;PAV07G040990;PAV07G041030;PAV07G041060;PAV07G041120;PAV07G042930
39	PAV00G002340;PAV00G004460;PAV00G004480;PAV00G011320;PAV00G017250;PAV00G018100;PAV00G019000;PAV00G019820;PAV00G024630;PAV00G026390;PAV00G028030;PAV00G029580;PAV00G034160;PAV00G034470;PAV00G038060;PAV00G054140;PAV00G063050;PAV00G066320;PAV00G066520;PAV00G066770;PAV00G066800;PAV00G069390;PAV00G071710;PAV00G077130;PAV00G080900;PAV00G083150;PAV00G084150;PAV00G089550;PAV00G096660;PAV00G096950;PAV01G005…
40	PAV00G003560;PAV00G008200;PAV00G019180;PAV00G019260;PAV00G019890;PAV00G019990;PAV00G023600;PAV00G023610;PAV00G036160;PAV00G037030;PAV00G046170;PAV00G052150;PAV00G065770;PAV00G065820;PAV00G069750;PAV00G069760;PAV00G083330;PAV00G097180;PAV01G030130;PAV01G038050;PAV01G039190;PAV01G053920;PAV01G053940;PAV01G055070;PAV01G102720;PAV02G013960;PAV02G014700;PAV02G016570;PAV03G030170;PAV04G047750;PAV05G026…
41	PAV00G018550;PAV00G018570;PAV00G020880;PAV00G024400;PAV00G024410;PAV00G024440;PAV00G026060;PAV00G026070;PAV01G010410;PAV01G012660;PAV01G101570;PAV02G016310;PAV03G043770;PAV03G052710;PAV04G016300;PAV04G034030;PAV04G034190;PAV04G036200;PAV05G004900;PAV06G012190;PAV06G022310;PAV06G022340;PAV06G061860;PAV07G022070;PAV07G035090;PAV07G042330;PAV08G010740;PAV08G013180;PAV08G015010;PAV08G021090
42	PAV00G008610;PAV00G009150;PAV00G009960;PAV00G010470;PAV00G018200;PAV00G023410;PAV00G027340;PAV00G031280;PAV00G037390;PAV00G047620;PAV00G074640;PAV00G088290;PAV01G025370;PAV01G043010;PAV01G050180;PAV01G052030;PAV01G053870;PAV01G056930;PAV02G002320;PAV02G017210;PAV02G026240;PAV02G030130;PAV02G035430;PAV02G042710;PAV02G045890;PAV03G015090;PAV03G021870;PAV03G031460;PAV03G031710;PAV03G033240;PAV03G033…
43	PAV00G091260;PAV00G091270;PAV00G091300;PAV00G091310;PAV00G091400;PAV01G014750;PAV01G024810;PAV01G026110;PAV01G026160;PAV01G026260;PAV01G026270;PAV01G026310;PAV01G026320;PAV01G026370;PAV01G026390;PAV01G027250;PAV01G027260;PAV01G027280;PAV01G043390;PAV01G043850;PAV01G050460;PAV01G050640;PAV01G050660;PAV01G050700;PAV02G023430;PAV02G023550;PAV02G023560;PAV02G023600;PAV02G038620;PAV02G038630;PAV02G038…
44	PAV00G007430;PAV00G020920;PAV00G039510;PAV00G056530;PAV00G061490;PAV01G038760;PAV01G080690;PAV02G030800;PAV03G055480;PAV04G001780;PAV04G036240;PAV04G045750;PAV04G052160;PAV05G006890;PAV05G015090;PAV06G010070;PAV07G002070;PAV07G032610;PAV07G034210;PAV07G038280;PAV07G038520;PAV08G011320;PAV08G036640
45	PAV00G006330;PAV00G006360;PAV00G006370;PAV00G006430;PAV00G006440;PAV00G006450;PAV00G006690;PAV00G006700;PAV00G006710;PAV02G035560;PAV02G042550;PAV02G042560;PAV02G042570;PAV02G042650;PAV02G042660;PAV02G042720;PAV02G042750;PAV02G042780;PAV02G042970;PAV02G042980;PAV02G043140;PAV02G043150;PAV02G043160;PAV02G043190;PAV02G043210;PAV02G043240;PAV02G043250;PAV02G043270;PAV02G043400;PAV02G043430;PAV02G043…
46	PAV00G073330;PAV04G016530;PAV04G016610;PAV04G017560;PAV04G017740;PAV04G019480;PAV04G064150;PAV04G064200
47	PAV00G013330;PAV00G013370;PAV00G013380;PAV00G013850;PAV00G013860;PAV00G013980;PAV00G014250;PAV00G015170;PAV00G015240;PAV00G015290;PAV00G015320;PAV00G015330;PAV00G016200;PAV00G016440;PAV00G016500;PAV00G016530;PAV00G016550;PAV00G016560;PAV00G030100;PAV00G030150;PAV00G030200;PAV00G054660;PAV00G054670;PAV00G054680;PAV00G054730;PAV00G054740;PAV00G054760;PAV00G054770;PAV00G054780;PAV00G054790;PAV00G054…
48	PAV00G002130;PAV00G002140;PAV00G007160;PAV00G023040;PAV00G028930;PAV01G010690;PAV01G032780;PAV01G093480;PAV01G093490;PAV05G005290;PAV06G075340
49	PAV00G007560;PAV00G038270;PAV00G057420;PAV00G074610;PAV00G080990;PAV00G088830;PAV00G096290;PAV00G096300;PAV01G020730;PAV01G025650;PAV01G028760;PAV01G043190;PAV01G067810;PAV02G009150;PAV02G009360;PAV04G049630;PAV05G036810;PAV06G060670;PAV07G024160;PAV07G028320;PAV08G045020
50	PAV00G026020;PAV00G026240;PAV00G026250;PAV00G080630;PAV00G080880;PAV02G010640;PAV02G028840;PAV02G028850;PAV02G028880;PAV02G028890;PAV02G029030;PAV02G029090;PAV02G029260;PAV02G029410;PAV02G030660;PAV02G031550;PAV02G031560;PAV02G031590;PAV02G031610;PAV02G031830;PAV02G031950;PAV02G031990;PAV02G032110;PAV02G032120;PAV02G032130;PAV02G032160;PAV02G032210;PAV03G011490;PAV03G011550;PAV03G011640;PAV03G044…
51	PAV00G019580;PAV00G024910;PAV00G034070;PAV00G034080;PAV00G034310;PAV00G041860;PAV00G057990;PAV00G059730;PAV00G062120;PAV00G071890;PAV00G073880;PAV00G083050;PAV00G083820;PAV00G096020;PAV00G096340;PAV02G007040;PAV03G012820;PAV04G023670;PAV04G057430;PAV04G058950;PAV05G050520;PAV06G047440;PAV08G020310;PAV08G036940;PAV08G038210
52	PAV00G011040;PAV00G011050;PAV00G011060;PAV00G011070;PAV00G011080;PAV00G011090;PAV00G011100;PAV00G011120;PAV00G011130;PAV00G011160;PAV00G011180;PAV00G011190;PAV00G011280;PAV00G011310;PAV00G011330;PAV00G011340;PAV00G011360;PAV00G011370;PAV00G011380;PAV01G018510;PAV01G018610;PAV01G018650;PAV01G018660;PAV01G018670;PAV01G018720;PAV01G018860;PAV01G018870;PAV01G018880;PAV01G018960;PAV01G019030;PAV01G019…
53	PAV00G001110;PAV00G002790;PAV00G005240;PAV00G008430;PAV00G011200;PAV00G014790;PAV00G016810;PAV00G017210;PAV00G017550;PAV00G017870;PAV00G030500;PAV00G035240;PAV00G036730;PAV00G036880;PAV00G038660;PAV00G040290;PAV00G052570;PAV00G057390;PAV00G072590;PAV00G074910;PAV00G075060;PAV00G079090;PAV00G084460;PAV00G085150;PAV00G089910;PAV00G092350;PAV00G093730;PAV00G094990;PAV01G028670;PAV01G068870;PAV01G069…
54	PAV00G052650;PAV01G037690;PAV03G032280
55	PAV00G000940;PAV00G001320;PAV00G014970;PAV00G015000;PAV00G023180;PAV00G023190;PAV00G025110;PAV00G030280;PAV00G037140;PAV00G054360;PAV00G055710;PAV00G068080;PAV00G073960;PAV01G034500;PAV01G045830;PAV01G045870;PAV01G060240;PAV01G060550;PAV01G061470;PAV01G061750;PAV02G032520;PAV02G032740;PAV02G035890;PAV02G044150;PAV02G045120;PAV02G054050;PAV03G057760;PAV04G011230;PAV04G022440;PAV04G041530;PAV04G044…
56	PAV00G008290;PAV00G021770;PAV00G021780;PAV00G022280;PAV00G022570;PAV00G023360;PAV00G024140;PAV00G025540;PAV00G041420;PAV00G041430;PAV00G066150;PAV00G074360;PAV00G075390;PAV00G080590;PAV00G088610;PAV00G093200;PAV00G094820;PAV01G006610;PAV01G036620;PAV01G041900;PAV01G046050;PAV01G049230;PAV01G050930;PAV01G060270;PAV02G012830;PAV02G013970;PAV02G019840;PAV02G025970;PAV02G049320;PAV03G012660;PAV03G013…
57	PAV00G021750;PAV00G022070;PAV02G029010;PAV02G031770;PAV04G029040;PAV04G029180;PAV04G029540;PAV04G029670;PAV04G029730;PAV04G030530;PAV04G030540;PAV04G030610;PAV04G030730;PAV04G030880;PAV04G030950;PAV04G031050;PAV04G031580;PAV04G031730;PAV04G031790;PAV04G031800;PAV04G032500;PAV04G032700;PAV04G032790;PAV04G033310;PAV04G033420;PAV04G033480;PAV04G033550;PAV04G033610;PAV05G019390
58	PAV00G002230;PAV06G031350;PAV06G031390;PAV06G031440;PAV06G060330;PAV06G063710;PAV06G063770;PAV06G063800;PAV06G063950;PAV06G064030;PAV06G064050;PAV06G064320;PAV06G064350;PAV06G064390;PAV06G064480;PAV06G064640;PAV06G064650;PAV06G064680;PAV06G064960;PAV06G064980;PAV06G065050;PAV07G008800;PAV08G044970;PAV08G046880;PAV08G049540;PAV08G054490;PAV08G056040;PAV08G058940
59	PAV00G017350;PAV00G019440;PAV00G023840;PAV00G024070;PAV00G026530;PAV00G046760;PAV00G051630;PAV00G051790;PAV00G055210;PAV00G073210;PAV00G094490;PAV00G096470;PAV01G002000;PAV01G009920;PAV01G057790;PAV01G086090;PAV02G006940;PAV02G014690;PAV02G019930;PAV02G022370;PAV02G022820;PAV02G024020;PAV02G028990;PAV02G031750;PAV02G039860;PAV02G039890;PAV03G030200;PAV03G034920;PAV03G039510;PAV04G014650;PAV04G057…
60	PAV00G014430;PAV00G015960;PAV00G015970;PAV00G016090;PAV00G016100;PAV00G016110;PAV00G016120;PAV00G045830;PAV00G045840;PAV00G045850;PAV01G004970;PAV01G007800;PAV01G007820;PAV01G007840;PAV01G008040;PAV01G008050;PAV01G008060;PAV01G008070;PAV01G008080;PAV01G008090;PAV01G099810;PAV02G036910;PAV05G002250;PAV05G002260;PAV08G007890;PAV08G007900;PAV08G007910;PAV08G007920;PAV08G007930;PAV08G007940;PAV08G007…
61	PAV01G025160;PAV01G047370;PAV01G090150;PAV01G090170;PAV02G054660;PAV03G017370;PAV03G045490;PAV04G010950;PAV04G010990;PAV04G011640;PAV04G011680;PAV04G012060;PAV04G012070;PAV04G012080;PAV04G012090;PAV04G012100;PAV04G012110;PAV04G012130;PAV04G012140;PAV04G012240;PAV04G012340;PAV04G012550;PAV04G012560;PAV04G012570;PAV04G012590
62	PAV03G019190;PAV04G007680;PAV04G007690;PAV04G007700;PAV04G007760;PAV04G007780;PAV04G007790;PAV04G023450;PAV04G023470;PAV04G023480
63	PAV00G030600;PAV00G030680;PAV00G030690;PAV00G030920;PAV00G030950;PAV00G030970;PAV00G030990;PAV00G031160;PAV00G031170;PAV01G041250;PAV01G087010;PAV01G102740;PAV01G102960;PAV01G103200;PAV01G103220;PAV01G103240;PAV01G103250;PAV01G103300;PAV01G103450;PAV01G103840;PAV01G103860;PAV01G103880;PAV01G103890;PAV01G104030;PAV01G104130;PAV01G104270;PAV05G024380
64	PAV00G001120;PAV00G001600;PAV00G002460;PAV00G008410;PAV00G017820;PAV00G017830;PAV00G017980;PAV00G024280;PAV00G030650;PAV00G035090;PAV00G037900;PAV00G044190;PAV00G052600;PAV00G074940;PAV00G081840;PAV00G084430;PAV00G089940;PAV00G092320;PAV00G096610;PAV00G096620;PAV01G029460;PAV01G049570;PAV01G052120;PAV01G052520;PAV01G052940;PAV01G053210;PAV01G053780;PAV01G056540;PAV01G056560;PAV01G057500;PAV01G057…
65	PAV00G025170;PAV00G025200;PAV00G025350;PAV00G025370;PAV00G025400;PAV00G025660;PAV00G025790;PAV00G031040;PAV01G010270;PAV01G103100;PAV06G014310
66	PAV00G005170;PAV00G041570;PAV00G041730;PAV00G054400;PAV00G066430;PAV00G093050;PAV04G041910;PAV05G032000;PAV05G041400;PAV05G050690;PAV06G034460;PAV06G040050;PAV06G044650;PAV07G019700;PAV08G027800
67	PAV04G022640;PAV04G023530;PAV04G023540;PAV04G023700;PAV04G023740;PAV05G037150;PAV05G042510
68	PAV00G082300;PAV00G093160;PAV00G095820;PAV01G000380;PAV01G093930;PAV02G001200;PAV02G070990;PAV04G007280;PAV05G032570;PAV05G032590;PAV05G046130;PAV05G046150;PAV05G052350;PAV06G034690;PAV06G039550;PAV06G049830;PAV07G059490;PAV08G007020;PAV08G011010;PAV08G045760;PAV08G057130
69	PAV00G006050;PAV00G006060;PAV00G009840;PAV00G022450;PAV00G030250;PAV00G032430;PAV00G032440;PAV00G037040;PAV00G040970;PAV00G052890;PAV00G053530;PAV00G053560;PAV00G056640;PAV00G057430;PAV00G069740;PAV00G075470;PAV00G082670;PAV00G085290;PAV00G094340;PAV00G094560;PAV00G094570;PAV00G098240;PAV01G002520;PAV01G041380;PAV01G043180;PAV01G053860;PAV02G005100;PAV02G015090;PAV02G022710;PAV02G034440;PAV02G035…
70	PAV00G000070;PAV00G025070;PAV00G034630;PAV00G037260;PAV00G071250;PAV00G073200;PAV00G075420;PAV00G081700;PAV00G090250;PAV01G005060;PAV01G013090;PAV01G014260;PAV01G048710;PAV01G064490;PAV01G075820;PAV01G082500;PAV02G002680;PAV02G002740;PAV02G020420;PAV02G035110;PAV02G049200;PAV02G052820;PAV03G030160;PAV03G031760;PAV03G045210;PAV04G040210;PAV04G040290;PAV04G040370;PAV04G046920;PAV04G052610;PAV05G019…
71	PAV00G000700;PAV00G000790;PAV00G000870;PAV00G001190;PAV00G001310;PAV00G001520;PAV00G078580;PAV00G096060;PAV00G096220;PAV00G096280;PAV00G096380;PAV02G015730;PAV02G033510;PAV02G033650;PAV02G033780;PAV02G034040;PAV02G034060;PAV02G034300;PAV02G070500;PAV06G001430;PAV06G037910;PAV06G044740;PAV06G044770;PAV06G053210;PAV06G053290;PAV06G053470;PAV06G053920;PAV06G054210;PAV06G054470;PAV06G055190
72	PAV00G039190;PAV04G002900;PAV04G021520;PAV04G021540;PAV04G021550;PAV04G021570;PAV04G032000;PAV04G032140;PAV04G042590;PAV04G046090
73	PAV00G004190;PAV00G004650;PAV00G007920;PAV00G010950;PAV00G021850;PAV00G023480;PAV00G023490;PAV00G025320;PAV00G028830;PAV00G035460;PAV00G036390;PAV00G040030;PAV00G040040;PAV00G065400;PAV00G081580;PAV00G089670;PAV01G009350;PAV01G010110;PAV01G010120;PAV01G036390;PAV01G038260;PAV01G051420;PAV01G052830;PAV01G058910;PAV01G067230;PAV01G068680;PAV02G004270;PAV02G017360;PAV02G027140;PAV02G028830;PAV02G029…
74	PAV00G034220;PAV00G034230;PAV00G034240;PAV07G013220
75	PAV02G069530;PAV02G069600;PAV05G015190;PAV05G015290;PAV05G015300;PAV05G015330;PAV07G057990
76	PAV00G018780;PAV00G018920;PAV00G018930;PAV00G019010;PAV00G019100;PAV00G019110;PAV00G080470;PAV00G080550;PAV01G075210;PAV01G075340;PAV01G075350;PAV01G095920;PAV02G010590;PAV03G022730;PAV03G022740;PAV03G022760;PAV03G022770;PAV03G023270;PAV03G023320;PAV05G002600;PAV05G049840;PAV05G049870;PAV05G050090;PAV06G054710
77	PAV00G009850;PAV00G020070;PAV00G027490;PAV00G028080;PAV00G069700;PAV01G045910;PAV03G046410;PAV03G051070;PAV04G042730;PAV07G014790;PAV07G022440;PAV07G027450;PAV07G035310;PAV08G007540;PAV08G056230
78	PAV00G008180;PAV00G079310;PAV00G080310;PAV02G006300;PAV02G006370;PAV02G007610;PAV02G007660;PAV02G007750;PAV02G007760;PAV02G007870;PAV02G007980;PAV02G008110;PAV02G008130;PAV02G008200;PAV02G008300;PAV02G008350;PAV02G008750;PAV02G009260;PAV02G010330;PAV02G010400;PAV08G019120
79	PAV00G000830;PAV00G001580;PAV00G008280;PAV00G009810;PAV00G018290;PAV00G018460;PAV00G018560;PAV00G022310;PAV00G023350;PAV00G027400;PAV00G037480;PAV00G040590;PAV00G040600;PAV00G041400;PAV00G048080;PAV00G051580;PAV00G056540;PAV00G066170;PAV00G074770;PAV00G075360;PAV00G080600;PAV00G087480;PAV00G088570;PAV00G096070;PAV00G096150;PAV00G096160;PAV01G006620;PAV01G010810;PAV01G058020;PAV01G078340;PAV02G034…
80	PAV00G075100;PAV00G095870;PAV00G095880;PAV01G051480;PAV01G051950;PAV01G051980;PAV01G057870;PAV01G093470;PAV01G093520;PAV01G093600;PAV01G093650;PAV01G093750;PAV01G093790;PAV01G093830;PAV01G093840;PAV01G093850;PAV01G093860;PAV01G093870;PAV01G093880;PAV07G014160;PAV08G029710
81	PAV00G004210;PAV00G004640;PAV00G007970;PAV00G009020;PAV00G009030;PAV00G021880;PAV00G021890;PAV00G021960;PAV00G022040;PAV00G023460;PAV00G025270;PAV00G025280;PAV00G025300;PAV00G025710;PAV00G025730;PAV00G028850;PAV00G028860;PAV00G034010;PAV00G034020;PAV00G034410;PAV00G034420;PAV00G035440;PAV00G036420;PAV00G040060;PAV00G065410;PAV00G069720;PAV00G081600;PAV00G081620;PAV00G089650;PAV00G089660;PAV01G005…
82	PAV00G007710;PAV00G009550;PAV00G012220;PAV00G012890;PAV00G012900;PAV00G017230;PAV00G018790;PAV00G018870;PAV00G018880;PAV00G021480;PAV00G028680;PAV00G033100;PAV00G033110;PAV00G034600;PAV00G034940;PAV00G035860;PAV00G052750;PAV00G053750;PAV00G062640;PAV00G062650;PAV00G063870;PAV00G070870;PAV00G070880;PAV00G073750;PAV00G074840;PAV00G074850;PAV01G006760;PAV01G006770;PAV01G007480;PAV01G015620;PAV01G037…
83	PAV00G047970;PAV01G061440;PAV03G019230;PAV03G019240;PAV03G035240;PAV03G039330;PAV03G039630;PAV03G040090;PAV03G040460;PAV03G040500;PAV03G040510;PAV03G040970;PAV03G041060;PAV03G041070;PAV04G005910;PAV04G006370;PAV04G023340;PAV04G023360;PAV04G023370;PAV04G023380;PAV04G023390;PAV06G069570
84	PAV00G090640;PAV00G090650;PAV01G000070;PAV02G011150;PAV02G011160;PAV02G011170;PAV02G011220;PAV02G011230;PAV02G011250;PAV02G011270;PAV02G011300;PAV02G012300;PAV02G012340;PAV02G013060;PAV02G013080;PAV02G013090;PAV02G013190;PAV02G013300;PAV02G013380;PAV02G013470;PAV07G002230;PAV07G024350
85	PAV00G001240;PAV00G002870;PAV00G002910;PAV00G003400;PAV00G003770;PAV00G003780;PAV00G019200;PAV00G021010;PAV00G021130;PAV00G023620;PAV00G027080;PAV00G032090;PAV00G033020;PAV00G035610;PAV00G037050;PAV00G048820;PAV00G056630;PAV00G064270;PAV00G066690;PAV00G068150;PAV00G071450;PAV00G074040;PAV00G078910;PAV00G081300;PAV00G082090;PAV00G082260;PAV00G084020;PAV00G085510;PAV00G086510;PAV00G088350;PAV00G089…
86	PAV02G036390;PAV05G041880
87	PAV00G017000;PAV00G017140;PAV00G017240;PAV00G017430;PAV00G017500;PAV00G017510;PAV00G017620;PAV00G017770;PAV02G037690;PAV02G037720;PAV02G037730;PAV02G037830;PAV03G024310;PAV03G024320;PAV03G024460;PAV03G024600;PAV03G024670;PAV03G024730;PAV03G024830;PAV03G024910;PAV03G024960;PAV03G025010;PAV03G025050;PAV03G027720;PAV03G027780;PAV03G027870;PAV03G028180;PAV03G028210;PAV03G028260;PAV03G028390;PAV03G028…
88	PAV00G022990
89	PAV07G043400;PAV07G043490;PAV08G017410;PAV08G017420;PAV08G017430;PAV08G017440;PAV08G017450;PAV08G017480;PAV08G017530
90	PAV00G005760;PAV00G005790;PAV00G080950;PAV00G081000;PAV01G068710;PAV01G068760;PAV01G068770;PAV01G069750;PAV01G069860;PAV01G069890;PAV02G003590;PAV02G016210;PAV03G014510;PAV03G014520;PAV03G014540;PAV03G034880;PAV03G056680;PAV05G007280;PAV05G019490;PAV05G019520;PAV05G019530;PAV05G024900;PAV06G001330;PAV06G045230;PAV07G034850;PAV07G034870;PAV07G055800;PAV07G055840;PAV07G056950;PAV07G057630;PAV08G012…
91	PAV00G000670;PAV00G003900;PAV00G004850;PAV00G004860;PAV00G009250;PAV00G009370;PAV00G009380;PAV00G016700;PAV00G016710;PAV00G024860;PAV00G027890;PAV00G039830;PAV00G039840;PAV00G063380;PAV00G067770;PAV00G067780;PAV00G067790;PAV00G076230;PAV00G085380;PAV00G085390;PAV01G065170;PAV01G082850;PAV01G099730;PAV01G099740;PAV02G007580;PAV02G021130;PAV03G010900;PAV03G020190;PAV03G020200;PAV03G041600;PAV04G016…
92	PAV00G078480;PAV00G078490;PAV01G001950;PAV01G002460;PAV01G042020;PAV01G046670;PAV01G047760;PAV01G102100;PAV02G072620;PAV02G072630;PAV04G010960;PAV04G011150;PAV04G011220;PAV04G011380;PAV04G011420;PAV04G011650;PAV04G011770;PAV04G011920;PAV04G012010;PAV04G012250;PAV04G012350;PAV04G012400;PAV04G027790;PAV04G027810;PAV05G009560;PAV06G053080;PAV06G053120;PAV06G053130;PAV07G035660;PAV08G024300;PAV08G024…
93	PAV02G056800;PAV02G056820;PAV02G056830;PAV02G056860;PAV02G056870;PAV02G056920;PAV02G056930;PAV02G071830;PAV07G025430;PAV07G025440;PAV07G025450
94	PAV00G062950;PAV00G076340;PAV00G083710;PAV00G083870;PAV00G083880;PAV01G097230;PAV01G097330;PAV01G107460;PAV02G026910;PAV03G005740;PAV03G005810;PAV03G051750;PAV04G003360;PAV04G003670;PAV04G005340;PAV04G005360;PAV06G006850;PAV06G006860;PAV06G007730;PAV06G066890;PAV08G019930;PAV08G043990
95	PAV00G080350;PAV00G080420;PAV00G080440;PAV00G080450;PAV00G083590;PAV00G087280;PAV02G003910;PAV06G068330;PAV06G068370
96	PAV00G036370;PAV00G090900;PAV00G094220;PAV00G094370;PAV01G032620;PAV01G032890;PAV01G039850;PAV01G039860;PAV01G054850;PAV01G055540;PAV01G065700;PAV01G071820;PAV01G084970;PAV02G007680;PAV02G025330;PAV03G010820;PAV04G048940;PAV05G018950;PAV06G018260;PAV06G018640;PAV06G028360;PAV06G034360;PAV06G047580;PAV06G050060;PAV06G055580;PAV07G055710;PAV08G011150;PAV08G013030;PAV08G048380;PAV08G053380
97	PAV00G004960;PAV00G005190;PAV00G008040;PAV00G008130;PAV00G013770;PAV00G017530;PAV00G017600;PAV00G025650;PAV00G025860;PAV00G030190;PAV00G033880;PAV00G035110;PAV00G036220;PAV00G036710;PAV00G037920;PAV00G038630;PAV00G056460;PAV00G068590;PAV00G072300;PAV00G072310;PAV00G072630;PAV00G074520;PAV00G075070;PAV00G079120;PAV00G085120;PAV00G085130;PAV00G094960;PAV00G094970;PAV00G095010;PAV00G095020;PAV01G046…
98	PAV00G028430;PAV03G050810;PAV04G058500;PAV07G003300;PAV07G012340;PAV07G014210
99	PAV00G059680;PAV00G059690;PAV00G059700;PAV00G059710;PAV00G059720;PAV00G059770;PAV00G059780;PAV03G008800;PAV03G008810;PAV03G008830;PAV03G008840;PAV03G008870;PAV03G008880;PAV03G047450;PAV04G039150;PAV04G039380;PAV04G039580;PAV04G039790;PAV04G039870;PAV04G040110;PAV04G048850;PAV04G049000;PAV04G049020;PAV04G049090;PAV04G049150;PAV06G008060
100	PAV04G020070;PAV04G020110;PAV04G020120;PAV04G020130;PAV04G020160;PAV04G020260;PAV04G020270;PAV04G020280;PAV04G020310;PAV04G020320;PAV04G023840;PAV04G023950;PAV04G023990;PAV04G024000;PAV04G024020;PAV06G038310;PAV06G038360;PAV06G038390;PAV06G038400;PAV06G038430;PAV06G038460;PAV06G038570;PAV06G038590;PAV06G038600;PAV06G049190;PAV06G049210;PAV06G049230
101	PAV00G086960;PAV00G086970;PAV00G086990;PAV00G087000;PAV00G087010;PAV00G087070;PAV06G021110;PAV06G021170;PAV06G021240;PAV06G021260;PAV06G021310;PAV06G021320;PAV06G021330;PAV06G021360;PAV06G021370;PAV06G021400;PAV06G021460;PAV06G021490;PAV06G021640;PAV06G021670;PAV06G021680;PAV06G021850;PAV06G021900;PAV06G021960;PAV06G021990;PAV06G022000;PAV06G034500;PAV06G039860;PAV06G049850
102	PAV00G031390;PAV00G031410;PAV00G031470;PAV01G099680;PAV01G100190;PAV01G102630;PAV03G046230
103	PAV00G008820;PAV05G034970
104	PAV00G007220;PAV00G008500;PAV00G093250;PAV02G019630;PAV02G020150;PAV02G070880;PAV03G006560;PAV03G016300;PAV03G016310;PAV03G016320;PAV03G016330;PAV04G016220;PAV04G016230;PAV05G050260;PAV05G050270;PAV05G051850;PAV07G050700;PAV08G010980;PAV08G010990
105	PAV00G027130;PAV00G034390;PAV00G034400;PAV00G035270;PAV00G044050;PAV00G085970;PAV00G098170;PAV04G064370;PAV05G021570;PAV05G034760;PAV05G038890;PAV06G035210;PAV06G039430;PAV07G021020;PAV07G042530;PAV08G052450
106	PAV00G040190;PAV00G074400;PAV00G074410;PAV00G080510;PAV00G086180;PAV01G030100;PAV02G008670;PAV02G019600;PAV04G056760;PAV08G024490;PAV08G027320
107	PAV00G021740;PAV04G030600;PAV04G030670;PAV04G030850;PAV04G030940;PAV04G031010;PAV04G033410;PAV04G033450;PAV04G033560;PAV04G061600;PAV05G009430
108	PAV00G007900;PAV00G007910;PAV00G008060;PAV00G008070;PAV00G010530;PAV00G010540;PAV02G016870;PAV02G017050;PAV02G017060;PAV02G017270;PAV02G017420;PAV02G017800;PAV04G038410
109	PAV00G001530;PAV00G008310;PAV00G018300;PAV00G021790;PAV00G023380;PAV00G024160;PAV00G056570;PAV00G073080;PAV00G074380;PAV00G080570;PAV00G088640;PAV00G096100;PAV00G096110;PAV01G035860;PAV01G041880;PAV01G043080;PAV01G044920;PAV01G051230;PAV02G012600;PAV03G016700;PAV03G016720;PAV03G021660;PAV03G036620;PAV03G040130;PAV04G055130;PAV04G055400;PAV04G056770;PAV04G060930;PAV05G034870;PAV05G039390;PAV06G050…
110	PAV07G045190;PAV07G045210;PAV07G045220;PAV07G045230;PAV07G045240;PAV07G045260;PAV07G045270;PAV07G045280;PAV07G045290
111	PAV00G044090;PAV00G084220;PAV02G032300;PAV02G043740;PAV02G044360;PAV03G002720;PAV03G002790;PAV03G004640;PAV04G010360;PAV04G018100;PAV06G057010;PAV06G073630;PAV07G056410;PAV07G056760
112	PAV01G084960;PAV01G084980;PAV01G085000;PAV01G085010;PAV01G085020;PAV01G085050;PAV01G087150;PAV01G087160
113	PAV00G008830;PAV00G056770;PAV02G019420;PAV03G046440
114	PAV01G072770;PAV01G072780;PAV01G072790;PAV01G072810;PAV01G072830;PAV01G072870;PAV01G072930;PAV01G072940;PAV01G073270;PAV01G073300;PAV01G073310;PAV01G073340;PAV01G100750;PAV05G026110;PAV08G046920;PAV08G047520;PAV08G053750;PAV08G058990
115	PAV00G088250;PAV00G091100;PAV03G035370;PAV03G035590;PAV03G035620;PAV03G035630;PAV03G035760;PAV03G035800;PAV03G035970;PAV03G036080;PAV03G041410;PAV03G041450;PAV04G006460;PAV04G006630;PAV04G006860
116	PAV03G022110;PAV03G022120;PAV03G022170;PAV03G057750;PAV03G058050;PAV03G058060;PAV03G058100;PAV03G058110;PAV07G002320
118	PAV00G000890;PAV00G007820;PAV00G009060;PAV00G019030;PAV00G020820;PAV00G022160;PAV00G022850;PAV00G035870;PAV00G037330;PAV00G043420;PAV00G055610;PAV00G056440;PAV00G088260;PAV01G024900;PAV01G063670;PAV02G014360;PAV02G022210;PAV03G017590;PAV03G018850;PAV03G030370;PAV03G054120;PAV04G010200;PAV04G013650;PAV04G029230;PAV04G053940;PAV05G019220;PAV05G023330;PAV05G050630;PAV06G030020;PAV06G030780;PAV06G031…
119	PAV00G009450;PAV00G017260;PAV00G017270;PAV00G034840;PAV00G039550;PAV00G040090;PAV00G075650;PAV01G013930;PAV01G013940;PAV01G037800;PAV01G044230;PAV01G060750;PAV01G069360;PAV02G019800;PAV02G025530;PAV02G030570;PAV03G015960;PAV03G039190;PAV03G039930;PAV03G043740;PAV03G043980;PAV03G043990;PAV03G054270;PAV04G043600;PAV04G044670;PAV04G044980;PAV04G047090;PAV04G049730;PAV04G051330;PAV04G054280;PAV04G056…
120	PAV03G007030;PAV03G007040;PAV03G007050;PAV03G007060;PAV03G007090;PAV03G007150;PAV03G007160;PAV03G009610;PAV03G009620;PAV03G009630;PAV03G009640;PAV03G009650;PAV03G009680;PAV03G009690;PAV03G031400;PAV03G043040
121	PAV00G011600;PAV00G012060;PAV00G036590;PAV00G040070;PAV00G065350;PAV00G065390;PAV00G074470;PAV00G084660;PAV00G090910;PAV00G091020;PAV00G094210;PAV01G006970;PAV01G018640;PAV01G020170;PAV01G020600;PAV01G027070;PAV01G039880;PAV01G048340;PAV01G060760;PAV01G066800;PAV01G069670;PAV01G071840;PAV01G088300;PAV02G005300;PAV02G025320;PAV02G030580;PAV02G068120;PAV03G010830;PAV03G013570;PAV03G014370;PAV03G044…
122	PAV01G095530;PAV02G027080;PAV02G027170;PAV02G027360;PAV02G029890;PAV02G030060;PAV04G042600;PAV04G042610;PAV04G042620;PAV04G042630;PAV04G042640;PAV04G042680;PAV04G042750;PAV04G042760;PAV07G034420;PAV07G034510
123	PAV00G011960;PAV00G042410;PAV00G043710;PAV00G052990;PAV00G054020;PAV00G065330;PAV00G065370;PAV00G067810;PAV00G072110;PAV00G093770;PAV01G009770;PAV01G020500;PAV01G039560;PAV01G048970;PAV01G090710;PAV02G035900;PAV03G023330;PAV03G050360;PAV04G035190;PAV05G022430;PAV05G028380;PAV05G043010;PAV06G003410;PAV06G016470;PAV06G041480;PAV07G012320;PAV07G056270;PAV08G026930;PAV08G058370
124	PAV00G086570;PAV00G094180;PAV00G094200;PAV00G094250;PAV00G094280;PAV00G094310;PAV00G094380;PAV00G094540;PAV00G094670;PAV06G021060;PAV06G021090;PAV06G021580;PAV06G022490;PAV06G022500;PAV06G022550;PAV06G022620;PAV06G022690;PAV06G022740;PAV06G023440;PAV06G023450;PAV06G052500;PAV08G049960;PAV08G050030;PAV08G050050;PAV08G050080;PAV08G050100;PAV08G050150;PAV08G050210;PAV08G050230;PAV08G050320;PAV08G050…
126	PAV00G001650;PAV00G001660;PAV00G029700;PAV00G086030;PAV00G096190;PAV01G013550;PAV01G051300;PAV02G025510;PAV02G055380;PAV02G056140;PAV03G012040;PAV03G020720;PAV03G039570;PAV04G021910;PAV04G023220;PAV04G025520;PAV04G062350;PAV06G017130;PAV06G025640;PAV06G029550;PAV06G055680;PAV06G065310;PAV07G004000;PAV07G014920;PAV07G015750;PAV07G017780;PAV07G018660;PAV07G044240;PAV08G027120;PAV08G044100;PAV08G055…
127	PAV00G081550;PAV00G082160;PAV00G082270;PAV00G082280;PAV02G001290;PAV02G001580;PAV04G028250
128	PAV00G048010;PAV03G052160;PAV03G052170;PAV03G052240;PAV03G052250;PAV03G052430;PAV03G052530;PAV03G052550
129	PAV00G028330;PAV01G011260;PAV01G041390;PAV01G044410;PAV03G019060;PAV04G029020;PAV04G062300;PAV05G020300;PAV05G027580;PAV05G037430;PAV05G043470;PAV07G028130;PAV07G038730;PAV08G044450;PAV08G049170
130	PAV00G004990;PAV00G008000;PAV00G013810;PAV00G017450;PAV00G019740;PAV00G030160;PAV00G036240;PAV00G039370;PAV00G056800;PAV00G057410;PAV00G072580;PAV00G072800;PAV00G074550;PAV00G074560;PAV00G075050;PAV00G085180;PAV00G085190;PAV00G094790;PAV00G094920;PAV00G094980;PAV01G019610;PAV01G031270;PAV01G034370;PAV01G051810;PAV01G066380;PAV01G069320;PAV02G011050;PAV02G014780;PAV02G018490;PAV02G027910;PAV02G029…
131	PAV00G003420;PAV00G025390;PAV00G026890;PAV00G034700;PAV00G037700;PAV00G051640;PAV00G084210;PAV06G017310;PAV07G012930
132	PAV00G000530;PAV00G004810;PAV00G008800;PAV00G031340;PAV00G031840;PAV00G051680;PAV00G070390;PAV00G071080;PAV00G072190;PAV00G074430;PAV00G085780;PAV00G085800;PAV01G018190;PAV01G023120;PAV01G028030;PAV01G053900;PAV01G072990;PAV01G092960;PAV01G099050;PAV02G005220;PAV02G018600;PAV02G019120;PAV02G025170;PAV02G034560;PAV03G043280;PAV04G037190;PAV05G006370;PAV05G011400;PAV05G018910;PAV05G028160;PAV05G028…
133	PAV00G006320;PAV00G065740;PAV05G013260
134	PAV00G002940;PAV00G008750;PAV00G046250;PAV02G019480;PAV02G062760;PAV02G069880;PAV03G016240;PAV03G056430;PAV05G020470
135	PAV06G004700;PAV06G004790;PAV06G004840;PAV06G004990;PAV06G005000;PAV06G005130
136	PAV00G003310;PAV00G007750;PAV00G023750;PAV00G026520;PAV00G031460;PAV00G074580;PAV00G074590;PAV01G030600;PAV01G061810;PAV02G010350;PAV02G017810;PAV04G062250;PAV05G046870;PAV05G050510;PAV07G007620;PAV08G017080
137	PAV00G044480;PAV00G044490;PAV00G044500;PAV00G053400;PAV05G030530;PAV05G030540;PAV05G030600;PAV08G006990;PAV08G007010;PAV08G013630;PAV08G030120;PAV08G030150;PAV08G031780;PAV08G031790;PAV08G031810
138	PAV01G022690;PAV01G022700;PAV04G020990;PAV04G021020;PAV04G021310;PAV04G021330;PAV04G021350;PAV04G021360;PAV04G021370;PAV04G021450;PAV04G021460;PAV04G021470;PAV07G036660;PAV08G051280;PAV08G051400
139	PAV00G004020;PAV00G004050;PAV00G004070;PAV00G004080;PAV00G006800;PAV00G006810;PAV00G013630;PAV00G060380;PAV00G060390;PAV00G060400;PAV00G081220;PAV01G005870;PAV01G005900;PAV01G029020;PAV01G030060;PAV01G056150;PAV02G003260;PAV02G003280;PAV03G020760;PAV03G020840
140	PAV00G010200;PAV00G036020;PAV00G052810;PAV00G064950;PAV00G072750;PAV00G075020;PAV00G079300;PAV00G093970;PAV01G030850;PAV01G032520;PAV01G048730;PAV01G064360;PAV02G013580;PAV02G018890;PAV02G021200;PAV02G049540;PAV03G025850;PAV03G031300;PAV03G058280;PAV05G022870;PAV05G032360;PAV05G035800;PAV07G002350;PAV07G031250;PAV08G011670
141	PAV00G025810;PAV00G027510;PAV00G028100;PAV00G040530;PAV00G042400;PAV00G051850;PAV00G080860;PAV00G088720;PAV00G091660;PAV00G097650;PAV01G005020;PAV01G062200;PAV03G011650;PAV04G015560;PAV04G030330;PAV04G041950;PAV04G052330;PAV05G023770;PAV05G052080;PAV06G003400;PAV06G053440;PAV08G037520
142	PAV00G077750;PAV04G026310;PAV04G026370;PAV04G026680
143	PAV00G011630;PAV00G053690;PAV00G084370;PAV04G053050;PAV06G006030;PAV06G046800
144	PAV01G079060;PAV01G079160;PAV05G002160;PAV05G002190;PAV08G049770
145	PAV01G083690;PAV01G083720;PAV01G083730;PAV01G083740;PAV01G083770;PAV01G083780;PAV06G020140;PAV08G009560
146	PAV00G082740;PAV00G082750;PAV01G040220;PAV01G050030;PAV01G060120;PAV01G060130;PAV01G060190;PAV01G060360;PAV01G060600;PAV05G019310
147	PAV00G002990;PAV00G028120;PAV00G038510;PAV02G024980;PAV02G044900;PAV04G045910
148	PAV01G038420;PAV01G038500;PAV03G016090;PAV03G016210;PAV03G016980;PAV03G017030;PAV03G017070;PAV03G017080;PAV03G017090;PAV03G017270;PAV03G017380;PAV05G025200
149	PAV00G038020;PAV00G040500;PAV00G065720;PAV00G081920;PAV00G081930;PAV00G083700;PAV01G029320;PAV01G054430;PAV06G034680;PAV07G014770;PAV08G045140
150	PAV00G045170;PAV01G058070;PAV01G058110;PAV05G003170;PAV05G003190;PAV05G004160;PAV05G006750;PAV05G006760
151	PAV00G059520;PAV01G061090;PAV01G061100;PAV01G092550;PAV02G058240;PAV03G001950;PAV07G043790;PAV07G056000;PAV08G012820
152	PAV01G009550;PAV01G012530;PAV01G012550;PAV01G012560;PAV01G012570;PAV01G029530;PAV01G031030;PAV03G018600;PAV03G018610;PAV03G018620;PAV03G018650;PAV03G018700;PAV04G008130
153	PAV00G002470;PAV00G007540;PAV00G030000;PAV00G039040;PAV00G074280;PAV00G074690;PAV00G077870;PAV00G078360;PAV01G023130;PAV01G027090;PAV01G029660;PAV01G037090;PAV01G039530;PAV01G042110;PAV01G071550;PAV01G078370;PAV02G005730;PAV02G014400;PAV03G026420;PAV03G035700;PAV03G035780;PAV04G017880;PAV04G046380;PAV05G002910;PAV05G029650;PAV05G036350;PAV05G036370;PAV05G040480;PAV05G050130;PAV06G026570;PAV06G032…
154	PAV00G027240;PAV00G057350;PAV03G031250;PAV06G022970;PAV06G022980
155	PAV07G038050;PAV08G052480;PAV08G052490;PAV08G054670;PAV08G054730;PAV08G054770;PAV08G054780;PAV08G058110;PAV08G058120;PAV08G058150;PAV08G058240;PAV08G058400;PAV08G058580
156	PAV08G039330;PAV08G045330;PAV08G045350;PAV08G045420;PAV08G045530;PAV08G045620;PAV08G045630;PAV08G045680;PAV08G053650;PAV08G053660;PAV08G056360;PAV08G056420;PAV08G056550;PAV08G056570;PAV08G056800;PAV08G056840;PAV08G057020;PAV08G057040;PAV08G057070;PAV08G059460
157	PAV00G023860;PAV00G025190;PAV00G025380;PAV01G106740;PAV03G005500;PAV03G048480;PAV04G035500;PAV06G017170;PAV07G024650;PAV07G045860;PAV07G045870;PAV08G029740
158	PAV01G011470;PAV01G091970;PAV02G042370;PAV03G004780;PAV03G045230;PAV03G056130;PAV05G006870;PAV05G023360;PAV07G058770
159	PAV00G007940;PAV00G009010;PAV00G010940;PAV00G021870;PAV00G022350;PAV00G023470;PAV00G025310;PAV00G025740;PAV00G034030;PAV00G035450;PAV00G040050;PAV00G081590;PAV01G009340;PAV01G010090;PAV01G036360;PAV01G038250;PAV01G052140;PAV01G052670;PAV01G052810;PAV01G056610;PAV01G058900;PAV01G067220;PAV02G004250;PAV02G015370;PAV02G015380;PAV02G017350;PAV02G031800;PAV02G039970;PAV02G070560;PAV03G025920;PAV03G029…
160	PAV00G029170;PAV00G084560;PAV00G086170;PAV01G054420;PAV01G056120;PAV01G059200;PAV02G012760;PAV02G028300;PAV02G028330;PAV02G028400;PAV02G028450;PAV04G058750;PAV05G028430;PAV05G051430;PAV06G057930;PAV07G013320
161	PAV00G001550;PAV00G008300;PAV00G022270;PAV00G022560;PAV00G040330;PAV00G056550;PAV00G056560;PAV00G066140;PAV00G073070;PAV00G078270;PAV00G080580;PAV00G088620;PAV00G093210;PAV01G036610;PAV01G041320;PAV01G054160;PAV03G023360
162	PAV00G012020;PAV00G079330;PAV00G083850;PAV00G088150;PAV01G014930;PAV01G031470;PAV02G002190;PAV02G009290;PAV03G012940;PAV03G047070;PAV04G040730;PAV05G036310;PAV06G075000;PAV07G046760;PAV08G040720;PAV08G040760
163	PAV00G042210;PAV01G022560;PAV01G102110;PAV01G107310;PAV03G030990;PAV04G027640;PAV05G003910;PAV05G005360;PAV05G011440;PAV06G003170
164	PAV00G050940;PAV00G068640;PAV02G062110;PAV05G003410;PAV05G005570;PAV05G005580;PAV05G005600;PAV05G006530;PAV05G006580;PAV05G006590;PAV05G006610;PAV05G007480;PAV05G010910;PAV05G012010;PAV05G012130;PAV05G012450;PAV08G009920;PAV08G051380
165	PAV00G003550;PAV00G011860;PAV00G012110;PAV00G016930;PAV00G026200;PAV00G033310;PAV00G037400;PAV00G041230;PAV00G051610;PAV00G056880;PAV00G065530;PAV00G072950;PAV00G088450;PAV00G096770;PAV00G096840;PAV01G012840;PAV01G013290;PAV01G030410;PAV01G035570;PAV01G040800;PAV01G042710;PAV01G044680;PAV01G045300;PAV02G024720;PAV02G030430;PAV02G031000;PAV02G032000;PAV03G021190;PAV03G033330;PAV03G034670;PAV03G043…
166	PAV00G001070;PAV00G002360;PAV00G002950;PAV00G004450;PAV00G007600;PAV00G007730;PAV00G010850;PAV00G011680;PAV00G013960;PAV00G015410;PAV00G016450;PAV00G018990;PAV00G019830;PAV00G022900;PAV00G023400;PAV00G027440;PAV00G028020;PAV00G029000;PAV00G029340;PAV00G029490;PAV00G029660;PAV00G034370;PAV00G035340;PAV00G039470;PAV00G044410;PAV00G046700;PAV00G054120;PAV00G057320;PAV00G057330;PAV00G063060;PAV00G067…
167	PAV00G007380;PAV00G011110;PAV00G012030;PAV00G015990;PAV00G026380;PAV00G030830;PAV00G039430;PAV00G042720;PAV00G047200;PAV00G066490;PAV00G077330;PAV00G083240;PAV00G086470;PAV00G087790;PAV00G091530;PAV01G020180;PAV01G024450;PAV01G048160;PAV01G073420;PAV01G076660;PAV01G089590;PAV01G099110;PAV01G104040;PAV02G011240;PAV02G016270;PAV03G007400;PAV03G010570;PAV03G016460;PAV04G012330;PAV04G017840;PAV04G057…
168	PAV00G000810;PAV00G009830;PAV00G023370;PAV00G024150;PAV00G038110;PAV00G041440;PAV00G074700;PAV00G081990;PAV00G084310;PAV00G094830;PAV00G096090;PAV01G034210;PAV01G034850;PAV01G035870;PAV01G040400;PAV01G040440;PAV01G041890;PAV01G044930;PAV01G046040;PAV01G047900;PAV01G049150;PAV01G049160;PAV01G050370;PAV01G051240;PAV01G051770;PAV01G056810;PAV01G060260;PAV01G063470;PAV01G078330;PAV02G020800;PAV02G023…
169	PAV00G045740;PAV02G003710;PAV04G019560;PAV05G016800;PAV06G074790;PAV06G075200;PAV07G035600;PAV07G035680;PAV08G007820;PAV08G007840
170	PAV00G015400;PAV00G015430;PAV00G015720;PAV00G015740;PAV00G015800;PAV00G015980;PAV01G008030;PAV01G008260;PAV01G008320;PAV01G008680;PAV01G008690;PAV01G008700;PAV01G008710;PAV08G050920
171	PAV00G034530;PAV00G040100;PAV00G052870;PAV00G086020;PAV01G027130;PAV01G035270;PAV02G014380;PAV03G028730;PAV05G034490;PAV06G045440;PAV07G040850;PAV08G029130;PAV08G045370;PAV08G050270
172	PAV00G026210;PAV00G026270;PAV00G076980;PAV00G076990;PAV00G077110;PAV00G077150;PAV01G012930;PAV08G014530;PAV08G014540;PAV08G022490;PAV08G022500
173	PAV00G037420;PAV00G038600;PAV00G038610;PAV00G039990;PAV00G040000;PAV01G030380;PAV01G042200;PAV01G042210;PAV02G011040;PAV02G029690;PAV03G041080;PAV03G041090;PAV04G046750;PAV04G046760;PAV04G056550;PAV04G061960;PAV06G043280;PAV08G015190;PAV08G020820;PAV08G043270;PAV08G043280
174	PAV00G072370;PAV00G079240;PAV00G079250;PAV00G081230;PAV01G049510;PAV02G026280;PAV03G026750;PAV03G029110;PAV03G029120;PAV05G038740;PAV05G047610
175	PAV01G088690;PAV06G017410;PAV06G017420;PAV06G017430;PAV06G017440;PAV06G017470;PAV06G017480;PAV06G017530;PAV06G017540;PAV06G017550;PAV06G018040;PAV06G018050;PAV06G018100
176	PAV06G019180;PAV08G014580;PAV08G016190;PAV08G017470;PAV08G021580;PAV08G021610;PAV08G021620;PAV08G021630;PAV08G021650;PAV08G021660;PAV08G021670
177	PAV01G015730;PAV01G015750;PAV01G015760;PAV01G015800;PAV01G015810;PAV01G015820;PAV01G015840;PAV01G015850;PAV01G015880;PAV01G015960
178	PAV00G009330;PAV00G017740;PAV00G018400;PAV00G028590;PAV00G036670;PAV00G038920;PAV00G046900;PAV00G052230;PAV00G052640;PAV00G064290;PAV01G059140;PAV01G063380;PAV02G022990;PAV03G040290;PAV04G048110;PAV04G053360;PAV04G059070;PAV05G000180;PAV06G036380;PAV06G057860
179	PAV04G022000;PAV04G022010;PAV04G022030;PAV04G022040;PAV04G022060;PAV04G022070;PAV04G022080;PAV04G022140;PAV04G022190
180	PAV03G039790;PAV03G048440
181	PAV00G025090;PAV00G026980;PAV00G038130;PAV00G056670;PAV02G016600;PAV02G020500;PAV02G020930;PAV02G044440;PAV02G044450;PAV04G044210;PAV04G059870;PAV04G060040;PAV04G064520;PAV05G026690;PAV05G032500;PAV05G040140;PAV05G045080;PAV05G050970;PAV05G051070;PAV06G030450;PAV06G036440;PAV06G036540;PAV06G043670;PAV06G048520;PAV06G055710;PAV06G056400;PAV07G013550;PAV07G015210;PAV07G025920;PAV07G027150;PAV07G027…
182	PAV01G017970;PAV03G040770;PAV03G040860;PAV03G042650;PAV03G042750;PAV03G043090;PAV03G043240;PAV03G043350;PAV03G043430;PAV03G043520;PAV03G045350;PAV08G029510;PAV08G029520
183	PAV00G034460;PAV01G024950;PAV01G025130;PAV01G025410;PAV01G025780;PAV01G025940;PAV01G026530;PAV01G026550;PAV01G026640;PAV01G026650;PAV01G026750;PAV01G026850;PAV01G026870;PAV01G026890;PAV01G027020;PAV01G027040;PAV01G027470;PAV01G027700;PAV01G027750;PAV01G027800;PAV01G027820;PAV01G027880;PAV01G027980;PAV01G028000;PAV01G028090;PAV01G028110;PAV01G028230;PAV01G028350;PAV01G028370;PAV01G028470;PAV01G028…
184	PAV01G029830;PAV01G029880;PAV01G029950;PAV01G031560;PAV01G031600;PAV02G049870;PAV04G043160
185	PAV00G008640;PAV00G009410;PAV00G083180;PAV00G083190;PAV00G093270;PAV01G017490;PAV01G041260;PAV01G046840;PAV08G020260
186	PAV01G100990;PAV01G101070;PAV04G022730;PAV04G022750;PAV04G022790;PAV04G022800
187	PAV05G039790;PAV05G039840;PAV05G040000;PAV05G040100;PAV05G040150;PAV05G040160;PAV05G040280;PAV05G040320;PAV05G040770;PAV05G040780;PAV08G048270
188	PAV00G002400;PAV00G017050;PAV00G051970;PAV00G079890;PAV00G092300;PAV00G092440;PAV01G034400;PAV01G037590;PAV01G041000;PAV01G041090;PAV01G042740;PAV01G051340;PAV01G057400;PAV03G029760;PAV03G038270;PAV03G038410;PAV04G032640;PAV04G039730;PAV04G045950;PAV04G054610;PAV04G055990;PAV04G058870;PAV05G036210;PAV05G044430;PAV05G044760;PAV05G045790;PAV05G050050;PAV06G030440;PAV06G035050;PAV06G047820;PAV07G007…
189	PAV01G024040;PAV01G024070;PAV01G024120;PAV01G024130;PAV01G024150;PAV01G024160;PAV01G024210;PAV01G024260;PAV01G024290
191	PAV00G014870;PAV00G015020;PAV00G015030;PAV01G004430;PAV01G004470;PAV01G004550;PAV01G038860;PAV01G038870;PAV01G038880
192	PAV01G041870;PAV01G078490;PAV01G078500;PAV01G078510;PAV07G035670
193	PAV02G023100;PAV06G037460;PAV06G037630;PAV06G037770;PAV06G045250;PAV06G045460;PAV06G046020;PAV06G046180;PAV06G068780;PAV07G008820;PAV07G008830
194	PAV00G076430;PAV08G020370;PAV08G028720;PAV08G028760;PAV08G030930;PAV08G030940;PAV08G031020;PAV08G031070;PAV08G031090;PAV08G031170;PAV08G031180;PAV08G031380;PAV08G031530
195	PAV00G080340;PAV02G010500;PAV02G010510;PAV02G010790;PAV06G067790
196	PAV00G081160;PAV02G022070;PAV02G022080;PAV02G052150;PAV02G052290;PAV02G053010;PAV02G053020;PAV02G053040;PAV02G053510;PAV02G053530;PAV02G053540;PAV02G053580;PAV02G069730;PAV02G069780
197	PAV07G032290;PAV07G032530;PAV07G033530;PAV07G033610;PAV07G033760;PAV07G033790;PAV07G034150;PAV07G034340
198	PAV00G064620;PAV00G064630;PAV00G064640;PAV04G002910;PAV04G003020;PAV04G003040;PAV04G003050
199	PAV01G093150;PAV01G093160;PAV01G093170;PAV03G049050;PAV03G049070;PAV07G057200;PAV08G007370
200	PAV08G012280;PAV08G012300;PAV08G012310
201	PAV01G089840;PAV01G089860;PAV01G089900;PAV07G044870;PAV07G044890
202	PAV00G020230;PAV00G020250;PAV00G020270;PAV00G020280;PAV03G012440;PAV03G012450;PAV03G012470;PAV03G012490;PAV03G025250;PAV04G029420;PAV04G029910
203	PAV00G008910;PAV00G061120;PAV01G100220;PAV01G100230;PAV02G019380;PAV07G050950;PAV08G001130;PAV08G001140
204	PAV00G060770;PAV01G092710;PAV01G092750;PAV06G025530;PAV06G025550;PAV06G025800;PAV06G025830;PAV06G026120;PAV06G026310;PAV06G026400
205	PAV00G008090;PAV00G008100;PAV00G009870;PAV00G009880;PAV00G028420;PAV00G035580;PAV00G035590;PAV00G041810;PAV00G054830;PAV00G054840;PAV00G081280;PAV04G014780
206	PAV00G076820;PAV01G098910;PAV01G098930;PAV01G099350;PAV01G105860;PAV05G024660;PAV06G024260;PAV07G045130
207	PAV08G018300;PAV08G018500;PAV08G018540
208	PAV01G087710;PAV06G019420;PAV08G014290;PAV08G014320
209	PAV00G038820;PAV03G033960;PAV03G033980;PAV03G034050;PAV03G034440;PAV03G035990;PAV03G036040;PAV03G038580;PAV03G039390;PAV03G040180;PAV04G005420;PAV04G046520;PAV04G046530;PAV04G046680
210	PAV00G003230;PAV00G003460;PAV00G012040;PAV00G012300;PAV00G015660;PAV00G022780;PAV00G024560;PAV00G047210;PAV00G057340;PAV00G066510;PAV00G068940;PAV00G073010;PAV00G077350;PAV00G078500;PAV00G079280;PAV00G083230;PAV00G089000;PAV00G093220;PAV01G096040;PAV02G025280;PAV02G046430;PAV03G049100;PAV03G052750;PAV04G039230;PAV05G032540;PAV05G048710;PAV06G027640;PAV07G043940;PAV08G009170
211	PAV01G099390;PAV04G005430;PAV06G074060;PAV06G074140;PAV06G074900
212	PAV03G019500;PAV06G063360;PAV06G074070;PAV06G074150;PAV06G074180;PAV06G074200;PAV06G074340
213	PAV00G001290;PAV00G003720;PAV00G005710;PAV00G009760;PAV00G010140;PAV00G012950;PAV00G021190;PAV00G032800;PAV00G033160;PAV00G035660;PAV00G041480;PAV00G063930;PAV00G066620;PAV00G068190;PAV00G074080;PAV00G074090;PAV00G078850;PAV00G082200;PAV00G085560;PAV00G088850;PAV00G089720;PAV01G012420;PAV01G025500;PAV01G030140;PAV01G048540;PAV01G062170;PAV01G064240;PAV01G098000;PAV01G101510;PAV02G010900;PAV02G033…
214	PAV00G008380;PAV00G017280;PAV00G022480;PAV00G035410;PAV00G038430;PAV00G075350;PAV00G075500;PAV00G086590;PAV01G037790;PAV01G049890;PAV02G012530;PAV02G030110;PAV03G018220;PAV03G042810;PAV03G043730;PAV03G054260;PAV04G030480;PAV04G043590;PAV04G043740;PAV04G044990;PAV04G047080;PAV04G056290;PAV04G060330;PAV05G023580;PAV05G036480;PAV05G039820;PAV05G041170;PAV05G052390;PAV06G026030;PAV06G028140;PAV06G050…
215	PAV00G018510;PAV00G024250;PAV00G026050;PAV00G084630;PAV02G006060;PAV02G006160;PAV02G050400;PAV04G006170;PAV04G007200;PAV04G034070
216	PAV00G002530;PAV01G081230;PAV02G068300;PAV02G068450;PAV05G001720;PAV06G011160;PAV06G011360;PAV06G068200;PAV07G004890;PAV07G018450;PAV07G020770
217	PAV01G092630;PAV04G013660;PAV04G013700;PAV04G020500;PAV05G014460;PAV05G036840;PAV05G036850
218	PAV00G002350;PAV03G018920;PAV04G023230;PAV06G050210;PAV07G057770
219	PAV00G003700;PAV00G006910;PAV00G025750;PAV00G026350;PAV00G053820;PAV00G057720;PAV00G058330;PAV00G073410;PAV00G075180;PAV00G078230;PAV00G089810;PAV00G094690;PAV01G024270;PAV01G040240;PAV01G097730;PAV02G064280;PAV03G051690;PAV03G058830;PAV05G027280;PAV05G043150;PAV05G052150;PAV06G026740;PAV06G028840;PAV06G038480;PAV07G013760;PAV07G038320;PAV08G027310
220	PAV00G067800;PAV00G072090;PAV01G046180;PAV01G048380;PAV02G037150;PAV03G020730;PAV03G046680;PAV04G059080;PAV06G025360;PAV06G041410;PAV07G030190;PAV07G032660;PAV07G034230
221	PAV01G030710;PAV01G031790;PAV02G054520;PAV02G054800;PAV02G055700;PAV02G055710;PAV02G055880;PAV02G055890;PAV02G056150;PAV02G059280;PAV02G059330;PAV02G066600;PAV02G066730;PAV02G067780;PAV05G018010;PAV06G035260
222	PAV00G057620;PAV00G067390;PAV00G069920;PAV00G097580;PAV00G097590;PAV00G097600;PAV00G097610;PAV02G035440;PAV02G035450;PAV02G035460;PAV02G035490;PAV02G035520;PAV02G035540;PAV02G049760;PAV02G053160;PAV02G058470;PAV07G021160;PAV07G050550;PAV07G050570;PAV07G050590;PAV07G051510
223	PAV00G015450;PAV00G090570;PAV00G090580;PAV00G091070;PAV01G005650;PAV01G007890;PAV01G007910;PAV01G008640;PAV01G024440;PAV05G018270;PAV06G069760;PAV06G072010
224	PAV00G060470;PAV04G002790;PAV04G002800;PAV04G002830;PAV04G002850;PAV04G002860;PAV08G004030
225	PAV00G018890;PAV00G026880;PAV00G085050
226	PAV00G047010;PAV01G085330;PAV01G086010;PAV03G054870;PAV05G038720;PAV05G039290;PAV06G007170;PAV06G076280;PAV07G051790
227	PAV01G101130;PAV01G101160;PAV01G101340;PAV06G024770;PAV08G037360;PAV08G037510;PAV08G037550
228	PAV02G053750;PAV02G069910;PAV05G014550;PAV06G007570;PAV06G071450;PAV06G072220;PAV08G013290
229	PAV00G085690;PAV01G101330;PAV06G009350;PAV06G009360;PAV06G058370
230	PAV00G063940;PAV01G106950;PAV02G049430;PAV03G003340;PAV03G037280;PAV03G059400;PAV06G006390
231	PAV00G062910;PAV03G007270;PAV03G007370;PAV03G007430;PAV03G009840;PAV03G009890;PAV03G009900;PAV03G009920
232	PAV02G004760;PAV02G040580;PAV04G021800;PAV04G021850;PAV04G021860;PAV04G021960;PAV04G035780;PAV05G003600;PAV05G003610;PAV05G022540
233	PAV05G000360;PAV05G000580;PAV08G007680;PAV08G008310;PAV08G052020
234	PAV04G059470
235	PAV01G017950;PAV02G065280;PAV02G065600;PAV07G001020;PAV07G028310;PAV07G028520;PAV07G028580;PAV07G029720;PAV07G029760;PAV07G029780
236	PAV01G106280;PAV01G106340;PAV01G106350;PAV02G065610
237	PAV00G014520;PAV00G014530;PAV00G057000;PAV01G004870;PAV01G004880;PAV01G096400;PAV01G107600;PAV01G107680;PAV02G065560;PAV08G005870;PAV08G005880
238	PAV00G003430;PAV00G003480;PAV00G092070;PAV00G092530;PAV00G092540;PAV00G092560;PAV00G092810;PAV00G092820;PAV01G003530;PAV01G003560;PAV01G003590;PAV01G003600;PAV01G003640;PAV01G003830;PAV01G003860;PAV01G027600;PAV01G030650;PAV01G030670;PAV01G031670;PAV05G030500;PAV07G002690
239	PAV00G022430;PAV00G022440;PAV00G022620;PAV00G022660;PAV00G022670;PAV00G022740;PAV00G022810;PAV00G022880;PAV00G022890;PAV00G023060;PAV00G023070;PAV00G023330;PAV00G075450;PAV00G075460;PAV00G075540;PAV00G075750;PAV00G078930;PAV00G079560;PAV02G007010;PAV02G009090;PAV05G049930;PAV07G002630;PAV07G023290;PAV07G023300;PAV07G023340;PAV07G023420;PAV07G023560;PAV07G023720;PAV07G023730;PAV07G023780
240	PAV00G077420;PAV00G077430;PAV00G077440;PAV00G077450;PAV01G096850;PAV01G096860;PAV06G020220;PAV08G010600;PAV08G010610;PAV08G010620;PAV08G010630
241	PAV01G002940;PAV01G002950;PAV06G002540;PAV06G002550;PAV06G002560;PAV06G002570;PAV06G002600;PAV06G054530
242	PAV00G032290;PAV00G032380;PAV00G032400;PAV01G072000;PAV01G072110;PAV01G072220;PAV01G073690;PAV01G073730;PAV01G073790;PAV06G064180
244	PAV00G000880;PAV00G004920;PAV00G016410;PAV00G018190;PAV00G018210;PAV00G020860;PAV00G021310;PAV00G022370;PAV00G027980;PAV00G037380;PAV00G040230;PAV00G055310;PAV00G075770;PAV01G012190;PAV02G017200;PAV02G022170;PAV03G015330;PAV03G032550;PAV03G038240;PAV03G039410;PAV04G036420;PAV04G052800;PAV04G056930;PAV05G030870;PAV05G043970;PAV05G046990;PAV05G047590;PAV06G029850;PAV06G040940;PAV06G043260;PAV06G043…
245	PAV00G024670;PAV01G067440;PAV02G010760;PAV02G065400;PAV05G007360;PAV06G059660;PAV06G071300;PAV07G025180
246	PAV06G017460;PAV06G030960;PAV06G031140;PAV06G031920;PAV06G038450;PAV06G041850;PAV06G049240;PAV06G051730;PAV06G051760;PAV06G051820;PAV06G051860;PAV08G053400;PAV08G059860
247	PAV03G019880;PAV07G049850
248	PAV03G052480
249	PAV00G026080;PAV00G051910;PAV00G096730;PAV01G043980;PAV02G025070;PAV03G025630;PAV04G053840;PAV05G036010;PAV05G048960;PAV06G048920;PAV07G002920;PAV07G021010;PAV07G021860;PAV08G048150
250	PAV00G002750;PAV00G089010;PAV07G004360;PAV07G020470
251	PAV00G002880;PAV00G003380;PAV00G003390;PAV00G003760;PAV00G018700;PAV00G021000;PAV00G021140;PAV00G033000;PAV00G033010;PAV00G035620;PAV00G074050;PAV00G082080;PAV00G082250;PAV01G022120;PAV01G023360;PAV01G024000;PAV01G052900;PAV01G057090;PAV01G064160;PAV01G075710;PAV02G006010;PAV02G009640;PAV02G017760;PAV02G022000;PAV02G022910;PAV02G025390;PAV02G030840;PAV02G031160;PAV03G008230;PAV03G020290;PAV03G023…
252	PAV06G014150;PAV06G060800;PAV06G060870;PAV06G066020;PAV06G066060;PAV06G066080;PAV06G066160;PAV08G028240
253	PAV00G077510;PAV00G077520;PAV00G077530;PAV00G077550;PAV00G077580;PAV08G021880;PAV08G021890;PAV08G021940;PAV08G021960;PAV08G021970;PAV08G022020;PAV08G022030
254	PAV00G021760;PAV00G024110;PAV00G025430;PAV00G038090;PAV00G074760;PAV00G075370;PAV00G081450;PAV00G081960;PAV00G094800;PAV00G096430;PAV00G096450;PAV01G064070;PAV03G019030;PAV05G031210;PAV06G053070;PAV06G053110;PAV07G010560
255	PAV02G067090;PAV08G016520;PAV08G016780;PAV08G016910;PAV08G017030
256	PAV04G012810;PAV04G012820;PAV04G040200;PAV04G040280;PAV04G040340;PAV04G040470
257	PAV08G023330;PAV08G023700;PAV08G023720;PAV08G023790;PAV08G023860;PAV08G023870;PAV08G024520;PAV08G024570;PAV08G024610
259	PAV00G025340;PAV00G028320;PAV00G035940;PAV00G072690;PAV00G093840;PAV00G093980;PAV01G030840;PAV01G033630;PAV03G014330;PAV04G051150;PAV04G059380;PAV05G048440;PAV06G027470;PAV06G036940;PAV06G043490;PAV08G049660
260	PAV00G008370;PAV00G017310;PAV00G035190;PAV00G075340;PAV00G075480;PAV00G075580;PAV01G037760;PAV01G044210;PAV02G030250;PAV03G015950;PAV04G043760;PAV04G054250;PAV04G058350;PAV05G019040;PAV05G036500;PAV06G031050;PAV06G037280;PAV07G005920;PAV07G008130;PAV07G019310;PAV07G022730;PAV07G029660;PAV08G022840;PAV08G047890
261	PAV01G082880;PAV07G047360;PAV08G025420;PAV08G026510
262	PAV01G000530;PAV03G056490;PAV03G056610;PAV03G056620
263	PAV00G066880;PAV00G066890;PAV04G037470;PAV04G049170
264	PAV03G031940;PAV06G012280;PAV06G012320;PAV06G012870
265	PAV01G015350;PAV01G015370;PAV03G035220;PAV03G059720;PAV04G008150
266	PAV00G001840;PAV00G048470;PAV01G083320;PAV03G045180;PAV05G023340;PAV07G056340;PAV07G056700;PAV08G023610
267	PAV00G002510;PAV00G028600;PAV00G034830;PAV00G082910;PAV06G026250;PAV07G032500;PAV08G049110
268	PAV02G063280;PAV06G068080
269	PAV01G061490;PAV01G061570;PAV01G061640;PAV01G061700;PAV01G061760;PAV01G061820;PAV04G021390;PAV04G021490;PAV07G036680
270	PAV00G082570;PAV00G083020;PAV00G083070;PAV00G083080;PAV00G083090;PAV02G012240;PAV02G012280;PAV02G012860;PAV02G013000;PAV02G013010;PAV07G012670;PAV07G012710
271	PAV00G025020;PAV00G080400;PAV01G096180;PAV02G016220;PAV05G037070;PAV06G043320;PAV08G031290;PAV08G044500
272	PAV00G016480;PAV00G028580;PAV06G048200;PAV08G025330;PAV08G035610
273	PAV01G014150;PAV01G066510;PAV01G077760;PAV03G037540;PAV04G007500;PAV04G007510;PAV05G007790;PAV05G008110;PAV05G029920
274	PAV00G034090;PAV00G034340;PAV00G038700;PAV00G038830;PAV00G038960;PAV04G046430;PAV04G046550
275	PAV05G044050;PAV06G027760;PAV06G050410
276	PAV00G006190;PAV00G036950;PAV01G091170;PAV04G048200
277	PAV00G031200;PAV01G076450;PAV01G076690;PAV01G102930;PAV03G021000;PAV05G001940;PAV05G001950;PAV08G013380
278	PAV01G071040;PAV02G065300;PAV03G005690;PAV05G005700;PAV06G008070
279	PAV04G005480;PAV04G026190;PAV04G026200;PAV04G042460
280	PAV00G006720;PAV00G018730;PAV00G024620;PAV00G027420;PAV00G028540;PAV00G029560;PAV00G030060;PAV00G056760;PAV00G093070;PAV01G068270;PAV01G068450;PAV01G076410;PAV02G006950;PAV02G014680;PAV03G036010;PAV04G003010;PAV04G053780;PAV05G009540;PAV05G013530;PAV05G014940;PAV05G029390;PAV06G059720;PAV08G029300
281	PAV00G002430;PAV00G008560;PAV00G024320;PAV00G037810;PAV00G066220;PAV00G086220;PAV00G092280;PAV00G092650;PAV00G094470;PAV01G047030;PAV01G052380;PAV03G023260;PAV04G055540;PAV05G027940;PAV05G032860;PAV05G036240;PAV06G051380;PAV07G022170;PAV07G022520;PAV08G030010;PAV08G050640;PAV08G057460
282	PAV00G005260;PAV00G005270;PAV00G008690;PAV00G008700;PAV00G011230;PAV00G011240;PAV00G012710;PAV00G026580;PAV00G040250;PAV00G053620;PAV00G053630;PAV00G053640;PAV00G073790;PAV00G073840;PAV00G086440;PAV00G093700;PAV00G093710;PAV01G047970;PAV01G047980;PAV01G056800;PAV01G069560;PAV01G070020;PAV01G101760;PAV02G006830;PAV02G012070;PAV03G029000;PAV03G029070;PAV03G029340;PAV03G037250;PAV03G037260;PAV03G044…
283	PAV00G068140;PAV05G012390;PAV06G013770;PAV06G033100;PAV06G041360;PAV06G051070;PAV06G066620;PAV07G036180
284	PAV00G018070;PAV00G020790;PAV00G025610;PAV00G038910;PAV00G041070;PAV00G047030;PAV00G064880;PAV00G065560;PAV00G072940;PAV00G096630;PAV01G042220;PAV01G042510;PAV01G057390;PAV01G057920;PAV01G094900;PAV02G020180;PAV02G034220;PAV02G044310;PAV03G019950;PAV03G021270;PAV03G058660;PAV04G025950;PAV04G032920;PAV04G034530;PAV05G021200;PAV05G036130;PAV05G037920;PAV05G047280;PAV06G038250;PAV06G049990;PAV06G056…
285	PAV00G005920;PAV00G025800;PAV00G029690;PAV00G040820;PAV00G086380;PAV01G015230;PAV01G036430;PAV01G059600;PAV02G010580;PAV04G030840;PAV06G025670;PAV08G034880;PAV08G055840
286	PAV00G039310;PAV00G039360;PAV00G051510;PAV00G086670;PAV00G090100;PAV01G011380;PAV01G032600;PAV02G020430;PAV02G037560;PAV03G037930;PAV03G039530;PAV03G040300;PAV04G016310;PAV04G033570;PAV04G046860;PAV05G027900;PAV05G027910;PAV05G032830;PAV05G045380;PAV05G045900;PAV06G036430;PAV06G043480;PAV06G047120;PAV06G048420;PAV07G010570;PAV07G025000;PAV08G033580;PAV08G034390;PAV08G035450;PAV08G038880;PAV08G058…
287	PAV00G044760;PAV00G053140;PAV02G062890;PAV06G067650
288	PAV01G040020;PAV01G049870;PAV04G018610;PAV04G018950;PAV05G023650;PAV05G023780;PAV05G048530;PAV05G048600;PAV05G048630;PAV05G049350;PAV07G001910;PAV07G030290;PAV08G018530;PAV08G018670;PAV08G022050
289	PAV07G045590;PAV07G045600;PAV07G045610;PAV07G045620;PAV07G045630;PAV07G045680;PAV07G045690;PAV07G045700
290	PAV00G060900;PAV00G060910;PAV04G002350;PAV04G018650
291	PAV01G023780;PAV02G008120;PAV03G002060;PAV05G014280;PAV07G038670;PAV08G047670
292	PAV01G004840;PAV02G063070;PAV05G015460;PAV06G001910;PAV06G004940;PAV06G007220
293	PAV01G083960;PAV03G049060;PAV05G027290;PAV05G027330
294	PAV00G026640;PAV00G026670;PAV00G026690;PAV00G026700;PAV00G026710;PAV00G026720;PAV07G026740;PAV07G026750;PAV08G029250
295	PAV01G032670;PAV07G016080;PAV08G052000
296	PAV02G050200;PAV02G061870;PAV02G068290;PAV02G068440;PAV05G016910;PAV05G017670;PAV06G014080;PAV06G066140
297	PAV00G019880;PAV00G019910;PAV01G076060;PAV01G076090;PAV01G076100;PAV01G102020
298	PAV00G074650;PAV01G080830;PAV02G023110;PAV02G036280;PAV02G036310;PAV02G036750;PAV02G038020;PAV07G048920;PAV07G048950;PAV08G013120
299	PAV00G008170;PAV00G008490;PAV00G040170;PAV00G046290;PAV00G079350;PAV00G090360;PAV02G006870;PAV02G009300;PAV02G021090;PAV04G049160;PAV07G014820
300	PAV00G000040;PAV00G002080;PAV00G011640;PAV00G011650;PAV00G021660;PAV00G026320;PAV00G036150;PAV00G068670;PAV00G068680;PAV01G013360;PAV01G020610;PAV01G031550;PAV04G014770;PAV04G047870;PAV05G035590;PAV08G054680
301	PAV00G002390;PAV00G008120;PAV00G016860;PAV00G017790;PAV00G056470;PAV00G089980;PAV01G030960;PAV01G043950;PAV01G057680;PAV01G063910;PAV01G064320;PAV01G069250;PAV02G008010;PAV02G025930;PAV03G026150;PAV04G015320;PAV04G033950;PAV05G035440;PAV06G029910;PAV06G040770;PAV06G047970;PAV06G053720;PAV07G003040;PAV08G036420;PAV08G036890;PAV08G055190
302	PAV01G011320;PAV04G007930;PAV04G007940;PAV04G007960;PAV04G007970;PAV04G007980
303	PAV01G062980;PAV01G083840;PAV04G027100;PAV04G027380;PAV04G027390;PAV04G027400;PAV07G032710;PAV07G034270
304	PAV00G042350;PAV00G042360;PAV00G042370;PAV00G042380;PAV01G063290;PAV06G003290;PAV06G003320;PAV06G003330;PAV06G003340;PAV06G003380;PAV07G013460
305	PAV00G077380;PAV01G101710;PAV06G076120;PAV08G022180
306	PAV00G019690;PAV00G057200;PAV00G057210;PAV00G057280;PAV00G057290;PAV00G067150;PAV00G073090;PAV07G031590;PAV07G051250
307	PAV06G070130;PAV06G070140;PAV06G070190;PAV06G070200;PAV06G070220;PAV06G070230
308	PAV00G047900;PAV01G014670;PAV01G015490;PAV01G049800;PAV01G052280;PAV01G067320;PAV01G071470;PAV02G021490;PAV03G034710;PAV03G048320;PAV04G009440;PAV04G036770;PAV06G031190;PAV06G033190;PAV06G041290;PAV06G059140;PAV06G064870;PAV06G067870
309	PAV00G022600;PAV00G040310;PAV00G073050;PAV00G074340;PAV00G078250;PAV00G088580;PAV01G009830;PAV01G044360;PAV01G048110;PAV01G049210;PAV03G027990;PAV03G054710;PAV04G015380;PAV04G039970;PAV04G050480;PAV06G051520;PAV06G055980;PAV06G057630;PAV07G008490;PAV07G027180;PAV07G044060;PAV07G053150;PAV08G046290;PAV08G046710;PAV08G049290
310	PAV03G016410;PAV03G016420;PAV03G016480;PAV03G016540;PAV03G016620;PAV03G016630
311	PAV00G028310;PAV00G035920;PAV00G035930;PAV00G039020;PAV00G063140;PAV00G072640;PAV01G013460;PAV01G013740;PAV01G015610;PAV02G007020;PAV02G018150;PAV02G018360;PAV02G018520;PAV03G039320;PAV03G040070;PAV03G059160;PAV05G007260;PAV05G019180;PAV06G022190;PAV06G044530;PAV07G033120;PAV07G033160;PAV08G020010;PAV08G023740;PAV08G024540
312	PAV00G012190;PAV01G012510;PAV01G020670;PAV01G035120;PAV02G048660;PAV02G048910;PAV02G060650;PAV02G060690;PAV02G061600;PAV02G061620;PAV02G064110;PAV04G004130;PAV04G004450;PAV04G004460;PAV04G023560;PAV04G057370;PAV04G057530;PAV04G057780;PAV04G057880;PAV06G005710;PAV06G064140;PAV08G025590
313	PAV00G006540;PAV03G013870;PAV03G018340;PAV03G059640;PAV04G008460;PAV04G008470;PAV06G053050
314	PAV05G019130;PAV05G019170;PAV05G019270;PAV05G019280
315	PAV00G035980;PAV00G038010;PAV00G059760;PAV00G074160;PAV00G084090;PAV00G085480;PAV01G076070;PAV01G083800;PAV06G039560
316	PAV03G035960;PAV03G035980;PAV03G036070;PAV03G036090;PAV03G042850;PAV03G043870;PAV03G043960;PAV03G043970;PAV03G044380;PAV03G044390;PAV03G044480;PAV03G044600;PAV03G044610
317	PAV00G031570;PAV00G031580;PAV00G031590;PAV01G102350;PAV01G102360;PAV01G102380;PAV01G102390;PAV01G102400;PAV01G102410
318	PAV00G043480;PAV00G043520;PAV00G043530;PAV00G043560;PAV00G043580;PAV00G091440;PAV01G001300;PAV06G004370
319	PAV00G000620;PAV01G003040;PAV01G003060;PAV02G033360;PAV08G004570
320	PAV00G008890;PAV00G018610;PAV00G019020;PAV00G033820;PAV00G039380;PAV00G065700;PAV00G072120;PAV00G083530;PAV00G089460;PAV02G010970;PAV02G029720;PAV04G052520;PAV04G063210;PAV04G063440;PAV06G028460;PAV06G060770;PAV08G030540
321	PAV02G051940;PAV05G015780;PAV06G064460;PAV07G059670
322	PAV00G068500;PAV02G060340;PAV02G060350;PAV02G061220;PAV02G061230
323	PAV00G029800;PAV02G040490;PAV03G034610;PAV05G008040;PAV07G048810;PAV08G013300
324	PAV03G056140;PAV06G016660;PAV07G055160;PAV07G055170;PAV07G055190
325	PAV04G023550;PAV04G025510
326	PAV00G040950;PAV00G049940;PAV00G062420;PAV00G071430;PAV00G072240;PAV00G077340;PAV00G079460;PAV00G079910;PAV00G083790;PAV00G098250;PAV01G055950;PAV02G020390;PAV02G025760;PAV03G016600;PAV03G049610;PAV05G013490;PAV05G025380;PAV05G034680;PAV06G006990;PAV07G016780;PAV08G028810
327	PAV00G024040;PAV00G024080;PAV00G027780;PAV00G027830;PAV00G028290;PAV00G028360;PAV00G028410;PAV00G028550;PAV00G028570;PAV00G028620;PAV02G024320;PAV07G009090;PAV07G009850;PAV07G022720;PAV08G026660
328	PAV00G000990;PAV00G001370;PAV00G012440;PAV00G016780;PAV00G036030;PAV00G072080;PAV00G096540;PAV00G097840;PAV01G031840;PAV01G106040;PAV01G106060;PAV02G000400;PAV02G009140;PAV02G011210;PAV02G018880;PAV02G026500;PAV02G032410;PAV02G034120;PAV02G041390;PAV03G021480;PAV03G026590;PAV03G036100;PAV03G045720;PAV04G059250;PAV04G064700;PAV05G039850;PAV05G052180;PAV07G018610;PAV07G036450;PAV08G019550;PAV08G026…
329	PAV00G085320;PAV01G044750;PAV01G073040;PAV02G031700;PAV02G047720;PAV04G061540;PAV05G029360;PAV05G049500;PAV07G015850;PAV07G030830;PAV07G032280
330	PAV00G052920;PAV00G053090;PAV00G055350;PAV00G056830;PAV00G063330;PAV00G069460;PAV00G085830;PAV01G015480;PAV01G036550;PAV01G038540;PAV01G039340;PAV01G052270;PAV01G071540;PAV01G102610;PAV01G104350;PAV01G106930;PAV02G008760;PAV02G009380;PAV03G021970;PAV03G040590;PAV03G041150;PAV03G048310;PAV04G040990;PAV04G044700;PAV04G064110;PAV05G052000;PAV06G015280;PAV06G015600;PAV06G032650;PAV06G049260;PAV06G056…
331	PAV00G065040;PAV01G021620;PAV02G023880;PAV04G014390;PAV08G008780
332	PAV00G095700;PAV00G095710;PAV01G064960;PAV01G094040;PAV01G094050;PAV04G019400;PAV07G032600;PAV07G034200
333	PAV00G023570;PAV00G033540;PAV00G072000;PAV00G072060;PAV00G082130;PAV00G089170;PAV06G026910
334	PAV06G075580;PAV06G075590;PAV06G075600;PAV07G037120;PAV07G037130
335	PAV00G002820;PAV00G012720;PAV00G017540;PAV00G021430;PAV00G036200;PAV00G036270;PAV00G037780;PAV00G040270;PAV00G068580;PAV00G079100;PAV00G086430;PAV01G022030;PAV02G009010;PAV02G013910;PAV04G017120;PAV04G046230;PAV06G039160;PAV06G039330;PAV06G050700;PAV06G060050;PAV07G032630
336	PAV07G040270;PAV07G040290;PAV07G040610;PAV07G041050;PAV07G041080
337	PAV00G010890;PAV01G021460;PAV01G021500;PAV01G023490;PAV01G023530;PAV01G067470;PAV02G048830;PAV02G049070;PAV02G049170;PAV05G028840;PAV05G028920;PAV05G030630;PAV08G043140;PAV08G043160;PAV08G044770
338	PAV00G017060;PAV00G017930;PAV00G019420;PAV00G019430;PAV00G019480;PAV00G023830;PAV00G024370;PAV00G025690;PAV00G026420;PAV00G045570;PAV00G056780;PAV00G094500;PAV02G006930;PAV03G022510;PAV03G039500;PAV05G052250;PAV06G045860;PAV06G051090;PAV07G024820
339	PAV00G008860;PAV00G008870;PAV00G019640;PAV00G025880;PAV00G044550;PAV00G055190;PAV01G011850;PAV01G012920;PAV01G054070;PAV01G107760;PAV02G036480;PAV03G032150;PAV03G056250;PAV04G050080;PAV04G059280;PAV05G021990;PAV05G050450;PAV06G024570;PAV06G032120;PAV06G035530;PAV06G049370;PAV06G053000;PAV06G053020;PAV06G057750;PAV07G004770;PAV07G009580;PAV07G015570;PAV07G024660;PAV08G031280;PAV08G031860;PAV08G045…
340	PAV00G021110;PAV00G021460;PAV00G021560;PAV00G021590;PAV00G021600;PAV00G021630;PAV00G021640;PAV00G084750;PAV04G034250;PAV04G036300;PAV04G036350;PAV04G038280;PAV04G038500;PAV04G042450;PAV04G042570;PAV06G057590
341	PAV00G005150;PAV00G010630;PAV00G032100;PAV00G073230;PAV00G091280;PAV00G096270;PAV00G096880;PAV01G016930;PAV01G073910;PAV01G096780;PAV01G097110;PAV02G013590;PAV02G013680;PAV02G017540;PAV02G053980;PAV04G013690;PAV04G022740;PAV04G030270;PAV04G057270;PAV05G027050;PAV05G029620;PAV05G031620;PAV05G037040;PAV05G042590;PAV05G050400;PAV05G051480;PAV06G007650;PAV06G013340;PAV06G024240;PAV06G050030;PAV06G062…
342	PAV00G036600;PAV00G040020;PAV00G052970;PAV00G065340;PAV00G084670;PAV01G004830;PAV01G068560;PAV01G069660;PAV01G091740;PAV03G025570;PAV03G027090;PAV05G017560;PAV05G028470;PAV05G028480;PAV08G032520;PAV08G045360;PAV08G045570;PAV08G056370;PAV08G056580
343	PAV00G028490;PAV00G065520;PAV00G072560;PAV00G092460;PAV01G008530;PAV01G013280;PAV01G025860;PAV01G035200;PAV01G035600;PAV01G046820;PAV01G052770;PAV01G060320;PAV01G067190;PAV01G070060;PAV02G021910;PAV02G046800;PAV03G020600;PAV03G024020;PAV03G026660;PAV03G028410;PAV03G034240;PAV03G041770;PAV03G054580;PAV04G018570;PAV04G025180;PAV04G045220;PAV04G047740;PAV04G049570;PAV05G033060;PAV05G033860;PAV07G003…
344	PAV00G031520;PAV00G033270;PAV00G033280;PAV00G033290;PAV00G033420;PAV00G033440;PAV00G046430;PAV00G088960;PAV00G088970;PAV00G088980;PAV00G088990;PAV00G089050;PAV01G102450;PAV08G003210
345	PAV03G037530;PAV04G005510;PAV04G007410;PAV04G023790;PAV04G026070
346	PAV04G050320;PAV04G051770;PAV06G020260;PAV07G059820;PAV07G059870;PAV07G060020;PAV07G060090
347	PAV06G012700;PAV06G013030;PAV06G064790;PAV06G064830;PAV06G064850;PAV06G067450
348	PAV06G045430;PAV06G063370;PAV08G017370
349	PAV02G032430;PAV06G059570;PAV06G059590;PAV06G059630;PAV07G042390
350	PAV01G040710
351	PAV00G088690;PAV01G009680;PAV04G003710;PAV05G018630;PAV05G019430
352	PAV01G028120;PAV06G031340;PAV06G031360;PAV06G064000;PAV06G064380;PAV06G065000;PAV07G014110;PAV08G049530;PAV08G049570
353	PAV01G027680;PAV02G016180;PAV05G020920;PAV06G036420;PAV06G055150;PAV07G008050;PAV07G008160;PAV07G020730
354	PAV01G016000;PAV03G049750;PAV06G063270
355	PAV00G076050;PAV01G088470;PAV01G088490;PAV01G088500;PAV04G052310;PAV08G015590
356	PAV00G082950;PAV01G102060;PAV02G005560;PAV06G056300;PAV06G056380;PAV06G056390;PAV06G056430;PAV06G056440
357	PAV01G061720;PAV03G053360;PAV05G024640;PAV05G050360;PAV06G032370;PAV06G037520;PAV06G039020;PAV06G045280;PAV07G013640;PAV08G041750
358	PAV03G040540;PAV03G041110;PAV04G042280;PAV04G042390
359	PAV00G068860;PAV00G068880;PAV00G068890;PAV00G068900;PAV00G068910;PAV05G013040;PAV05G013050;PAV05G013060;PAV05G013140;PAV05G013150;PAV05G013160;PAV05G013170;PAV05G013180;PAV05G018890;PAV05G018920
360	PAV00G079540;PAV00G079570;PAV01G079220;PAV02G009550;PAV04G008280;PAV06G070420;PAV06G070440;PAV06G070450;PAV06G070460
361	PAV00G082400;PAV00G098030;PAV02G011880;PAV02G012480;PAV02G057220;PAV03G056740;PAV04G028080;PAV05G023100;PAV06G000900;PAV07G052160;PAV07G052530;PAV08G053600
362	PAV01G084050;PAV01G090080;PAV08G019500;PAV08G019580;PAV08G019590
363	PAV00G003450;PAV00G010840;PAV00G011660;PAV00G013670;PAV00G013740;PAV00G014260;PAV00G014540;PAV00G023730;PAV00G025820;PAV00G026850;PAV00G029570;PAV00G031420;PAV00G037210;PAV00G039110;PAV00G040910;PAV00G044420;PAV00G053990;PAV00G054130;PAV00G065660;PAV00G066500;PAV00G075200;PAV00G077120;PAV00G079270;PAV00G084800;PAV00G084990;PAV00G095120;PAV01G011880;PAV01G028380;PAV01G039380;PAV01G080880;PAV02G001…
364	PAV01G048120;PAV03G012670;PAV06G043180;PAV06G047450
365	PAV03G049160;PAV03G049180;PAV04G021300
366	PAV00G063150;PAV00G063160;PAV00G063170;PAV03G010650;PAV03G010660;PAV03G010670;PAV03G010680;PAV03G010690;PAV03G010700;PAV03G010760;PAV05G020080
367	PAV07G044180;PAV07G044270;PAV07G044310;PAV07G044330
368	PAV00G028070;PAV00G077970;PAV02G056000;PAV02G056270;PAV02G072140;PAV07G022450;PAV07G045000;PAV08G019470
369	PAV05G019360;PAV05G019400;PAV05G019410;PAV05G019420;PAV07G007960;PAV07G007990;PAV07G008180;PAV07G008210;PAV07G011080
370	PAV02G051600;PAV02G051730;PAV02G069040;PAV02G069050;PAV02G069060;PAV02G069070;PAV02G069080;PAV08G049460
371	PAV00G034260;PAV00G039810
372	PAV00G005090;PAV00G006990;PAV00G010480;PAV00G054170;PAV00G054270;PAV00G065810;PAV00G094450;PAV01G003470;PAV01G019210;PAV01G019510;PAV01G053740;PAV01G056940;PAV01G065410;PAV02G027330;PAV02G045880;PAV03G006830;PAV03G029680;PAV03G031470;PAV03G041810;PAV04G042200;PAV04G042330;PAV04G049320;PAV04G063540;PAV05G047850;PAV06G030120;PAV06G043540;PAV06G050440;PAV06G053780;PAV06G054430;PAV07G006180;PAV07G016…
373	PAV00G014390;PAV01G005040;PAV04G013220;PAV06G069970
374	PAV01G070740;PAV02G049380;PAV02G067800;PAV05G026240
375	PAV01G094490;PAV07G057860;PAV07G057870;PAV07G057880
376	PAV01G039240;PAV01G039960;PAV02G005340;PAV02G016230;PAV02G020600;PAV04G044610;PAV04G057970;PAV06G048820;PAV06G064150;PAV07G007850;PAV07G008360
377	PAV00G003610;PAV00G005220;PAV00G053590;PAV00G053600;PAV00G086400;PAV00G086410;PAV00G092400;PAV00G092420;PAV01G037250;PAV01G058540;PAV02G025260;PAV02G025270;PAV02G037290;PAV05G040530;PAV05G043870;PAV06G051050;PAV07G040410
378	PAV00G067650;PAV00G069590;PAV03G003720;PAV03G055540;PAV05G007900;PAV05G008200;PAV08G029230
379	PAV00G091700;PAV00G091720;PAV00G091740;PAV00G091750;PAV00G091760;PAV00G091790;PAV00G091800;PAV00G091820;PAV00G091830;PAV00G091890;PAV08G005100
380	PAV00G047270;PAV00G047360;PAV00G047390;PAV00G047420;PAV00G065080;PAV03G054370;PAV03G054450;PAV03G054460;PAV03G054480;PAV04G014550;PAV06G066110
381	PAV02G050230;PAV02G050280;PAV02G050330;PAV02G050370;PAV04G052680
382	PAV05G014300;PAV05G014340
383	PAV00G077270;PAV00G077280;PAV02G015930;PAV08G013990;PAV08G014000;PAV08G022320;PAV08G022330
384	PAV00G040010;PAV01G003080;PAV04G056560;PAV07G015240;PAV08G004600
385	PAV00G014020;PAV00G027920;PAV00G077200;PAV01G013300
386	PAV00G012630;PAV00G012640;PAV00G012670;PAV01G012300;PAV01G021120;PAV01G056040;PAV01G078560;PAV01G078600;PAV08G023210
387	PAV00G005120;PAV00G007020;PAV00G072010;PAV02G035620;PAV02G037420;PAV03G045700;PAV03G052400;PAV04G009700;PAV04G040900;PAV04G041840;PAV05G031470;PAV05G040380;PAV07G006220;PAV07G018930
388	PAV04G037870;PAV04G039950
389	PAV03G007520;PAV03G010010;PAV07G044350;PAV07G044450;PAV08G017740
390	PAV01G077070;PAV01G077080;PAV03G044820;PAV03G044830
391	PAV00G019120;PAV01G016680;PAV01G016750;PAV05G014760
392	PAV00G063980;PAV01G016140;PAV01G065850;PAV03G003370;PAV03G059550;PAV06G006210;PAV06G017180;PAV08G016360;PAV08G016730
393	PAV02G045400;PAV02G045620;PAV02G045640;PAV05G020980;PAV05G020990;PAV05G021020
394	PAV01G061010;PAV03G001740;PAV03G001760;PAV05G010150
395	PAV03G055950;PAV05G016980;PAV05G016990;PAV05G017000;PAV05G017770;PAV05G017780;PAV05G017790;PAV05G017800;PAV05G017810
396	PAV00G093150;PAV01G000370
397	PAV00G002730;PAV00G002850;PAV00G002930;PAV03G050710;PAV05G020350;PAV05G020400;PAV05G020460;PAV05G021140
398	PAV04G040870;PAV04G040880;PAV04G040960;PAV04G041090;PAV04G041190;PAV04G041220;PAV04G041440;PAV04G041460;PAV04G041570;PAV04G043280;PAV04G043560;PAV04G052340;PAV07G035430
399	PAV05G018830;PAV08G051870;PAV08G051910
400	PAV03G021290;PAV03G039060;PAV03G051890;PAV03G056940
401	PAV00G047240;PAV00G047250;PAV00G047280;PAV00G065090;PAV03G054470;PAV04G014560;PAV04G015360
402	PAV00G034480;PAV00G037430;PAV00G037440;PAV00G038590;PAV00G039910;PAV02G002880;PAV02G002890;PAV02G029710;PAV02G030190;PAV02G043520;PAV04G032020;PAV04G046810;PAV04G049780;PAV04G049990;PAV05G029990;PAV06G043270;PAV07G034780;PAV08G043290
403	PAV00G040760;PAV02G004880;PAV03G018300;PAV04G058220;PAV06G075160
404	PAV00G066010;PAV00G088110;PAV00G088120;PAV00G088130;PAV00G088160;PAV01G095380;PAV01G095390;PAV01G095400;PAV01G095410;PAV04G063900;PAV08G013390
405	PAV08G025950;PAV08G025980
406	PAV06G067290;PAV06G067300;PAV06G067310;PAV06G067320;PAV06G067330;PAV06G067340
407	PAV00G018960;PAV00G024260;PAV00G038420;PAV00G093030;PAV01G023480;PAV01G031950;PAV01G049920;PAV01G054840;PAV01G068170;PAV01G108600;PAV03G041030;PAV04G048930;PAV04G052720;PAV05G031890;PAV05G032250;PAV06G051100;PAV07G008550;PAV08G051480
408	PAV00G005060;PAV00G040560;PAV00G080870;PAV04G054530;PAV05G051030
409	PAV02G026450
410	PAV00G063520;PAV01G106880;PAV03G006110;PAV03G010960;PAV08G009790;PAV08G010110
411	PAV01G077360;PAV02G045950;PAV02G046020;PAV02G066470;PAV02G066480
412	PAV01G104430;PAV01G104440;PAV01G104450;PAV01G104460
413	PAV01G101190;PAV01G101200;PAV03G018910;PAV06G020810;PAV08G029630
414	PAV02G066490;PAV02G066510;PAV07G007870;PAV07G008340;PAV07G010970
415	PAV05G013800;PAV05G013810;PAV05G013830;PAV05G013840;PAV05G013860;PAV05G013870;PAV05G013890;PAV05G013900
416	PAV00G002560;PAV02G050440;PAV05G016690;PAV06G011470;PAV06G068140;PAV06G068160
417	PAV01G058670;PAV02G052140;PAV02G062020
418	PAV01G042180;PAV01G042250;PAV01G042260;PAV03G058530;PAV03G058560;PAV06G009110;PAV06G009120
419	PAV00G006960;PAV00G006970;PAV00G007030;PAV03G006770;PAV03G006780;PAV03G006850;PAV03G006860
420	PAV00G076630;PAV00G076640;PAV00G076650;PAV00G076660;PAV00G076670;PAV00G076680;PAV00G076710;PAV01G096160;PAV08G020600;PAV08G020610;PAV08G020620
421	PAV00G052420;PAV01G068110;PAV06G024590;PAV06G024660;PAV06G024800
422	PAV00G024130;PAV00G096080;PAV01G044950;PAV03G040410;PAV04G045500;PAV05G049330;PAV07G003450;PAV08G036130
423	PAV01G064850;PAV01G064860;PAV01G095960;PAV01G095970
424	PAV08G009670;PAV08G009680;PAV08G009690;PAV08G009700;PAV08G009710;PAV08G009730;PAV08G009750
425	PAV00G033730;PAV00G033740;PAV00G033750;PAV00G033760;PAV00G089340;PAV00G089360;PAV00G089380;PAV00G089390
426	PAV00G002680;PAV00G009340;PAV00G011610;PAV00G046150;PAV00G051430;PAV00G055060;PAV00G055150;PAV00G057850;PAV00G078990;PAV01G052610;PAV01G053360;PAV02G014990;PAV04G056140;PAV06G048150;PAV07G017900;PAV08G035770
427	PAV00G017760;PAV00G041700;PAV00G054430;PAV00G079360;PAV00G085020;PAV00G085080;PAV01G004860;PAV01G017410;PAV01G041230;PAV01G092850;PAV02G007780;PAV02G037780;PAV02G039240;PAV03G015150;PAV03G030600;PAV03G038710;PAV04G030920;PAV04G049680;PAV04G049700;PAV06G057270;PAV07G028360;PAV07G041760;PAV08G019980;PAV08G046590
428	PAV00G035370;PAV00G039530;PAV00G051880;PAV00G052450;PAV01G032240;PAV01G055840;PAV01G060400;PAV02G018100;PAV02G047620;PAV06G064260;PAV08G022830;PAV08G033160;PAV08G041990
429	PAV00G055640;PAV00G073240;PAV00G073260;PAV00G073270;PAV00G073280;PAV06G070580;PAV07G044130;PAV07G044140
430	PAV01G001830;PAV01G001840;PAV01G001850;PAV01G002330;PAV01G002340;PAV01G002360;PAV06G003070
431	PAV06G011940;PAV06G011960;PAV06G011970;PAV06G012310
432	PAV02G067550;PAV08G015120
433	PAV00G091050;PAV01G001000;PAV01G046160;PAV01G054050;PAV01G054090;PAV01G070990;PAV05G008880;PAV06G062720;PAV08G049630
434	PAV00G014680;PAV00G014690;PAV01G004710;PAV01G004720;PAV08G005840;PAV08G005850
435	PAV00G041590;PAV00G041610;PAV00G041650;PAV00G041740
436	PAV07G000950;PAV07G001150;PAV07G028220;PAV07G028410;PAV07G029350;PAV07G029620;PAV07G046470;PAV07G053550;PAV07G053560;PAV07G053640;PAV07G053650;PAV07G053660;PAV07G053680;PAV07G053690;PAV07G053730;PAV07G053750;PAV08G038910;PAV08G038920;PAV08G038990
437	PAV01G016390;PAV01G065860;PAV03G059560;PAV06G005870;PAV06G005910
438	PAV01G100660;PAV03G011570;PAV06G006700;PAV06G006730
439	PAV04G034760
440	PAV01G029030;PAV01G029040;PAV01G029080;PAV01G029110;PAV01G029120;PAV01G029520;PAV01G029540;PAV01G029580;PAV01G029720;PAV01G030070;PAV01G030080;PAV01G030120;PAV01G030160;PAV01G030180;PAV01G031040;PAV01G031050;PAV01G031070
441	PAV04G024640;PAV04G024650;PAV04G024660;PAV04G024680
442	PAV00G006020;PAV01G062310;PAV03G002150;PAV03G014280;PAV05G009890;PAV06G073730
443	PAV01G014690;PAV01G039890;PAV01G049420;PAV01G049680;PAV02G042390;PAV02G042430;PAV02G071380;PAV07G037560;PAV08G053260;PAV08G059980
444	PAV03G028910;PAV03G030420;PAV07G024140;PAV07G026220
445	PAV03G031740;PAV04G035650;PAV04G040800;PAV05G050560;PAV08G038080;PAV08G038200;PAV08G038710;PAV08G038770;PAV08G039020
446	PAV00G030570;PAV00G051980;PAV00G073900;PAV00G079880;PAV00G092310;PAV01G025890;PAV01G044070;PAV01G052590;PAV01G053000;PAV01G053520;PAV01G057250;PAV01G064680;PAV02G017410;PAV02G028780;PAV03G015250;PAV03G047310;PAV05G028040;PAV06G032980;PAV06G040260;PAV07G018080;PAV07G019410;PAV07G020350;PAV07G021690;PAV07G025340
447	PAV00G016160;PAV00G045770;PAV01G007750;PAV06G002120
448	PAV04G016630;PAV04G016640;PAV04G019280
449	PAV01G062900;PAV01G063000;PAV01G063330
450	PAV04G005860;PAV04G005870;PAV04G006230;PAV04G006300;PAV04G006310;PAV04G006320;PAV04G006330
451	PAV01G081980;PAV08G026380;PAV08G026430;PAV08G026490
452	PAV03G055720;PAV03G055730;PAV03G055740;PAV03G055750;PAV03G055760
453	PAV00G093920;PAV00G093930;PAV04G010740;PAV08G007320
454	PAV02G063960;PAV02G063980;PAV06G069330;PAV06G069340
455	PAV01G101740;PAV01G101750
456	PAV04G028660;PAV04G028700;PAV06G062970;PAV06G062980;PAV06G062990;PAV06G063190
457	PAV03G019940;PAV03G020220;PAV03G020330;PAV03G020340;PAV06G028310
458	PAV00G021700;PAV00G059050;PAV03G008030;PAV04G001670;PAV04G036510;PAV05G021080
459	PAV00G086940;PAV01G096610;PAV02G063740;PAV06G009860;PAV08G013530
460	PAV07G049430;PAV07G049440
461	PAV00G011780;PAV00G011790;PAV00G011810;PAV00G011930;PAV01G020390;PAV01G020400;PAV01G020460;PAV06G004960
462	PAV01G092730;PAV01G092760;PAV01G092790;PAV01G092800;PAV01G092810;PAV01G092930;PAV01G092970;PAV01G092980;PAV01G093000;PAV01G093010;PAV01G093020;PAV01G093030;PAV01G093040
463	PAV00G095230;PAV02G069750;PAV05G025040
464	PAV01G015710;PAV03G059650;PAV06G006530;PAV07G044000
465	PAV00G016890;PAV02G005910;PAV02G005920;PAV02G005970;PAV02G006030;PAV02G007370;PAV02G007380;PAV02G007390;PAV02G007400;PAV02G007420
466	PAV00G013650;PAV00G020000;PAV00G056740;PAV00G074720;PAV03G025530;PAV03G027140
467	PAV00G060820;PAV00G066900;PAV06G012770
468	PAV01G058810;PAV01G058820;PAV05G010940
469	PAV00G028200;PAV05G018580;PAV07G016130;PAV07G016140
470	PAV00G032260;PAV00G071370;PAV00G071380;PAV00G072740;PAV04G011210;PAV04G040060;PAV07G031240
471	PAV04G012720;PAV04G012780
472	PAV02G057590;PAV03G004160;PAV03G004340
474	PAV02G058650;PAV08G039460;PAV08G039630;PAV08G039640;PAV08G039800;PAV08G039840;PAV08G039870
475	PAV00G029980;PAV00G051370;PAV00G056300;PAV00G056310;PAV08G034510;PAV08G035630
476	PAV01G011000;PAV04G005840;PAV04G006210;PAV06G009470;PAV06G009480;PAV06G069650
477	PAV00G053780;PAV01G097900;PAV05G011290;PAV05G028130
478	PAV01G022550;PAV01G027960;PAV01G045070;PAV02G007990;PAV02G051190;PAV02G063150;PAV08G051100
479	PAV00G060560;PAV00G060570;PAV00G060580;PAV00G060590;PAV00G060600;PAV00G060610;PAV04G002620;PAV04G002680
480	PAV06G016240;PAV06G062390;PAV07G039320;PAV08G012390
481	PAV00G005410;PAV00G005420;PAV01G104910;PAV03G014910;PAV03G014920;PAV06G005980;PAV06G006120;PAV07G048660
482	PAV00G006390;PAV00G040180;PAV04G056670;PAV06G029950;PAV08G027390
483	PAV00G090860;PAV08G004410;PAV08G004420;PAV08G004470
484	PAV00G055880;PAV00G058370;PAV01G001800;PAV01G001820;PAV01G002310;PAV03G002890;PAV03G005240
485	PAV00G010880;PAV00G035990;PAV00G082760;PAV01G019600;PAV01G061620;PAV01G102420;PAV02G044690;PAV04G012890;PAV04G043040;PAV06G005940;PAV07G037180;PAV07G044170
486	PAV07G035800;PAV07G036040;PAV07G036270;PAV07G036420
487	PAV00G081940;PAV00G091810
488	PAV02G058930;PAV02G059200
489	PAV00G085990;PAV00G086320;PAV00G086620;PAV00G086640;PAV00G086700;PAV00G086760;PAV04G015820;PAV04G015860;PAV04G015870;PAV04G015880;PAV05G007910;PAV05G008210;PAV06G025700;PAV06G025770;PAV06G025950;PAV06G025960;PAV06G025990;PAV06G026130;PAV06G026290
490	PAV00G024000;PAV00G068090;PAV02G060200;PAV04G011170;PAV04G011320;PAV04G050150;PAV06G074480;PAV06G074500;PAV07G011310;PAV08G053670;PAV08G059550
491	PAV00G005680;PAV00G062380;PAV03G014580;PAV06G072510;PAV06G072520;PAV06G072710;PAV06G072720
492	PAV00G012000;PAV00G012010;PAV00G012210
493	PAV00G046990;PAV03G054880;PAV07G051700;PAV07G051710;PAV07G051780
494	PAV00G012130;PAV00G020970;PAV00G022130;PAV00G037350;PAV00G039290;PAV00G039320;PAV00G039330;PAV00G043040;PAV00G043440;PAV00G052070;PAV00G055590;PAV00G078880;PAV00G092780;PAV00G095350;PAV02G037470;PAV03G056190;PAV05G031480;PAV06G044950;PAV06G054130;PAV08G020500;PAV08G036810;PAV08G041980
495	PAV00G008390;PAV00G017730;PAV00G025850;PAV00G089970;PAV01G037420;PAV01G049600;PAV01G053150;PAV01G054380;PAV01G057780;PAV03G027950;PAV03G030110;PAV03G033180;PAV04G032570;PAV05G041150;PAV06G032880;PAV06G032890;PAV06G034120;PAV06G041210;PAV06G042170;PAV06G047680;PAV06G047810;PAV07G018850;PAV07G019010;PAV07G020100;PAV08G033010
496	PAV01G067660;PAV05G007180;PAV06G075710;PAV07G037400
497	PAV00G019570;PAV00G019590;PAV01G075730;PAV01G075740;PAV03G022340;PAV03G022390;PAV05G002410
498	PAV04G035580;PAV04G035640
499	PAV00G019060;PAV03G039100;PAV03G039120;PAV03G039200;PAV03G039810;PAV03G039820;PAV03G039830;PAV03G039940;PAV06G052520;PAV08G026850;PAV08G026870
500	PAV07G039030
501	PAV00G063620;PAV01G084590;PAV03G011060;PAV06G020920;PAV08G019180;PAV08G019230;PAV08G019280;PAV08G019360
502	PAV00G089180;PAV06G059910
503	PAV00G058020;PAV00G058120;PAV00G058130;PAV00G058140;PAV03G012870;PAV03G012960;PAV03G012970;PAV07G011150
504	PAV01G093280;PAV02G056430;PAV07G056170
505	PAV00G091230;PAV02G059690;PAV06G063520;PAV06G063560
506	PAV00G056520;PAV01G081300;PAV01G103420;PAV02G055090;PAV08G013870
507	PAV00G068510;PAV00G068520;PAV00G068530;PAV05G012720;PAV05G012730;PAV05G012740
508	PAV00G070630;PAV00G070790;PAV00G071590;PAV00G071600;PAV00G071610;PAV07G047820;PAV07G047830;PAV07G047850
509	PAV00G002370;PAV00G005810;PAV00G007360;PAV00G015880;PAV00G023010;PAV00G026660;PAV00G035330;PAV00G063070;PAV00G066760;PAV00G078520;PAV00G082980;PAV00G092730;PAV00G096200;PAV01G005800;PAV01G006180;PAV01G011890;PAV01G018000;PAV01G046560;PAV01G046690;PAV01G061290;PAV01G080520;PAV01G084350;PAV02G007650;PAV02G011690;PAV02G019810;PAV02G031340;PAV02G033560;PAV03G040760;PAV04G003650;PAV04G007130;PAV04G019…
510	PAV00G012660;PAV00G030110;PAV00G032370;PAV00G046780;PAV00G054880;PAV00G066060;PAV01G012150;PAV01G020810;PAV01G031300;PAV01G096080;PAV01G104090;PAV05G032140;PAV05G034010;PAV06G014400;PAV06G027750;PAV06G034590;PAV06G038330;PAV06G059890;PAV07G041950;PAV08G058880
511	PAV00G001380;PAV00G008230;PAV00G009420;PAV00G022500;PAV00G023250;PAV00G023760;PAV00G025940;PAV00G028760;PAV00G028820;PAV00G034200;PAV00G035740;PAV00G037940;PAV00G038800;PAV00G063410;PAV00G065900;PAV00G072440;PAV00G080780;PAV00G084700;PAV01G013840;PAV01G028050;PAV01G035330;PAV01G045500;PAV01G048650;PAV01G053850;PAV01G069030;PAV02G025700;PAV02G026590;PAV02G035220;PAV02G038490;PAV02G050510;PAV03G004…
512	PAV02G070130;PAV02G070140;PAV02G070150
513	PAV02G052050;PAV02G069330;PAV05G015630
514	PAV01G054020;PAV03G059950;PAV06G006900;PAV06G006910
515	PAV00G093790;PAV00G093800;PAV00G093830;PAV01G100720;PAV06G022080;PAV06G022090;PAV06G022100
516	PAV01G090300;PAV02G065890;PAV03G052090;PAV07G054160
517	PAV00G058950;PAV00G061420;PAV00G061430;PAV00G061440;PAV03G007840;PAV04G001840;PAV04G001860
518	PAV00G059160;PAV01G080460;PAV04G001540;PAV08G012530
519	PAV00G033940;PAV00G036130;PAV00G079960;PAV00G079970;PAV00G089590;PAV00G089600;PAV00G098230;PAV00G098270;PAV06G052180
520	PAV07G049220;PAV08G012690;PAV08G053480;PAV08G059810
521	PAV03G006210;PAV03G006270
522	PAV04G022650;PAV04G022670;PAV04G022870;PAV04G022890;PAV06G056030
523	PAV01G003160
524	PAV04G015750;PAV04G019380;PAV04G037990;PAV04G038010;PAV04G038040;PAV04G049600;PAV04G049640;PAV04G054450;PAV04G054470;PAV04G054490;PAV04G054900;PAV04G054920
525	PAV01G088840
527	PAV00G001130;PAV00G010390;PAV00G016840;PAV00G018000;PAV00G026280;PAV00G030520;PAV00G044180;PAV00G051350;PAV00G052240;PAV00G052610;PAV00G074950;PAV00G081850;PAV00G084920;PAV00G089960;PAV00G092270;PAV01G037410;PAV01G057340;PAV01G057510;PAV01G057670;PAV01G068800;PAV01G069460;PAV01G108650;PAV02G023500;PAV02G026290;PAV02G031860;PAV02G032860;PAV03G023210;PAV03G023220;PAV03G032350;PAV03G033840;PAV04G048…
528	PAV00G070700;PAV00G070710;PAV01G081780;PAV01G095820;PAV08G027430
529	PAV00G083470;PAV00G083480;PAV06G013630;PAV06G013650;PAV06G066690;PAV06G066700
530	PAV02G068700;PAV02G068950;PAV05G016180;PAV05G016190
531	PAV00G045750;PAV08G028350;PAV08G028360;PAV08G028430;PAV08G028440;PAV08G028460
532	PAV01G078030;PAV01G078060;PAV05G001220
533	PAV00G027160;PAV00G027220;PAV00G027230;PAV07G027190;PAV07G027220;PAV07G027230;PAV07G027240
534	PAV01G096760;PAV03G052030;PAV07G054300;PAV07G054310
535	PAV06G067900;PAV06G067910;PAV06G067920;PAV06G067930;PAV06G067940;PAV06G067960;PAV06G068050
536	PAV05G035740;PAV08G013710;PAV08G013720
537	PAV02G071200;PAV06G015170;PAV08G040210;PAV08G040530;PAV08G040830
538	PAV01G043100;PAV02G060290;PAV02G061100
539	PAV01G106270;PAV03G039740;PAV04G040240;PAV04G040300;PAV04G040500
540	PAV00G001770;PAV00G013970;PAV00G022960;PAV00G022970;PAV00G040710;PAV00G044430;PAV00G047040;PAV00G053480;PAV00G058350;PAV00G086860;PAV01G042520;PAV02G034320;PAV02G045600;PAV02G068220;PAV03G018150;PAV03G019960;PAV03G027710;PAV03G028680;PAV04G043790;PAV04G052530;PAV05G041030;PAV06G031090;PAV06G054590;PAV06G056370;PAV07G016570;PAV08G022910;PAV08G031310;PAV08G052850
542	PAV01G066080;PAV03G003580;PAV03G003590;PAV03G003600;PAV03G003630;PAV08G043890
543	PAV00G009310;PAV00G009780;PAV00G010050;PAV00G010170;PAV00G010230;PAV00G010250;PAV00G010350;PAV00G010410;PAV02G018140;PAV02G018190;PAV02G018240;PAV02G018340;PAV02G018510;PAV02G022300;PAV02G022580;PAV02G022610;PAV02G022630
544	PAV00G077500;PAV01G086820;PAV03G053770;PAV07G052970;PAV08G022000
545	PAV02G048280;PAV02G048380;PAV02G067430;PAV05G018960
546	PAV06G034520;PAV06G039800;PAV08G045990;PAV08G046000;PAV08G046010;PAV08G055950;PAV08G055980;PAV08G057710;PAV08G057720;PAV08G057730
547	PAV00G085230;PAV00G085240;PAV00G085260;PAV00G085270;PAV00G085280;PAV00G085350;PAV00G085400;PAV00G085450;PAV00G085470;PAV06G058210;PAV06G058220;PAV06G058720;PAV06G058730;PAV06G058830;PAV06G058880
548	PAV01G072310;PAV05G010730;PAV05G010740;PAV05G010750
549	PAV03G020410;PAV03G020420;PAV03G020430;PAV03G020440
550	PAV00G061050;PAV04G034880
551	PAV06G017360;PAV06G017370;PAV06G017380;PAV06G056170
552	PAV02G064080;PAV06G010040;PAV06G069400;PAV06G069410
553	PAV01G002910;PAV01G002920;PAV01G002930
554	PAV01G029330;PAV01G029340;PAV01G029350;PAV01G029360;PAV01G029480;PAV01G029500;PAV01G030350;PAV01G030360;PAV01G030400;PAV01G030490;PAV01G030540
556	PAV00G033080;PAV01G023190;PAV04G034690;PAV07G057470;PAV07G057480;PAV07G057490;PAV07G057500;PAV07G057520
557	PAV00G024970;PAV00G059740;PAV00G066470;PAV01G037980;PAV05G051400
558	PAV00G060810;PAV00G060830;PAV00G060850;PAV02G004990;PAV04G002410
559	PAV01G088850
560	PAV04G027690;PAV07G031430
561	PAV00G010690;PAV00G010700;PAV01G018110;PAV01G018120;PAV06G005340
562	PAV02G036860;PAV04G005930;PAV04G005940;PAV04G006420;PAV04G006440;PAV04G006500;PAV04G006600;PAV04G064750
563	PAV07G044510;PAV07G044550;PAV07G044560;PAV07G044570
564	PAV04G016430;PAV04G044150;PAV05G016820;PAV05G016840
566	PAV06G068620;PAV06G068630;PAV06G068650;PAV06G068660;PAV06G068670
567	PAV00G071870;PAV01G108110;PAV01G108440;PAV02G037670;PAV06G059680;PAV07G060360;PAV08G001720
568	PAV01G022930;PAV01G022940;PAV02G050250;PAV02G050260;PAV08G002680;PAV08G002690;PAV08G002930;PAV08G002940
569	PAV06G001350;PAV06G001360;PAV08G008030
570	PAV00G042040;PAV00G042050;PAV01G001620;PAV06G002950;PAV06G002960
571	PAV01G099690;PAV01G099700;PAV01G099710;PAV06G023290
572	PAV00G077610;PAV00G077620;PAV00G077640;PAV00G077650;PAV00G077660;PAV00G077670;PAV01G083540;PAV08G021830;PAV08G021840;PAV08G021850
573	PAV00G008160;PAV00G036990;PAV00G075820;PAV00G092550;PAV01G021300;PAV01G025580;PAV01G091200;PAV01G091210;PAV02G022940;PAV02G070710;PAV03G022280;PAV03G036710;PAV04G048290;PAV04G053820;PAV04G059400;PAV05G042610;PAV05G042640;PAV05G045830;PAV06G028380;PAV06G031570;PAV07G030790;PAV08G039390
574	PAV01G032250;PAV01G032260;PAV01G032280;PAV01G032300;PAV01G032360;PAV01G032370
575	PAV00G042090;PAV01G081690;PAV06G003030
576	PAV01G072170;PAV01G098610;PAV01G098970;PAV03G035940;PAV04G006800
577	PAV00G033500;PAV00G089110;PAV01G079280;PAV03G019580;PAV05G001420
578	PAV02G031530;PAV07G042230
579	PAV03G004660
580	PAV01G027570;PAV01G051040;PAV06G021230;PAV06G021660;PAV07G043640
582	PAV01G007200;PAV01G059570;PAV01G059580;PAV01G059590;PAV01G059790;PAV06G008790
583	PAV05G034920;PAV05G034950;PAV05G035030;PAV05G035060;PAV05G035070;PAV05G044640;PAV05G044650;PAV05G044660;PAV05G044950;PAV05G044970
586	PAV00G004400;PAV00G022100;PAV00G022360;PAV00G033410;PAV00G035900;PAV00G063480;PAV00G088770;PAV01G063400;PAV02G027720;PAV02G071900;PAV03G029400;PAV04G002820;PAV04G048650;PAV05G040980;PAV06G054310;PAV06G074330;PAV08G015650;PAV08G027890;PAV08G043450
587	PAV00G020930;PAV00G020940;PAV00G058760;PAV00G063260;PAV03G010790;PAV03G013710;PAV04G034890;PAV04G036250
588	PAV03G021790;PAV03G021980;PAV03G021990;PAV08G021390
589	PAV02G003940;PAV02G003970;PAV02G004030;PAV02G004100;PAV02G004280;PAV06G074760
590	PAV00G006090;PAV00G062140;PAV00G062150;PAV03G014240;PAV04G044280
591	PAV00G028440;PAV01G011570;PAV01G011600;PAV07G022880
592	PAV01G013040;PAV01G013050;PAV01G013070;PAV01G013080;PAV01G013100;PAV01G013110;PAV01G013120;PAV01G014220
594	PAV00G035470;PAV00G072480;PAV01G015190;PAV01G064630;PAV01G073010;PAV01G083860;PAV02G047750;PAV02G047760;PAV03G025060;PAV03G025070;PAV03G030280;PAV03G034020;PAV03G049530;PAV07G015610;PAV07G015830;PAV07G015910;PAV07G030810;PAV07G032240;PAV07G036950;PAV08G035810;PAV08G035820
595	PAV01G054590;PAV02G000630;PAV03G058790;PAV04G037590;PAV07G004930
596	PAV01G061030;PAV04G019500;PAV05G010120
597	PAV00G032420;PAV00G032480;PAV00G032510;PAV00G032520;PAV00G032530;PAV01G073640;PAV01G073650;PAV01G073670
598	PAV01G080750;PAV06G039510;PAV06G049790;PAV08G008750;PAV08G045240;PAV08G056190
599	PAV00G096890;PAV02G034340;PAV06G060190;PAV07G042840
600	PAV04G017930;PAV04G017960;PAV05G025370;PAV05G025430;PAV08G000580
601	PAV00G081690;PAV00G081710;PAV00G081720;PAV02G002580;PAV02G002590;PAV02G002600;PAV02G002670;PAV02G002730;PAV02G002750;PAV03G025640;PAV04G044360
602	PAV03G044130;PAV07G043510
603	PAV00G008660;PAV00G033910;PAV00G073500;PAV00G085300;PAV00G089570;PAV01G055000;PAV02G014670;PAV03G058550;PAV05G037830;PAV05G040810;PAV08G039360
604	PAV00G077010;PAV00G077060;PAV00G077070
605	PAV01G061430;PAV04G024770;PAV04G024820;PAV05G025540
606	PAV00G094780;PAV06G022960;PAV06G073280;PAV06G073300;PAV06G073310;PAV06G073320
607	PAV05G004920;PAV05G005120;PAV05G006100;PAV05G006130;PAV05G006200;PAV05G006210;PAV05G006230
608	PAV02G058260;PAV02G058270;PAV07G043830
609	PAV02G023200;PAV06G045580;PAV07G037700;PAV07G037720
610	PAV06G056060;PAV06G056070;PAV06G056080
611	PAV02G015000
612	PAV05G003030;PAV05G003070;PAV05G003120
613	PAV01G026800;PAV06G014930
614	PAV02G057060;PAV02G057070;PAV06G014170;PAV07G047590
615	PAV01G072970;PAV02G006650;PAV02G014010
616	PAV00G087730;PAV00G087740;PAV00G087760;PAV00G087770;PAV01G095020;PAV01G095030;PAV01G095080
617	PAV04G019730
618	PAV05G025900;PAV07G058810;PAV07G060400;PAV07G060420;PAV08G051730;PAV08G051750
619	PAV02G063350;PAV06G011510;PAV06G011530;PAV06G011560
620	PAV02G032780;PAV02G032840;PAV02G032920;PAV02G032970;PAV02G033270
622	PAV00G078940;PAV00G079650;PAV02G007000;PAV02G008650;PAV02G008660;PAV02G009720;PAV02G009730;PAV06G016310;PAV06G016490
623	PAV02G038740;PAV02G038770;PAV02G038800;PAV02G038940;PAV02G038950;PAV02G038980
624	PAV03G059870;PAV07G049460;PAV07G049470;PAV08G012360
625	PAV01G100980;PAV01G101050;PAV01G101110;PAV01G101120
626	PAV01G068570;PAV01G069680;PAV05G006670
627	PAV00G031970;PAV00G031980;PAV00G031990;PAV00G032000;PAV00G032360;PAV01G073760;PAV01G074010;PAV01G074020;PAV01G074030;PAV01G074040
628	PAV03G054360;PAV07G051960
629	PAV02G057770;PAV02G058190;PAV02G061960;PAV05G048070;PAV06G065960
630	PAV06G016670;PAV06G061730
631	PAV04G007020;PAV06G070900
632	PAV04G005390;PAV04G005400;PAV04G005410;PAV04G026160;PAV05G038710;PAV05G039280
633	PAV04G035220;PAV04G035230;PAV04G035240;PAV04G035250;PAV04G035260;PAV04G035350;PAV07G036770;PAV07G036820;PAV07G036830
634	PAV05G023010;PAV05G023140;PAV05G023150
635	PAV00G083730;PAV02G062540;PAV06G013530;PAV06G066910
636	PAV05G051200;PAV07G050210;PAV07G050260;PAV07G050380;PAV07G050410;PAV08G011340
637	PAV00G050910;PAV05G004970;PAV06G032290;PAV06G035330;PAV06G035350;PAV06G038780;PAV06G049460;PAV06G049470;PAV07G054000;PAV08G023430
638	PAV01G086710;PAV03G053840;PAV03G053860;PAV07G052900
639	PAV06G016680;PAV06G016690;PAV06G016700;PAV06G061710
640	PAV01G106710;PAV04G017530;PAV04G017610;PAV06G020150
641	PAV04G037700;PAV08G018000
642	PAV01G076260;PAV01G076360;PAV01G076610;PAV03G001140
643	PAV00G034210;PAV00G039820;PAV01G040720;PAV03G024170;PAV04G058310;PAV04G058410;PAV04G058770;PAV04G064400;PAV05G032520;PAV06G052000;PAV07G013450
644	PAV00G001720;PAV00G001730;PAV00G036360;PAV00G074190;PAV00G082940;PAV04G045810;PAV05G048740
645	PAV07G049330;PAV07G049340;PAV07G049350
646	PAV06G007840
647	PAV00G059970;PAV00G060000;PAV03G009110;PAV03G009120;PAV03G009130;PAV03G017800;PAV04G038360
648	PAV05G011540;PAV08G011330
649	PAV02G069820;PAV02G069840;PAV05G014690;PAV05G014710
650	PAV01G084860;PAV01G084870;PAV08G022620
651	PAV01G105980;PAV01G106010;PAV01G106020;PAV01G106030;PAV01G106050;PAV01G106090;PAV01G106130;PAV01G106140;PAV01G106170
652	PAV00G047480;PAV00G047540;PAV00G047800;PAV00G048140;PAV00G048350;PAV00G048740;PAV00G049000;PAV00G050950;PAV00G051220;PAV00G051260;PAV01G045210;PAV04G060680;PAV05G035550;PAV05G035570;PAV07G029030;PAV07G029100
653	PAV04G035680;PAV04G035690;PAV06G009540;PAV08G007650;PAV08G007670
654	PAV01G080170;PAV05G021970
655	PAV01G098810;PAV01G098820;PAV01G098830;PAV01G098840;PAV01G099200;PAV01G099210;PAV01G099220;PAV01G099230
656	PAV01G075170;PAV01G075180;PAV01G075190;PAV05G002620
657	PAV00G071480;PAV01G082280;PAV07G047920;PAV08G026130
658	PAV01G092530;PAV04G005140;PAV06G010140
659	PAV00G045160;PAV00G062700;PAV01G073080;PAV01G073090;PAV03G010210;PAV05G004130
660	PAV01G022920;PAV02G042920;PAV02G043690;PAV03G057120;PAV03G058580;PAV03G058590;PAV03G058610;PAV04G038210;PAV06G012230
661	PAV01G027670
663	PAV00G000860;PAV00G021220;PAV00G040520;PAV02G016140;PAV04G040910;PAV05G039950;PAV06G008350;PAV06G037340;PAV06G047070;PAV07G037060
664	PAV00G038760;PAV00G053680;PAV00G053700;PAV00G054710;PAV02G023350;PAV03G031210;PAV05G031330;PAV05G034790;PAV05G035400;PAV05G039080;PAV05G040940;PAV05G040990;PAV06G030580;PAV06G034700;PAV06G039530;PAV07G002930;PAV07G002970;PAV07G006570;PAV07G016900;PAV07G021670
665	PAV01G080850;PAV01G080940;PAV07G048870
666	PAV01G056230;PAV05G011570;PAV07G021950
667	PAV00G042270;PAV01G022640;PAV05G011550;PAV06G003230
668	PAV01G015690;PAV01G015700;PAV03G004730;PAV06G006540
669	PAV00G045370;PAV01G072560;PAV01G072580;PAV03G007540;PAV03G010030;PAV05G000090;PAV05G004330;PAV05G011010
670	PAV02G037320;PAV02G037350;PAV02G037380;PAV02G037430;PAV02G037460
671	PAV01G093560;PAV01G100350;PAV02G061860;PAV02G072070;PAV06G062420;PAV06G065920;PAV08G004300
672	PAV00G076760;PAV08G020740
673	PAV00G019620;PAV00G057190;PAV00G057270;PAV00G067110;PAV03G022300;PAV05G024650;PAV07G031580
674	PAV02G006630
675	PAV02G028080;PAV02G028120;PAV02G028270
676	PAV00G024570;PAV02G038470;PAV04G050590;PAV06G032680;PAV06G048930;PAV07G032560
677	PAV03G016660;PAV03G016740;PAV06G069010;PAV06G069020
678	PAV04G022960;PAV04G022980
679	PAV01G075130;PAV01G075140;PAV02G033140;PAV05G002650;PAV05G006930
680	PAV06G010300;PAV07G049860
681	PAV00G052690;PAV01G099280;PAV06G024460;PAV08G032860
682	PAV00G014380;PAV00G070420;PAV00G071050;PAV02G064420;PAV04G059600
683	PAV05G009850;PAV05G009860
684	PAV03G000440;PAV03G000450;PAV05G011690;PAV07G048690
685	PAV01G038400;PAV01G038780;PAV03G053650;PAV03G053660;PAV03G053670;PAV06G004860
686	PAV01G050320;PAV01G101310;PAV01G101320
687	PAV00G052130;PAV00G065710;PAV00G084100;PAV00G084940;PAV00G085200;PAV00G085490;PAV02G000100;PAV02G012390;PAV03G042120;PAV03G042460;PAV03G043540;PAV07G013580
688	PAV00G013940;PAV00G037010;PAV00G075190;PAV01G051660;PAV01G056070;PAV02G011910;PAV03G021900;PAV04G038720;PAV06G049630;PAV08G016770
689	PAV01G014680;PAV02G046880;PAV02G066830;PAV05G020220
690	PAV05G018670;PAV05G018680;PAV05G018690;PAV05G018700;PAV05G018710
691	PAV00G015350;PAV00G016350;PAV00G016420;PAV01G007490;PAV06G001420;PAV08G007640
692	PAV01G082710;PAV08G025730
693	PAV01G091960;PAV06G017980;PAV06G018550
694	PAV00G012530;PAV00G020780;PAV00G024450;PAV00G081490;PAV00G090530;PAV01G001810;PAV01G010990;PAV01G021000;PAV01G024280;PAV01G030580;PAV02G048440;PAV03G021010;PAV03G053350;PAV03G055820;PAV03G057590;PAV04G005240;PAV04G015480;PAV05G048610;PAV06G062050;PAV06G062070;PAV07G006230;PAV08G005260;PAV08G005490;PAV08G007590;PAV08G038860
695	PAV06G012550;PAV06G012600;PAV06G012630;PAV06G012940;PAV06G012970
696	PAV01G087610;PAV01G087640;PAV05G026600
697	PAV00G051780;PAV00G083120;PAV02G002690;PAV02G010820;PAV02G027240
699	PAV00G014030
700	PAV00G013190;PAV01G021540
701	PAV01G066970;PAV01G088000;PAV05G007660;PAV05G008010
702	PAV02G003720;PAV03G059860;PAV07G035610
703	PAV00G007170;PAV00G070180;PAV01G072020;PAV03G006610;PAV05G004510;PAV07G004870;PAV07G018440;PAV07G020760
704	PAV01G070680;PAV03G005170;PAV03G005180
705	PAV00G034500;PAV00G038570;PAV02G006040;PAV02G006170;PAV02G007430;PAV04G046890
706	PAV00G055750;PAV03G003250;PAV03G057840;PAV03G058200;PAV04G018040;PAV04G018090
707	PAV06G073690;PAV06G073700;PAV06G073710
708	PAV01G090460;PAV03G051760;PAV07G054610
710	PAV01G082670;PAV06G017020;PAV07G047580;PAV08G025750
711	PAV01G068490;PAV01G069610;PAV03G004830;PAV03G005080
713	PAV00G037450;PAV02G002900;PAV02G010670;PAV02G043550;PAV02G045500;PAV03G043060;PAV03G052220;PAV04G064190
714	PAV00G094850;PAV07G009080
715	PAV00G006250;PAV00G010830;PAV00G062000;PAV01G018290;PAV01G019700;PAV01G107430;PAV03G014110
716	PAV01G093430;PAV03G048890;PAV07G056330;PAV07G056690
717	PAV00G019340;PAV00G019350;PAV01G075550;PAV03G022600;PAV03G022610;PAV05G002510
718	PAV01G062880;PAV01G063310;PAV03G002410;PAV05G009450
719	PAV05G016120;PAV05G016150;PAV05G016340
720	PAV00G087390;PAV00G087400;PAV00G087410;PAV00G087420;PAV01G094710;PAV01G094720;PAV01G094730;PAV01G094740
721	PAV00G090050
722	PAV01G069960;PAV03G005000;PAV03G005010
723	PAV00G059210;PAV00G059220;PAV00G059250;PAV00G059260;PAV03G008370;PAV03G008380;PAV03G008410
724	PAV00G058170;PAV00G058180;PAV00G058190;PAV00G058200;PAV00G058210;PAV03G013000;PAV03G013010
725	PAV00G000490;PAV00G000520;PAV00G068030;PAV00G068060;PAV00G069180;PAV00G069210;PAV05G013460;PAV05G013550
726	PAV00G065570;PAV00G068650;PAV00G090190;PAV01G040300;PAV01G050090;PAV01G050120;PAV05G032840;PAV05G034640
727	PAV00G015230;PAV00G044560;PAV03G028220;PAV03G042520;PAV04G012510;PAV06G009190;PAV06G033940;PAV07G017140;PAV07G021100
728	PAV02G051860;PAV02G069120;PAV02G069130
729	PAV02G059450;PAV02G059470;PAV06G015870;PAV06G063300
730	PAV03G050460;PAV07G047120;PAV07G055660
731	PAV01G084410;PAV03G053270;PAV07G059290
732	PAV01G078280;PAV03G057820;PAV03G058170
733	PAV07G050540;PAV07G050600;PAV08G011030
734	PAV00G045330;PAV01G072700;PAV03G007590;PAV03G010080;PAV05G004310
735	PAV00G090730;PAV06G019490;PAV06G019590
736	PAV00G059910;PAV00G059920;PAV00G059930;PAV03G009010
737	PAV02G043720;PAV02G043730;PAV06G036750;PAV06G044110;PAV06G044130;PAV08G029860
738	PAV00G090830;PAV01G013170;PAV01G013200;PAV01G013260;PAV01G013330;PAV01G013440;PAV01G013450;PAV01G013470;PAV01G013750
739	PAV03G026400;PAV03G030870;PAV03G031430
740	PAV03G025740;PAV03G025960;PAV03G026240;PAV03G031420
741	PAV01G060850;PAV03G018670;PAV03G027380;PAV03G028270;PAV06G072820
742	PAV06G061040;PAV06G069280
743	PAV00G021690;PAV00G059040;PAV03G008020;PAV04G001700;PAV04G036490
744	PAV00G042430;PAV05G011810;PAV06G003440
745	PAV01G078720;PAV03G052460;PAV05G024700;PAV07G054100
746	PAV05G000460
747	PAV00G095810;PAV03G048570;PAV06G002230
748	PAV01G008890;PAV02G026190;PAV02G027070;PAV03G043530;PAV03G046460
749	PAV06G015120;PAV06G061320;PAV06G061340;PAV06G061360;PAV06G061390;PAV06G061410
750	PAV01G015580;PAV01G016010;PAV03G049740;PAV04G008100;PAV06G070670;PAV06G070920
751	PAV00G004170;PAV06G025420;PAV06G025430;PAV06G025440;PAV06G025450;PAV06G025460;PAV06G025480
752	PAV03G037500;PAV04G007310
753	PAV00G031500;PAV01G102470;PAV03G018900;PAV04G007920
754	PAV01G070970;PAV03G005630;PAV05G005760
755	PAV01G002080;PAV01G002510;PAV05G051940;PAV07G056540;PAV07G056890;PAV07G057030;PAV07G057070;PAV08G011260
756	PAV05G009300;PAV05G009310
757	PAV00G021280;PAV00G033900;PAV00G092920;PAV00G092930;PAV06G057450;PAV07G008630;PAV07G008640
758	PAV03G026500;PAV03G026690;PAV03G026880;PAV07G042640;PAV08G041340;PAV08G041370
759	PAV08G044190;PAV08G044410
760	PAV00G041640;PAV00G044690;PAV02G041400;PAV06G001540;PAV06G001920;PAV06G002700;PAV06G004390;PAV06G006470
761	PAV00G047530;PAV00G048170;PAV00G048280;PAV00G048600;PAV00G048660;PAV00G048970;PAV00G049010;PAV00G050990;PAV00G051020;PAV00G051160;PAV00G051180;PAV00G051230;PAV00G051270;PAV01G045220;PAV04G060590;PAV04G060630;PAV05G035630;PAV07G029020;PAV07G029090
762	PAV00G019460;PAV00G019470;PAV00G023000;PAV00G075600;PAV02G013830;PAV03G022490;PAV03G046080;PAV05G041590;PAV06G018960;PAV06G038320;PAV06G051140;PAV07G033930;PAV08G059500
764	PAV00G058450;PAV03G013280;PAV03G013340
765	PAV00G083900;PAV06G067110
766	PAV06G059760;PAV06G072920;PAV07G042570
768	PAV00G012610;PAV01G021050;PAV06G014570;PAV08G001370
769	PAV04G041990;PAV04G042230;PAV04G042260
770	PAV06G051430;PAV06G051590;PAV06G051670;PAV07G046540;PAV07G046570;PAV07G046690;PAV07G046740;PAV07G046780;PAV07G046790;PAV07G046820;PAV07G046830
771	PAV00G057890;PAV00G057970;PAV00G057980;PAV00G058000;PAV03G012700;PAV03G012840
772	PAV00G061730;PAV00G061740;PAV04G000630
773	PAV00G029840;PAV00G029920;PAV00G029930;PAV00G029940;PAV02G040320;PAV02G040330;PAV02G040340;PAV02G040380
774	PAV00G007510;PAV00G074290;PAV00G093130;PAV00G097060;PAV00G097070;PAV01G056420;PAV04G018310;PAV04G032690;PAV04G052230
775	PAV00G063350;PAV03G010880;PAV03G011390;PAV03G011500;PAV03G011540;PAV03G011560
776	PAV00G056280;PAV00G056290;PAV02G020920;PAV02G021050;PAV03G035210
777	PAV00G045320;PAV01G072710;PAV03G007620;PAV03G010090;PAV05G004300
778	PAV05G035930;PAV05G036070;PAV05G036100;PAV05G036330;PAV05G036520;PAV05G042840;PAV05G043110;PAV05G043160;PAV05G043230;PAV05G043300
779	PAV08G001690
780	PAV01G011290;PAV01G043170
781	PAV02G052250;PAV02G069630;PAV05G015140
782	PAV00G059320;PAV00G059330;PAV03G008470;PAV03G008480;PAV03G008490
783	PAV06G075280;PAV07G036470
784	PAV03G036210;PAV04G006850;PAV04G024620
785	PAV01G011500;PAV02G028140;PAV02G028350;PAV02G028520;PAV02G031210;PAV07G009210
786	PAV00G011760;PAV01G020370;PAV07G051210;PAV08G001110
787	PAV02G026040;PAV02G026810;PAV02G040980;PAV06G052400
788	PAV02G069300;PAV06G073130
789	PAV00G052790;PAV00G052880;PAV06G024330;PAV06G024440
790	PAV01G089630;PAV08G058320;PAV08G058440
791	PAV06G072590;PAV06G072600;PAV06G072610;PAV06G072620;PAV06G072640;PAV06G072770;PAV06G072780;PAV06G072790;PAV06G072830
792	PAV00G003440;PAV00G039210;PAV00G041360;PAV00G045340;PAV00G046080;PAV00G046750;PAV00G066390;PAV00G068020;PAV00G082100;PAV00G083270;PAV00G083650;PAV01G022570;PAV01G033040;PAV01G084600;PAV01G089110;PAV01G094370;PAV02G046200;PAV02G046560;PAV02G056530;PAV03G018170;PAV03G026850;PAV03G039070;PAV03G047940;PAV04G014670;PAV04G036070;PAV04G036100;PAV04G046330;PAV04G048120;PAV06G012860;PAV06G039110;PAV07G015…
793	PAV01G066400;PAV01G066420;PAV01G066430;PAV01G066440
794	PAV08G004610;PAV08G013760
795	PAV02G047010;PAV02G047040
796	PAV01G016190;PAV03G059520;PAV05G008500
797	PAV00G061980;PAV02G053810;PAV02G053870;PAV02G062940;PAV02G062960;PAV05G014510
798	PAV00G059660;PAV03G008780;PAV04G038240;PAV08G009140;PAV08G009210
799	PAV00G045380;PAV00G045390;PAV00G045400;PAV03G007500;PAV03G009990;PAV05G000060;PAV05G000070;PAV05G004340;PAV05G004360;PAV05G004370
800	PAV00G003710;PAV05G006800;PAV05G030190
801	PAV01G020420;PAV01G077720;PAV04G008690;PAV04G008700;PAV04G008760;PAV04G008770
802	PAV03G037630;PAV03G037800;PAV03G037820;PAV03G038790;PAV03G038820;PAV03G038850;PAV03G039700
803	PAV01G029790;PAV01G029930;PAV01G031570;PAV02G046130;PAV02G046280;PAV05G025030;PAV07G037760
804	PAV00G029720;PAV02G040550;PAV02G040630;PAV02G059140;PAV03G058500;PAV03G058510;PAV08G007330;PAV08G007340
806	PAV01G005070;PAV04G013200
807	PAV01G071130;PAV04G022370;PAV05G005670
808	PAV03G004080;PAV05G007540;PAV05G007550
809	PAV04G061970;PAV08G037780;PAV08G037860;PAV08G037930
810	PAV00G052930;PAV00G063800;PAV01G098940;PAV01G099360;PAV03G011270;PAV08G032560
811	PAV00G039680;PAV04G045370;PAV04G045440;PAV04G045530;PAV04G045570
812	PAV03G057600;PAV04G035420;PAV04G035430
813	PAV01G077900;PAV03G019850
814	PAV00G071500;PAV07G047900;PAV07G057360;PAV08G026020;PAV08G026040
815	PAV00G001920;PAV01G084190;PAV03G044900;PAV07G058990;PAV07G060590
816	PAV01G008810;PAV03G056600
817	PAV01G090480;PAV03G051620;PAV06G075450
818	PAV02G062720;PAV06G012650;PAV06G012990;PAV06G067480
819	PAV00G042250;PAV01G022620;PAV06G003210;PAV08G002170
820	PAV00G081190;PAV02G003320;PAV06G024320;PAV07G035060
822	PAV04G027060;PAV04G027070;PAV04G027090;PAV04G027130;PAV04G027310;PAV04G027320;PAV04G027430;PAV04G035210
823	PAV00G060030;PAV00G060040;PAV00G060050;PAV03G009150;PAV03G009160;PAV03G009200;PAV04G038420
824	PAV00G000470;PAV00G069150;PAV00G078160;PAV00G078180;PAV02G072380;PAV05G013440;PAV07G048550
825	PAV01G033160;PAV01G033800;PAV08G010210;PAV08G023510;PAV08G023570
826	PAV06G002190;PAV06G002350;PAV06G002360
827	PAV00G002840;PAV00G014770;PAV00G021390;PAV00G036910;PAV00G037770;PAV00G089820;PAV00G089830;PAV00G090330;PAV00G093610;PAV01G019270;PAV02G009020;PAV02G043120;PAV04G011880;PAV04G031720;PAV04G050440;PAV07G002500;PAV08G028040;PAV08G044850
829	PAV00G046610;PAV01G023420;PAV08G003450
830	PAV00G076890;PAV00G076960;PAV01G087590;PAV08G014450;PAV08G014470;PAV08G014480;PAV08G014520
831	PAV01G107990;PAV01G108300;PAV07G052660
832	PAV00G095620;PAV01G094130;PAV03G048220;PAV07G057310
833	PAV01G086930
834	PAV00G081440;PAV02G003150;PAV07G034800
835	PAV02G058610;PAV06G016400;PAV06G016590;PAV06G061880
836	PAV00G011010;PAV00G011020;PAV01G018470;PAV01G018490;PAV01G019430;PAV01G019450;PAV06G005160
837	PAV03G004840;PAV05G006730
838	PAV00G005700;PAV00G005740;PAV00G048100;PAV00G068250;PAV03G014560;PAV03G030850;PAV05G012420;PAV05G012460
839	PAV08G052400;PAV08G052460;PAV08G052600
840	PAV00G078050;PAV00G090690;PAV01G000040;PAV02G072260;PAV08G008920
841	PAV02G049480;PAV02G049490
842	PAV04G061550;PAV06G076410
843	PAV06G027970;PAV07G047510
844	PAV02G060480;PAV02G060490;PAV02G061390;PAV02G061410
845	PAV04G044730
846	PAV01G080080;PAV08G005740;PAV08G005910
847	PAV06G054990;PAV06G055010;PAV06G055020;PAV06G055080;PAV07G039560
848	PAV00G044330;PAV00G048120;PAV00G048300;PAV00G048390;PAV00G051130;PAV00G051190;PAV05G031810;PAV05G031870;PAV07G031660;PAV08G040260
849	PAV00G030820;PAV00G030850
850	PAV01G065780;PAV05G008560
851	PAV03G056160;PAV03G056760;PAV03G056860
852	PAV01G070800;PAV05G006250
853	PAV08G039170
854	PAV00G062050
856	PAV06G061970;PAV08G016060
857	PAV01G088390;PAV06G017920;PAV06G018460;PAV06G018620
858	PAV01G106820;PAV01G106840;PAV01G106850;PAV05G006080
859	PAV01G001870;PAV01G002380;PAV08G004120;PAV08G004130
860	PAV02G061900;PAV06G014180;PAV06G066000
861	PAV00G029020;PAV00G062370;PAV02G041240;PAV04G041680;PAV04G041770
862	PAV06G064340;PAV06G064450
863	PAV06G010280;PAV06G069090
864	PAV04G010270;PAV04G010280;PAV04G010340;PAV04G010830;PAV04G010880;PAV04G010890
865	PAV04G033130;PAV06G068980
866	PAV00G043800;PAV06G004570;PAV06G004580;PAV06G014140;PAV06G066130
867	PAV01G086720;PAV03G053830
868	PAV04G012170;PAV04G012620
869	PAV06G065320;PAV06G065410;PAV06G065550;PAV06G065570;PAV06G065640;PAV06G065750;PAV06G065760
870	PAV02G016720;PAV02G017000;PAV06G010990;PAV06G014910;PAV07G040360
871	PAV04G002880;PAV04G002890
872	PAV01G078410;PAV05G000870
873	PAV00G053840;PAV01G077660;PAV02G039050;PAV02G039300;PAV05G026010
874	PAV01G081520;PAV08G027610
875	PAV03G015900;PAV03G052720;PAV03G059490;PAV05G002380
876	PAV03G048260;PAV07G057290
877	PAV01G091700;PAV03G018800;PAV03G018870
878	PAV01G085710;PAV01G086380;PAV03G054150;PAV07G052240
879	PAV00G005530;PAV03G014800;PAV03G019260;PAV06G072320
880	PAV02G068270;PAV02G068280;PAV02G068420;PAV02G068430;PAV05G016920;PAV05G017680
881	PAV02G065580
882	PAV06G002380;PAV06G002390;PAV06G053990;PAV06G054600;PAV06G054760
883	PAV04G045770;PAV04G057360;PAV07G013000;PAV08G007000
884	PAV06G010840;PAV06G068700
885	PAV00G000480;PAV00G068070;PAV00G069160;PAV00G069200;PAV00G078200;PAV02G014290;PAV02G055620;PAV02G055770;PAV02G072400;PAV05G013450
886	PAV01G009180;PAV01G009200
887	PAV01G033420;PAV01G033480;PAV01G033990;PAV01G034000;PAV01G036200;PAV01G036260
888	PAV01G005960;PAV08G006860;PAV08G006870
889	PAV03G006170;PAV03G006200
890	PAV00G084620;PAV00G084640;PAV00G084860;PAV00G085000;PAV00G085060;PAV06G037200;PAV06G057510;PAV06G057540;PAV06G057720;PAV06G057840;PAV06G057940;PAV06G058510;PAV06G058590
891	PAV00G061160;PAV03G007700;PAV04G002100
892	PAV00G042610;PAV06G003590;PAV07G027690;PAV07G027740
893	PAV03G046040;PAV03G047380;PAV07G057640
894	PAV02G068560;PAV02G068580
895	PAV01G062480;PAV03G002250;PAV05G009610
896	PAV00G013820;PAV00G013830;PAV00G015650;PAV01G005750;PAV01G008370
897	PAV00G049150;PAV00G049270;PAV00G055470;PAV01G087260;PAV06G002770
898	PAV06G011650;PAV06G011700
899	PAV03G021150;PAV03G021180
900	PAV01G089190;PAV01G089200;PAV01G089210
901	PAV01G043380;PAV01G043730;PAV01G044180;PAV01G050620;PAV01G050630;PAV01G050830;PAV04G000280;PAV04G003280
902	PAV00G028220;PAV01G048840;PAV02G008630;PAV02G014530;PAV04G051200;PAV04G061660;PAV04G061670;PAV05G050710;PAV06G050650;PAV07G020630;PAV07G032110
903	PAV07G043550;PAV07G043590
904	PAV06G002180;PAV08G004990;PAV08G014400
905	PAV00G042510;PAV06G003500;PAV08G002540;PAV08G002550;PAV08G002780;PAV08G002790
906	PAV01G070720;PAV07G057190;PAV08G041180
907	PAV07G013030
908	PAV01G068120;PAV01G068200;PAV01G068210;PAV01G068230;PAV01G068260
909	PAV03G001410;PAV03G002470;PAV06G072930
910	PAV01G063700;PAV01G063760;PAV01G078190
911	PAV05G021030;PAV07G057810
912	PAV06G020170;PAV06G020180
913	PAV06G055610;PAV08G051360;PAV08G051550
914	PAV02G063540;PAV06G010830;PAV06G068720
915	PAV05G009150;PAV06G008100
916	PAV03G057680;PAV03G057990;PAV06G019060;PAV08G014740;PAV08G021410
917	PAV07G049480;PAV07G049490
918	PAV02G005210;PAV02G046930;PAV02G046960;PAV02G066870;PAV04G061880
919	PAV00G067380;PAV00G069930;PAV00G078790;PAV02G054570;PAV02G054850;PAV02G070280
920	PAV00G024530;PAV00G024540;PAV04G052860;PAV08G012460;PAV08G012480;PAV08G012490
921	PAV03G004070
922	PAV00G027480;PAV00G028060;PAV00G065960;PAV02G042050;PAV05G001580;PAV07G010600;PAV07G022460
923	PAV01G085770;PAV01G086440;PAV01G086450;PAV07G052300;PAV07G052310;PAV07G052670;PAV07G052680
924	PAV03G004890;PAV03G004940;PAV03G045740
925	PAV01G066830;PAV01G066840;PAV01G066850
926	PAV06G009880;PAV06G009910;PAV06G009950;PAV06G009970;PAV06G010540;PAV06G010600;PAV06G010630;PAV06G010640;PAV06G037690;PAV06G046030
927	PAV01G100430;PAV01G100440;PAV01G100460
928	PAV00G015950;PAV01G008100;PAV01G008130;PAV04G004030;PAV04G004040
929	PAV00G016800;PAV00G037870;PAV00G039750;PAV00G074890;PAV00G081810;PAV01G063160;PAV04G054150;PAV04G061850;PAV06G034040;PAV06G038160;PAV06G042230;PAV07G030660;PAV08G039430;PAV08G059350
930	PAV00G077830;PAV02G056590;PAV02G071970
931	PAV01G083500;PAV07G046320
932	PAV06G031240;PAV06G036260;PAV06G036340;PAV06G043420;PAV06G047220;PAV06G047260;PAV06G048380;PAV06G048790
933	PAV00G043750;PAV01G021740;PAV01G021770;PAV06G004540
934	PAV00G092990;PAV01G092400;PAV07G055280
935	PAV01G076300;PAV01G076310;PAV03G021830;PAV03G021930
936	PAV03G046320;PAV06G005400;PAV07G058000
937	PAV04G016080;PAV04G016090;PAV04G016110
938	PAV00G071140;PAV01G082040
939	PAV00G020180;PAV03G012550;PAV04G003230;PAV04G003330
940	PAV00G013620;PAV00G014160;PAV00G014230;PAV01G005220;PAV08G006550
941	PAV02G064640;PAV06G070330
942	PAV08G008140;PAV08G008180;PAV08G008190
943	PAV01G085560;PAV01G086220;PAV03G054320;PAV05G022260
944	PAV00G026970;PAV07G027110;PAV07G039180;PAV07G039200
945	PAV02G037530
946	PAV00G057840;PAV00G064690;PAV03G012610;PAV04G003090;PAV04G030040
947	PAV01G085680;PAV01G086340;PAV01G086360;PAV04G064100;PAV07G052190;PAV07G052570
948	PAV00G071110;PAV01G034050;PAV01G060740;PAV05G010300;PAV05G010330;PAV05G010360
949	PAV00G044470;PAV00G053030;PAV08G031980;PAV08G032340
950	PAV00G023870;PAV00G037460;PAV01G023400;PAV02G002910;PAV02G010680;PAV03G043050;PAV04G032050;PAV04G045740
951	PAV00G030980;PAV00G070610;PAV01G103160;PAV04G001590
952	PAV06G063030;PAV06G063040;PAV06G063090;PAV06G063130;PAV06G063140
953	PAV00G077190;PAV08G022450;PAV08G051130
954	PAV05G002280;PAV05G014980;PAV05G028440
955	PAV00G049390;PAV00G049550;PAV00G049640;PAV00G049650
956	PAV00G060710;PAV03G053750;PAV04G002510;PAV07G009950;PAV07G010220
957	PAV00G046490;PAV00G059440;PAV03G008610;PAV04G001300
958	PAV01G061260;PAV01G061300
959	PAV01G072450;PAV03G007240;PAV03G009750;PAV05G004850
960	PAV00G091000;PAV01G000960;PAV04G007550;PAV08G009130;PAV08G009200
961	PAV01G029990;PAV01G030620;PAV01G031630;PAV04G013010;PAV07G001080;PAV07G028230
962	PAV01G094440;PAV02G025750;PAV03G046540;PAV03G046570;PAV03G046580
963	PAV06G034790;PAV06G034810;PAV06G035060;PAV06G039100;PAV06G039450;PAV06G049760;PAV08G034890;PAV08G038740;PAV08G045790;PAV08G046270;PAV08G057200;PAV08G057570;PAV08G057840
964	PAV01G091660;PAV03G004000;PAV03G019510
965	PAV03G050380;PAV06G010180;PAV06G069320
966	PAV02G053790;PAV05G014520
967	PAV00G041970;PAV06G002880;PAV07G059770;PAV07G059960;PAV08G003960
968	PAV02G071640;PAV05G002370
969	PAV07G050110
970	PAV04G032910
971	PAV01G079860;PAV04G003990
972	PAV07G038690;PAV08G045690;PAV08G045700;PAV08G045710;PAV08G057080;PAV08G057090;PAV08G057100
973	PAV01G093360;PAV01G093370;PAV07G056620
974	PAV00G011300;PAV00G092940;PAV02G021980;PAV04G039130;PAV05G041550;PAV07G004330;PAV07G048170
975	PAV02G014390;PAV02G014550;PAV02G014610
976	PAV04G038670;PAV04G038690;PAV04G038700
978	PAV02G056060;PAV02G056420;PAV04G009950;PAV06G031280;PAV06G036190;PAV06G048840
979	PAV02G051040;PAV05G016200
980	PAV00G096930;PAV06G060210
981	PAV02G048010;PAV02G048020;PAV02G048250;PAV02G048420
982	PAV00G057590;PAV01G091620;PAV03G055110;PAV07G051450
983	PAV01G077120;PAV01G077130;PAV01G077170
984	PAV02G049700;PAV02G049710;PAV02G049720
985	PAV07G046440
986	PAV01G083390;PAV07G046400;PAV08G023590
987	PAV06G000540;PAV06G071890
988	PAV00G045590;PAV08G007690;PAV08G048550
989	PAV02G063460;PAV06G011030;PAV06G011270;PAV06G068450
990	PAV02G011610;PAV02G011620;PAV02G011650;PAV02G011730;PAV02G011740
991	PAV02G066130
992	PAV00G061570;PAV00G061580;PAV02G006900;PAV02G008560
993	PAV01G063020;PAV05G009340;PAV06G014280
994	PAV06G008270;PAV06G008340;PAV06G070800
995	PAV00G018050;PAV00G018110;PAV00G018140;PAV00G018150;PAV03G024010;PAV03G024040;PAV03G024090;PAV03G024100;PAV03G030630;PAV03G030670;PAV03G030690;PAV03G030710
996	PAV02G057380;PAV02G057390;PAV02G057450;PAV02G057850;PAV02G057860;PAV06G063960
997	PAV00G014950;PAV00G024010;PAV00G030270;PAV00G055720;PAV01G051310;PAV07G007280;PAV07G053670
998	PAV00G038100;PAV02G023680;PAV04G033600;PAV04G055330;PAV04G060940;PAV08G015500
999	PAV02G007450;PAV02G007460;PAV02G017900
1000	PAV01G101240;PAV01G101250
1001	PAV01G070590;PAV05G006440
1002	PAV03G058240;PAV05G000970
1003	PAV00G042800;PAV06G003760;PAV08G046890;PAV08G054470;PAV08G058950
1004	PAV00G011260;PAV00G016010;PAV00G016030;PAV00G090550;PAV00G091090;PAV00G091150;PAV00G091160;PAV01G001040;PAV01G001070;PAV01G007980;PAV01G011680;PAV01G018690;PAV01G019110;PAV06G005670
1005	PAV01G003020;PAV05G000890;PAV05G000900
1006	PAV00G045880;PAV01G093290;PAV07G056180;PAV08G004670
1007	PAV00G054010;PAV01G044260;PAV01G044300;PAV01G044400;PAV01G050950;PAV02G039200;PAV02G039630;PAV05G025800
1008	PAV00G031180;PAV01G102950;PAV03G049960;PAV03G050100;PAV04G007340;PAV07G055450
1009	PAV02G028630;PAV02G031310;PAV07G041870;PAV07G041890
1010	PAV03G025210;PAV03G027490;PAV08G047650;PAV08G053700;PAV08G059410
1011	PAV00G053920;PAV02G039550;PAV05G025850;PAV06G025160
1012	PAV08G005770;PAV08G006950;PAV08G010290
1013	PAV00G015930;PAV01G008150;PAV03G053480;PAV08G008070
1014	PAV02G060990;PAV02G061830;PAV06G065850;PAV07G043710
1015	PAV00G033220;PAV00G046460;PAV00G088930;PAV00G088940;PAV01G023030;PAV01G023040;PAV08G003260
1016	PAV00G087500;PAV01G094800;PAV03G003840;PAV05G007750;PAV05G008100
1017	PAV03G057490;PAV03G057500;PAV03G057570;PAV03G057910
1018	PAV06G060610;PAV06G060650;PAV06G060700;PAV06G060730;PAV06G072760
1019	PAV01G088430;PAV01G088440;PAV06G017850;PAV06G018370
1020	PAV00G091560;PAV01G046630;PAV01G051070;PAV02G002800;PAV03G030220;PAV04G024950;PAV04G048450;PAV05G036590
1021	PAV02G015760;PAV05G009930
1022	PAV00G007680;PAV04G050520;PAV04G051940;PAV04G052410
1023	PAV04G013410;PAV04G013420
1024	PAV00G093580;PAV02G016000;PAV02G016010;PAV03G007380
1025	PAV00G012570;PAV03G051250;PAV06G004850;PAV08G006670;PAV08G006730
1026	PAV02G059760;PAV06G063780
1027	PAV00G043840;PAV01G054510;PAV01G055260;PAV05G012250;PAV06G004620
1028	PAV00G095960;PAV01G016540;PAV02G071440;PAV06G005790
1029	PAV01G071400;PAV03G005950;PAV05G005470
1030	PAV05G039400;PAV07G011840
1031	PAV08G043520;PAV08G043570
1032	PAV01G014790;PAV06G037080;PAV06G045130;PAV06G046440;PAV07G047260
1033	PAV03G053290;PAV03G053330;PAV03G053340;PAV03G053380
1034	PAV01G081060;PAV06G033270;PAV06G033330;PAV06G041050;PAV06G041230;PAV06G050690;PAV06G050770
1035	PAV00G049680;PAV00G050390;PAV00G050410;PAV00G050700;PAV00G050710
1036	PAV01G089930;PAV07G044900;PAV08G018690
1037	PAV02G062820;PAV06G012460;PAV06G012840;PAV06G067560
1038	PAV00G072200;PAV00G072330;PAV02G008890;PAV07G000140;PAV07G000350;PAV07G001580;PAV07G001830;PAV07G030270
1039	PAV06G006600;PAV06G006620;PAV06G006630
1040	PAV04G008400;PAV04G008410;PAV04G008420;PAV04G027150;PAV04G027450
1041	PAV00G067530;PAV00G067550;PAV00G067560;PAV00G069680;PAV00G069690;PAV00G069780
1042	PAV00G022470;PAV00G022790;PAV00G023110;PAV00G075520;PAV00G075670;PAV04G064220;PAV07G023320;PAV07G023760;PAV07G023810
1043	PAV02G066100
1044	PAV00G020310;PAV00G020320;PAV00G020330;PAV00G020340;PAV03G012350;PAV03G012360;PAV03G012370;PAV03G012380;PAV03G012390
1045	PAV00G071520;PAV00G071540;PAV00G071560;PAV00G071570;PAV00G071580;PAV07G047860;PAV07G047870;PAV07G047880
1046	PAV07G006510
1047	PAV00G055420;PAV00G092120;PAV00G092140;PAV01G003660;PAV01G003690;PAV01G003750;PAV01G003780
1049	PAV03G043910
1051	PAV00G048800;PAV00G048810;PAV02G004740;PAV04G004100;PAV04G004440;PAV05G003590;PAV06G064130
1052	PAV02G065770;PAV03G052850;PAV05G023860
1053	PAV00G059280;PAV04G001440
1054	PAV04G021670;PAV04G024890;PAV04G025610
1055	PAV02G064460;PAV04G017390;PAV06G070050
1056	PAV04G027160;PAV04G027460;PAV07G013780;PAV07G037170
1057	PAV04G050280;PAV04G050310;PAV04G051650;PAV04G051660;PAV04G051760
1058	PAV00G012800;PAV01G021200
1059	PAV00G024500;PAV02G066180;PAV05G022140;PAV07G042440
1060	PAV06G073470;PAV06G073480;PAV06G073490;PAV06G073560
1061	PAV00G027950;PAV00G027970;PAV07G005940;PAV07G006420;PAV07G007270;PAV07G019660
1062	PAV01G032490;PAV01G032510;PAV06G045780
1063	PAV00G040700;PAV00G094050;PAV03G035160;PAV03G035440;PAV04G058170;PAV05G035270;PAV06G040320;PAV06G050490
1064	PAV00G058220;PAV00G058230;PAV00G058240;PAV03G013020;PAV03G013030;PAV03G013040
1065	PAV08G008110
1066	PAV06G071700;PAV06G071710;PAV06G071720;PAV06G071740;PAV06G071750
1068	PAV00G039700;PAV00G079140;PAV00G080110;PAV01G042040;PAV01G067260;PAV02G010030;PAV03G024700;PAV04G045550;PAV05G043770;PAV06G045340;PAV08G005280;PAV08G005290;PAV08G024960
1069	PAV00G002420;PAV00G030480;PAV00G030550;PAV00G079900;PAV00G086210;PAV01G041720;PAV01G052390;PAV01G052960;PAV01G057420;PAV01G108550;PAV03G027900;PAV05G044040;PAV06G033220;PAV06G047880;PAV06G050880;PAV07G033740;PAV08G028940;PAV08G037240
1070	PAV01G087940;PAV06G019190
1071	PAV03G049830;PAV03G049840;PAV03G049850
1072	PAV02G049350;PAV02G067750;PAV05G018560
1073	PAV01G015740;PAV06G066560
1074	PAV00G006840;PAV00G006860;PAV00G019730;PAV00G020090;PAV00G057700;PAV00G057790;PAV01G040010
1075	PAV06G024280;PAV06G024290;PAV06G024300
1076	PAV01G083880;PAV01G083890;PAV07G045820
1077	PAV01G090360;PAV03G051980;PAV03G051990
1078	PAV01G096510;PAV07G037590
1079	PAV06G010240;PAV06G010250;PAV06G069240
1080	PAV00G053850;PAV02G038670;PAV02G039060;PAV02G039310;PAV05G026030;PAV05G026040
1081	PAV02G067160;PAV03G048390;PAV07G057230
1082	PAV02G051680;PAV02G051800;PAV06G015890;PAV06G063250
1083	PAV00G027380;PAV00G038140;PAV01G035940
1084	PAV01G106800;PAV01G106810
1085	PAV00G068460;PAV02G056940
1086	PAV00G056140;PAV00G059370;PAV00G077690;PAV00G081060;PAV02G003480;PAV02G064320;PAV03G007960;PAV03G007990;PAV08G019570;PAV08G054850
1087	PAV07G054430;PAV07G054450;PAV07G054460
1088	PAV04G025550;PAV04G025930;PAV04G026800;PAV04G026810
1089	PAV01G099750;PAV01G107520;PAV05G010530
1090	PAV01G044170;PAV01G050820;PAV03G017950;PAV03G018000;PAV03G018120;PAV03G018250
1091	PAV00G023230;PAV00G047370;PAV00G085360;PAV00G085370;PAV01G004510;PAV02G028370;PAV03G017010;PAV04G024010;PAV07G009940;PAV07G023990;PAV07G025160;PAV08G021590;PAV08G021600;PAV08G034480;PAV08G041540;PAV08G054010;PAV08G054060
1092	PAV00G090150;PAV01G034150;PAV01G038570;PAV01G038810;PAV01G040270;PAV01G050070;PAV02G029590;PAV07G011270
1094	PAV01G070890;PAV01G070900
1095	PAV01G077000;PAV03G021800;PAV03G021960;PAV07G007220;PAV07G019640;PAV07G021960
1096	PAV00G039060;PAV03G019170;PAV03G053620;PAV04G046360
1098	PAV00G070620;PAV00G070800;PAV08G027280
1099	PAV01G014120;PAV01G091670;PAV03G003810
1100	PAV02G059010;PAV06G016420
1101	PAV06G007420;PAV06G071540
1102	PAV07G037690;PAV07G037710
1103	PAV04G008070;PAV04G023040
1104	PAV04G037950
1105	PAV00G059470;PAV00G059480;PAV03G008650
1106	PAV05G006350;PAV05G006360
1107	PAV05G011350;PAV05G011410
1108	PAV05G017410;PAV05G018080;PAV05G018140
1109	PAV00G061680;PAV04G000680
1110	PAV01G085780;PAV01G085800;PAV01G086460;PAV01G086470
1111	PAV04G021040
1112	PAV00G009360;PAV00G039850;PAV00G076220;PAV01G010430;PAV01G035000;PAV05G047390;PAV07G006440;PAV07G016020;PAV07G019260
1113	PAV01G093420;PAV07G049210;PAV08G004630
1114	PAV02G064620;PAV02G064630
1116	PAV02G003380;PAV02G057140;PAV02G057180;PAV02G057200;PAV02G057240;PAV07G012510;PAV07G012590;PAV07G052550
1117	PAV00G058010;PAV00G058030;PAV03G012850;PAV03G012900;PAV03G012930
1118	PAV00G002320;PAV00G002500;PAV00G067730;PAV00G067750;PAV00G067760;PAV00G067820;PAV00G067840;PAV05G016550;PAV05G016620;PAV07G037940
1120	PAV00G093310;PAV00G093320;PAV00G093350;PAV01G017330;PAV01G035180;PAV01G036710;PAV01G036860
1121	PAV01G034990;PAV03G032830;PAV07G019790;PAV07G021680
1122	PAV01G033810;PAV01G069120;PAV07G010920
1123	PAV02G003070;PAV03G020870
1124	PAV06G048350;PAV06G048570
1125	PAV05G020890
1126	PAV03G051370;PAV03G051380;PAV03G051460;PAV03G051480
1127	PAV00G083940;PAV00G084060;PAV02G039230;PAV06G010410
1128	PAV00G023800;PAV06G076550;PAV07G024630
1129	PAV04G042970;PAV04G043180;PAV06G067460
1130	PAV00G009980;PAV02G018710;PAV07G002770;PAV07G003850;PAV07G007260;PAV07G009250;PAV07G019650;PAV07G023830
1131	PAV01G071430
1132	PAV05G010580
1133	PAV01G091060;PAV03G050500
1134	PAV01G086310;PAV07G052130;PAV07G052500
1135	PAV02G063250;PAV06G011620
1136	PAV01G022300;PAV08G002080
1137	PAV01G025070;PAV01G025540;PAV01G046660;PAV01G047890;PAV01G048010;PAV08G009370
1138	PAV00G033810;PAV00G033840;PAV00G089490;PAV00G089560;PAV00G089580;PAV00G089690
1139	PAV00G042080;PAV06G003020;PAV06G073620
1140	PAV00G027450;PAV00G028040;PAV01G085390;PAV01G085410;PAV01G086060;PAV02G022430;PAV07G051870;PAV08G015290
1141	PAV03G015840;PAV04G039060;PAV05G010840;PAV05G026950;PAV05G026960;PAV07G044850
1142	PAV00G040870;PAV00G040980;PAV00G040990;PAV05G037750;PAV05G037810;PAV05G037840;PAV05G047770;PAV05G047870;PAV05G047880
1143	PAV01G086530;PAV01G086540;PAV01G091590
1144	PAV01G072760
1145	PAV04G037050;PAV04G037070;PAV04G037110;PAV04G037330;PAV04G037350;PAV04G037530
1146	PAV00G021070;PAV00G056970;PAV04G028730;PAV04G034280;PAV04G036280;PAV04G038440;PAV04G038460;PAV04G038480
1147	PAV02G067350;PAV02G067360
1148	PAV00G000650;PAV00G001460;PAV06G029400;PAV06G032720;PAV06G041620
1149	PAV01G009590
1150	PAV05G031660;PAV07G005700;PAV07G005730;PAV07G005740;PAV07G005810;PAV07G019080;PAV07G021180
1151	PAV00G030230;PAV00G030240;PAV00G054590;PAV00G054600;PAV00G054870;PAV01G106550;PAV02G039810;PAV02G039820;PAV02G039880;PAV02G040000
1152	PAV08G059720
1153	PAV08G044960;PAV08G044990;PAV08G056030;PAV08G056060
1154	PAV03G034940;PAV04G031200;PAV04G033850;PAV04G034390;PAV05G007780;PAV05G024460;PAV06G062850;PAV06G062870;PAV06G073040;PAV07G011830;PAV07G030420
1155	PAV01G026990
1156	PAV06G036840;PAV06G044260;PAV06G044290;PAV06G044320;PAV06G044540;PAV06G046690
1157	PAV00G024350;PAV00G035130;PAV00G039930;PAV00G047400;PAV00G065630;PAV00G066240;PAV00G079600;PAV00G082380;PAV00G082640;PAV00G086000;PAV00G086460;PAV01G034690;PAV01G037050;PAV01G042570;PAV02G015460;PAV02G025130;PAV03G026310;PAV03G033370;PAV03G034900;PAV04G045110;PAV04G052400;PAV05G025100;PAV05G034040;PAV05G037030;PAV05G040200;PAV06G040040;PAV07G004120;PAV07G008970;PAV08G031480;PAV08G042590
1158	PAV00G003280;PAV00G003290;PAV05G020760;PAV05G020770;PAV05G020790;PAV05G020800
1159	PAV01G011560;PAV01G039210
1160	PAV02G056070;PAV08G025380
1161	PAV00G091510;PAV00G091520;PAV01G001380;PAV01G001390
1162	PAV00G071330;PAV01G082240;PAV07G048030
1163	PAV08G023990;PAV08G024040;PAV08G024070;PAV08G024810;PAV08G024820;PAV08G024840
1164	PAV02G042380;PAV02G042410;PAV02G044500;PAV02G044520;PAV08G045270;PAV08G056200
1165	PAV02G047770
1166	PAV02G060470;PAV02G061380;PAV06G014610
1167	PAV05G007320;PAV05G007330;PAV05G007340
1168	PAV02G043560;PAV02G044070;PAV08G009320
1169	PAV01G106190;PAV07G049170
1170	PAV07G035120;PAV07G035180;PAV07G035520
1171	PAV00G074390;PAV05G029690;PAV05G029700;PAV07G014500
1172	PAV04G034700;PAV04G034740;PAV04G034770;PAV04G034780;PAV04G034790
1173	PAV04G047640;PAV05G042650
1174	PAV02G051900;PAV02G051910;PAV02G051920
1175	PAV02G067200;PAV02G067220;PAV07G025230
1176	PAV05G007470;PAV07G047280
1177	PAV02G028070
1180	PAV00G032310;PAV03G034400;PAV08G045770
1182	PAV02G061890;PAV06G066010
1183	PAV03G051740
1184	PAV00G016220;PAV01G007690;PAV03G048810;PAV06G075380
1185	PAV01G082560
1186	PAV01G077520;PAV07G039490
1187	PAV00G081010;PAV00G081120;PAV02G003390;PAV02G003410;PAV02G003520;PAV04G061330
1188	PAV01G072380;PAV03G007000;PAV03G009580
1189	PAV01G083010;PAV07G047250
1190	PAV03G035190;PAV04G005830;PAV04G006200;PAV05G051630
1191	PAV01G086840;PAV01G086850
1192	PAV00G008770;PAV02G019460
1193	PAV00G084490;PAV06G057360;PAV07G042290
1194	PAV01G008940;PAV06G071330;PAV06G071370
1195	PAV00G094170;PAV06G022480;PAV08G030500
1196	PAV02G050900;PAV02G050910
1197	PAV00G042580;PAV06G003570;PAV08G002670;PAV08G002920
1198	PAV00G031080;PAV00G046920;PAV01G103070;PAV03G054970;PAV06G016130
1199	PAV03G001720;PAV05G010230
1200	PAV06G011250;PAV06G011440
1201	PAV08G016130;PAV08G016150;PAV08G016180
1202	PAV03G004470;PAV03G004490;PAV03G004500
1203	PAV02G060090
1204	PAV00G006130;PAV00G062130;PAV03G014210;PAV04G044050
1205	PAV02G006590;PAV02G008470;PAV02G014040;PAV08G041030
1206	PAV03G002100;PAV03G002110
1207	PAV00G061690;PAV00G061700;PAV04G000660;PAV04G000670
1208	PAV02G054000;PAV02G054010;PAV05G014140;PAV05G014230
1209	PAV00G029480;PAV02G040790;PAV02G066520;PAV02G066530
1210	PAV01G103020;PAV05G005610;PAV07G040280;PAV07G040350;PAV07G040400;PAV08G050710
1211	PAV06G051630;PAV06G051680;PAV07G046500;PAV07G046530;PAV07G046550;PAV07G046680
1212	PAV08G024120;PAV08G024940
1213	PAV01G012710;PAV01G012780;PAV01G092950;PAV06G061430;PAV06G061440;PAV06G061460
1214	PAV00G035380;PAV02G013850;PAV02G057610;PAV03G047180;PAV04G036980;PAV07G006020
1215	PAV00G091980;PAV00G091990;PAV01G003930;PAV08G004960
1216	PAV00G076750;PAV03G055280;PAV04G013610;PAV04G027880;PAV05G009800;PAV06G057140
1217	PAV00G014470;PAV01G004930;PAV08G005930;PAV08G006080
1218	PAV06G005360;PAV06G005370;PAV06G007610;PAV06G007690
1219	PAV06G005140;PAV08G000970
1220	PAV00G076130;PAV01G088530
1221	PAV01G071630;PAV02G015190;PAV07G059220
1222	PAV01G080670;PAV01G080700;PAV07G049130
1223	PAV00G055800;PAV01G063530;PAV03G002830;PAV04G013360
1225	PAV02G059830;PAV06G006830
1226	PAV01G067420;PAV04G035740;PAV04G035750
1227	PAV01G081320;PAV01G081330
1228	PAV00G004290;PAV03G015930;PAV04G020840;PAV04G020850
1229	PAV00G078010;PAV02G072230
1230	PAV00G002220;PAV02G060410;PAV02G061290;PAV06G065120;PAV06G065160
1231	PAV01G042750;PAV06G000130;PAV06G000150
1232	PAV07G047760
1233	PAV03G050640;PAV04G009740;PAV04G022230
1234	PAV01G080870;PAV01G080930
1235	PAV00G063470;PAV03G010950;PAV03G056700;PAV03G056710
1236	PAV00G033240;PAV00G033260;PAV05G016960;PAV05G017700
1237	PAV05G011060;PAV05G011070
1238	PAV01G101530;PAV06G020320
1239	PAV00G030430;PAV00G030670;PAV04G059330
1240	PAV02G045210;PAV02G046070;PAV04G005460;PAV04G026110
1241	PAV00G006650;PAV03G013760;PAV04G040790
1242	PAV02G069520;PAV05G015170
1243	PAV05G014130
1244	PAV06G065900;PAV08G039160
1245	PAV02G034800;PAV06G064780;PAV06G064820;PAV06G065070
1246	PAV01G032940;PAV01G036630;PAV03G027980;PAV03G035670;PAV03G054720;PAV04G015400;PAV05G027080;PAV08G046310
1247	PAV00G011510;PAV01G020000;PAV08G000030
1248	PAV01G030830;PAV01G031830;PAV02G037900
1249	PAV01G042870;PAV06G009990;PAV06G069480
1250	PAV04G016130;PAV04G019530
1251	PAV01G059610;PAV05G010610
1252	PAV04G008800;PAV08G007700
1253	PAV02G037270;PAV05G039130
1254	PAV01G021570
1255	PAV00G014000;PAV00G014040;PAV00G032120;PAV01G005360;PAV01G005530;PAV01G073890
1256	PAV05G035780;PAV05G043640;PAV06G075500
1257	PAV01G081890;PAV08G026720
1258	PAV00G058980;PAV03G007870;PAV07G049120
1259	PAV01G010740;PAV07G016540
1260	PAV00G095740;PAV01G094010;PAV07G057110
1261	PAV00G098080;PAV02G051090;PAV06G068880
1262	PAV02G060390;PAV02G061270
1264	PAV03G002120;PAV07G053370
1265	PAV01G089420;PAV08G017890
1266	PAV01G010030;PAV01G010150;PAV01G010250;PAV03G057470
1267	PAV00G018620;PAV00G018650;PAV00G045930;PAV00G048040;PAV03G023520;PAV03G023530;PAV08G004720
1268	PAV03G003950;PAV03G003960;PAV05G007700;PAV05G008050
1269	PAV01G075750;PAV01G075760
1270	PAV08G049020
1272	PAV06G039070;PAV06G049740;PAV08G045860;PAV08G045930;PAV08G057420;PAV08G057640
1273	PAV00G087250;PAV00G087260;PAV01G094610;PAV01G094620
1274	PAV02G049730;PAV08G008940;PAV08G008950
1275	PAV00G039100;PAV00G039140;PAV04G046150;PAV04G046340
1277	PAV08G011840;PAV08G011890
1278	PAV00G091610;PAV00G091630;PAV01G004250
1280	PAV07G050790
1281	PAV06G071510;PAV08G023120
1282	PAV01G074480;PAV01G077410
1283	PAV03G058810;PAV03G058850
1284	PAV01G077920;PAV03G019840
1285	PAV04G005730;PAV04G005740;PAV04G005750;PAV04G006090;PAV04G006100;PAV04G006110
1286	PAV00G093820;PAV04G020430;PAV07G037550
1287	PAV03G057090;PAV07G044700
1288	PAV08G016470;PAV08G016480;PAV08G016490;PAV08G016850;PAV08G016860;PAV08G016870;PAV08G016880
1289	PAV01G088660;PAV01G088670
1290	PAV01G012050;PAV03G057740;PAV03G058040;PAV05G002720
1291	PAV03G051610;PAV07G054640
1292	PAV05G023030;PAV05G023050;PAV05G023060;PAV05G023120
1293	PAV03G004380;PAV05G007420;PAV05G007430
1294	PAV00G049600
1295	PAV00G091010;PAV00G091040;PAV01G000980;PAV08G013320
1296	PAV00G081410;PAV02G003180;PAV06G073970;PAV07G053980
1297	PAV01G084480;PAV03G043780
1298	PAV03G017710;PAV03G017720
1299	PAV04G008840;PAV06G056050
1300	PAV07G008870;PAV07G043230
1301	PAV02G060530;PAV02G061480;PAV03G041310;PAV06G065260
1302	PAV01G039360
1303	PAV00G032570;PAV00G063190;PAV01G073600;PAV03G010720
1304	PAV02G058370;PAV06G061540
1305	PAV01G002170;PAV01G002630;PAV08G004270
1306	PAV02G062780
1307	PAV03G025220;PAV03G027480;PAV04G004510
1308	PAV01G079230;PAV01G079250;PAV04G060280;PAV04G064300
1309	PAV01G100780;PAV01G100790;PAV02G011510
1310	PAV00G095570;PAV03G048160
1311	PAV00G056350;PAV06G024450
1312	PAV03G007690;PAV03G010150;PAV03G010160
1313	PAV07G017260;PAV08G026750
1314	PAV05G011960;PAV05G012080
1316	PAV00G035680;PAV00G035950;PAV00G036000;PAV00G037950;PAV00G037990;PAV00G038030;PAV04G047570;PAV04G047620;PAV04G047670
1317	PAV00G021910;PAV04G030870;PAV04G032130;PAV04G043400;PAV04G061680
1318	PAV04G027710;PAV04G027730
1319	PAV06G011850
1320	PAV01G023770;PAV01G023800;PAV01G023820
1321	PAV00G011700;PAV00G011720;PAV00G011740;PAV01G020130;PAV01G020210;PAV01G020240;PAV01G020350
1322	PAV01G014820;PAV01G014830;PAV01G096250
1323	PAV00G002380;PAV00G002520;PAV00G067740;PAV00G067830;PAV00G069490;PAV00G070000;PAV05G013740;PAV05G016610;PAV05G016640
1324	PAV00G087270;PAV01G101840
1325	PAV00G014340;PAV01G005120;PAV08G006580
1326	PAV00G059820;PAV03G008930;PAV04G001080
1327	PAV01G080350;PAV06G011040;PAV06G011280
1328	PAV00G064390;PAV01G054280;PAV01G055180;PAV08G008220
1329	PAV00G032710;PAV00G032720;PAV00G062960;PAV01G073460;PAV03G010480
1330	PAV01G066610;PAV07G059100;PAV08G030300;PAV08G038130
1331	PAV01G085120;PAV01G085900;PAV07G051300
1332	PAV08G003980
1333	PAV01G104480;PAV08G058590
1334	PAV00G064180;PAV03G003560;PAV05G008300;PAV05G008310
1335	PAV03G018360;PAV04G008380
1336	PAV01G026000;PAV01G106480
1337	PAV06G014530;PAV06G014550;PAV08G023940;PAV08G024710
1338	PAV00G060700;PAV04G002520;PAV04G031310;PAV04G034220;PAV04G034420
1339	PAV04G024720
1340	PAV05G000880
1341	PAV03G005310;PAV05G005950;PAV05G006270
1342	PAV00G005930;PAV01G096140;PAV03G014390
1343	PAV01G087300;PAV03G052940;PAV07G053830
1344	PAV03G052770;PAV07G049410
1345	PAV06G020270;PAV08G028340
1346	PAV00G009910;PAV02G018740;PAV02G018750;PAV06G043950;PAV06G046830
1347	PAV02G063750;PAV06G068970
1348	PAV06G044810;PAV06G054340
1349	PAV00G097130;PAV07G042990
1350	PAV00G029770;PAV02G014410
1351	PAV03G037430;PAV04G007230
1352	PAV01G074630;PAV01G074640;PAV03G011350
1353	PAV00G012620;PAV01G021060
1354	PAV00G064610;PAV03G003930;PAV03G003940
1355	PAV01G056240;PAV05G011560
1356	PAV00G000350;PAV00G069030;PAV00G078040;PAV02G072250;PAV05G013320
1357	PAV02G010800;PAV02G010810
1358	PAV00G027820;PAV00G066020;PAV01G030390;PAV03G054900;PAV04G063910;PAV07G060470
1359	PAV00G087220;PAV01G094580
1360	PAV07G048120;PAV07G048130;PAV07G048750;PAV07G048760;PAV08G013370
1361	PAV00G094090;PAV01G100530;PAV06G022400
1362	PAV01G056160;PAV05G011670
1363	PAV01G058400;PAV05G011160;PAV05G011190
1364	PAV06G071940;PAV07G011250
1365	PAV06G063680;PAV06G063690;PAV06G063700
1366	PAV03G052800
1367	PAV00G088010;PAV00G088020;PAV01G095300;PAV01G095310;PAV04G060300;PAV04G064280
1368	PAV06G070810;PAV06G070820;PAV06G070830;PAV06G070840
1369	PAV03G035870;PAV04G006750
1370	PAV00G025160;PAV00G073130;PAV00G073160;PAV07G026020;PAV07G031610;PAV07G031620
1371	PAV00G012340;PAV00G012360;PAV00G012370;PAV00G012380;PAV00G012400;PAV01G020570;PAV01G020700;PAV01G020860
1373	PAV00G007580;PAV00G010000;PAV00G022830;PAV00G037490;PAV00G081130;PAV00G082880;PAV02G007470;PAV02G013370;PAV03G023620;PAV03G036500;PAV05G005980;PAV05G030760;PAV08G020050;PAV08G050260
1375	PAV00G007950;PAV00G018520;PAV00G046130;PAV00G053220;PAV00G066850;PAV00G074020;PAV00G086360;PAV01G050360;PAV01G051720;PAV01G057130;PAV01G059560;PAV02G029160;PAV03G024190;PAV03G036810;PAV03G039620;PAV04G055340;PAV04G057200;PAV05G038050;PAV05G039750;PAV06G030280;PAV06G033180;PAV06G037380;PAV06G040070;PAV07G030410;PAV07G038140;PAV08G020220;PAV08G033920
1376	PAV00G010740;PAV01G018210;PAV01G019790;PAV08G000480
1377	PAV01G002110;PAV01G002540;PAV08G004230
1378	PAV04G006520;PAV06G008190;PAV06G071020
1379	PAV04G059180;PAV07G056430;PAV07G056780
1380	PAV00G029360;PAV00G082450;PAV02G001040
1381	PAV00G003150;PAV02G066460;PAV05G020620
1382	PAV01G069930;PAV05G006300
1383	PAV01G095600;PAV03G044720
1384	PAV08G009540;PAV08G013880
1385	PAV01G077210;PAV03G020450
1386	PAV01G059480;PAV02G037620;PAV02G037640
1387	PAV01G075370;PAV01G075510
1388	PAV01G067770;PAV01G067780;PAV01G067820
1389	PAV06G060170;PAV07G042800
1390	PAV04G012710
1391	PAV03G056360
1392	PAV04G020560;PAV04G020570
1393	PAV01G082750;PAV07G047490
1394	PAV01G076000;PAV05G002330
1395	PAV00G063670;PAV03G011110;PAV05G003470
1396	PAV03G050470;PAV08G024140;PAV08G024980
1397	PAV03G052790;PAV07G054020
1398	PAV08G012700
1399	PAV00G093510;PAV01G017090;PAV01G017110;PAV01G017120;PAV01G100240
1400	PAV01G065900;PAV01G065910;PAV01G065970
1401	PAV02G051820;PAV02G051830;PAV05G015960
1402	PAV03G053820;PAV07G052950
1403	PAV05G006980;PAV05G007000
1404	PAV06G034740;PAV06G039500;PAV06G049780
1405	PAV06G011580;PAV06G067880
1406	PAV06G015310;PAV06G015350;PAV06G015630;PAV06G064210
1407	PAV02G063110;PAV06G011770
1408	PAV03G036920;PAV07G055380
1409	PAV02G044990;PAV06G063280
1410	PAV00G032580;PAV00G063100;PAV01G073590;PAV03G010610
1411	PAV00G015910;PAV01G008170;PAV01G078400
1412	PAV06G060160;PAV07G042740;PAV07G042790
1413	PAV03G017250;PAV03G017390;PAV03G017410
1414	PAV00G043210;PAV06G004120;PAV08G003740
1415	PAV01G009440;PAV01G009450;PAV02G070070
1416	PAV05G009000;PAV08G010880
1417	PAV06G076110
1418	PAV00G096560;PAV02G034140;PAV07G009370
1419	PAV01G104790;PAV05G000320;PAV06G020590
1420	PAV01G089990;PAV01G090000
1422	PAV01G029710;PAV01G031060;PAV01G038630;PAV01G059760;PAV01G059960;PAV01G064610;PAV02G049680
1423	PAV07G041520;PAV07G041530;PAV07G041800
1424	PAV00G007850;PAV00G008510;PAV00G010560;PAV00G010570;PAV00G083000;PAV00G083010;PAV02G011100;PAV02G011110;PAV02G019510;PAV02G036110;PAV06G056860
1426	PAV00G027010;PAV00G051730;PAV03G035110
1427	PAV01G020640;PAV04G057550;PAV04G057760;PAV04G057860
1428	PAV03G026910;PAV04G005000
1429	PAV08G006010;PAV08G006050;PAV08G006130;PAV08G006160
1430	PAV00G092900;PAV01G003440;PAV06G002410
1431	PAV01G065150;PAV05G008770
1432	PAV04G003460;PAV04G028860;PAV04G029450
1433	PAV01G071260;PAV05G005560
1434	PAV03G058380;PAV04G019030
1435	PAV03G005320;PAV05G005910
1436	PAV01G082510;PAV01G082530
1437	PAV00G070360;PAV00G071130;PAV01G082030
1438	PAV02G038170;PAV05G027260
1439	PAV07G051970;PAV07G051980;PAV07G051990
1440	PAV06G029730;PAV08G043690
1441	PAV00G036450;PAV02G059440;PAV04G047960
1442	PAV01G079200;PAV03G019730
1443	PAV00G056160;PAV00G059030;PAV00G081080;PAV03G007470;PAV03G007980;PAV03G008010;PAV03G016230
1444	PAV04G010940;PAV04G011630;PAV04G012230;PAV05G003020
1445	PAV00G018350;PAV05G002700;PAV05G002710
1446	PAV00G070690;PAV00G070720;PAV01G081800
1447	PAV01G086560;PAV01G086630;PAV07G052820
1448	PAV07G053160;PAV07G053170
1449	PAV01G082690;PAV01G082740
1450	PAV01G100210;PAV06G023080;PAV08G031210
1451	PAV02G051930;PAV05G015790
1452	PAV03G047570;PAV07G057440
1453	PAV00G040620;PAV04G058040;PAV07G007370
1454	PAV00G072500;PAV00G072510;PAV07G030960;PAV07G030970
1455	PAV06G075700;PAV07G037390
1456	PAV00G077990;PAV02G055960;PAV02G056220;PAV02G072210
1457	PAV01G071230;PAV03G005830
1458	PAV00G045410;PAV03G007490;PAV03G009980;PAV05G000050;PAV05G004380
1459	PAV03G045620;PAV03G045730
1460	PAV00G042520;PAV06G003510;PAV08G002570;PAV08G002810
1461	PAV04G063410;PAV06G006680;PAV06G006690
1462	PAV02G064160;PAV06G069620
1463	PAV00G023420;PAV02G013490;PAV07G002260;PAV07G024330
1464	PAV01G089670;PAV01G089680
1465	PAV04G001000;PAV04G038340
1466	PAV00G004870;PAV00G010070;PAV01G072300;PAV02G066840
1467	PAV02G062970;PAV06G012400
1468	PAV02G062260;PAV06G066540
1469	PAV00G000230;PAV00G067980;PAV00G069260;PAV02G055540;PAV02G055570;PAV02G055720;PAV05G013600
1470	PAV01G091160;PAV07G055570
1471	PAV01G002280;PAV01G002770;PAV06G002650
1472	PAV00G020290;PAV03G012410;PAV04G003450
1473	PAV00G005990;PAV00G006000;PAV03G014300;PAV03G014310
1474	PAV01G092390;PAV07G043720
1475	PAV08G011800;PAV08G011810
1476	PAV08G018200;PAV08G018210
1479	PAV00G026510;PAV02G065740;PAV07G041410
1482	PAV00G007570;PAV00G088340;PAV02G004640;PAV02G005150;PAV04G043290;PAV04G049800;PAV04G051970;PAV05G034180;PAV05G037890;PAV06G045350;PAV07G029850;PAV08G042870
1483	PAV00G007650;PAV00G026750;PAV02G022500;PAV06G051770
1484	PAV01G076910;PAV02G018040
1485	PAV02G047050;PAV05G020020
1486	PAV06G001790;PAV08G006560
1487	PAV00G014010;PAV00G014050;PAV01G005350;PAV01G005520;PAV08G006650
1488	PAV00G015560;PAV01G008470;PAV08G008340
1489	PAV02G038040;PAV02G038070
1490	PAV06G019110;PAV08G014710;PAV08G021450
1491	PAV01G033510;PAV01G034020;PAV01G036290;PAV08G010050
1492	PAV00G010710;PAV01G033140;PAV01G033780
1493	PAV01G038910;PAV06G000260
1494	PAV00G097960;PAV00G097980
1495	PAV03G005560;PAV03G037590;PAV03G038750
1496	PAV00G031530;PAV01G102440;PAV01G107000;PAV01G107010
1497	PAV00G063540;PAV01G073820;PAV03G010980
1498	PAV00G032220;PAV00G044850;PAV01G073850
1499	PAV00G032630;PAV00G045040;PAV01G073540;PAV05G004020
1500	PAV01G091150;PAV03G050430;PAV07G055620
1501	PAV01G083490;PAV07G046310
1502	PAV05G051690;PAV05G051710
1503	PAV00G032600;PAV00G045010;PAV01G073570;PAV05G003990
1504	PAV04G007540;PAV04G023650;PAV08G050490
1505	PAV04G009000;PAV04G009470;PAV04G022530
1506	PAV04G010560;PAV06G062670
1507	PAV00G065050;PAV04G014400;PAV04G014410;PAV04G014420
1508	PAV05G041960;PAV08G012810
1509	PAV08G037080
1510	PAV01G014280;PAV01G097380
1511	PAV01G089960;PAV08G018680
1512	PAV00G034720;PAV00G038240;PAV00G038250;PAV00G038450;PAV04G047040;PAV04G047430;PAV04G047480
1513	PAV03G053950;PAV07G052380;PAV07G052750
1514	PAV01G067510;PAV05G007350
1515	PAV00G063840;PAV01G074490;PAV03G011300
1516	PAV06G028190;PAV07G054130;PAV07G054140
1518	PAV00G059670;PAV03G008790;PAV04G038270
1519	PAV07G058200;PAV08G028300
1520	PAV02G027790;PAV07G009170
1521	PAV02G049360;PAV07G049780;PAV08G005830
1522	PAV00G041140;PAV00G044530;PAV02G066900;PAV03G021670;PAV03G043270;PAV08G025290
1523	PAV01G100100;PAV06G023120
1524	PAV04G030210;PAV04G030380;PAV04G030390
1525	PAV00G002070;PAV01G084300;PAV01G084320;PAV07G059130
1526	PAV04G015900;PAV06G061840
1527	PAV04G014970;PAV04G015680;PAV04G020790
1528	PAV06G056980;PAV06G056990;PAV07G042310
1529	PAV06G016170;PAV06G062730
1530	PAV00G086870;PAV00G086880;PAV00G086890;PAV06G009780;PAV06G010730;PAV06G010740
1531	PAV02G058770;PAV02G059040;PAV06G062310
1532	PAV02G063390;PAV06G011450
1533	PAV02G065200;PAV06G071060
1534	PAV01G054830;PAV01G055520;PAV01G058050
1535	PAV00G067940;PAV00G069300;PAV02G055520;PAV05G013640
1536	PAV00G068470;PAV02G056760;PAV05G012680;PAV05G025120;PAV05G025140
1537	PAV01G061020;PAV03G001770
1538	PAV06G037070;PAV06G045120;PAV06G046450;PAV07G008040;PAV07G008170
1539	PAV00G011500;PAV01G019990;PAV06G005030
1540	PAV00G005630;PAV00G005650;PAV00G005660;PAV03G014610;PAV03G014620
1541	PAV06G013240;PAV06G013400;PAV06G067260
1542	PAV02G059720;PAV06G015540;PAV06G015800
1543	PAV06G015980
1544	PAV02G063920;PAV06G010220
1545	PAV04G017380;PAV04G018220
1546	PAV05G003620;PAV06G063450
1547	PAV03G053090
1548	PAV02G058230;PAV07G043770
1549	PAV04G009760;PAV07G023050;PAV07G023110;PAV07G023170
1550	PAV02G067690;PAV05G018600;PAV05G018620
1551	PAV03G057520;PAV03G057860
1552	PAV06G023610;PAV06G023640;PAV06G023660;PAV06G023670;PAV06G023740;PAV06G023760;PAV08G031200;PAV08G031740
1553	PAV08G014810;PAV08G021300;PAV08G021310;PAV08G021320
1554	PAV01G087750;PAV06G019380
1555	PAV00G046060;PAV01G003500;PAV08G004870
1556	PAV01G031920;PAV04G040170
1557	PAV00G064740;PAV04G013880;PAV04G013960
1558	PAV00G067510;PAV00G069800;PAV04G008630
1559	PAV04G011520;PAV04G012200;PAV04G012660
1561	PAV01G088610;PAV01G088620;PAV01G088640;PAV01G088650
1562	PAV00G012550
1563	PAV00G030560;PAV00G037820;PAV00G089760;PAV01G057240;PAV02G022960;PAV02G028790;PAV03G027680;PAV03G038380;PAV03G038420;PAV05G044340;PAV05G045800;PAV06G030880;PAV06G047350;PAV07G005970;PAV07G007800;PAV07G019740;PAV07G041690;PAV08G036910;PAV08G048210
1564	PAV00G078430;PAV02G055000;PAV02G055260;PAV02G072560
1565	PAV01G044490;PAV02G050460;PAV02G050560;PAV02G050630;PAV02G050670;PAV02G050680;PAV02G050720
1566	PAV00G092010;PAV01G003920;PAV06G002270
1567	PAV00G060300;PAV00G061600;PAV03G009440;PAV04G000740
1568	PAV01G064780;PAV03G002540
1569	PAV04G019420;PAV04G019450
1570	PAV01G082660;PAV07G047610
1571	PAV08G026050
1572	PAV01G081550;PAV08G027600
1573	PAV02G036240;PAV08G046870;PAV08G054500;PAV08G054510;PAV08G058930
1574	PAV00G062180;PAV04G044160
1575	PAV01G075050;PAV05G002730
1576	PAV00G032080;PAV00G063570;PAV01G073930;PAV03G011010
1577	PAV01G088330;PAV05G020930
1578	PAV03G018480;PAV04G008240
1579	PAV00G079320;PAV02G009270;PAV07G050300;PAV07G050330;PAV07G050450;PAV07G050490
1580	PAV01G098430
1581	PAV00G076860;PAV07G045120
1582	PAV00G037280;PAV00G079470;PAV02G009440;PAV04G048490
1583	PAV01G090570;PAV03G051590
1584	PAV04G028530
1585	PAV04G004000;PAV04G028290
1586	PAV00G042030;PAV06G002940
1587	PAV06G017620;PAV06G018150;PAV08G015840
1588	PAV00G020750;PAV03G011770;PAV03G011780;PAV03G011810
1590	PAV01G077440;PAV03G058030;PAV07G002510;PAV07G024090
1591	PAV04G022830;PAV08G017660
1592	PAV00G018230;PAV01G074870;PAV03G023930;PAV03G030770
1593	PAV00G023170;PAV03G048190;PAV07G057330
1594	PAV00G060280;PAV03G009420;PAV04G039010
1595	PAV06G018810;PAV07G009560
1596	PAV01G087520;PAV07G054040
1597	PAV00G018160;PAV03G023990;PAV03G030730;PAV04G004170
1598	PAV00G077490;PAV06G019290;PAV08G022060
1599	PAV00G087300;PAV01G094660;PAV07G058740
1600	PAV00G075720;PAV04G050360;PAV04G051790;PAV07G023030
1601	PAV06G016220;PAV06G062600
1602	PAV02G062740;PAV06G067490
1603	PAV02G063950;PAV06G069290
1604	PAV00G022820;PAV02G068600;PAV02G068830;PAV06G013840
1605	PAV04G062020;PAV04G062070;PAV06G009310
1606	PAV02G060930;PAV02G061770;PAV06G065820
1607	PAV02G062220;PAV06G066390
1608	PAV02G065000;PAV06G008360
1609	PAV06G019140
1610	PAV00G071980;PAV02G008960;PAV07G000540;PAV07G030120
1611	PAV00G039660;PAV04G045590;PAV07G034440;PAV07G034450
1612	PAV00G081480;PAV00G081500;PAV02G003080;PAV02G003090;PAV06G073840;PAV06G073850
1613	PAV00G029950;PAV02G040300
1614	PAV00G003180;PAV02G045900;PAV05G020650
1615	PAV02G051030;PAV02G068690;PAV02G068940
1616	PAV01G068540;PAV01G069640;PAV03G004850
1617	PAV03G001060;PAV05G010880
1618	PAV03G007200;PAV03G009710;PAV06G016750
1619	PAV00G062980;PAV03G010500;PAV08G009510
1620	PAV07G039570;PAV07G039580;PAV07G039590
1621	PAV00G010870;PAV01G018310;PAV06G005200
1622	PAV00G081790;PAV00G081880;PAV00G081900;PAV02G001810;PAV02G001850;PAV02G002040;PAV02G002450
1623	PAV00G081770;PAV02G002500;PAV04G045350
1624	PAV04G028810;PAV07G042300
1625	PAV00G081390;PAV02G003210;PAV06G073980
1626	PAV03G055960;PAV07G051040
1627	PAV06G017290;PAV08G016230;PAV08G016240
1628	PAV04G035820;PAV07G042100
1629	PAV00G042550;PAV01G022990;PAV06G003540
1630	PAV03G050560;PAV07G055730;PAV07G055780
1631	PAV06G010030;PAV06G069450
1632	PAV01G087650;PAV06G019700
1633	PAV06G019610;PAV08G014430
1634	PAV06G017670;PAV06G018220
1635	PAV02G064670;PAV06G008900
1636	PAV00G034450;PAV01G026740;PAV01G028340
1637	PAV02G044490;PAV05G023840
1638	PAV05G021110;PAV05G021120
1639	PAV00G030020;PAV02G040110;PAV05G025020
1640	PAV07G053920;PAV07G053930
1641	PAV03G051120;PAV07G054960
1642	PAV01G101380;PAV06G020470
1643	PAV07G054770;PAV07G054780;PAV07G055810
1644	PAV01G059720;PAV01G059920;PAV04G017520;PAV04G017630
1645	PAV01G087420;PAV01G087430
1646	PAV02G036960;PAV02G048600;PAV02G048610;PAV02G048840
1647	PAV04G005490;PAV04G026090
1648	PAV07G045030;PAV07G045040;PAV07G045050
1649	PAV00G027600;PAV00G046840;PAV01G038590;PAV04G061620;PAV05G015070;PAV08G041170
1650	PAV02G016040;PAV03G031310;PAV03G031320;PAV06G069200
1651	PAV08G019110
1652	PAV06G061950;PAV06G061980;PAV06G061990
1654	PAV02G057130;PAV02G057150
1655	PAV00G007760;PAV04G050780;PAV04G050890;PAV04G052040;PAV04G052120;PAV07G043760
1657	PAV02G047140;PAV05G032810;PAV05G045980;PAV07G002290
1658	PAV00G000280;PAV00G068950;PAV02G055940;PAV02G056200;PAV05G013230
1659	PAV02G054100;PAV02G070080
1660	PAV00G016150;PAV08G007860
1661	PAV06G062110;PAV06G062180;PAV06G062190
1662	PAV00G006230;PAV03G014130;PAV06G006970
1663	PAV01G066280;PAV05G007870;PAV05G008160
1664	PAV02G047120;PAV07G002270;PAV07G024320
1665	PAV00G062730;PAV01G073180;PAV03G010240
1666	PAV01G071370;PAV03G005880
1668	PAV03G050410;PAV07G055580
1669	PAV01G015040;PAV03G042190
1670	PAV04G016910;PAV04G022540
1671	PAV03G019310;PAV08G016330;PAV08G016700
1672	PAV08G023640
1673	PAV01G083000;PAV08G024450;PAV08G025140
1674	PAV07G054810
1675	PAV01G060980;PAV02G037060;PAV05G010220
1676	PAV06G018760
1677	PAV00G004280;PAV04G013260
1678	PAV01G088520;PAV08G015630
1679	PAV07G055050;PAV07G055060
1680	PAV06G002680;PAV08G004340
1682	PAV01G087990;PAV08G014640;PAV08G021540
1683	PAV00G003050;PAV02G066690;PAV05G020530
1684	PAV00G002610;PAV00G002620;PAV00G002630;PAV05G016740;PAV05G016750;PAV05G016760
1685	PAV05G014910;PAV05G014920
1686	PAV00G067360;PAV00G069970;PAV02G070300
1687	PAV00G014450;PAV01G004950;PAV08G005940;PAV08G006090
1688	PAV01G076480;PAV01G076710;PAV03G020980
1689	PAV03G050580
1690	PAV00G087370;PAV01G094690;PAV07G058610
1691	PAV00G020390;PAV03G012310;PAV04G003630
1692	PAV01G092080;PAV01G092090
1693	PAV00G029010;PAV00G084160;PAV05G017580;PAV06G067220
1694	PAV06G007950;PAV06G071270
1695	PAV02G059730;PAV06G015390;PAV06G015670
1696	PAV06G008750;PAV06G070480
1697	PAV02G058600;PAV06G016600
1698	PAV02G009040;PAV07G028690;PAV07G029970
1699	PAV03G001250;PAV05G010630;PAV05G010650
1700	PAV00G020020;PAV01G076220
1701	PAV00G033460;PAV00G046410;PAV00G089070;PAV08G003190
1702	PAV00G090720;PAV01G000010;PAV08G008930
1703	PAV06G007550;PAV06G071470
1704	PAV02G064050;PAV06G010080
1705	PAV04G044250;PAV06G075070;PAV07G036100
1706	PAV00G011440;PAV01G019930;PAV06G005070
1707	PAV08G009590
1708	PAV03G058800;PAV07G042190;PAV07G042220
1709	PAV07G051060;PAV07G051160
1710	PAV01G100320;PAV06G018900;PAV06G018910
1711	PAV00G091620
1712	PAV08G013510
1713	PAV06G021050;PAV06G021570
1714	PAV02G036290;PAV02G036330;PAV02G036400
1715	PAV00G095690;PAV01G094070;PAV03G048400
1716	PAV04G005640;PAV04G005680;PAV04G006000;PAV04G006040
1717	PAV00G005590;PAV00G005600;PAV00G005610;PAV03G014640;PAV03G014650;PAV03G014660;PAV03G014720;PAV03G014730;PAV03G014740
1718	PAV06G012410
1719	PAV00G084240;PAV00G084250;PAV00G084270;PAV00G084280;PAV00G084360;PAV06G057030;PAV06G057040
1720	PAV08G030450;PAV08G030640
1722	PAV00G007530;PAV00G080540;PAV06G035810;PAV08G021350
1723	PAV00G097710;PAV00G098000
1724	PAV00G060650;PAV04G018340;PAV04G018540;PAV04G018770
1725	PAV01G073120;PAV01G073160;PAV01G073170
1726	PAV02G054040;PAV02G070030
1727	PAV02G053960;PAV05G014390
1728	PAV00G098090;PAV02G051100;PAV05G016110
1729	PAV06G017300
1730	PAV01G002790;PAV08G004370
1731	PAV00G014460;PAV01G004940;PAV04G018930
1732	PAV00G073570;PAV06G000050;PAV07G033870
1733	PAV06G060370
1734	PAV02G013550
1735	PAV01G015640;PAV06G006550
1736	PAV00G071490;PAV01G082290
1737	PAV05G018640;PAV05G018650
1738	PAV01G064750
1739	PAV01G062210;PAV05G009950
1740	PAV00G045440;PAV01G072490;PAV05G000020;PAV05G004410
1741	PAV03G057180;PAV03G057190
1742	PAV01G070120;PAV01G070190;PAV01G070230;PAV02G006970;PAV02G008590
1743	PAV05G015360;PAV07G051270
1744	PAV01G066300;PAV05G007860;PAV05G008150
1746	PAV01G055640;PAV05G011900
1747	PAV01G105700;PAV03G027810;PAV03G029540;PAV03G030440;PAV08G043010
1748	PAV03G016890;PAV04G010050
1749	PAV04G017340;PAV04G018240;PAV04G018680
1750	PAV07G017320;PAV07G017380;PAV07G017390
1751	PAV01G088570
1752	PAV01G089180
1753	PAV01G078530;PAV03G001630;PAV03G057200
1754	PAV04G022950
1755	PAV04G022700
1756	PAV00G062260;PAV06G073640
1757	PAV03G040720;PAV03G041240;PAV06G060300
1758	PAV00G018310;PAV01G075060;PAV03G023870
1759	PAV00G062810;PAV01G073230;PAV03G010300
1760	PAV01G071680;PAV03G006140
1761	PAV06G018660;PAV08G015220;PAV08G020800
1762	PAV00G049080;PAV00G049120;PAV00G049300;PAV08G018080
1763	PAV07G048540;PAV08G013470
1764	PAV07G049570;PAV08G011790
1765	PAV03G051050;PAV07G055010
1766	PAV06G020380;PAV08G028540
1767	PAV01G091440;PAV03G056910
1768	PAV01G093330;PAV07G056230;PAV07G056590
1769	PAV03G006100;PAV06G043960;PAV06G043970;PAV06G046810;PAV06G046820
1770	PAV06G008220;PAV06G070950;PAV06G070960
1771	PAV04G007480;PAV07G059800
1772	PAV00G059600;PAV03G008720;PAV04G038230
1773	PAV02G062880;PAV06G012420;PAV06G012810
1774	PAV02G063020;PAV06G011930
1775	PAV02G064060;PAV06G069380
1776	PAV00G023930;PAV00G023950;PAV00G024020;PAV07G024720;PAV07G024730;PAV07G024750
1777	PAV00G073530
1778	PAV06G074360;PAV07G035860
1779	PAV01G022590;PAV08G002180
1780	PAV00G046450;PAV00G064190;PAV03G003570;PAV08G003250
1781	PAV02G070060;PAV03G005700
1782	PAV00G040920;PAV00G041030;PAV02G040950;PAV05G037870;PAV05G047990
1783	PAV05G014450;PAV06G053870
1784	PAV01G011040;PAV03G056960
1785	PAV00G032230;PAV00G044860;PAV01G073840;PAV05G003680
1786	PAV00G010040;PAV02G018670;PAV06G072020
1787	PAV02G068080;PAV02G068090
1788	PAV06G009320;PAV06G069720
1789	PAV01G002250;PAV01G002720;PAV08G004330
1790	PAV07G040150;PAV07G040160
1791	PAV00G083660;PAV00G083720;PAV02G062530;PAV06G066900
1792	PAV00G067290;PAV00G070050;PAV02G054480;PAV02G054740
1793	PAV00G067670;PAV00G069580;PAV02G055080;PAV02G055320
1794	PAV00G094150;PAV01G100470;PAV06G022460
1795	PAV02G069680;PAV02G069690
1796	PAV00G095550;PAV03G051570
1797	PAV00G076010;PAV06G017820;PAV06G018340;PAV08G015570
1798	PAV02G060060;PAV06G014960
1799	PAV07G035870;PAV07G035880
1800	PAV01G054630;PAV01G055330;PAV05G012030;PAV05G012160
1801	PAV01G076140;PAV05G002230
1802	PAV01G094500;PAV07G057910
1803	PAV04G055650
1804	PAV01G059830;PAV01G060000;PAV07G047800
1805	PAV01G082870;PAV07G047370
1806	PAV02G065680;PAV04G019670;PAV04G019690;PAV04G019710
1807	PAV06G065930;PAV06G065940;PAV06G065950
1808	PAV01G008840;PAV06G064280
1809	PAV00G015480;PAV00G015490;PAV00G015510;PAV01G008570;PAV01G008590;PAV01G008600
1810	PAV01G088580
1812	PAV06G013720;PAV06G013740;PAV08G024210;PAV08G024310;PAV08G024400;PAV08G025040
1813	PAV03G042900
1814	PAV08G016390;PAV08G016420;PAV08G016430;PAV08G016440;PAV08G016450;PAV08G016740;PAV08G016790;PAV08G016820;PAV08G016830
1816	PAV02G047930;PAV06G075370;PAV07G045520
1817	PAV04G034610
1818	PAV08G048220
1819	PAV00G067950;PAV00G069290;PAV02G055560;PAV05G013630
1820	PAV02G051020;PAV05G016210
1821	PAV03G037810;PAV03G038830;PAV04G012790
1822	PAV01G016520;PAV03G059330
1823	PAV00G015500;PAV01G008580;PAV08G008760
1824	PAV00G054970;PAV02G065170;PAV06G071080
1825	PAV06G013130;PAV06G067400
1826	PAV01G024750;PAV01G024760;PAV01G024770
1827	PAV01G054470;PAV01G055230;PAV07G037140;PAV07G039090
1828	PAV01G088080;PAV02G063400;PAV07G015870
1829	PAV01G065100;PAV05G008920
1830	PAV02G066960;PAV05G020000
1831	PAV00G031700;PAV01G074300;PAV07G044860
1832	PAV01G077330;PAV03G020690
1833	PAV00G019160;PAV01G075530;PAV03G022640
1834	PAV06G073330
1835	PAV03G044240;PAV07G059300
1836	PAV07G049560;PAV08G046040;PAV08G055920;PAV08G057760
1837	PAV08G010840;PAV08G010850;PAV08G010860
1838	PAV00G031070;PAV01G014270;PAV01G097370;PAV01G103080
1839	PAV01G077960;PAV03G019860
1840	PAV00G032680;PAV01G073490;PAV06G076270
1841	PAV01G067940;PAV05G007030
1842	PAV03G034410;PAV04G005450
1843	PAV04G009630;PAV04G022510
1844	PAV04G013810;PAV04G020610
1845	PAV03G049910
1846	PAV02G048330;PAV02G067370
1847	PAV02G050920;PAV05G016290
1848	PAV02G069660;PAV05G015130
1849	PAV01G070650;PAV05G006500
1850	PAV08G052320
1851	PAV04G007610;PAV04G023510
1852	PAV01G083560;PAV08G023180
1853	PAV01G083030;PAV08G024190;PAV08G025030
1854	PAV08G012580
1855	PAV01G042190;PAV04G013250
1856	PAV01G012580;PAV04G003540
1857	PAV03G051960;PAV07G054420
1858	PAV06G067360;PAV08G027510
1859	PAV08G026780;PAV08G026810
1860	PAV01G088920;PAV06G017270
1861	PAV00G093090;PAV00G093100;PAV01G000670
1862	PAV01G093380;PAV07G056290;PAV07G056650
1863	PAV00G085680;PAV06G058360;PAV06G059030;PAV07G042050
1864	PAV06G058070;PAV06G058660;PAV07G042240
1865	PAV02G063760
1866	PAV00G015270;PAV00G016460;PAV00G016520;PAV01G007370;PAV01G077820
1867	PAV07G040060;PAV07G040070;PAV07G040080
1868	PAV05G017570;PAV05G018380;PAV07G043040
1869	PAV02G059890;PAV06G015210
1870	PAV02G064570;PAV06G008970
1871	PAV06G008890
1873	PAV06G010330
1874	PAV02G065090;PAV06G070890
1875	PAV02G045300;PAV05G021180
1876	PAV05G009550;PAV05G009570
1877	PAV00G004250;PAV00G064440;PAV03G000250;PAV03G016010
1878	PAV00G007110;PAV00G070200;PAV03G006700;PAV05G004530
1879	PAV00G043200;PAV01G023670;PAV06G004110
1880	PAV00G046680;PAV01G023580;PAV08G003590
1881	PAV01G000950;PAV08G009110
1882	PAV07G053700;PAV07G053740;PAV08G010010;PAV08G010020
1883	PAV03G055580;PAV07G051180
1884	PAV01G093460;PAV03G048790
1885	PAV01G032980;PAV01G090430;PAV03G051800
1886	PAV01G079470
1887	PAV02G064010;PAV06G010150
1888	PAV00G025150;PAV04G048860;PAV07G026010
1889	PAV07G044440
1890	PAV00G062040
1891	PAV04G004860;PAV04G004900;PAV04G004930
1892	PAV01G011900;PAV01G100580
1893	PAV01G090240;PAV07G054110
1894	PAV01G101260;PAV06G020780
1895	PAV04G019520;PAV06G027590
1896	PAV01G010470;PAV06G008880
1897	PAV07G038030
1898	PAV00G004090;PAV00G060370;PAV03G019890
1899	PAV06G067370;PAV06G067390
1900	PAV04G037690;PAV04G050710;PAV04G051980
1901	PAV00G064660;PAV00G064670;PAV00G064680;PAV04G003060;PAV04G003070;PAV04G003080
1902	PAV00G002650;PAV00G002690;PAV00G002920;PAV05G020240;PAV05G020340;PAV05G020450
1903	PAV06G075800;PAV07G037470
1904	PAV07G052860
1905	PAV00G014730;PAV00G014740;PAV01G004670;PAV08G005760
1906	PAV00G068270;PAV05G012480
1907	PAV05G023260;PAV05G023270;PAV05G029190
1908	PAV07G049270;PAV07G049290;PAV07G049300
1909	PAV02G057250;PAV02G057350;PAV02G057360;PAV02G057370;PAV02G057820;PAV02G057840
1910	PAV02G045090;PAV03G010630;PAV08G002530;PAV08G002770;PAV08G013610
1911	PAV00G053020;PAV00G053050;PAV03G055610;PAV03G055620;PAV06G052150;PAV08G031460
1912	PAV00G080000;PAV01G042230;PAV08G015180;PAV08G020840;PAV08G043320
1913	PAV01G089880
1914	PAV00G006380;PAV03G014020;PAV05G006600;PAV08G052390
1915	PAV00G025360;PAV04G061190;PAV05G038080
1916	PAV02G069320
1917	PAV02G042540;PAV05G023410
1918	PAV06G004770;PAV08G001440
1920	PAV04G013430;PAV08G006570
1921	PAV06G037130;PAV06G045180;PAV06G046250
1922	PAV00G060150;PAV03G009290;PAV04G038640
1923	PAV06G008990;PAV06G070240
1924	PAV01G015990
1925	PAV01G095710;PAV01G105650
1926	PAV00G063720;PAV03G011180
1927	PAV00G021450
1928	PAV03G045190;PAV07G058790;PAV07G060380
1929	PAV03G053900;PAV07G052880
1930	PAV01G087270;PAV03G052950
1931	PAV06G000870
1932	PAV08G051210
1933	PAV01G095890;PAV04G062440
1934	PAV00G007260;PAV01G097290;PAV03G006520
1935	PAV00G006270;PAV01G058530;PAV03G014090
1936	PAV00G071240;PAV01G082190
1937	PAV01G077460;PAV05G001490
1938	PAV08G012270
1939	PAV06G075020;PAV07G036080
1940	PAV04G044630;PAV07G034670
1941	PAV04G019760;PAV04G019770
1942	PAV01G016510;PAV06G005840
1943	PAV07G012020
1944	PAV02G067920;PAV05G018390
1945	PAV07G010070;PAV07G055140
1946	PAV00G019970;PAV01G076120
1947	PAV06G025370;PAV06G025390;PAV06G025410
1948	PAV01G066500;PAV03G003820
1949	PAV00G012590;PAV01G105520
1950	PAV03G055570;PAV08G009950
1951	PAV00G059630;PAV03G008750;PAV04G007160
1952	PAV08G012760
1953	PAV01G101370;PAV08G028650
1954	PAV03G025260;PAV03G027440;PAV06G072200
1955	PAV01G087680;PAV06G019680
1956	PAV07G045730;PAV07G045740;PAV07G045760
1957	PAV00G001960;PAV01G084220;PAV03G006500
1958	PAV05G037100;PAV06G060580;PAV08G014910
1959	PAV06G013830;PAV06G066590
1960	PAV03G004430;PAV03G051580
1961	PAV03G016370;PAV04G016460
1962	PAV00G047550;PAV00G058430;PAV00G058440;PAV00G060690;PAV04G002530
1963	PAV00G013310;PAV01G006210;PAV06G001660
1964	PAV00G014140;PAV00G014210;PAV08G006590
1965	PAV04G010660;PAV06G067990
1966	PAV00G029960;PAV02G040290;PAV05G024920
1967	PAV02G050060;PAV06G010950
1968	PAV02G062280;PAV02G062290;PAV02G062300;PAV02G062310
1969	PAV02G063860;PAV06G010310
1970	PAV00G072410;PAV05G007020;PAV07G030550
1971	PAV01G032880;PAV08G010250
1972	PAV02G046990;PAV05G020050
1974	PAV05G011100
1975	PAV03G019770;PAV05G001350
1976	PAV02G046940
1977	PAV02G011800;PAV06G005430
1978	PAV06G029980;PAV06G029990;PAV06G042880;PAV06G042890
1979	PAV01G029140;PAV01G030200;PAV08G009800
1980	PAV02G059840;PAV06G064220;PAV08G049240
1981	PAV00G086840;PAV02G063640;PAV06G010770
1982	PAV00G029610;PAV00G029620;PAV02G040710;PAV02G040720;PAV02G040740
1983	PAV01G031900;PAV08G009830
1984	PAV00G031960;PAV01G074050;PAV05G003640
1985	PAV02G072050;PAV03G006050
1986	PAV06G060480;PAV07G043050
1987	PAV07G044480
1988	PAV00G087380;PAV01G094700;PAV07G058490;PAV07G058560
1989	PAV08G012950
1990	PAV06G009250;PAV06G069820
1991	PAV00G078700;PAV02G054310
1992	PAV06G004550;PAV08G001840
1993	PAV02G057500;PAV02G057530;PAV02G057910
1994	PAV03G025440;PAV03G027290;PAV03G027300;PAV04G004630
1995	PAV02G068000;PAV05G017500;PAV05G018320
1996	PAV05G037090;PAV07G051950
1997	PAV03G002330;PAV05G009520
1998	PAV02G048810;PAV02G049050;PAV02G067680
1999	PAV00G013640;PAV01G005850;PAV08G006800
2000	PAV03G021320;PAV03G053180
2001	PAV08G026840
2002	PAV04G008030;PAV07G027800
2003	PAV01G032090;PAV03G046970;PAV07G057740
2004	PAV01G000560
2005	PAV00G007060;PAV00G029470;PAV02G040800;PAV03G006740
2006	PAV00G078350;PAV02G072500
2007	PAV00G037300;PAV04G048510
2008	PAV07G037150
2009	PAV01G088020;PAV06G019090
2010	PAV01G075870;PAV01G075900;PAV01G075930
2012	PAV01G066270;PAV03G003800
2013	PAV01G104690
2014	PAV00G034140;PAV00G039010;PAV04G046420;PAV08G048960
2015	PAV00G007140;PAV01G095900;PAV01G095910;PAV03G006620
2016	PAV08G017580;PAV08G017590;PAV08G017620;PAV08G017630
2017	PAV07G051070;PAV07G051080;PAV07G051090
2018	PAV00G011580;PAV00G011620;PAV01G020090;PAV01G020120
2019	PAV07G001530;PAV07G027870;PAV07G028170;PAV07G028440
2020	PAV08G010150;PAV08G010160;PAV08G010180
2021	PAV02G021430;PAV02G021450;PAV02G021460;PAV02G021700;PAV02G021770;PAV02G021940
2023	PAV03G026350;PAV07G006470
2024	PAV03G017940;PAV03G017980;PAV03G018180
2025	PAV01G055650;PAV05G011890
2026	PAV00G059870;PAV03G008960
2027	PAV01G038740;PAV01G038750
2028	PAV02G063120;PAV06G067730
2029	PAV00G042970;PAV01G023520;PAV06G003970
2030	PAV01G012480;PAV06G005460
2031	PAV01G102160;PAV01G107300
2032	PAV00G061110;PAV01G058850
2033	PAV00G059570;PAV03G008690
2034	PAV01G071110;PAV03G005760
2035	PAV01G078220;PAV05G001100
2036	PAV01G075520;PAV05G002530
2037	PAV04G018450;PAV04G018850
2038	PAV05G002520;PAV07G051200
2039	PAV05G051840;PAV06G007210
2040	PAV00G007270;PAV00G087840;PAV01G095170;PAV03G006510
2041	PAV03G059600
2042	PAV01G066100
2043	PAV01G066570;PAV03G003850
2044	PAV01G074430;PAV05G003210
2045	PAV02G038190;PAV05G026780
2046	PAV06G008530
2047	PAV01G104240;PAV08G047660;PAV08G053690;PAV08G059430
2048	PAV01G015650;PAV03G059660
2049	PAV00G039250;PAV00G039670;PAV04G045580;PAV07G034520
2050	PAV06G075680;PAV07G056930
2051	PAV06G005520;PAV08G000960
2052	PAV00G094140;PAV01G100480;PAV06G022450
2053	PAV04G037040;PAV04G037360
2054	PAV00G067640;PAV00G069600;PAV04G022160
2055	PAV00G046420;PAV08G003200
2056	PAV00G018440;PAV00G064310;PAV03G000110;PAV03G023660;PAV03G046390;PAV07G011170
2057	PAV01G070660;PAV05G006070
2058	PAV01G067360;PAV03G004110
2059	PAV03G005340;PAV03G005480;PAV05G005900
2060	PAV07G048340
2061	PAV04G043220;PAV05G024950
2062	PAV04G019240
2063	PAV07G058660
[truncated: 16,077 more rows]
