# Supplementary material for: Haplotype-resolved genome assembly for tetraploid Chinese cherry (Prunus pseudocerasus) offers insights into fruit firmness
Source: Hortic Res. 2024 Jul 8;11(7):uhae142. doi: 10.1093/hr/uhae142 (PMC11233885; doi:10.1093/hr/uhae142)
Supplement: Web_Material_uhae142 [file web_material_uhae142.zip › Supplementary Tables-revised/Table S29-revised.xlsx]

## Sheet: Table S29
Table S29. The gene family statistics of Prunus avium.
Gene faimly_id	gene_id
0	Prunus_avium_FUN_003316-T1;Prunus_avium_FUN_003696-T1;Prunus_avium_FUN_004080-T1;Prunus_avium_FUN_004650-T1;Prunus_avium_FUN_004706-T1;Prunus_avium_FUN_008983-T1;Prunus_avium_FUN_010210-T1;Prunus_avium_FUN_010292-T1;Prunus_avium_FUN_013629-T1;Prunus_avium_FUN_014545-T1;Prunus_avium_FUN_015580-T1;Prunus_avium_FUN_015584-T1;Prunus_avium_FUN_017021-T1;Prunus_avium_FUN_019632-T1;Prunus_avium_FUN_0196…
1	Prunus_avium_FUN_002170-T1;Prunus_avium_FUN_002556-T1;Prunus_avium_FUN_004186-T1;Prunus_avium_FUN_009196-T1;Prunus_avium_FUN_009847-T1;Prunus_avium_FUN_021293-T1;Prunus_avium_FUN_035085-T1
2	Prunus_avium_FUN_000538-T1;Prunus_avium_FUN_000552-T1;Prunus_avium_FUN_001080-T1;Prunus_avium_FUN_002105-T1;Prunus_avium_FUN_002106-T1;Prunus_avium_FUN_002166-T1;Prunus_avium_FUN_002187-T1;Prunus_avium_FUN_002268-T1;Prunus_avium_FUN_002276-T1;Prunus_avium_FUN_002277-T1;Prunus_avium_FUN_002279-T1;Prunus_avium_FUN_002587-T1;Prunus_avium_FUN_002588-T1;Prunus_avium_FUN_002597-T1;Prunus_avium_FUN_0025…
3	Prunus_avium_FUN_002621-T1;Prunus_avium_FUN_002853-T1;Prunus_avium_FUN_003487-T1;Prunus_avium_FUN_008190-T1;Prunus_avium_FUN_008690-T1;Prunus_avium_FUN_009591-T1;Prunus_avium_FUN_009859-T1;Prunus_avium_FUN_011708-T1;Prunus_avium_FUN_011745-T1;Prunus_avium_FUN_014634-T1;Prunus_avium_FUN_019734-T1;Prunus_avium_FUN_020660-T1;Prunus_avium_FUN_021713-T1;Prunus_avium_FUN_023885-T1;Prunus_avium_FUN_0350…
6	Prunus_avium_FUN_001895-T1;Prunus_avium_FUN_009214-T1;Prunus_avium_FUN_009215-T1;Prunus_avium_FUN_009232-T1;Prunus_avium_FUN_009248-T1;Prunus_avium_FUN_024267-T1;Prunus_avium_FUN_027088-T1;Prunus_avium_FUN_027134-T1;Prunus_avium_FUN_027317-T1;Prunus_avium_FUN_027397-T1;Prunus_avium_FUN_027405-T1;Prunus_avium_FUN_027443-T1;Prunus_avium_FUN_027444-T1;Prunus_avium_FUN_027450-T1;Prunus_avium_FUN_0274…
7	Prunus_avium_FUN_009475-T1;Prunus_avium_FUN_010323-T1;Prunus_avium_FUN_015309-T1;Prunus_avium_FUN_020574-T1;Prunus_avium_FUN_027927-T1
8	Prunus_avium_FUN_018298-T1;Prunus_avium_FUN_019384-T1;Prunus_avium_FUN_027378-T1;Prunus_avium_FUN_032609-T1;Prunus_avium_FUN_032689-T1;Prunus_avium_FUN_032962-T1
10	Prunus_avium_FUN_008388-T1;Prunus_avium_FUN_008390-T1;Prunus_avium_FUN_008631-T1;Prunus_avium_FUN_008667-T1;Prunus_avium_FUN_008668-T1;Prunus_avium_FUN_008682-T1;Prunus_avium_FUN_008750-T1;Prunus_avium_FUN_008751-T1;Prunus_avium_FUN_008780-T1;Prunus_avium_FUN_008781-T1;Prunus_avium_FUN_008782-T1;Prunus_avium_FUN_008783-T1;Prunus_avium_FUN_008784-T1;Prunus_avium_FUN_008865-T1;Prunus_avium_FUN_0088…
11	Prunus_avium_FUN_018092-T1
12	Prunus_avium_FUN_040239-T1;Prunus_avium_FUN_040305-T1;Prunus_avium_FUN_040326-T1
13	Prunus_avium_FUN_010407-T1;Prunus_avium_FUN_010409-T1;Prunus_avium_FUN_010410-T1;Prunus_avium_FUN_010412-T1;Prunus_avium_FUN_010415-T1;Prunus_avium_FUN_010421-T1;Prunus_avium_FUN_010422-T1;Prunus_avium_FUN_010423-T1;Prunus_avium_FUN_010426-T1;Prunus_avium_FUN_018376-T1;Prunus_avium_FUN_018448-T1;Prunus_avium_FUN_018449-T1;Prunus_avium_FUN_019603-T1;Prunus_avium_FUN_020823-T1;Prunus_avium_FUN_0240…
14	Prunus_avium_FUN_000597-T1;Prunus_avium_FUN_000598-T1;Prunus_avium_FUN_000599-T1;Prunus_avium_FUN_000600-T1;Prunus_avium_FUN_000602-T1;Prunus_avium_FUN_000603-T1;Prunus_avium_FUN_006979-T1;Prunus_avium_FUN_006980-T1;Prunus_avium_FUN_006981-T1;Prunus_avium_FUN_006984-T1;Prunus_avium_FUN_006986-T1;Prunus_avium_FUN_006987-T1;Prunus_avium_FUN_006988-T1;Prunus_avium_FUN_006989-T1;Prunus_avium_FUN_0069…
15	Prunus_avium_FUN_002280-T1;Prunus_avium_FUN_028394-T1
17	Prunus_avium_FUN_001867-T1;Prunus_avium_FUN_002468-T1;Prunus_avium_FUN_002469-T1;Prunus_avium_FUN_009075-T1;Prunus_avium_FUN_009097-T1;Prunus_avium_FUN_009101-T1;Prunus_avium_FUN_009130-T1;Prunus_avium_FUN_009135-T1;Prunus_avium_FUN_009152-T1;Prunus_avium_FUN_009157-T1;Prunus_avium_FUN_009183-T1;Prunus_avium_FUN_009185-T1;Prunus_avium_FUN_009191-T1;Prunus_avium_FUN_011440-T1;Prunus_avium_FUN_0248…
18	Prunus_avium_FUN_006899-T1;Prunus_avium_FUN_006901-T1;Prunus_avium_FUN_006903-T1;Prunus_avium_FUN_006912-T1;Prunus_avium_FUN_006913-T1;Prunus_avium_FUN_006923-T1;Prunus_avium_FUN_006924-T1;Prunus_avium_FUN_006925-T1;Prunus_avium_FUN_006926-T1;Prunus_avium_FUN_006927-T1;Prunus_avium_FUN_006928-T1;Prunus_avium_FUN_006932-T1;Prunus_avium_FUN_006934-T1;Prunus_avium_FUN_006935-T1;Prunus_avium_FUN_0069…
19	Prunus_avium_FUN_001767-T1;Prunus_avium_FUN_002603-T1;Prunus_avium_FUN_005447-T1;Prunus_avium_FUN_005483-T1;Prunus_avium_FUN_011243-T1;Prunus_avium_FUN_013728-T1;Prunus_avium_FUN_014969-T1;Prunus_avium_FUN_016988-T1;Prunus_avium_FUN_020987-T1;Prunus_avium_FUN_021319-T1;Prunus_avium_FUN_021386-T1;Prunus_avium_FUN_037566-T1;Prunus_avium_FUN_038230-T1;Prunus_avium_FUN_039123-T1
21	Prunus_avium_FUN_010772-T1;Prunus_avium_FUN_010775-T1;Prunus_avium_FUN_010777-T1;Prunus_avium_FUN_010782-T1;Prunus_avium_FUN_010783-T1;Prunus_avium_FUN_010784-T1;Prunus_avium_FUN_010785-T1;Prunus_avium_FUN_010788-T1;Prunus_avium_FUN_010789-T1;Prunus_avium_FUN_010791-T1;Prunus_avium_FUN_010795-T1;Prunus_avium_FUN_010797-T1;Prunus_avium_FUN_010800-T1;Prunus_avium_FUN_010801-T1;Prunus_avium_FUN_0108…
22	Prunus_avium_FUN_008946-T1;Prunus_avium_FUN_010127-T1;Prunus_avium_FUN_010131-T1;Prunus_avium_FUN_010144-T1;Prunus_avium_FUN_010147-T1;Prunus_avium_FUN_010157-T1;Prunus_avium_FUN_010158-T1;Prunus_avium_FUN_010170-T1;Prunus_avium_FUN_010235-T1;Prunus_avium_FUN_010257-T1;Prunus_avium_FUN_010260-T1;Prunus_avium_FUN_010261-T1;Prunus_avium_FUN_010263-T1;Prunus_avium_FUN_010314-T1;Prunus_avium_FUN_0103…
23	Prunus_avium_FUN_020099-T1;Prunus_avium_FUN_039948-T1
24	Prunus_avium_FUN_012308-T1;Prunus_avium_FUN_040018-T1
25	Prunus_avium_FUN_009756-T1;Prunus_avium_FUN_009840-T1;Prunus_avium_FUN_009868-T1;Prunus_avium_FUN_009877-T1;Prunus_avium_FUN_009895-T1;Prunus_avium_FUN_009903-T1;Prunus_avium_FUN_009911-T1;Prunus_avium_FUN_009912-T1;Prunus_avium_FUN_009926-T1;Prunus_avium_FUN_011257-T1;Prunus_avium_FUN_011260-T1;Prunus_avium_FUN_011263-T1;Prunus_avium_FUN_011317-T1;Prunus_avium_FUN_011387-T1;Prunus_avium_FUN_0113…
26	Prunus_avium_FUN_001844-T1;Prunus_avium_FUN_001849-T1;Prunus_avium_FUN_029118-T1;Prunus_avium_FUN_029640-T1;Prunus_avium_FUN_030345-T1;Prunus_avium_FUN_030348-T1;Prunus_avium_FUN_030354-T1;Prunus_avium_FUN_030386-T1;Prunus_avium_FUN_030387-T1;Prunus_avium_FUN_030389-T1;Prunus_avium_FUN_030391-T1;Prunus_avium_FUN_030443-T1;Prunus_avium_FUN_030444-T1;Prunus_avium_FUN_030445-T1;Prunus_avium_FUN_0304…
27	Prunus_avium_FUN_000191-T1;Prunus_avium_FUN_007294-T1;Prunus_avium_FUN_008055-T1;Prunus_avium_FUN_008058-T1;Prunus_avium_FUN_010105-T1;Prunus_avium_FUN_010106-T1;Prunus_avium_FUN_010107-T1;Prunus_avium_FUN_010604-T1;Prunus_avium_FUN_011706-T1;Prunus_avium_FUN_011709-T1;Prunus_avium_FUN_011710-T1;Prunus_avium_FUN_011712-T1;Prunus_avium_FUN_011713-T1;Prunus_avium_FUN_018481-T1;Prunus_avium_FUN_0184…
28	Prunus_avium_FUN_008527-T1;Prunus_avium_FUN_040122-T1
29	Prunus_avium_FUN_002952-T1;Prunus_avium_FUN_007892-T1;Prunus_avium_FUN_013245-T1;Prunus_avium_FUN_031883-T1
30	Prunus_avium_FUN_002214-T1;Prunus_avium_FUN_002577-T1;Prunus_avium_FUN_002581-T1;Prunus_avium_FUN_002601-T1;Prunus_avium_FUN_002602-T1;Prunus_avium_FUN_002628-T1;Prunus_avium_FUN_003141-T1;Prunus_avium_FUN_003238-T1;Prunus_avium_FUN_004152-T1;Prunus_avium_FUN_008125-T1;Prunus_avium_FUN_009018-T1;Prunus_avium_FUN_009354-T1;Prunus_avium_FUN_009367-T1;Prunus_avium_FUN_009398-T1;Prunus_avium_FUN_0093…
32	Prunus_avium_FUN_009624-T1;Prunus_avium_FUN_014752-T1;Prunus_avium_FUN_018006-T1;Prunus_avium_FUN_029326-T1
33	Prunus_avium_FUN_001930-T1;Prunus_avium_FUN_002642-T1;Prunus_avium_FUN_002658-T1;Prunus_avium_FUN_002667-T1;Prunus_avium_FUN_002739-T1;Prunus_avium_FUN_002927-T1;Prunus_avium_FUN_006857-T1;Prunus_avium_FUN_007934-T1;Prunus_avium_FUN_008107-T1;Prunus_avium_FUN_008270-T1;Prunus_avium_FUN_008372-T1;Prunus_avium_FUN_009757-T1;Prunus_avium_FUN_010196-T1;Prunus_avium_FUN_016251-T1;Prunus_avium_FUN_0174…
34	Prunus_avium_FUN_021153-T1;Prunus_avium_FUN_034312-T1
35	Prunus_avium_FUN_001698-T1;Prunus_avium_FUN_002263-T1;Prunus_avium_FUN_019767-T1;Prunus_avium_FUN_020243-T1;Prunus_avium_FUN_023927-T1
36	Prunus_avium_FUN_002492-T1;Prunus_avium_FUN_002500-T1;Prunus_avium_FUN_002713-T1;Prunus_avium_FUN_002714-T1;Prunus_avium_FUN_002813-T1;Prunus_avium_FUN_002826-T1;Prunus_avium_FUN_002963-T1;Prunus_avium_FUN_002994-T1;Prunus_avium_FUN_003020-T1;Prunus_avium_FUN_003134-T1;Prunus_avium_FUN_003153-T1;Prunus_avium_FUN_003178-T1;Prunus_avium_FUN_003267-T1;Prunus_avium_FUN_003279-T1;Prunus_avium_FUN_0079…
37	Prunus_avium_FUN_016689-T1;Prunus_avium_FUN_029105-T1;Prunus_avium_FUN_029106-T1;Prunus_avium_FUN_029114-T1;Prunus_avium_FUN_029120-T1;Prunus_avium_FUN_029124-T1;Prunus_avium_FUN_029126-T1;Prunus_avium_FUN_029130-T1;Prunus_avium_FUN_029131-T1;Prunus_avium_FUN_029132-T1;Prunus_avium_FUN_029133-T1;Prunus_avium_FUN_029134-T1;Prunus_avium_FUN_029135-T1;Prunus_avium_FUN_029136-T1;Prunus_avium_FUN_0291…
38	Prunus_avium_FUN_012150-T1;Prunus_avium_FUN_012155-T1;Prunus_avium_FUN_012157-T1;Prunus_avium_FUN_012158-T1;Prunus_avium_FUN_012159-T1;Prunus_avium_FUN_012163-T1;Prunus_avium_FUN_014664-T1;Prunus_avium_FUN_014665-T1;Prunus_avium_FUN_014838-T1;Prunus_avium_FUN_014839-T1;Prunus_avium_FUN_019163-T1;Prunus_avium_FUN_021856-T1;Prunus_avium_FUN_022690-T1;Prunus_avium_FUN_025410-T1;Prunus_avium_FUN_0380…
40	Prunus_avium_FUN_040006-T1
41	Prunus_avium_FUN_000777-T1;Prunus_avium_FUN_000953-T1;Prunus_avium_FUN_007197-T1;Prunus_avium_FUN_008495-T1;Prunus_avium_FUN_008968-T1;Prunus_avium_FUN_011174-T1;Prunus_avium_FUN_019497-T1;Prunus_avium_FUN_025644-T1;Prunus_avium_FUN_030022-T1;Prunus_avium_FUN_030516-T1;Prunus_avium_FUN_030517-T1;Prunus_avium_FUN_032206-T1;Prunus_avium_FUN_032207-T1;Prunus_avium_FUN_032216-T1;Prunus_avium_FUN_0322…
42	Prunus_avium_FUN_000739-T1;Prunus_avium_FUN_001403-T1;Prunus_avium_FUN_002172-T1;Prunus_avium_FUN_002232-T1;Prunus_avium_FUN_002338-T1;Prunus_avium_FUN_002471-T1;Prunus_avium_FUN_002612-T1;Prunus_avium_FUN_002688-T1;Prunus_avium_FUN_002780-T1;Prunus_avium_FUN_003071-T1;Prunus_avium_FUN_003422-T1;Prunus_avium_FUN_003662-T1;Prunus_avium_FUN_003665-T1;Prunus_avium_FUN_003973-T1;Prunus_avium_FUN_0081…
43	Prunus_avium_FUN_000153-T1;Prunus_avium_FUN_000156-T1;Prunus_avium_FUN_001090-T1;Prunus_avium_FUN_001832-T1;Prunus_avium_FUN_001833-T1;Prunus_avium_FUN_001834-T1;Prunus_avium_FUN_001888-T2;Prunus_avium_FUN_001890-T2;Prunus_avium_FUN_001934-T1;Prunus_avium_FUN_001935-T1;Prunus_avium_FUN_002585-T1;Prunus_avium_FUN_002586-T1;Prunus_avium_FUN_009521-T1;Prunus_avium_FUN_009522-T1;Prunus_avium_FUN_0100…
44	Prunus_avium_FUN_002447-T1;Prunus_avium_FUN_005170-T1;Prunus_avium_FUN_009789-T1;Prunus_avium_FUN_013737-T1;Prunus_avium_FUN_022176-T1;Prunus_avium_FUN_025206-T1;Prunus_avium_FUN_026018-T1;Prunus_avium_FUN_028364-T1;Prunus_avium_FUN_030465-T1;Prunus_avium_FUN_031704-T1;Prunus_avium_FUN_034246-T1;Prunus_avium_FUN_034757-T1;Prunus_avium_FUN_035023-T1;Prunus_avium_FUN_037762-T1;Prunus_avium_FUN_0378…
45	Prunus_avium_FUN_010825-T1;Prunus_avium_FUN_010827-T1;Prunus_avium_FUN_010829-T1;Prunus_avium_FUN_010833-T1;Prunus_avium_FUN_010836-T1;Prunus_avium_FUN_010837-T1;Prunus_avium_FUN_010849-T1;Prunus_avium_FUN_010850-T1;Prunus_avium_FUN_010851-T1;Prunus_avium_FUN_010852-T1;Prunus_avium_FUN_010853-T1;Prunus_avium_FUN_010854-T1;Prunus_avium_FUN_010856-T1;Prunus_avium_FUN_010857-T1;Prunus_avium_FUN_0108…
46	Prunus_avium_FUN_032920-T1;Prunus_avium_FUN_032921-T1;Prunus_avium_FUN_032923-T1;Prunus_avium_FUN_032924-T1;Prunus_avium_FUN_032927-T1;Prunus_avium_FUN_032988-T1;Prunus_avium_FUN_032989-T1;Prunus_avium_FUN_032990-T1;Prunus_avium_FUN_032993-T1;Prunus_avium_FUN_032994-T1;Prunus_avium_FUN_032995-T1;Prunus_avium_FUN_032996-T1;Prunus_avium_FUN_032997-T1;Prunus_avium_FUN_032998-T1;Prunus_avium_FUN_0329…
47	Prunus_avium_FUN_000450-T1;Prunus_avium_FUN_000451-T1;Prunus_avium_FUN_000463-T1;Prunus_avium_FUN_000465-T1;Prunus_avium_FUN_000471-T1;Prunus_avium_FUN_000474-T1;Prunus_avium_FUN_000475-T1;Prunus_avium_FUN_000505-T1;Prunus_avium_FUN_000507-T1;Prunus_avium_FUN_000522-T1;Prunus_avium_FUN_000523-T1;Prunus_avium_FUN_000528-T1;Prunus_avium_FUN_000549-T1;Prunus_avium_FUN_000550-T1;Prunus_avium_FUN_0005…
49	Prunus_avium_FUN_013627-T1;Prunus_avium_FUN_023907-T1;Prunus_avium_FUN_038115-T1
50	Prunus_avium_FUN_008586-T1;Prunus_avium_FUN_008590-T1;Prunus_avium_FUN_008591-T1;Prunus_avium_FUN_008593-T1;Prunus_avium_FUN_008600-T1;Prunus_avium_FUN_008612-T1;Prunus_avium_FUN_008613-T1;Prunus_avium_FUN_008624-T1;Prunus_avium_FUN_009946-T1;Prunus_avium_FUN_009947-T1;Prunus_avium_FUN_009950-T1;Prunus_avium_FUN_009964-T1;Prunus_avium_FUN_009966-T1;Prunus_avium_FUN_009969-T1;Prunus_avium_FUN_0099…
51	Prunus_avium_FUN_035141-T1
52	Prunus_avium_FUN_001393-T1;Prunus_avium_FUN_001395-T1;Prunus_avium_FUN_001396-T1;Prunus_avium_FUN_001399-T1;Prunus_avium_FUN_001400-T1;Prunus_avium_FUN_001401-T1;Prunus_avium_FUN_001404-T1;Prunus_avium_FUN_001408-T1;Prunus_avium_FUN_001409-T1;Prunus_avium_FUN_001413-T1;Prunus_avium_FUN_001417-T1;Prunus_avium_FUN_001418-T1;Prunus_avium_FUN_001420-T1;Prunus_avium_FUN_001421-T1;Prunus_avium_FUN_0014…
53	Prunus_avium_FUN_002174-T1;Prunus_avium_FUN_006223-T1
55	Prunus_avium_FUN_003603-T1;Prunus_avium_FUN_009231-T1;Prunus_avium_FUN_009249-T1;Prunus_avium_FUN_010038-T1;Prunus_avium_FUN_017205-T1;Prunus_avium_FUN_028032-T1;Prunus_avium_FUN_031194-T1;Prunus_avium_FUN_035536-T1;Prunus_avium_FUN_036076-T1;Prunus_avium_FUN_036608-T1;Prunus_avium_FUN_037347-T1;Prunus_avium_FUN_037378-T1;Prunus_avium_FUN_037533-T1;Prunus_avium_FUN_037616-T1
56	Prunus_avium_FUN_001029-T1;Prunus_avium_FUN_001940-T1;Prunus_avium_FUN_002246-T1;Prunus_avium_FUN_002249-T1;Prunus_avium_FUN_002334-T1;Prunus_avium_FUN_002347-T1;Prunus_avium_FUN_002414-T1;Prunus_avium_FUN_002415-T1;Prunus_avium_FUN_002650-T1;Prunus_avium_FUN_002862-T1;Prunus_avium_FUN_003588-T1;Prunus_avium_FUN_008254-T1;Prunus_avium_FUN_008719-T1;Prunus_avium_FUN_008790-T1;Prunus_avium_FUN_0094…
57	Prunus_avium_FUN_009986-T1;Prunus_avium_FUN_010028-T1;Prunus_avium_FUN_034013-T1;Prunus_avium_FUN_034015-T1;Prunus_avium_FUN_034017-T1;Prunus_avium_FUN_034050-T1;Prunus_avium_FUN_034051-T1;Prunus_avium_FUN_034055-T1;Prunus_avium_FUN_034056-T1;Prunus_avium_FUN_034062-T1;Prunus_avium_FUN_034099-T1;Prunus_avium_FUN_034100-T1;Prunus_avium_FUN_034101-T1;Prunus_avium_FUN_034105-T1;Prunus_avium_FUN_0341…
58	Prunus_avium_FUN_009289-T1;Prunus_avium_FUN_019254-T2;Prunus_avium_FUN_019274-T1;Prunus_avium_FUN_019275-T1;Prunus_avium_FUN_019303-T1;Prunus_avium_FUN_019308-T1;Prunus_avium_FUN_019350-T1;Prunus_avium_FUN_019353-T1;Prunus_avium_FUN_019355-T1;Prunus_avium_FUN_019609-T1;Prunus_avium_FUN_036141-T1
59	Prunus_avium_FUN_000028-T1;Prunus_avium_FUN_000035-T1;Prunus_avium_FUN_000150-T1;Prunus_avium_FUN_000415-T1;Prunus_avium_FUN_000645-T1;Prunus_avium_FUN_000779-T1;Prunus_avium_FUN_000861-T1;Prunus_avium_FUN_001378-T1;Prunus_avium_FUN_001414-T1;Prunus_avium_FUN_001552-T1;Prunus_avium_FUN_001553-T1;Prunus_avium_FUN_001597-T1;Prunus_avium_FUN_001913-T1;Prunus_avium_FUN_002325-T1;Prunus_avium_FUN_0024…
60	Prunus_avium_FUN_000436-T1;Prunus_avium_FUN_000616-T1;Prunus_avium_FUN_000617-T1;Prunus_avium_FUN_000622-T1;Prunus_avium_FUN_000623-T1;Prunus_avium_FUN_000624-T1;Prunus_avium_FUN_000892-T1;Prunus_avium_FUN_007038-T1;Prunus_avium_FUN_010446-T1;Prunus_avium_FUN_010447-T1;Prunus_avium_FUN_010448-T1;Prunus_avium_FUN_026543-T1;Prunus_avium_FUN_026544-T1;Prunus_avium_FUN_030782-T1;Prunus_avium_FUN_0307…
61	Prunus_avium_FUN_006061-T1;Prunus_avium_FUN_006062-T1;Prunus_avium_FUN_016228-T1;Prunus_avium_FUN_023067-T1;Prunus_avium_FUN_032549-T1;Prunus_avium_FUN_032550-T1;Prunus_avium_FUN_032553-T1;Prunus_avium_FUN_032566-T1;Prunus_avium_FUN_032567-T1;Prunus_avium_FUN_032568-T1;Prunus_avium_FUN_032569-T1;Prunus_avium_FUN_032570-T1;Prunus_avium_FUN_032572-T1;Prunus_avium_FUN_032575-T1;Prunus_avium_FUN_0325…
62	Prunus_avium_FUN_032305-T1;Prunus_avium_FUN_032306-T2;Prunus_avium_FUN_032307-T1;Prunus_avium_FUN_032309-T1;Prunus_avium_FUN_032311-T1;Prunus_avium_FUN_032315-T1;Prunus_avium_FUN_032317-T1;Prunus_avium_FUN_032318-T1;Prunus_avium_FUN_032319-T1;Prunus_avium_FUN_032328-T1;Prunus_avium_FUN_032362-T2;Prunus_avium_FUN_033537-T1;Prunus_avium_FUN_033544-T1;Prunus_avium_FUN_033561-T2;Prunus_avium_FUN_0335…
63	Prunus_avium_FUN_039996-T3;Prunus_avium_FUN_039997-T1
64	Prunus_avium_FUN_001947-T1;Prunus_avium_FUN_002244-T1;Prunus_avium_FUN_002266-T1;Prunus_avium_FUN_002356-T1;Prunus_avium_FUN_002527-T1;Prunus_avium_FUN_002544-T1;Prunus_avium_FUN_002715-T1;Prunus_avium_FUN_002822-T1;Prunus_avium_FUN_002827-T1;Prunus_avium_FUN_002839-T1;Prunus_avium_FUN_002911-T1;Prunus_avium_FUN_002920-T1;Prunus_avium_FUN_003123-T1;Prunus_avium_FUN_003129-T1;Prunus_avium_FUN_0031…
65	Prunus_avium_FUN_002508-T1;Prunus_avium_FUN_002747-T1;Prunus_avium_FUN_007661-T1;Prunus_avium_FUN_007793-T1;Prunus_avium_FUN_021807-T1;Prunus_avium_FUN_021808-T1;Prunus_avium_FUN_021809-T1;Prunus_avium_FUN_021810-T1;Prunus_avium_FUN_021815-T1;Prunus_avium_FUN_022142-T1;Prunus_avium_FUN_022143-T1;Prunus_avium_FUN_022144-T1;Prunus_avium_FUN_037302-T1
66	Prunus_avium_FUN_024635-T1
67	Prunus_avium_FUN_023834-T1;Prunus_avium_FUN_033574-T1;Prunus_avium_FUN_033575-T1;Prunus_avium_FUN_033591-T1;Prunus_avium_FUN_033592-T1;Prunus_avium_FUN_033593-T1;Prunus_avium_FUN_033594-T1;Prunus_avium_FUN_033595-T1
68	Prunus_avium_FUN_000081-T1;Prunus_avium_FUN_006420-T1;Prunus_avium_FUN_008202-T1;Prunus_avium_FUN_013142-T1;Prunus_avium_FUN_020402-T1;Prunus_avium_FUN_023551-T1;Prunus_avium_FUN_024256-T1;Prunus_avium_FUN_024258-T1;Prunus_avium_FUN_027137-T1;Prunus_avium_FUN_027254-T1;Prunus_avium_FUN_030494-T1;Prunus_avium_FUN_030863-T1;Prunus_avium_FUN_032245-T1;Prunus_avium_FUN_032272-T1;Prunus_avium_FUN_0398…
70	Prunus_avium_FUN_000985-T1;Prunus_avium_FUN_002085-T1;Prunus_avium_FUN_002254-T1;Prunus_avium_FUN_008276-T1;Prunus_avium_FUN_014190-T1;Prunus_avium_FUN_014569-T1;Prunus_avium_FUN_014771-T1;Prunus_avium_FUN_024027-T1;Prunus_avium_FUN_028252-T1;Prunus_avium_FUN_034295-T1;Prunus_avium_FUN_034472-T1;Prunus_avium_FUN_035016-T1;Prunus_avium_FUN_035281-T1;Prunus_avium_FUN_035993-T1;Prunus_avium_FUN_0367…
71	Prunus_avium_FUN_010133-T1;Prunus_avium_FUN_010159-T1;Prunus_avium_FUN_010160-T1;Prunus_avium_FUN_010171-T1;Prunus_avium_FUN_019887-T1;Prunus_avium_FUN_019899-T1;Prunus_avium_FUN_019919-T1;Prunus_avium_FUN_019942-T1;Prunus_avium_FUN_019962-T1;Prunus_avium_FUN_023010-T1;Prunus_avium_FUN_040017-T1
72	Prunus_avium_FUN_014984-T1;Prunus_avium_FUN_031848-T1;Prunus_avium_FUN_033307-T1;Prunus_avium_FUN_033308-T1;Prunus_avium_FUN_033376-T1;Prunus_avium_FUN_033377-T1;Prunus_avium_FUN_033379-T1;Prunus_avium_FUN_033380-T1;Prunus_avium_FUN_033385-T1;Prunus_avium_FUN_033389-T1;Prunus_avium_FUN_033390-T1;Prunus_avium_FUN_033392-T1;Prunus_avium_FUN_034054-T1;Prunus_avium_FUN_034058-T1;Prunus_avium_FUN_0340…
73	Prunus_avium_FUN_001223-T1;Prunus_avium_FUN_002575-T1;Prunus_avium_FUN_002576-T1;Prunus_avium_FUN_008404-T1;Prunus_avium_FUN_009064-T1;Prunus_avium_FUN_009396-T1;Prunus_avium_FUN_009397-T1;Prunus_avium_FUN_009536-T1;Prunus_avium_FUN_009594-T1;Prunus_avium_FUN_011300-T1;Prunus_avium_FUN_014990-T1;Prunus_avium_FUN_015029-T1;Prunus_avium_FUN_015299-T1;Prunus_avium_FUN_015461-T1;Prunus_avium_FUN_0155…
75	Prunus_avium_FUN_011077-T1;Prunus_avium_FUN_012894-T1;Prunus_avium_FUN_025177-T1;Prunus_avium_FUN_025178-T1;Prunus_avium_FUN_025179-T1;Prunus_avium_FUN_025181-T1;Prunus_avium_FUN_025185-T1;Prunus_avium_FUN_025186-T1;Prunus_avium_FUN_025188-T1;Prunus_avium_FUN_025189-T1;Prunus_avium_FUN_025190-T1;Prunus_avium_FUN_025191-T1;Prunus_avium_FUN_025192-T1;Prunus_avium_FUN_025193-T1;Prunus_avium_FUN_0251…
76	Prunus_avium_FUN_004614-T1;Prunus_avium_FUN_006744-T1;Prunus_avium_FUN_008582-T1;Prunus_avium_FUN_008618-T1;Prunus_avium_FUN_015712-T1;Prunus_avium_FUN_015725-T1;Prunus_avium_FUN_015728-T1;Prunus_avium_FUN_015729-T1;Prunus_avium_FUN_015730-T1;Prunus_avium_FUN_015731-T1;Prunus_avium_FUN_015732-T1;Prunus_avium_FUN_015736-T1;Prunus_avium_FUN_015740-T1;Prunus_avium_FUN_015746-T1;Prunus_avium_FUN_0157…
77	Prunus_avium_FUN_017726-T1
78	Prunus_avium_FUN_008312-T1;Prunus_avium_FUN_008313-T1;Prunus_avium_FUN_008314-T1;Prunus_avium_FUN_008316-T1;Prunus_avium_FUN_008322-T1;Prunus_avium_FUN_008327-T1;Prunus_avium_FUN_008328-T1;Prunus_avium_FUN_008332-T1;Prunus_avium_FUN_008333-T1;Prunus_avium_FUN_008335-T1;Prunus_avium_FUN_008336-T1;Prunus_avium_FUN_008341-T2;Prunus_avium_FUN_008452-T1;Prunus_avium_FUN_008564-T1;Prunus_avium_FUN_0296…
79	Prunus_avium_FUN_023510-T1;Prunus_avium_FUN_040291-T2
80	Prunus_avium_FUN_006393-T1;Prunus_avium_FUN_006395-T1;Prunus_avium_FUN_006396-T1;Prunus_avium_FUN_006400-T1;Prunus_avium_FUN_006402-T1;Prunus_avium_FUN_006404-T1;Prunus_avium_FUN_006406-T1;Prunus_avium_FUN_006410-T1;Prunus_avium_FUN_006412-T1;Prunus_avium_FUN_006413-T1;Prunus_avium_FUN_006414-T1;Prunus_avium_FUN_006415-T1;Prunus_avium_FUN_006416-T1;Prunus_avium_FUN_006539-T1;Prunus_avium_FUN_0065…
81	Prunus_avium_FUN_009365-T1;Prunus_avium_FUN_009538-T1;Prunus_avium_FUN_009596-T1;Prunus_avium_FUN_011303-T1;Prunus_avium_FUN_015030-T1;Prunus_avium_FUN_015258-T1;Prunus_avium_FUN_015312-T1;Prunus_avium_FUN_016972-T1;Prunus_avium_FUN_023560-T1;Prunus_avium_FUN_023604-T1;Prunus_avium_FUN_023692-T1;Prunus_avium_FUN_034974-T1;Prunus_avium_FUN_035136-T1;Prunus_avium_FUN_035597-T1
82	Prunus_avium_FUN_002129-T1;Prunus_avium_FUN_027289-T1;Prunus_avium_FUN_035241-T1
83	Prunus_avium_FUN_014757-T1;Prunus_avium_FUN_014763-T1;Prunus_avium_FUN_014764-T1;Prunus_avium_FUN_014769-T1;Prunus_avium_FUN_014779-T1;Prunus_avium_FUN_014925-T1;Prunus_avium_FUN_014931-T1;Prunus_avium_FUN_014932-T1;Prunus_avium_FUN_014936-T1;Prunus_avium_FUN_014944-T1;Prunus_avium_FUN_015219-T1;Prunus_avium_FUN_016050-T1;Prunus_avium_FUN_016051-T1;Prunus_avium_FUN_018894-T1;Prunus_avium_FUN_0321…
84	Prunus_avium_FUN_000098-T1;Prunus_avium_FUN_000099-T1;Prunus_avium_FUN_000101-T1;Prunus_avium_FUN_008651-T1;Prunus_avium_FUN_008652-T1;Prunus_avium_FUN_008653-T1;Prunus_avium_FUN_008654-T1;Prunus_avium_FUN_008655-T1;Prunus_avium_FUN_008659-T1;Prunus_avium_FUN_008660-T1;Prunus_avium_FUN_008664-T1;Prunus_avium_FUN_008743-T1;Prunus_avium_FUN_008747-T1;Prunus_avium_FUN_008748-T1;Prunus_avium_FUN_0087…
85	Prunus_avium_FUN_000402-T1;Prunus_avium_FUN_000759-T1;Prunus_avium_FUN_001145-T1;Prunus_avium_FUN_002008-T1;Prunus_avium_FUN_002253-T1;Prunus_avium_FUN_002286-T1;Prunus_avium_FUN_002662-T1;Prunus_avium_FUN_002672-T1;Prunus_avium_FUN_002991-T1;Prunus_avium_FUN_003605-T1;Prunus_avium_FUN_004009-T1;Prunus_avium_FUN_004456-T1;Prunus_avium_FUN_004504-T1;Prunus_avium_FUN_004652-T1;Prunus_avium_FUN_0048…
87	Prunus_avium_FUN_010566-T1;Prunus_avium_FUN_010567-T1;Prunus_avium_FUN_015559-T1;Prunus_avium_FUN_015560-T1;Prunus_avium_FUN_015564-T1;Prunus_avium_FUN_015570-T1;Prunus_avium_FUN_015571-T1;Prunus_avium_FUN_015572-T1;Prunus_avium_FUN_015588-T1;Prunus_avium_FUN_015590-T1;Prunus_avium_FUN_015604-T1;Prunus_avium_FUN_015605-T1;Prunus_avium_FUN_015614-T1;Prunus_avium_FUN_015617-T1;Prunus_avium_FUN_0271…
88	Prunus_avium_FUN_001406-T1;Prunus_avium_FUN_002674-T1;Prunus_avium_FUN_006502-T1;Prunus_avium_FUN_008377-T1;Prunus_avium_FUN_016891-T1;Prunus_avium_FUN_019802-T1;Prunus_avium_FUN_020379-T1;Prunus_avium_FUN_020909-T1;Prunus_avium_FUN_021376-T1;Prunus_avium_FUN_023217-T1;Prunus_avium_FUN_023423-T1;Prunus_avium_FUN_033545-T1;Prunus_avium_FUN_037699-T1
89	Prunus_avium_FUN_029223-T1;Prunus_avium_FUN_029784-T1;Prunus_avium_FUN_029787-T1;Prunus_avium_FUN_029789-T1;Prunus_avium_FUN_029791-T1;Prunus_avium_FUN_029792-T1;Prunus_avium_FUN_029793-T1;Prunus_avium_FUN_029794-T1;Prunus_avium_FUN_029795-T1;Prunus_avium_FUN_029796-T1;Prunus_avium_FUN_029797-T1;Prunus_avium_FUN_029800-T1;Prunus_avium_FUN_029801-T1;Prunus_avium_FUN_029802-T1;Prunus_avium_FUN_0298…
90	Prunus_avium_FUN_002637-T1;Prunus_avium_FUN_002661-T1;Prunus_avium_FUN_004137-T1;Prunus_avium_FUN_008964-T1;Prunus_avium_FUN_008965-T1;Prunus_avium_FUN_016471-T1;Prunus_avium_FUN_023023-T1;Prunus_avium_FUN_023025-T1;Prunus_avium_FUN_024920-T1;Prunus_avium_FUN_024921-T1;Prunus_avium_FUN_024922-T1;Prunus_avium_FUN_025977-T1;Prunus_avium_FUN_026385-T1;Prunus_avium_FUN_027194-T1;Prunus_avium_FUN_0271…
91	Prunus_avium_FUN_028709-T1;Prunus_avium_FUN_040169-T1
92	Prunus_avium_FUN_000216-T1;Prunus_avium_FUN_001872-T1;Prunus_avium_FUN_002769-T1;Prunus_avium_FUN_007467-T1;Prunus_avium_FUN_007721-T1;Prunus_avium_FUN_012982-T1;Prunus_avium_FUN_012987-T1;Prunus_avium_FUN_012988-T1;Prunus_avium_FUN_019968-T1;Prunus_avium_FUN_019969-T1;Prunus_avium_FUN_019971-T1;Prunus_avium_FUN_025770-T1;Prunus_avium_FUN_025771-T1;Prunus_avium_FUN_025774-T1;Prunus_avium_FUN_0293…
93	Prunus_avium_FUN_011719-T1;Prunus_avium_FUN_011720-T1;Prunus_avium_FUN_011721-T1;Prunus_avium_FUN_011724-T1;Prunus_avium_FUN_011725-T1;Prunus_avium_FUN_011726-T1;Prunus_avium_FUN_011727-T1;Prunus_avium_FUN_011732-T1;Prunus_avium_FUN_013061-T1;Prunus_avium_FUN_024583-T1;Prunus_avium_FUN_024590-T1;Prunus_avium_FUN_025491-T1;Prunus_avium_FUN_037222-T1
94	Prunus_avium_FUN_006856-T1;Prunus_avium_FUN_006868-T1;Prunus_avium_FUN_006871-T1;Prunus_avium_FUN_006893-T1;Prunus_avium_FUN_007301-T1;Prunus_avium_FUN_008130-T1;Prunus_avium_FUN_014046-T1;Prunus_avium_FUN_014047-T1;Prunus_avium_FUN_017082-T1;Prunus_avium_FUN_017425-T1;Prunus_avium_FUN_017433-T1;Prunus_avium_FUN_019122-T1;Prunus_avium_FUN_019123-T1;Prunus_avium_FUN_019133-T1;Prunus_avium_FUN_0223…
95	Prunus_avium_FUN_000819-T1;Prunus_avium_FUN_001100-T1;Prunus_avium_FUN_008073-T1;Prunus_avium_FUN_008074-T1;Prunus_avium_FUN_008075-T1;Prunus_avium_FUN_008574-T1;Prunus_avium_FUN_008576-T1;Prunus_avium_FUN_008577-T1;Prunus_avium_FUN_008578-T1;Prunus_avium_FUN_012675-T1;Prunus_avium_FUN_018983-T1;Prunus_avium_FUN_018984-T1;Prunus_avium_FUN_018985-T1;Prunus_avium_FUN_018986-T1;Prunus_avium_FUN_0189…
96	Prunus_avium_FUN_000488-T1;Prunus_avium_FUN_002708-T1;Prunus_avium_FUN_002709-T1;Prunus_avium_FUN_003334-T1;Prunus_avium_FUN_003678-T1;Prunus_avium_FUN_003725-T1;Prunus_avium_FUN_003946-T1;Prunus_avium_FUN_005330-T1;Prunus_avium_FUN_008979-T1;Prunus_avium_FUN_011964-T1;Prunus_avium_FUN_013164-T1;Prunus_avium_FUN_013789-T1;Prunus_avium_FUN_014281-T1;Prunus_avium_FUN_014388-T1;Prunus_avium_FUN_0146…
97	Prunus_avium_FUN_018098-T1
98	Prunus_avium_FUN_025250-T1
99	Prunus_avium_FUN_014431-T1;Prunus_avium_FUN_016641-T1;Prunus_avium_FUN_016642-T1;Prunus_avium_FUN_016643-T1;Prunus_avium_FUN_016644-T1;Prunus_avium_FUN_016645-T1;Prunus_avium_FUN_016663-T1;Prunus_avium_FUN_016664-T1;Prunus_avium_FUN_016665-T1;Prunus_avium_FUN_016667-T1;Prunus_avium_FUN_022360-T1;Prunus_avium_FUN_024305-T1;Prunus_avium_FUN_034453-T1;Prunus_avium_FUN_034904-T1;Prunus_avium_FUN_0349…
100	Prunus_avium_FUN_020269-T1;Prunus_avium_FUN_020271-T1;Prunus_avium_FUN_020273-T1;Prunus_avium_FUN_033247-T2;Prunus_avium_FUN_033249-T1;Prunus_avium_FUN_033250-T1;Prunus_avium_FUN_033251-T1;Prunus_avium_FUN_033253-T1;Prunus_avium_FUN_033254-T1;Prunus_avium_FUN_033255-T1;Prunus_avium_FUN_033260-T1;Prunus_avium_FUN_033261-T1;Prunus_avium_FUN_033263-T1;Prunus_avium_FUN_033264-T1;Prunus_avium_FUN_0332…
101	Prunus_avium_FUN_020410-T1;Prunus_avium_FUN_021336-T1;Prunus_avium_FUN_021337-T1;Prunus_avium_FUN_021339-T1;Prunus_avium_FUN_021340-T1;Prunus_avium_FUN_021341-T1;Prunus_avium_FUN_021342-T1;Prunus_avium_FUN_021343-T1;Prunus_avium_FUN_021344-T1;Prunus_avium_FUN_021345-T1;Prunus_avium_FUN_021347-T1;Prunus_avium_FUN_021348-T1;Prunus_avium_FUN_021349-T1;Prunus_avium_FUN_021350-T1;Prunus_avium_FUN_0213…
103	Prunus_avium_FUN_040057-T1;Prunus_avium_FUN_040219-T1
104	Prunus_avium_FUN_016345-T1;Prunus_avium_FUN_024117-T1;Prunus_avium_FUN_024222-T1;Prunus_avium_FUN_030497-T1;Prunus_avium_FUN_032896-T1;Prunus_avium_FUN_039013-T1;Prunus_avium_FUN_040056-T1;Prunus_avium_FUN_040095-T1;Prunus_avium_FUN_040103-T1
107	Prunus_avium_FUN_025718-T1;Prunus_avium_FUN_025785-T1;Prunus_avium_FUN_025788-T1;Prunus_avium_FUN_025794-T1;Prunus_avium_FUN_025795-T1;Prunus_avium_FUN_025797-T1;Prunus_avium_FUN_025799-T1;Prunus_avium_FUN_025801-T1;Prunus_avium_FUN_025802-T1;Prunus_avium_FUN_025804-T1;Prunus_avium_FUN_034102-T1;Prunus_avium_FUN_034103-T1;Prunus_avium_FUN_034104-T1;Prunus_avium_FUN_034108-T1;Prunus_avium_FUN_0342…
108	Prunus_avium_FUN_009014-T1;Prunus_avium_FUN_009015-T1;Prunus_avium_FUN_009019-T1;Prunus_avium_FUN_009020-T1;Prunus_avium_FUN_009047-T1;Prunus_avium_FUN_009051-T1;Prunus_avium_FUN_009068-T1;Prunus_avium_FUN_009069-T1;Prunus_avium_FUN_040285-T1
109	Prunus_avium_FUN_002349-T1;Prunus_avium_FUN_002894-T1;Prunus_avium_FUN_003438-T1;Prunus_avium_FUN_008511-T1;Prunus_avium_FUN_008720-T1;Prunus_avium_FUN_015569-T1;Prunus_avium_FUN_027330-T1;Prunus_avium_FUN_027910-T1;Prunus_avium_FUN_027911-T1;Prunus_avium_FUN_028782-T1;Prunus_avium_FUN_036229-T1;Prunus_avium_FUN_037229-T1
110	Prunus_avium_FUN_038442-T1;Prunus_avium_FUN_038444-T1;Prunus_avium_FUN_038447-T1;Prunus_avium_FUN_038448-T1;Prunus_avium_FUN_038449-T1;Prunus_avium_FUN_038454-T1;Prunus_avium_FUN_038457-T1;Prunus_avium_FUN_038458-T1;Prunus_avium_FUN_038459-T1;Prunus_avium_FUN_038460-T1
111	Prunus_avium_FUN_010045-T1;Prunus_avium_FUN_010934-T1;Prunus_avium_FUN_017673-T1;Prunus_avium_FUN_018560-T2;Prunus_avium_FUN_019686-T1;Prunus_avium_FUN_019720-T1;Prunus_avium_FUN_031529-T1;Prunus_avium_FUN_033017-T1;Prunus_avium_FUN_033106-T1;Prunus_avium_FUN_039558-T1;Prunus_avium_FUN_040265-T1
112	Prunus_avium_FUN_005590-T1;Prunus_avium_FUN_005591-T1;Prunus_avium_FUN_005592-T1;Prunus_avium_FUN_005595-T1;Prunus_avium_FUN_005596-T1;Prunus_avium_FUN_005597-T1;Prunus_avium_FUN_005598-T1;Prunus_avium_FUN_005602-T1;Prunus_avium_FUN_005603-T1;Prunus_avium_FUN_005605-T1;Prunus_avium_FUN_005608-T1;Prunus_avium_FUN_005609-T1;Prunus_avium_FUN_005735-T1;Prunus_avium_FUN_005736-T1
114	Prunus_avium_FUN_004376-T1;Prunus_avium_FUN_004377-T1;Prunus_avium_FUN_004378-T1;Prunus_avium_FUN_004379-T1;Prunus_avium_FUN_004380-T1;Prunus_avium_FUN_004381-T1;Prunus_avium_FUN_004382-T1;Prunus_avium_FUN_004385-T1;Prunus_avium_FUN_004386-T1;Prunus_avium_FUN_004387-T1;Prunus_avium_FUN_004417-T1;Prunus_avium_FUN_004421-T1;Prunus_avium_FUN_004423-T2;Prunus_avium_FUN_004424-T1;Prunus_avium_FUN_0044…
115	Prunus_avium_FUN_000139-T1;Prunus_avium_FUN_000747-T1;Prunus_avium_FUN_000753-T1;Prunus_avium_FUN_000760-T1;Prunus_avium_FUN_000762-T1;Prunus_avium_FUN_010443-T1;Prunus_avium_FUN_014721-T1;Prunus_avium_FUN_014722-T1;Prunus_avium_FUN_014723-T1;Prunus_avium_FUN_014897-T1;Prunus_avium_FUN_014899-T1;Prunus_avium_FUN_015130-T1;Prunus_avium_FUN_015154-T1;Prunus_avium_FUN_015157-T1;Prunus_avium_FUN_0151…
116	Prunus_avium_FUN_013540-T1;Prunus_avium_FUN_013541-T1;Prunus_avium_FUN_013548-T1;Prunus_avium_FUN_013549-T1;Prunus_avium_FUN_013554-T1;Prunus_avium_FUN_013555-T1;Prunus_avium_FUN_014474-T1
118	Prunus_avium_FUN_002229-T1;Prunus_avium_FUN_002291-T1;Prunus_avium_FUN_002292-T1;Prunus_avium_FUN_002761-T1;Prunus_avium_FUN_003068-T1;Prunus_avium_FUN_003414-T1;Prunus_avium_FUN_004058-T1;Prunus_avium_FUN_004718-T1;Prunus_avium_FUN_005079-T1;Prunus_avium_FUN_005080-T1;Prunus_avium_FUN_005435-T1;Prunus_avium_FUN_007981-T1;Prunus_avium_FUN_008119-T1;Prunus_avium_FUN_008556-T1;Prunus_avium_FUN_0088…
119	Prunus_avium_FUN_002655-T1;Prunus_avium_FUN_002659-T1;Prunus_avium_FUN_002664-T1;Prunus_avium_FUN_003239-T1;Prunus_avium_FUN_004115-T1;Prunus_avium_FUN_007937-T1;Prunus_avium_FUN_007996-T1;Prunus_avium_FUN_008104-T1;Prunus_avium_FUN_009194-T1;Prunus_avium_FUN_009368-T1;Prunus_avium_FUN_010190-T1;Prunus_avium_FUN_010279-T1;Prunus_avium_FUN_015383-T1;Prunus_avium_FUN_019954-T1;Prunus_avium_FUN_0238…
120	Prunus_avium_FUN_015417-T1;Prunus_avium_FUN_017215-T1;Prunus_avium_FUN_017218-T1;Prunus_avium_FUN_017223-T1;Prunus_avium_FUN_017227-T1;Prunus_avium_FUN_017228-T1;Prunus_avium_FUN_017231-T1;Prunus_avium_FUN_017235-T1;Prunus_avium_FUN_017236-T1;Prunus_avium_FUN_017237-T1;Prunus_avium_FUN_017238-T1;Prunus_avium_FUN_017240-T1;Prunus_avium_FUN_017241-T1
121	Prunus_avium_FUN_000486-T1;Prunus_avium_FUN_001977-T1;Prunus_avium_FUN_003796-T1;Prunus_avium_FUN_004533-T1;Prunus_avium_FUN_014403-T1;Prunus_avium_FUN_014652-T1;Prunus_avium_FUN_019757-T1;Prunus_avium_FUN_025098-T1;Prunus_avium_FUN_029437-T1;Prunus_avium_FUN_035011-T1;Prunus_avium_FUN_035079-T1;Prunus_avium_FUN_037514-T1;Prunus_avium_FUN_037887-T1
122	Prunus_avium_FUN_006712-T1;Prunus_avium_FUN_009731-T1;Prunus_avium_FUN_009742-T1;Prunus_avium_FUN_017834-T1;Prunus_avium_FUN_025067-T1;Prunus_avium_FUN_030419-T1;Prunus_avium_FUN_034613-T1;Prunus_avium_FUN_034625-T1;Prunus_avium_FUN_034626-T1;Prunus_avium_FUN_034629-T1;Prunus_avium_FUN_037738-T1
123	Prunus_avium_FUN_022806-T1;Prunus_avium_FUN_034168-T1
124	Prunus_avium_FUN_020020-T1;Prunus_avium_FUN_021263-T1;Prunus_avium_FUN_021269-T1;Prunus_avium_FUN_021270-T1;Prunus_avium_FUN_021275-T1;Prunus_avium_FUN_021280-T1;Prunus_avium_FUN_021281-T1;Prunus_avium_FUN_021285-T1;Prunus_avium_FUN_021287-T1;Prunus_avium_FUN_021355-T1;Prunus_avium_FUN_027682-T1;Prunus_avium_FUN_027683-T1;Prunus_avium_FUN_027684-T1;Prunus_avium_FUN_027691-T1;Prunus_avium_FUN_0276…
125	Prunus_avium_FUN_029617-T1
126	Prunus_avium_FUN_000884-T1;Prunus_avium_FUN_001040-T1;Prunus_avium_FUN_003765-T1;Prunus_avium_FUN_009270-T1;Prunus_avium_FUN_009405-T1;Prunus_avium_FUN_014191-T1;Prunus_avium_FUN_014375-T1;Prunus_avium_FUN_019696-T1;Prunus_avium_FUN_020049-T1;Prunus_avium_FUN_020435-T1;Prunus_avium_FUN_024106-T1;Prunus_avium_FUN_024288-T1;Prunus_avium_FUN_026153-T1;Prunus_avium_FUN_028976-T1;Prunus_avium_FUN_0290…
127	Prunus_avium_FUN_008150-T1;Prunus_avium_FUN_008197-T1;Prunus_avium_FUN_008200-T1
128	Prunus_avium_FUN_003978-T1;Prunus_avium_FUN_013954-T1;Prunus_avium_FUN_013957-T1;Prunus_avium_FUN_013959-T1;Prunus_avium_FUN_013970-T1;Prunus_avium_FUN_013973-T1;Prunus_avium_FUN_013980-T1;Prunus_avium_FUN_013986-T1;Prunus_avium_FUN_013988-T1;Prunus_avium_FUN_013989-T1;Prunus_avium_FUN_013990-T1;Prunus_avium_FUN_013991-T1;Prunus_avium_FUN_013993-T1;Prunus_avium_FUN_013994-T1;Prunus_avium_FUN_0201…
129	Prunus_avium_FUN_001067-T1;Prunus_avium_FUN_004539-T1;Prunus_avium_FUN_008309-T1;Prunus_avium_FUN_010470-T1;Prunus_avium_FUN_011922-T1;Prunus_avium_FUN_014554-T1;Prunus_avium_FUN_014555-T1;Prunus_avium_FUN_015529-T1;Prunus_avium_FUN_018899-T1;Prunus_avium_FUN_019235-T1;Prunus_avium_FUN_021047-T1;Prunus_avium_FUN_023986-T1;Prunus_avium_FUN_024204-T1;Prunus_avium_FUN_024428-T1;Prunus_avium_FUN_0253…
130	Prunus_avium_FUN_022455-T1;Prunus_avium_FUN_024045-T1;Prunus_avium_FUN_026345-T1;Prunus_avium_FUN_036163-T1
131	Prunus_avium_FUN_006333-T1;Prunus_avium_FUN_014965-T1;Prunus_avium_FUN_016900-T1;Prunus_avium_FUN_021596-T1
132	Prunus_avium_FUN_003979-T1;Prunus_avium_FUN_009182-T1;Prunus_avium_FUN_012467-T1;Prunus_avium_FUN_012483-T1;Prunus_avium_FUN_013148-T1;Prunus_avium_FUN_015144-T1;Prunus_avium_FUN_019017-T1;Prunus_avium_FUN_020990-T1;Prunus_avium_FUN_023116-T1;Prunus_avium_FUN_024734-T1;Prunus_avium_FUN_033008-T1;Prunus_avium_FUN_036133-T1;Prunus_avium_FUN_040022-T1;Prunus_avium_FUN_040186-T1;Prunus_avium_FUN_0403…
134	Prunus_avium_FUN_009213-T1;Prunus_avium_FUN_040041-T1;Prunus_avium_FUN_040096-T1;Prunus_avium_FUN_040175-T1
135	Prunus_avium_FUN_022642-T1;Prunus_avium_FUN_022669-T1;Prunus_avium_FUN_022674-T1;Prunus_avium_FUN_022680-T1
137	Prunus_avium_FUN_028707-T1;Prunus_avium_FUN_028710-T1;Prunus_avium_FUN_028711-T1;Prunus_avium_FUN_028799-T1;Prunus_avium_FUN_028934-T1;Prunus_avium_FUN_028935-T1;Prunus_avium_FUN_030230-T1;Prunus_avium_FUN_030864-T1;Prunus_avium_FUN_030865-T1;Prunus_avium_FUN_030866-T1;Prunus_avium_FUN_030867-T1;Prunus_avium_FUN_030868-T1;Prunus_avium_FUN_040246-T1
138	Prunus_avium_FUN_027584-T1;Prunus_avium_FUN_027585-T1;Prunus_avium_FUN_027638-T1;Prunus_avium_FUN_027639-T1;Prunus_avium_FUN_027640-T1;Prunus_avium_FUN_027642-T1;Prunus_avium_FUN_027644-T1;Prunus_avium_FUN_033320-T1;Prunus_avium_FUN_033322-T1;Prunus_avium_FUN_033331-T1;Prunus_avium_FUN_033332-T1;Prunus_avium_FUN_033333-T1;Prunus_avium_FUN_033335-T1;Prunus_avium_FUN_033341-T1;Prunus_avium_FUN_0333…
139	Prunus_avium_FUN_000481-T1;Prunus_avium_FUN_001962-T1;Prunus_avium_FUN_001963-T1;Prunus_avium_FUN_003396-T1;Prunus_avium_FUN_008126-T1;Prunus_avium_FUN_008282-T1;Prunus_avium_FUN_015897-T1;Prunus_avium_FUN_015906-T1;Prunus_avium_FUN_016559-T1;Prunus_avium_FUN_016570-T1;Prunus_avium_FUN_016571-T1;Prunus_avium_FUN_016573-T1;Prunus_avium_FUN_016577-T1;Prunus_avium_FUN_016578-T1;Prunus_avium_FUN_0196…
140	Prunus_avium_FUN_000933-T1;Prunus_avium_FUN_008856-T1;Prunus_avium_FUN_011019-T1;Prunus_avium_FUN_035957-T1;Prunus_avium_FUN_036197-T1;Prunus_avium_FUN_036219-T1
141	Prunus_avium_FUN_000055-T1;Prunus_avium_FUN_000889-T1;Prunus_avium_FUN_001366-T1;Prunus_avium_FUN_001512-T1;Prunus_avium_FUN_001899-T1;Prunus_avium_FUN_004457-T1;Prunus_avium_FUN_007059-T1;Prunus_avium_FUN_007727-T1;Prunus_avium_FUN_008122-T1;Prunus_avium_FUN_008365-T1;Prunus_avium_FUN_008366-T1;Prunus_avium_FUN_010727-T1;Prunus_avium_FUN_011272-T1;Prunus_avium_FUN_011288-T1;Prunus_avium_FUN_0112…
142	Prunus_avium_FUN_021358-T1;Prunus_avium_FUN_021361-T1;Prunus_avium_FUN_033830-T1;Prunus_avium_FUN_033832-T1;Prunus_avium_FUN_033833-T1;Prunus_avium_FUN_033834-T1;Prunus_avium_FUN_033835-T1;Prunus_avium_FUN_033836-T1;Prunus_avium_FUN_033843-T1;Prunus_avium_FUN_033844-T1;Prunus_avium_FUN_033845-T1;Prunus_avium_FUN_033847-T1;Prunus_avium_FUN_033851-T1;Prunus_avium_FUN_033853-T1;Prunus_avium_FUN_0338…
144	Prunus_avium_FUN_005007-T1;Prunus_avium_FUN_026547-T1;Prunus_avium_FUN_026548-T1;Prunus_avium_FUN_026549-T1;Prunus_avium_FUN_026550-T1;Prunus_avium_FUN_026551-T1;Prunus_avium_FUN_026552-T1;Prunus_avium_FUN_026553-T1;Prunus_avium_FUN_027743-T1
145	Prunus_avium_FUN_005467-T1;Prunus_avium_FUN_005468-T1;Prunus_avium_FUN_005470-T1;Prunus_avium_FUN_005473-T1;Prunus_avium_FUN_014120-T1;Prunus_avium_FUN_021414-T1;Prunus_avium_FUN_030656-T1
146	Prunus_avium_FUN_002625-T1;Prunus_avium_FUN_002626-T1;Prunus_avium_FUN_003577-T1;Prunus_avium_FUN_003578-T1;Prunus_avium_FUN_003594-T1;Prunus_avium_FUN_003598-T1;Prunus_avium_FUN_003599-T1;Prunus_avium_FUN_003602-T1;Prunus_avium_FUN_003604-T1;Prunus_avium_FUN_003606-T1;Prunus_avium_FUN_024944-T1
147	Prunus_avium_FUN_021075-T1;Prunus_avium_FUN_036898-T1
148	Prunus_avium_FUN_002423-T1;Prunus_avium_FUN_002424-T1;Prunus_avium_FUN_009856-T1;Prunus_avium_FUN_016227-T1;Prunus_avium_FUN_016229-T1;Prunus_avium_FUN_016230-T1;Prunus_avium_FUN_016234-T1;Prunus_avium_FUN_016238-T1;Prunus_avium_FUN_016239-T1;Prunus_avium_FUN_016240-T1;Prunus_avium_FUN_016241-T1;Prunus_avium_FUN_016247-T1;Prunus_avium_FUN_016263-T1;Prunus_avium_FUN_016277-T1;Prunus_avium_FUN_0163…
150	Prunus_avium_FUN_003442-T1;Prunus_avium_FUN_025745-T1;Prunus_avium_FUN_025747-T1;Prunus_avium_FUN_025748-T1;Prunus_avium_FUN_026033-T1;Prunus_avium_FUN_026035-T1;Prunus_avium_FUN_026036-T1;Prunus_avium_FUN_026037-T1;Prunus_avium_FUN_026101-T1;Prunus_avium_FUN_026102-T1;Prunus_avium_FUN_026103-T1;Prunus_avium_FUN_026104-T1;Prunus_avium_FUN_026105-T1;Prunus_avium_FUN_026352-T1;Prunus_avium_FUN_0264…
151	Prunus_avium_FUN_003645-T1;Prunus_avium_FUN_006311-T1;Prunus_avium_FUN_011806-T1;Prunus_avium_FUN_016682-T1;Prunus_avium_FUN_030305-T1;Prunus_avium_FUN_038312-T1;Prunus_avium_FUN_039517-T1;Prunus_avium_FUN_039936-T1;Prunus_avium_FUN_040106-T1
152	Prunus_avium_FUN_000715-T1;Prunus_avium_FUN_000944-T1;Prunus_avium_FUN_000946-T1;Prunus_avium_FUN_000947-T1;Prunus_avium_FUN_000949-T1;Prunus_avium_FUN_002002-T1;Prunus_avium_FUN_016098-T1;Prunus_avium_FUN_016100-T1;Prunus_avium_FUN_016101-T1;Prunus_avium_FUN_016102-T1;Prunus_avium_FUN_016103-T1;Prunus_avium_FUN_032368-T1
153	Prunus_avium_FUN_004636-T1;Prunus_avium_FUN_004691-T1;Prunus_avium_FUN_008835-T1;Prunus_avium_FUN_008840-T1;Prunus_avium_FUN_009158-T1;Prunus_avium_FUN_009389-T1;Prunus_avium_FUN_014134-T1;Prunus_avium_FUN_015079-T1;Prunus_avium_FUN_016152-T1;Prunus_avium_FUN_017984-T1;Prunus_avium_FUN_018085-T1;Prunus_avium_FUN_021073-T1;Prunus_avium_FUN_023678-T1;Prunus_avium_FUN_024783-T1;Prunus_avium_FUN_0258…
154	Prunus_avium_FUN_012090-T1;Prunus_avium_FUN_012091-T1;Prunus_avium_FUN_012095-T1;Prunus_avium_FUN_012096-T1;Prunus_avium_FUN_012599-T1;Prunus_avium_FUN_012601-T1;Prunus_avium_FUN_013714-T1;Prunus_avium_FUN_015873-T1;Prunus_avium_FUN_019061-T1;Prunus_avium_FUN_021252-T1;Prunus_avium_FUN_021253-T1;Prunus_avium_FUN_022001-T1;Prunus_avium_FUN_024540-T1;Prunus_avium_FUN_037407-T1;Prunus_avium_FUN_0374…
155	Prunus_avium_FUN_027335-T1;Prunus_avium_FUN_027348-T1;Prunus_avium_FUN_027349-T1;Prunus_avium_FUN_027351-T1;Prunus_avium_FUN_027352-T1;Prunus_avium_FUN_027354-T1;Prunus_avium_FUN_027355-T1;Prunus_avium_FUN_027363-T1;Prunus_avium_FUN_027367-T1;Prunus_avium_FUN_027482-T1;Prunus_avium_FUN_031643-T1;Prunus_avium_FUN_031644-T1;Prunus_avium_FUN_031645-T1;Prunus_avium_FUN_031646-T1;Prunus_avium_FUN_0316…
156	Prunus_avium_FUN_026671-T1;Prunus_avium_FUN_027148-T1;Prunus_avium_FUN_027149-T1;Prunus_avium_FUN_027153-T1;Prunus_avium_FUN_027154-T1;Prunus_avium_FUN_027159-T1;Prunus_avium_FUN_027160-T1;Prunus_avium_FUN_027166-T1;Prunus_avium_FUN_027242-T1;Prunus_avium_FUN_027243-T1;Prunus_avium_FUN_027246-T1;Prunus_avium_FUN_027247-T1;Prunus_avium_FUN_027422-T1;Prunus_avium_FUN_028128-T1
157	Prunus_avium_FUN_007350-T1;Prunus_avium_FUN_014364-T1;Prunus_avium_FUN_021605-T1;Prunus_avium_FUN_028960-T1;Prunus_avium_FUN_028966-T1;Prunus_avium_FUN_037182-T1;Prunus_avium_FUN_037275-T1;Prunus_avium_FUN_038497-T1;Prunus_avium_FUN_038498-T1;Prunus_avium_FUN_038499-T1
158	Prunus_avium_FUN_000877-T1;Prunus_avium_FUN_006241-T1;Prunus_avium_FUN_010838-T1;Prunus_avium_FUN_013675-T1;Prunus_avium_FUN_014566-T1;Prunus_avium_FUN_017508-T1;Prunus_avium_FUN_024707-T1;Prunus_avium_FUN_026021-T1;Prunus_avium_FUN_026089-T1;Prunus_avium_FUN_039743-T1
159	Prunus_avium_FUN_003142-T1;Prunus_avium_FUN_006134-T1;Prunus_avium_FUN_009358-T1;Prunus_avium_FUN_009543-T1;Prunus_avium_FUN_009595-T1;Prunus_avium_FUN_014988-T1;Prunus_avium_FUN_014989-T1;Prunus_avium_FUN_015462-T1;Prunus_avium_FUN_017146-T1;Prunus_avium_FUN_017989-T1;Prunus_avium_FUN_017992-T1;Prunus_avium_FUN_018090-T1;Prunus_avium_FUN_019897-T1;Prunus_avium_FUN_020112-T1;Prunus_avium_FUN_0202…
160	Prunus_avium_FUN_015284-T1;Prunus_avium_FUN_027485-T1;Prunus_avium_FUN_030249-T1;Prunus_avium_FUN_035217-T1;Prunus_avium_FUN_036549-T1;Prunus_avium_FUN_037351-T1
161	Prunus_avium_FUN_001028-T1;Prunus_avium_FUN_002245-T1;Prunus_avium_FUN_002348-T1;Prunus_avium_FUN_002895-T1;Prunus_avium_FUN_003463-T1;Prunus_avium_FUN_008513-T1;Prunus_avium_FUN_009226-T1;Prunus_avium_FUN_009245-T1;Prunus_avium_FUN_010126-T1;Prunus_avium_FUN_015449-T1;Prunus_avium_FUN_020936-T1;Prunus_avium_FUN_024156-T1;Prunus_avium_FUN_027912-T1;Prunus_avium_FUN_028601-T1;Prunus_avium_FUN_0361…
162	Prunus_avium_FUN_040033-T1;Prunus_avium_FUN_040133-T1
163	Prunus_avium_FUN_001614-T1;Prunus_avium_FUN_007309-T1;Prunus_avium_FUN_007722-T1;Prunus_avium_FUN_015430-T1;Prunus_avium_FUN_017387-T1;Prunus_avium_FUN_022829-T1;Prunus_avium_FUN_025585-T1;Prunus_avium_FUN_026237-T1;Prunus_avium_FUN_033915-T1
164	Prunus_avium_FUN_007332-T1;Prunus_avium_FUN_007406-T1;Prunus_avium_FUN_007570-T1;Prunus_avium_FUN_012127-T1;Prunus_avium_FUN_012128-T1;Prunus_avium_FUN_016522-T1;Prunus_avium_FUN_024324-T1;Prunus_avium_FUN_025289-T1;Prunus_avium_FUN_025509-T1;Prunus_avium_FUN_025648-T1;Prunus_avium_FUN_025653-T1;Prunus_avium_FUN_025733-T1;Prunus_avium_FUN_025954-T1;Prunus_avium_FUN_025955-T1;Prunus_avium_FUN_0260…
165	Prunus_avium_FUN_000551-T1;Prunus_avium_FUN_002596-T1;Prunus_avium_FUN_002941-T1;Prunus_avium_FUN_003122-T1;Prunus_avium_FUN_003385-T1;Prunus_avium_FUN_003503-T1;Prunus_avium_FUN_007923-T1;Prunus_avium_FUN_007970-T1;Prunus_avium_FUN_008338-T1;Prunus_avium_FUN_008344-T1;Prunus_avium_FUN_008430-T1;Prunus_avium_FUN_008622-T1;Prunus_avium_FUN_008805-T1;Prunus_avium_FUN_008827-T1;Prunus_avium_FUN_0088…
168	Prunus_avium_FUN_001480-T1;Prunus_avium_FUN_002227-T1;Prunus_avium_FUN_002336-T1;Prunus_avium_FUN_002405-T1;Prunus_avium_FUN_002406-T1;Prunus_avium_FUN_002861-T1;Prunus_avium_FUN_003593-T1;Prunus_avium_FUN_004937-T1;Prunus_avium_FUN_009454-T1;Prunus_avium_FUN_009455-T1;Prunus_avium_FUN_009727-T1;Prunus_avium_FUN_009728-T1;Prunus_avium_FUN_010108-T1;Prunus_avium_FUN_010589-T1;Prunus_avium_FUN_0150…
169	Prunus_avium_FUN_008098-T1;Prunus_avium_FUN_011380-T1;Prunus_avium_FUN_018420-T1;Prunus_avium_FUN_018475-T1;Prunus_avium_FUN_025082-T1;Prunus_avium_FUN_030794-T1;Prunus_avium_FUN_030795-T1;Prunus_avium_FUN_033209-T1;Prunus_avium_FUN_037662-T1;Prunus_avium_FUN_037666-T1
171	Prunus_avium_FUN_035787-T1
172	Prunus_avium_FUN_000972-T1;Prunus_avium_FUN_030145-T1;Prunus_avium_FUN_030146-T1;Prunus_avium_FUN_030147-T1;Prunus_avium_FUN_030151-T1;Prunus_avium_FUN_030156-T1;Prunus_avium_FUN_030157-T1;Prunus_avium_FUN_030183-T1
173	Prunus_avium_FUN_008629-T1;Prunus_avium_FUN_009221-T1;Prunus_avium_FUN_009240-T1;Prunus_avium_FUN_009733-T1;Prunus_avium_FUN_021054-T1;Prunus_avium_FUN_034796-T1
174	Prunus_avium_FUN_002736-T1;Prunus_avium_FUN_015497-T1;Prunus_avium_FUN_021273-T1;Prunus_avium_FUN_021274-T1
175	Prunus_avium_FUN_005915-T1;Prunus_avium_FUN_005916-T1;Prunus_avium_FUN_021562-T1;Prunus_avium_FUN_021576-T1;Prunus_avium_FUN_021577-T1;Prunus_avium_FUN_021578-T1;Prunus_avium_FUN_021579-T1;Prunus_avium_FUN_021581-T1;Prunus_avium_FUN_021583-T1;Prunus_avium_FUN_021584-T1;Prunus_avium_FUN_021585-T1
176	Prunus_avium_FUN_029790-T1;Prunus_avium_FUN_029877-T1;Prunus_avium_FUN_029879-T1;Prunus_avium_FUN_030064-T1;Prunus_avium_FUN_030065-T1;Prunus_avium_FUN_030066-T1;Prunus_avium_FUN_030067-T1;Prunus_avium_FUN_030068-T1;Prunus_avium_FUN_030069-T1;Prunus_avium_FUN_030070-T1;Prunus_avium_FUN_030072-T1;Prunus_avium_FUN_030073-T1;Prunus_avium_FUN_030074-T1;Prunus_avium_FUN_030076-T1;Prunus_avium_FUN_0300…
177	Prunus_avium_FUN_001183-T1;Prunus_avium_FUN_001184-T1;Prunus_avium_FUN_001186-T1;Prunus_avium_FUN_001187-T1;Prunus_avium_FUN_001188-T1;Prunus_avium_FUN_001189-T1;Prunus_avium_FUN_001190-T1;Prunus_avium_FUN_001191-T1;Prunus_avium_FUN_001192-T1;Prunus_avium_FUN_001193-T1;Prunus_avium_FUN_001194-T1;Prunus_avium_FUN_001195-T1;Prunus_avium_FUN_001197-T1;Prunus_avium_FUN_001198-T1;Prunus_avium_FUN_0032…
179	Prunus_avium_FUN_002190-T1;Prunus_avium_FUN_018733-T1;Prunus_avium_FUN_033416-T1;Prunus_avium_FUN_033420-T1;Prunus_avium_FUN_033421-T1;Prunus_avium_FUN_033422-T1;Prunus_avium_FUN_033423-T1;Prunus_avium_FUN_033424-T1;Prunus_avium_FUN_033426-T1;Prunus_avium_FUN_033427-T1;Prunus_avium_FUN_033430-T1;Prunus_avium_FUN_033431-T1;Prunus_avium_FUN_033432-T1;Prunus_avium_FUN_033441-T1
180	Prunus_avium_FUN_011846-T1;Prunus_avium_FUN_012384-T1;Prunus_avium_FUN_014373-T1;Prunus_avium_FUN_014374-T1;Prunus_avium_FUN_014966-T1;Prunus_avium_FUN_024896-T1;Prunus_avium_FUN_024897-T1;Prunus_avium_FUN_032991-T1;Prunus_avium_FUN_033061-T1;Prunus_avium_FUN_033381-T1;Prunus_avium_FUN_033383-T1;Prunus_avium_FUN_033465-T1;Prunus_avium_FUN_033466-T1
181	Prunus_avium_FUN_036511-T1
182	Prunus_avium_FUN_001347-T1;Prunus_avium_FUN_005831-T1;Prunus_avium_FUN_014553-T1;Prunus_avium_FUN_014625-T1;Prunus_avium_FUN_014626-T1;Prunus_avium_FUN_014630-T1;Prunus_avium_FUN_014631-T1;Prunus_avium_FUN_014632-T1;Prunus_avium_FUN_014640-T1;Prunus_avium_FUN_014646-T1;Prunus_avium_FUN_014647-T1;Prunus_avium_FUN_014648-T1;Prunus_avium_FUN_014649-T1;Prunus_avium_FUN_014656-T1;Prunus_avium_FUN_0146…
183	Prunus_avium_FUN_001841-T1;Prunus_avium_FUN_001842-T1;Prunus_avium_FUN_001861-T1;Prunus_avium_FUN_001897-T1;Prunus_avium_FUN_001908-T1;Prunus_avium_FUN_001909-T1;Prunus_avium_FUN_001916-T1;Prunus_avium_FUN_001918-T1;Prunus_avium_FUN_001923-T1;Prunus_avium_FUN_001932-T1;Prunus_avium_FUN_001933-T1;Prunus_avium_FUN_001938-T1;Prunus_avium_FUN_001948-T1;Prunus_avium_FUN_001950-T1;Prunus_avium_FUN_0019…
184	Prunus_avium_FUN_011332-T1;Prunus_avium_FUN_011335-T1;Prunus_avium_FUN_011336-T1;Prunus_avium_FUN_011340-T1;Prunus_avium_FUN_011342-T1;Prunus_avium_FUN_011344-T1;Prunus_avium_FUN_011350-T1;Prunus_avium_FUN_034640-T1;Prunus_avium_FUN_034643-T1;Prunus_avium_FUN_034644-T1
185	Prunus_avium_FUN_004053-T1;Prunus_avium_FUN_039994-T1;Prunus_avium_FUN_039995-T1;Prunus_avium_FUN_040011-T1;Prunus_avium_FUN_040251-T1
186	Prunus_avium_FUN_007157-T1;Prunus_avium_FUN_007170-T1;Prunus_avium_FUN_033478-T1;Prunus_avium_FUN_033479-T1;Prunus_avium_FUN_033480-T1;Prunus_avium_FUN_033481-T1;Prunus_avium_FUN_033482-T1;Prunus_avium_FUN_033483-T1;Prunus_avium_FUN_033484-T2;Prunus_avium_FUN_036462-T1
187	Prunus_avium_FUN_023918-T1;Prunus_avium_FUN_023923-T1;Prunus_avium_FUN_023926-T1;Prunus_avium_FUN_023944-T1;Prunus_avium_FUN_023948-T1;Prunus_avium_FUN_023949-T1;Prunus_avium_FUN_023954-T1;Prunus_avium_FUN_027853-T1
188	Prunus_avium_FUN_002321-T1;Prunus_avium_FUN_002493-T1;Prunus_avium_FUN_002774-T1;Prunus_avium_FUN_002818-T1;Prunus_avium_FUN_002885-T1;Prunus_avium_FUN_002909-T1;Prunus_avium_FUN_002923-T1;Prunus_avium_FUN_003131-T1;Prunus_avium_FUN_003278-T1;Prunus_avium_FUN_003832-T1;Prunus_avium_FUN_006222-T1;Prunus_avium_FUN_006282-T1;Prunus_avium_FUN_009356-T1;Prunus_avium_FUN_009423-T1;Prunus_avium_FUN_0095…
189	Prunus_avium_FUN_001776-T1;Prunus_avium_FUN_001777-T1;Prunus_avium_FUN_001778-T1;Prunus_avium_FUN_001780-T1;Prunus_avium_FUN_001781-T1;Prunus_avium_FUN_001783-T1;Prunus_avium_FUN_001784-T1;Prunus_avium_FUN_001785-T1;Prunus_avium_FUN_001790-T1;Prunus_avium_FUN_001791-T1
191	Prunus_avium_FUN_000389-T1;Prunus_avium_FUN_000390-T1;Prunus_avium_FUN_000391-T1;Prunus_avium_FUN_002454-T1;Prunus_avium_FUN_002456-T1;Prunus_avium_FUN_002459-T1;Prunus_avium_FUN_002464-T1;Prunus_avium_FUN_039904-T1
193	Prunus_avium_FUN_009451-T1;Prunus_avium_FUN_009473-T1;Prunus_avium_FUN_018954-T1;Prunus_avium_FUN_020094-T1;Prunus_avium_FUN_020095-T1;Prunus_avium_FUN_020097-T1;Prunus_avium_FUN_036138-T1;Prunus_avium_FUN_036140-T1
194	Prunus_avium_FUN_028721-T1;Prunus_avium_FUN_028816-T1;Prunus_avium_FUN_028817-T1;Prunus_avium_FUN_028818-T1;Prunus_avium_FUN_028819-T1;Prunus_avium_FUN_028821-T1;Prunus_avium_FUN_028823-T1;Prunus_avium_FUN_028826-T1;Prunus_avium_FUN_028855-T1;Prunus_avium_FUN_029565-T1
195	Prunus_avium_FUN_008569-T1;Prunus_avium_FUN_008570-T1;Prunus_avium_FUN_008572-T1;Prunus_avium_FUN_008573-T1;Prunus_avium_FUN_008637-T1;Prunus_avium_FUN_019050-T1;Prunus_avium_FUN_019051-T1
196	Prunus_avium_FUN_011493-T1;Prunus_avium_FUN_011505-T1;Prunus_avium_FUN_011534-T1;Prunus_avium_FUN_011536-T1;Prunus_avium_FUN_011540-T1;Prunus_avium_FUN_012905-T1;Prunus_avium_FUN_012913-T1;Prunus_avium_FUN_012914-T1
197	Prunus_avium_FUN_037776-T1
198	Prunus_avium_FUN_031850-T1;Prunus_avium_FUN_031851-T1;Prunus_avium_FUN_031852-T1;Prunus_avium_FUN_031853-T1
199	Prunus_avium_FUN_006359-T1;Prunus_avium_FUN_006360-T1;Prunus_avium_FUN_006361-T1;Prunus_avium_FUN_006363-T1;Prunus_avium_FUN_014204-T1;Prunus_avium_FUN_014205-T1;Prunus_avium_FUN_014206-T1;Prunus_avium_FUN_030825-T1;Prunus_avium_FUN_030826-T1;Prunus_avium_FUN_030830-T1;Prunus_avium_FUN_030832-T1;Prunus_avium_FUN_030839-T1;Prunus_avium_FUN_039597-T1
200	Prunus_avium_FUN_006301-T1;Prunus_avium_FUN_022550-T1;Prunus_avium_FUN_022551-T1;Prunus_avium_FUN_025362-T1;Prunus_avium_FUN_030362-T1;Prunus_avium_FUN_030363-T1;Prunus_avium_FUN_030364-T1;Prunus_avium_FUN_030368-T1;Prunus_avium_FUN_030370-T1;Prunus_avium_FUN_030371-T1;Prunus_avium_FUN_030376-T1;Prunus_avium_FUN_030377-T1;Prunus_avium_FUN_030378-T1;Prunus_avium_FUN_030380-T1;Prunus_avium_FUN_0303…
201	Prunus_avium_FUN_006021-T1;Prunus_avium_FUN_006025-T1;Prunus_avium_FUN_006028-T1;Prunus_avium_FUN_006029-T1;Prunus_avium_FUN_006030-T1;Prunus_avium_FUN_006032-T1;Prunus_avium_FUN_038413-T1;Prunus_avium_FUN_038415-T1
202	Prunus_avium_FUN_015544-T1;Prunus_avium_FUN_016910-T1;Prunus_avium_FUN_016911-T1;Prunus_avium_FUN_016912-T1;Prunus_avium_FUN_034032-T1
203	Prunus_avium_FUN_007077-T1;Prunus_avium_FUN_007078-T1;Prunus_avium_FUN_009206-T1;Prunus_avium_FUN_031366-T1;Prunus_avium_FUN_031367-T1;Prunus_avium_FUN_031368-T1;Prunus_avium_FUN_031369-T1;Prunus_avium_FUN_039047-T1
204	Prunus_avium_FUN_006329-T1;Prunus_avium_FUN_006335-T1;Prunus_avium_FUN_006336-T1;Prunus_avium_FUN_006337-T1;Prunus_avium_FUN_021030-T1;Prunus_avium_FUN_021033-T1;Prunus_avium_FUN_021039-T1;Prunus_avium_FUN_021052-T1;Prunus_avium_FUN_021056-T1;Prunus_avium_FUN_021066-T1;Prunus_avium_FUN_031804-T1;Prunus_avium_FUN_031805-T1;Prunus_avium_FUN_031806-T1;Prunus_avium_FUN_031807-T1;Prunus_avium_FUN_0365…
206	Prunus_avium_FUN_007001-T1;Prunus_avium_FUN_021184-T1;Prunus_avium_FUN_024623-T1;Prunus_avium_FUN_029599-T2;Prunus_avium_FUN_039993-T1;Prunus_avium_FUN_040316-T1
207	Prunus_avium_FUN_029676-T1;Prunus_avium_FUN_029677-T1;Prunus_avium_FUN_029679-T1;Prunus_avium_FUN_029681-T1;Prunus_avium_FUN_029682-T1;Prunus_avium_FUN_029683-T1;Prunus_avium_FUN_029685-T1;Prunus_avium_FUN_029686-T1;Prunus_avium_FUN_029687-T1;Prunus_avium_FUN_029689-T1;Prunus_avium_FUN_029690-T1;Prunus_avium_FUN_030485-T1
208	Prunus_avium_FUN_005794-T1;Prunus_avium_FUN_021457-T1;Prunus_avium_FUN_030170-T1;Prunus_avium_FUN_030171-T1
209	Prunus_avium_FUN_015125-T1;Prunus_avium_FUN_015126-T1;Prunus_avium_FUN_015182-T1;Prunus_avium_FUN_015183-T1;Prunus_avium_FUN_015185-T1;Prunus_avium_FUN_015332-T1;Prunus_avium_FUN_017945-T1;Prunus_avium_FUN_017949-T1;Prunus_avium_FUN_017961-T1;Prunus_avium_FUN_017966-T1;Prunus_avium_FUN_017968-T1;Prunus_avium_FUN_018025-T1;Prunus_avium_FUN_018029-T1;Prunus_avium_FUN_018064-T1;Prunus_avium_FUN_0180…
210	Prunus_avium_FUN_040134-T1
211	Prunus_avium_FUN_005268-T1;Prunus_avium_FUN_018505-T1;Prunus_avium_FUN_018518-T1;Prunus_avium_FUN_032116-T1;Prunus_avium_FUN_039985-T1;Prunus_avium_FUN_040137-T1
212	Prunus_avium_FUN_018462-T1;Prunus_avium_FUN_018492-T1;Prunus_avium_FUN_018493-T1;Prunus_avium_FUN_018494-T1;Prunus_avium_FUN_018495-T1;Prunus_avium_FUN_018497-T1;Prunus_avium_FUN_018499-T1;Prunus_avium_FUN_018513-T1;Prunus_avium_FUN_018514-T1;Prunus_avium_FUN_019392-T1;Prunus_avium_FUN_027224-T1;Prunus_avium_FUN_027877-T1
213	Prunus_avium_FUN_000758-T1;Prunus_avium_FUN_001146-T1;Prunus_avium_FUN_001234-T1;Prunus_avium_FUN_002009-T1;Prunus_avium_FUN_002463-T1;Prunus_avium_FUN_002992-T1;Prunus_avium_FUN_003074-T1;Prunus_avium_FUN_004185-T1;Prunus_avium_FUN_005370-T1;Prunus_avium_FUN_006027-T1;Prunus_avium_FUN_006964-T1;Prunus_avium_FUN_007978-T1;Prunus_avium_FUN_008089-T1;Prunus_avium_FUN_009619-T1;Prunus_avium_FUN_0097…
214	Prunus_avium_FUN_002045-T1;Prunus_avium_FUN_002638-T1;Prunus_avium_FUN_002898-T1;Prunus_avium_FUN_003595-T1;Prunus_avium_FUN_008105-T1;Prunus_avium_FUN_008106-T1;Prunus_avium_FUN_009308-T1;Prunus_avium_FUN_009369-T1;Prunus_avium_FUN_009820-T1;Prunus_avium_FUN_009821-T1;Prunus_avium_FUN_010194-T1;Prunus_avium_FUN_010201-T1;Prunus_avium_FUN_010280-T1;Prunus_avium_FUN_010891-T1;Prunus_avium_FUN_0146…
215	Prunus_avium_FUN_008299-T1;Prunus_avium_FUN_008494-T1;Prunus_avium_FUN_017331-T1;Prunus_avium_FUN_017401-T1;Prunus_avium_FUN_023501-T1;Prunus_avium_FUN_030021-T1;Prunus_avium_FUN_032179-T1;Prunus_avium_FUN_032208-T1;Prunus_avium_FUN_032215-T1;Prunus_avium_FUN_032220-T1;Prunus_avium_FUN_032226-T1;Prunus_avium_FUN_032227-T1;Prunus_avium_FUN_032230-T1;Prunus_avium_FUN_032232-T1;Prunus_avium_FUN_0322…
216	Prunus_avium_FUN_005232-T1;Prunus_avium_FUN_040047-T1;Prunus_avium_FUN_040117-T1;Prunus_avium_FUN_040179-T1
217	Prunus_avium_FUN_025017-T1;Prunus_avium_FUN_025750-T1;Prunus_avium_FUN_025897-T1;Prunus_avium_FUN_029593-T1;Prunus_avium_FUN_032770-T1;Prunus_avium_FUN_032773-T1;Prunus_avium_FUN_032778-T1;Prunus_avium_FUN_033285-T1;Prunus_avium_FUN_034179-T1
218	Prunus_avium_FUN_039962-T1;Prunus_avium_FUN_040072-T1;Prunus_avium_FUN_040091-T1;Prunus_avium_FUN_040130-T1;Prunus_avium_FUN_040232-T1;Prunus_avium_FUN_040274-T1;Prunus_avium_FUN_040331-T1
219	Prunus_avium_FUN_001060-T1;Prunus_avium_FUN_001434-T1;Prunus_avium_FUN_001465-T1;Prunus_avium_FUN_004242-T1;Prunus_avium_FUN_006904-T1;Prunus_avium_FUN_014809-T1;Prunus_avium_FUN_016882-T1;Prunus_avium_FUN_016893-T1;Prunus_avium_FUN_019293-T1;Prunus_avium_FUN_021019-T1;Prunus_avium_FUN_022447-T1;Prunus_avium_FUN_033983-T1
220	Prunus_avium_FUN_014081-T1;Prunus_avium_FUN_014082-T1;Prunus_avium_FUN_014462-T1;Prunus_avium_FUN_014705-T1;Prunus_avium_FUN_014881-T1;Prunus_avium_FUN_015930-T1;Prunus_avium_FUN_022815-T1;Prunus_avium_FUN_028214-T1;Prunus_avium_FUN_029197-T1;Prunus_avium_FUN_035475-T1
221	Prunus_avium_FUN_011616-T1;Prunus_avium_FUN_011661-T1;Prunus_avium_FUN_011662-T1;Prunus_avium_FUN_012683-T1;Prunus_avium_FUN_012686-T1;Prunus_avium_FUN_012776-T1;Prunus_avium_FUN_012780-T1;Prunus_avium_FUN_025045-T1;Prunus_avium_FUN_025058-T1;Prunus_avium_FUN_039439-T1;Prunus_avium_FUN_039480-T1;Prunus_avium_FUN_039486-T1
222	Prunus_avium_FUN_010372-T1;Prunus_avium_FUN_010373-T1;Prunus_avium_FUN_010374-T1;Prunus_avium_FUN_011324-T1;Prunus_avium_FUN_011687-T1;Prunus_avium_FUN_011840-T1;Prunus_avium_FUN_012341-T1;Prunus_avium_FUN_039006-T1;Prunus_avium_FUN_039098-T1
223	Prunus_avium_FUN_000138-T1;Prunus_avium_FUN_000173-T1;Prunus_avium_FUN_000174-T1;Prunus_avium_FUN_000290-T1;Prunus_avium_FUN_000469-T1;Prunus_avium_FUN_000659-T1;Prunus_avium_FUN_001124-T1;Prunus_avium_FUN_001795-T1;Prunus_avium_FUN_001796-T1;Prunus_avium_FUN_001797-T1;Prunus_avium_FUN_001798-T1;Prunus_avium_FUN_001799-T1;Prunus_avium_FUN_001800-T1;Prunus_avium_FUN_001812-T1;Prunus_avium_FUN_0018…
224	Prunus_avium_FUN_022234-T1;Prunus_avium_FUN_022236-T1;Prunus_avium_FUN_031119-T1;Prunus_avium_FUN_031121-T1;Prunus_avium_FUN_031123-T1;Prunus_avium_FUN_031839-T1;Prunus_avium_FUN_031840-T1;Prunus_avium_FUN_031841-T1;Prunus_avium_FUN_040259-T1
225	Prunus_avium_FUN_040118-T1;Prunus_avium_FUN_040278-T1
226	Prunus_avium_FUN_005633-T1;Prunus_avium_FUN_013786-T1;Prunus_avium_FUN_022437-T1;Prunus_avium_FUN_023966-T1;Prunus_avium_FUN_040109-T1;Prunus_avium_FUN_040323-T1
227	Prunus_avium_FUN_005724-T1;Prunus_avium_FUN_007185-T1;Prunus_avium_FUN_022212-T1;Prunus_avium_FUN_022213-T1;Prunus_avium_FUN_022215-T1;Prunus_avium_FUN_022224-T1;Prunus_avium_FUN_022230-T1;Prunus_avium_FUN_022231-T1;Prunus_avium_FUN_022232-T1;Prunus_avium_FUN_028238-T1;Prunus_avium_FUN_028241-T1;Prunus_avium_FUN_028262-T1;Prunus_avium_FUN_028287-T1;Prunus_avium_FUN_028303-T1
228	Prunus_avium_FUN_011559-T1;Prunus_avium_FUN_012923-T1;Prunus_avium_FUN_018661-T1;Prunus_avium_FUN_022398-T1;Prunus_avium_FUN_025248-T1;Prunus_avium_FUN_030260-T1
229	Prunus_avium_FUN_019805-T1;Prunus_avium_FUN_022214-T1;Prunus_avium_FUN_022216-T1;Prunus_avium_FUN_022219-T1;Prunus_avium_FUN_022220-T1;Prunus_avium_FUN_022223-T1;Prunus_avium_FUN_022229-T1;Prunus_avium_FUN_022233-T1;Prunus_avium_FUN_022239-T1
230	Prunus_avium_FUN_007328-T1;Prunus_avium_FUN_011278-T1;Prunus_avium_FUN_013424-T1;Prunus_avium_FUN_015060-T1;Prunus_avium_FUN_017610-T1;Prunus_avium_FUN_032237-T1;Prunus_avium_FUN_040153-T1
231	Prunus_avium_FUN_017085-T1;Prunus_avium_FUN_017088-T1;Prunus_avium_FUN_017089-T1;Prunus_avium_FUN_017091-T1;Prunus_avium_FUN_017110-T1;Prunus_avium_FUN_017163-T1;Prunus_avium_FUN_017165-T1;Prunus_avium_FUN_017166-T1;Prunus_avium_FUN_017168-T1;Prunus_avium_FUN_017170-T1;Prunus_avium_FUN_017174-T1;Prunus_avium_FUN_017175-T1;Prunus_avium_FUN_017176-T1;Prunus_avium_FUN_017178-T1;Prunus_avium_FUN_0171…
232	Prunus_avium_FUN_001052-T1;Prunus_avium_FUN_024725-T1;Prunus_avium_FUN_031849-T1;Prunus_avium_FUN_031975-T1;Prunus_avium_FUN_032510-T1;Prunus_avium_FUN_033407-T1;Prunus_avium_FUN_033409-T1;Prunus_avium_FUN_033410-T1;Prunus_avium_FUN_034220-T1
233	Prunus_avium_FUN_026716-T1;Prunus_avium_FUN_027510-T1;Prunus_avium_FUN_027512-T1;Prunus_avium_FUN_027513-T1;Prunus_avium_FUN_027515-T2;Prunus_avium_FUN_027523-T1;Prunus_avium_FUN_030729-T1;Prunus_avium_FUN_030734-T1;Prunus_avium_FUN_030759-T1;Prunus_avium_FUN_030762-T1;Prunus_avium_FUN_030811-T1
235	Prunus_avium_FUN_001345-T1;Prunus_avium_FUN_012457-T1;Prunus_avium_FUN_037453-T1
236	Prunus_avium_FUN_007384-T1;Prunus_avium_FUN_012563-T1;Prunus_avium_FUN_012564-T1
237	Prunus_avium_FUN_000425-T1;Prunus_avium_FUN_000426-T1;Prunus_avium_FUN_006782-T1;Prunus_avium_FUN_007288-T1;Prunus_avium_FUN_012487-T1;Prunus_avium_FUN_030958-T1;Prunus_avium_FUN_030959-T1
238	Prunus_avium_FUN_000326-T1;Prunus_avium_FUN_000328-T1;Prunus_avium_FUN_000329-T1;Prunus_avium_FUN_000331-T1;Prunus_avium_FUN_000343-T1;Prunus_avium_FUN_002039-T1;Prunus_avium_FUN_017796-T1;Prunus_avium_FUN_017799-T1;Prunus_avium_FUN_024291-T1;Prunus_avium_FUN_024292-T1
239	Prunus_avium_FUN_008420-T1;Prunus_avium_FUN_037080-T1;Prunus_avium_FUN_037082-T1;Prunus_avium_FUN_037099-T1;Prunus_avium_FUN_037101-T1;Prunus_avium_FUN_037108-T1
240	Prunus_avium_FUN_006815-T1;Prunus_avium_FUN_006816-T1;Prunus_avium_FUN_030111-T1;Prunus_avium_FUN_030113-T1;Prunus_avium_FUN_030528-T1;Prunus_avium_FUN_030529-T1;Prunus_avium_FUN_030530-T1;Prunus_avium_FUN_030533-T1;Prunus_avium_FUN_030534-T1;Prunus_avium_FUN_030536-T1;Prunus_avium_FUN_030538-T1;Prunus_avium_FUN_030542-T1;Prunus_avium_FUN_030543-T1;Prunus_avium_FUN_030545-T1;Prunus_avium_FUN_0305…
241	Prunus_avium_FUN_000265-T1;Prunus_avium_FUN_000266-T1;Prunus_avium_FUN_000268-T1;Prunus_avium_FUN_019953-T1;Prunus_avium_FUN_022892-T1;Prunus_avium_FUN_022895-T1;Prunus_avium_FUN_022898-T1;Prunus_avium_FUN_022899-T1;Prunus_avium_FUN_022900-T1
242	Prunus_avium_FUN_004321-T1;Prunus_avium_FUN_004370-T1;Prunus_avium_FUN_004466-T1;Prunus_avium_FUN_004480-T1;Prunus_avium_FUN_004861-T1;Prunus_avium_FUN_019327-T1;Prunus_avium_FUN_019328-T1;Prunus_avium_FUN_019329-T1
244	Prunus_avium_FUN_001910-T1;Prunus_avium_FUN_002230-T1;Prunus_avium_FUN_002756-T1;Prunus_avium_FUN_003069-T1;Prunus_avium_FUN_009023-T1;Prunus_avium_FUN_009386-T1;Prunus_avium_FUN_009736-T1;Prunus_avium_FUN_009774-T1;Prunus_avium_FUN_009883-T1;Prunus_avium_FUN_010102-T1;Prunus_avium_FUN_010103-T1;Prunus_avium_FUN_010134-T1;Prunus_avium_FUN_015436-T1;Prunus_avium_FUN_019476-T1;Prunus_avium_FUN_0201…
245	Prunus_avium_FUN_008635-T1;Prunus_avium_FUN_012470-T1;Prunus_avium_FUN_018736-T1;Prunus_avium_FUN_019700-T1;Prunus_avium_FUN_025969-T1;Prunus_avium_FUN_037218-T1;Prunus_avium_FUN_039940-T1
246	Prunus_avium_FUN_020270-T1;Prunus_avium_FUN_020274-T1;Prunus_avium_FUN_020288-T1;Prunus_avium_FUN_020544-T1;Prunus_avium_FUN_020545-T1;Prunus_avium_FUN_020546-T1;Prunus_avium_FUN_020547-T1;Prunus_avium_FUN_020548-T1;Prunus_avium_FUN_020550-T1;Prunus_avium_FUN_020608-T1;Prunus_avium_FUN_020609-T1;Prunus_avium_FUN_020610-T1;Prunus_avium_FUN_020611-T1;Prunus_avium_FUN_020628-T1;Prunus_avium_FUN_0206…
247	Prunus_avium_FUN_008787-T1;Prunus_avium_FUN_038907-T1;Prunus_avium_FUN_038908-T1;Prunus_avium_FUN_038909-T1;Prunus_avium_FUN_038910-T1;Prunus_avium_FUN_038911-T1;Prunus_avium_FUN_038912-T1;Prunus_avium_FUN_038921-T1;Prunus_avium_FUN_038922-T1;Prunus_avium_FUN_038923-T1;Prunus_avium_FUN_038924-T1;Prunus_avium_FUN_038926-T1;Prunus_avium_FUN_038927-T1
248	Prunus_avium_FUN_013965-T1;Prunus_avium_FUN_014330-T1;Prunus_avium_FUN_014336-T1
249	Prunus_avium_FUN_036924-T1
250	Prunus_avium_FUN_001699-T1;Prunus_avium_FUN_002256-T1;Prunus_avium_FUN_002264-T1;Prunus_avium_FUN_002504-T1;Prunus_avium_FUN_004398-T1;Prunus_avium_FUN_010132-T1;Prunus_avium_FUN_014214-T1;Prunus_avium_FUN_020242-T1;Prunus_avium_FUN_023928-T1;Prunus_avium_FUN_023929-T1;Prunus_avium_FUN_024140-T1;Prunus_avium_FUN_027925-T1;Prunus_avium_FUN_030405-T1;Prunus_avium_FUN_034701-T1;Prunus_avium_FUN_0347…
251	Prunus_avium_FUN_000401-T1;Prunus_avium_FUN_002721-T1;Prunus_avium_FUN_002978-T1;Prunus_avium_FUN_003077-T1;Prunus_avium_FUN_005785-T1;Prunus_avium_FUN_009618-T1;Prunus_avium_FUN_009700-T1;Prunus_avium_FUN_009848-T1;Prunus_avium_FUN_009853-T1;Prunus_avium_FUN_010351-T1;Prunus_avium_FUN_016315-T1;Prunus_avium_FUN_016519-T1;Prunus_avium_FUN_018289-T1;Prunus_avium_FUN_018291-T1;Prunus_avium_FUN_0207…
252	Prunus_avium_FUN_019182-T1;Prunus_avium_FUN_019187-T1;Prunus_avium_FUN_019188-T1;Prunus_avium_FUN_019571-T1;Prunus_avium_FUN_019578-T1;Prunus_avium_FUN_021832-T1
253	Prunus_avium_FUN_030091-T1;Prunus_avium_FUN_030092-T1;Prunus_avium_FUN_030093-T1;Prunus_avium_FUN_030094-T1;Prunus_avium_FUN_030095-T1;Prunus_avium_FUN_030097-T1;Prunus_avium_FUN_030098-T1;Prunus_avium_FUN_030099-T1;Prunus_avium_FUN_030100-T1;Prunus_avium_FUN_030101-T1;Prunus_avium_FUN_030102-T1;Prunus_avium_FUN_030103-T1;Prunus_avium_FUN_030104-T1
254	Prunus_avium_FUN_002095-T1;Prunus_avium_FUN_002252-T1;Prunus_avium_FUN_002653-T1;Prunus_avium_FUN_002866-T1;Prunus_avium_FUN_009679-T1;Prunus_avium_FUN_010588-T1;Prunus_avium_FUN_011316-T1;Prunus_avium_FUN_014774-T1;Prunus_avium_FUN_014938-T1;Prunus_avium_FUN_023897-T1;Prunus_avium_FUN_024794-T1;Prunus_avium_FUN_028242-T1;Prunus_avium_FUN_028673-T1;Prunus_avium_FUN_028757-T1;Prunus_avium_FUN_0330…
255	Prunus_avium_FUN_012712-T1;Prunus_avium_FUN_012713-T1;Prunus_avium_FUN_029834-T1;Prunus_avium_FUN_029835-T1;Prunus_avium_FUN_029836-T1;Prunus_avium_FUN_029837-T1;Prunus_avium_FUN_029838-T1;Prunus_avium_FUN_029839-T1;Prunus_avium_FUN_029840-T1;Prunus_avium_FUN_029841-T1
256	Prunus_avium_FUN_032619-T1;Prunus_avium_FUN_032621-T1;Prunus_avium_FUN_032622-T1;Prunus_avium_FUN_032623-T1;Prunus_avium_FUN_032624-T1;Prunus_avium_FUN_032625-T1;Prunus_avium_FUN_032626-T1;Prunus_avium_FUN_032627-T1;Prunus_avium_FUN_032631-T1;Prunus_avium_FUN_032632-T1;Prunus_avium_FUN_032633-T1;Prunus_avium_FUN_032634-T1;Prunus_avium_FUN_032637-T1;Prunus_avium_FUN_032699-T1;Prunus_avium_FUN_0327…
257	Prunus_avium_FUN_029417-T1;Prunus_avium_FUN_029420-T1;Prunus_avium_FUN_029430-T1;Prunus_avium_FUN_029442-T1;Prunus_avium_FUN_029443-T1;Prunus_avium_FUN_029490-T1;Prunus_avium_FUN_029491-T1;Prunus_avium_FUN_029493-T1
259	Prunus_avium_FUN_004103-T1;Prunus_avium_FUN_008310-T1;Prunus_avium_FUN_008317-T1;Prunus_avium_FUN_035855-T1
260	Prunus_avium_FUN_002521-T1;Prunus_avium_FUN_002641-T1;Prunus_avium_FUN_002657-T1;Prunus_avium_FUN_002666-T1;Prunus_avium_FUN_002741-T1;Prunus_avium_FUN_002901-T1;Prunus_avium_FUN_006858-T1;Prunus_avium_FUN_009758-T1;Prunus_avium_FUN_009824-T1;Prunus_avium_FUN_010195-T1;Prunus_avium_FUN_010282-T1;Prunus_avium_FUN_010855-T1;Prunus_avium_FUN_010892-T1;Prunus_avium_FUN_015662-T1;Prunus_avium_FUN_0174…
261	Prunus_avium_FUN_005361-T1;Prunus_avium_FUN_005371-T1;Prunus_avium_FUN_010642-T1;Prunus_avium_FUN_029312-T1;Prunus_avium_FUN_029315-T1;Prunus_avium_FUN_029369-T1;Prunus_avium_FUN_029374-T1;Prunus_avium_FUN_038617-T1
262	Prunus_avium_FUN_000068-T1;Prunus_avium_FUN_013643-T1;Prunus_avium_FUN_013644-T1;Prunus_avium_FUN_013646-T1;Prunus_avium_FUN_013649-T1;Prunus_avium_FUN_030402-T1
263	Prunus_avium_FUN_034943-T1;Prunus_avium_FUN_036681-T1
264	Prunus_avium_FUN_021975-T1;Prunus_avium_FUN_021977-T1;Prunus_avium_FUN_021978-T1;Prunus_avium_FUN_021979-T1;Prunus_avium_FUN_021980-T1;Prunus_avium_FUN_021994-T1;Prunus_avium_FUN_021995-T1
265	Prunus_avium_FUN_001138-T1;Prunus_avium_FUN_001139-T1;Prunus_avium_FUN_001141-T1;Prunus_avium_FUN_001142-T1;Prunus_avium_FUN_001144-T1;Prunus_avium_FUN_001153-T1;Prunus_avium_FUN_001154-T1;Prunus_avium_FUN_013385-T1;Prunus_avium_FUN_015221-T1;Prunus_avium_FUN_032369-T1
266	Prunus_avium_FUN_005423-T1;Prunus_avium_FUN_005507-T1;Prunus_avium_FUN_009058-T1;Prunus_avium_FUN_014571-T1;Prunus_avium_FUN_024709-T1;Prunus_avium_FUN_029458-T1;Prunus_avium_FUN_039552-T1
268	Prunus_avium_FUN_012249-T1;Prunus_avium_FUN_012254-T1;Prunus_avium_FUN_019013-T1;Prunus_avium_FUN_019016-T1;Prunus_avium_FUN_019018-T1;Prunus_avium_FUN_019020-T1;Prunus_avium_FUN_019022-T1
269	Prunus_avium_FUN_003667-T1;Prunus_avium_FUN_003680-T1;Prunus_avium_FUN_003681-T1;Prunus_avium_FUN_003683-T1;Prunus_avium_FUN_003687-T1;Prunus_avium_FUN_003694-T1;Prunus_avium_FUN_003701-T1;Prunus_avium_FUN_033328-T1;Prunus_avium_FUN_033338-T1;Prunus_avium_FUN_033360-T1;Prunus_avium_FUN_033370-T1;Prunus_avium_FUN_033372-T1;Prunus_avium_FUN_033375-T1
270	Prunus_avium_FUN_008714-T1;Prunus_avium_FUN_008721-T1;Prunus_avium_FUN_008722-T1;Prunus_avium_FUN_008724-T1;Prunus_avium_FUN_008725-T1;Prunus_avium_FUN_008730-T1;Prunus_avium_FUN_008731-T1;Prunus_avium_FUN_008732-T1;Prunus_avium_FUN_008735-T1;Prunus_avium_FUN_008736-T1;Prunus_avium_FUN_008737-T1;Prunus_avium_FUN_008741-T1
271	Prunus_avium_FUN_027207-T1;Prunus_avium_FUN_027208-T1;Prunus_avium_FUN_039980-T1
273	Prunus_avium_FUN_001042-T1;Prunus_avium_FUN_003954-T1;Prunus_avium_FUN_004883-T1;Prunus_avium_FUN_040083-T1;Prunus_avium_FUN_040171-T1;Prunus_avium_FUN_040192-T1
274	Prunus_avium_FUN_000072-T1;Prunus_avium_FUN_000074-T1;Prunus_avium_FUN_000075-T1;Prunus_avium_FUN_000076-T1;Prunus_avium_FUN_034778-T1;Prunus_avium_FUN_034783-T1
275	Prunus_avium_FUN_003158-T1;Prunus_avium_FUN_009428-T1;Prunus_avium_FUN_009490-T1;Prunus_avium_FUN_009564-T1;Prunus_avium_FUN_009578-T1;Prunus_avium_FUN_010751-T1;Prunus_avium_FUN_014636-T1;Prunus_avium_FUN_014994-T1;Prunus_avium_FUN_015262-T1;Prunus_avium_FUN_015331-T1;Prunus_avium_FUN_019587-T1;Prunus_avium_FUN_020178-T1;Prunus_avium_FUN_020319-T1;Prunus_avium_FUN_020473-T1;Prunus_avium_FUN_0206…
276	Prunus_avium_FUN_006164-T1;Prunus_avium_FUN_006399-T1;Prunus_avium_FUN_006405-T1;Prunus_avium_FUN_006407-T2;Prunus_avium_FUN_006411-T1;Prunus_avium_FUN_006546-T1;Prunus_avium_FUN_006560-T1;Prunus_avium_FUN_034879-T1
277	Prunus_avium_FUN_004755-T1;Prunus_avium_FUN_007673-T1;Prunus_avium_FUN_007778-T1;Prunus_avium_FUN_015881-T1;Prunus_avium_FUN_026569-T1;Prunus_avium_FUN_026570-T1;Prunus_avium_FUN_030252-T1
278	Prunus_avium_FUN_004215-T1;Prunus_avium_FUN_012459-T1;Prunus_avium_FUN_017437-T1;Prunus_avium_FUN_018757-T1;Prunus_avium_FUN_026198-T1
279	Prunus_avium_FUN_032120-T1;Prunus_avium_FUN_033816-T1;Prunus_avium_FUN_033817-T1;Prunus_avium_FUN_036298-T1;Prunus_avium_FUN_036299-T1;Prunus_avium_FUN_036458-T1;Prunus_avium_FUN_036459-T1;Prunus_avium_FUN_036460-T1
281	Prunus_avium_FUN_000829-T1;Prunus_avium_FUN_001563-T1;Prunus_avium_FUN_001967-T1;Prunus_avium_FUN_001973-T1;Prunus_avium_FUN_001982-T1;Prunus_avium_FUN_002300-T1;Prunus_avium_FUN_002823-T1;Prunus_avium_FUN_002865-T1;Prunus_avium_FUN_002876-T1;Prunus_avium_FUN_003018-T1;Prunus_avium_FUN_003331-T1;Prunus_avium_FUN_005725-T1;Prunus_avium_FUN_007569-T1;Prunus_avium_FUN_007939-T1;Prunus_avium_FUN_0079…
282	Prunus_avium_FUN_002893-T1;Prunus_avium_FUN_003181-T1;Prunus_avium_FUN_003297-T1;Prunus_avium_FUN_003300-T1;Prunus_avium_FUN_003301-T1;Prunus_avium_FUN_007221-T1;Prunus_avium_FUN_008484-T1;Prunus_avium_FUN_008602-T1;Prunus_avium_FUN_008913-T1;Prunus_avium_FUN_009125-T1;Prunus_avium_FUN_009344-T1;Prunus_avium_FUN_009404-T1;Prunus_avium_FUN_010397-T1;Prunus_avium_FUN_010455-T1;Prunus_avium_FUN_0104…
283	Prunus_avium_FUN_012167-T1;Prunus_avium_FUN_019153-T1;Prunus_avium_FUN_020521-T1;Prunus_avium_FUN_021871-T1;Prunus_avium_FUN_025513-T1;Prunus_avium_FUN_037630-T1
284	Prunus_avium_FUN_000473-T1;Prunus_avium_FUN_000529-T1;Prunus_avium_FUN_001649-T1;Prunus_avium_FUN_001775-T1;Prunus_avium_FUN_001845-T1;Prunus_avium_FUN_002260-T1;Prunus_avium_FUN_003691-T1;Prunus_avium_FUN_003984-T1;Prunus_avium_FUN_005600-T1;Prunus_avium_FUN_009472-T1;Prunus_avium_FUN_009940-T1;Prunus_avium_FUN_010413-T1;Prunus_avium_FUN_012602-T1;Prunus_avium_FUN_012736-T1;Prunus_avium_FUN_0133…
285	Prunus_avium_FUN_020053-T1;Prunus_avium_FUN_028977-T1;Prunus_avium_FUN_029011-T1
286	Prunus_avium_FUN_035026-T1
287	Prunus_avium_FUN_019059-T1;Prunus_avium_FUN_019063-T1;Prunus_avium_FUN_019069-T1;Prunus_avium_FUN_019070-T1;Prunus_avium_FUN_019072-T1;Prunus_avium_FUN_019073-T1;Prunus_avium_FUN_028695-T1;Prunus_avium_FUN_028781-T1;Prunus_avium_FUN_040042-T1
288	Prunus_avium_FUN_029646-T1;Prunus_avium_FUN_039929-T1;Prunus_avium_FUN_040124-T1;Prunus_avium_FUN_040164-T1;Prunus_avium_FUN_040165-T1
289	Prunus_avium_FUN_038471-T1;Prunus_avium_FUN_038472-T1;Prunus_avium_FUN_038473-T1;Prunus_avium_FUN_038474-T1;Prunus_avium_FUN_038475-T1;Prunus_avium_FUN_038476-T1;Prunus_avium_FUN_038477-T1;Prunus_avium_FUN_038480-T1;Prunus_avium_FUN_038481-T1
290	Prunus_avium_FUN_031771-T1;Prunus_avium_FUN_031778-T1;Prunus_avium_FUN_031780-T1;Prunus_avium_FUN_031781-T1;Prunus_avium_FUN_031782-T1;Prunus_avium_FUN_031784-T1;Prunus_avium_FUN_031785-T1;Prunus_avium_FUN_040258-T1
291	Prunus_avium_FUN_012781-T1
292	Prunus_avium_FUN_000421-T1;Prunus_avium_FUN_012229-T1;Prunus_avium_FUN_022432-T1;Prunus_avium_FUN_022663-T3;Prunus_avium_FUN_022972-T1;Prunus_avium_FUN_025174-T1
293	Prunus_avium_FUN_005492-T1;Prunus_avium_FUN_005493-T1;Prunus_avium_FUN_017312-T1;Prunus_avium_FUN_017376-T1
294	Prunus_avium_FUN_029048-T1;Prunus_avium_FUN_029049-T1;Prunus_avium_FUN_037333-T1;Prunus_avium_FUN_037334-T1;Prunus_avium_FUN_037335-T1;Prunus_avium_FUN_037336-T1;Prunus_avium_FUN_037341-T1;Prunus_avium_FUN_037342-T1;Prunus_avium_FUN_037343-T1;Prunus_avium_FUN_037344-T1;Prunus_avium_FUN_037345-T1;Prunus_avium_FUN_037362-T1;Prunus_avium_FUN_037364-T1;Prunus_avium_FUN_037365-T1;Prunus_avium_FUN_0373…
295	Prunus_avium_FUN_036601-T1
296	Prunus_avium_FUN_011378-T1;Prunus_avium_FUN_012105-T1;Prunus_avium_FUN_012816-T1;Prunus_avium_FUN_012817-T1;Prunus_avium_FUN_019184-T1;Prunus_avium_FUN_021839-T1;Prunus_avium_FUN_025072-T1
297	Prunus_avium_FUN_004663-T1;Prunus_avium_FUN_004666-T1;Prunus_avium_FUN_004719-T1;Prunus_avium_FUN_004720-T1;Prunus_avium_FUN_004721-T1;Prunus_avium_FUN_007709-T1;Prunus_avium_FUN_015815-T1;Prunus_avium_FUN_015816-T1
298	Prunus_avium_FUN_005183-T1;Prunus_avium_FUN_009474-T1;Prunus_avium_FUN_010429-T1;Prunus_avium_FUN_030271-T1;Prunus_avium_FUN_036445-T1;Prunus_avium_FUN_038787-T1;Prunus_avium_FUN_038790-T1
299	Prunus_avium_FUN_040094-T1
300	Prunus_avium_FUN_039932-T1
301	Prunus_avium_FUN_001539-T1;Prunus_avium_FUN_001944-T1;Prunus_avium_FUN_002259-T1;Prunus_avium_FUN_002274-T1;Prunus_avium_FUN_002319-T1;Prunus_avium_FUN_002350-T1;Prunus_avium_FUN_002494-T1;Prunus_avium_FUN_002546-T1;Prunus_avium_FUN_002773-T1;Prunus_avium_FUN_002829-T1;Prunus_avium_FUN_002867-T1;Prunus_avium_FUN_002905-T1;Prunus_avium_FUN_002957-T1;Prunus_avium_FUN_002964-T1;Prunus_avium_FUN_0029…
302	Prunus_avium_FUN_000857-T1;Prunus_avium_FUN_000859-T1;Prunus_avium_FUN_032340-T1;Prunus_avium_FUN_032341-T1;Prunus_avium_FUN_032342-T1;Prunus_avium_FUN_032343-T1;Prunus_avium_FUN_032344-T1;Prunus_avium_FUN_032345-T1;Prunus_avium_FUN_032346-T1
303	Prunus_avium_FUN_003767-T1;Prunus_avium_FUN_005479-T1;Prunus_avium_FUN_005480-T1;Prunus_avium_FUN_005481-T1;Prunus_avium_FUN_033884-T1;Prunus_avium_FUN_033885-T1;Prunus_avium_FUN_033887-T1;Prunus_avium_FUN_033888-T1;Prunus_avium_FUN_033889-T1;Prunus_avium_FUN_033890-T1;Prunus_avium_FUN_033891-T1;Prunus_avium_FUN_037752-T1
304	Prunus_avium_FUN_003787-T1;Prunus_avium_FUN_013286-T1;Prunus_avium_FUN_022811-T1;Prunus_avium_FUN_022812-T1;Prunus_avium_FUN_022813-T1;Prunus_avium_FUN_022816-T1;Prunus_avium_FUN_022817-T1;Prunus_avium_FUN_022818-T1;Prunus_avium_FUN_036354-T1
305	Prunus_avium_FUN_007209-T1;Prunus_avium_FUN_017472-T1;Prunus_avium_FUN_018338-T1;Prunus_avium_FUN_021422-T1;Prunus_avium_FUN_030116-T1;Prunus_avium_FUN_036173-T1
306	Prunus_avium_FUN_012508-T1;Prunus_avium_FUN_012524-T1;Prunus_avium_FUN_012546-T1;Prunus_avium_FUN_012548-T1;Prunus_avium_FUN_012549-T1;Prunus_avium_FUN_012550-T1;Prunus_avium_FUN_013853-T1;Prunus_avium_FUN_015803-T1;Prunus_avium_FUN_037828-T1
307	Prunus_avium_FUN_018823-T1;Prunus_avium_FUN_018824-T1;Prunus_avium_FUN_018825-T1;Prunus_avium_FUN_018826-T1;Prunus_avium_FUN_018827-T1;Prunus_avium_FUN_018828-T1;Prunus_avium_FUN_018829-T1
308	Prunus_avium_FUN_000235-T1;Prunus_avium_FUN_000727-T1;Prunus_avium_FUN_001081-T1;Prunus_avium_FUN_004041-T1;Prunus_avium_FUN_004072-T1;Prunus_avium_FUN_007990-T1;Prunus_avium_FUN_011885-T1;Prunus_avium_FUN_017239-T1;Prunus_avium_FUN_018859-T1;Prunus_avium_FUN_020018-T1;Prunus_avium_FUN_020489-T1;Prunus_avium_FUN_020490-T1;Prunus_avium_FUN_020914-T1;Prunus_avium_FUN_021065-T1;Prunus_avium_FUN_0212…
309	Prunus_avium_FUN_001031-T1;Prunus_avium_FUN_002247-T1;Prunus_avium_FUN_002344-T1;Prunus_avium_FUN_002897-T1;Prunus_avium_FUN_003460-T1;Prunus_avium_FUN_007574-T1;Prunus_avium_FUN_008516-T1;Prunus_avium_FUN_008716-T1;Prunus_avium_FUN_009246-T1;Prunus_avium_FUN_010153-T1;Prunus_avium_FUN_015832-T1;Prunus_avium_FUN_016853-T1;Prunus_avium_FUN_019948-T1;Prunus_avium_FUN_020828-T1;Prunus_avium_FUN_0209…
310	Prunus_avium_FUN_016311-T1;Prunus_avium_FUN_016312-T1;Prunus_avium_FUN_016319-T1;Prunus_avium_FUN_016326-T1;Prunus_avium_FUN_016328-T1;Prunus_avium_FUN_016329-T1;Prunus_avium_FUN_016330-T1;Prunus_avium_FUN_016331-T1;Prunus_avium_FUN_016333-T1;Prunus_avium_FUN_016334-T1;Prunus_avium_FUN_016335-T1
311	Prunus_avium_FUN_000767-T1;Prunus_avium_FUN_001101-T1;Prunus_avium_FUN_002752-T1;Prunus_avium_FUN_002805-T1;Prunus_avium_FUN_005830-T1;Prunus_avium_FUN_009107-T1;Prunus_avium_FUN_009144-T1;Prunus_avium_FUN_009187-T1;Prunus_avium_FUN_013995-T1;Prunus_avium_FUN_014086-T1;Prunus_avium_FUN_015797-T1;Prunus_avium_FUN_020973-T1;Prunus_avium_FUN_024200-T1;Prunus_avium_FUN_024203-T1;Prunus_avium_FUN_0277…
312	Prunus_avium_FUN_001485-T1;Prunus_avium_FUN_002384-T1;Prunus_avium_FUN_011240-T1;Prunus_avium_FUN_012072-T1;Prunus_avium_FUN_012073-T1;Prunus_avium_FUN_012074-T1;Prunus_avium_FUN_012076-T1;Prunus_avium_FUN_012079-T1;Prunus_avium_FUN_012083-T1;Prunus_avium_FUN_012085-T1;Prunus_avium_FUN_012338-T1;Prunus_avium_FUN_022581-T1;Prunus_avium_FUN_031703-T1;Prunus_avium_FUN_031967-T1;Prunus_avium_FUN_0319…
313	Prunus_avium_FUN_013394-T1;Prunus_avium_FUN_016125-T1;Prunus_avium_FUN_016126-T1;Prunus_avium_FUN_016539-T1;Prunus_avium_FUN_019973-T1;Prunus_avium_FUN_032400-T1;Prunus_avium_FUN_032401-T1;Prunus_avium_FUN_040092-T1
314	Prunus_avium_FUN_024947-T1;Prunus_avium_FUN_024948-T1;Prunus_avium_FUN_024949-T1;Prunus_avium_FUN_024953-T1;Prunus_avium_FUN_024954-T1;Prunus_avium_FUN_024955-T1;Prunus_avium_FUN_024956-T1;Prunus_avium_FUN_024957-T1;Prunus_avium_FUN_030519-T1
316	Prunus_avium_FUN_014605-T1;Prunus_avium_FUN_014608-T1;Prunus_avium_FUN_014609-T1;Prunus_avium_FUN_014616-T1;Prunus_avium_FUN_014618-T1;Prunus_avium_FUN_014619-T1;Prunus_avium_FUN_014661-T1;Prunus_avium_FUN_014668-T1;Prunus_avium_FUN_014835-T1;Prunus_avium_FUN_014842-T1;Prunus_avium_FUN_015121-T1;Prunus_avium_FUN_015122-T1;Prunus_avium_FUN_015131-T1
317	Prunus_avium_FUN_007745-T2;Prunus_avium_FUN_007749-T1;Prunus_avium_FUN_007755-T1;Prunus_avium_FUN_007756-T1;Prunus_avium_FUN_007757-T1
318	Prunus_avium_FUN_000160-T1;Prunus_avium_FUN_022714-T1;Prunus_avium_FUN_022717-T1;Prunus_avium_FUN_022718-T1;Prunus_avium_FUN_022719-T1;Prunus_avium_FUN_022721-T1
319	Prunus_avium_FUN_000275-T1;Prunus_avium_FUN_000276-T1;Prunus_avium_FUN_000278-T1;Prunus_avium_FUN_010122-T1;Prunus_avium_FUN_031070-T1
321	Prunus_avium_FUN_011474-T1;Prunus_avium_FUN_019292-T1;Prunus_avium_FUN_019305-T1;Prunus_avium_FUN_025157-T1;Prunus_avium_FUN_039833-T1
322	Prunus_avium_FUN_010070-T1;Prunus_avium_FUN_012039-T1;Prunus_avium_FUN_019177-T1;Prunus_avium_FUN_021852-T1;Prunus_avium_FUN_024592-T1;Prunus_avium_FUN_025487-T1
323	Prunus_avium_FUN_005202-T1;Prunus_avium_FUN_010701-T1;Prunus_avium_FUN_025939-T1;Prunus_avium_FUN_030259-T1;Prunus_avium_FUN_038776-T1
324	Prunus_avium_FUN_013674-T1;Prunus_avium_FUN_021648-T1
325	Prunus_avium_FUN_012250-T1;Prunus_avium_FUN_012251-T1;Prunus_avium_FUN_012252-T1;Prunus_avium_FUN_033576-T1
326	Prunus_avium_FUN_003386-T1;Prunus_avium_FUN_026777-T1
327	Prunus_avium_FUN_036017-T1;Prunus_avium_FUN_036982-T1;Prunus_avium_FUN_036983-T1;Prunus_avium_FUN_036987-T1;Prunus_avium_FUN_036990-T1;Prunus_avium_FUN_036991-T1;Prunus_avium_FUN_036993-T1;Prunus_avium_FUN_037002-T1;Prunus_avium_FUN_037013-T1;Prunus_avium_FUN_037016-T1;Prunus_avium_FUN_037030-T1
328	Prunus_avium_FUN_001015-T1;Prunus_avium_FUN_007396-T1;Prunus_avium_FUN_008056-T1;Prunus_avium_FUN_008059-T1;Prunus_avium_FUN_008444-T1;Prunus_avium_FUN_008446-T1;Prunus_avium_FUN_017040-T1;Prunus_avium_FUN_021899-T1;Prunus_avium_FUN_029492-T1;Prunus_avium_FUN_034805-T1
329	Prunus_avium_FUN_007806-T1;Prunus_avium_FUN_008559-T1;Prunus_avium_FUN_008563-T1;Prunus_avium_FUN_020395-T1;Prunus_avium_FUN_020622-T1;Prunus_avium_FUN_024070-T1;Prunus_avium_FUN_024074-T1;Prunus_avium_FUN_029081-T1;Prunus_avium_FUN_035391-T1;Prunus_avium_FUN_036978-T1
330	Prunus_avium_FUN_000728-T1;Prunus_avium_FUN_007571-T1;Prunus_avium_FUN_009684-T1;Prunus_avium_FUN_018860-T1;Prunus_avium_FUN_020491-T1;Prunus_avium_FUN_034881-T1;Prunus_avium_FUN_036060-T1;Prunus_avium_FUN_038175-T1
331	Prunus_avium_FUN_000080-T1;Prunus_avium_FUN_001555-T1;Prunus_avium_FUN_009557-T1;Prunus_avium_FUN_030718-T1;Prunus_avium_FUN_032831-T1
332	Prunus_avium_FUN_003833-T1;Prunus_avium_FUN_006432-T1;Prunus_avium_FUN_033193-T1;Prunus_avium_FUN_037763-T1
334	Prunus_avium_FUN_018381-T1;Prunus_avium_FUN_018382-T1;Prunus_avium_FUN_037571-T1;Prunus_avium_FUN_037572-T1
335	Prunus_avium_FUN_009029-T1;Prunus_avium_FUN_036749-T1
336	Prunus_avium_FUN_038014-T1;Prunus_avium_FUN_038055-T1;Prunus_avium_FUN_038058-T1;Prunus_avium_FUN_038074-T1;Prunus_avium_FUN_038082-T1;Prunus_avium_FUN_038083-T1;Prunus_avium_FUN_038100-T1
337	Prunus_avium_FUN_001374-T1;Prunus_avium_FUN_001541-T1;Prunus_avium_FUN_001731-T1;Prunus_avium_FUN_001735-T1;Prunus_avium_FUN_001737-T1;Prunus_avium_FUN_011256-T1;Prunus_avium_FUN_011261-T1;Prunus_avium_FUN_011318-T1;Prunus_avium_FUN_011319-T1;Prunus_avium_FUN_024374-T1;Prunus_avium_FUN_024377-T1;Prunus_avium_FUN_024378-T1;Prunus_avium_FUN_027190-T1;Prunus_avium_FUN_027943-T1;Prunus_avium_FUN_0279…
338	Prunus_avium_FUN_000003-T1;Prunus_avium_FUN_001185-T1;Prunus_avium_FUN_001456-T1;Prunus_avium_FUN_002219-T1;Prunus_avium_FUN_002732-T1;Prunus_avium_FUN_002748-T1;Prunus_avium_FUN_003058-T1;Prunus_avium_FUN_003083-T1;Prunus_avium_FUN_003305-T1;Prunus_avium_FUN_003417-T1;Prunus_avium_FUN_003566-T1;Prunus_avium_FUN_003582-T1;Prunus_avium_FUN_003584-T1;Prunus_avium_FUN_003703-T1;Prunus_avium_FUN_0038…
339	Prunus_avium_FUN_001377-T1;Prunus_avium_FUN_008992-T1;Prunus_avium_FUN_011688-T1;Prunus_avium_FUN_015204-T1;Prunus_avium_FUN_021160-T1;Prunus_avium_FUN_021297-T1;Prunus_avium_FUN_023707-T1;Prunus_avium_FUN_028498-T1;Prunus_avium_FUN_032219-T1;Prunus_avium_FUN_033374-T1;Prunus_avium_FUN_034982-T1;Prunus_avium_FUN_034984-T1;Prunus_avium_FUN_034988-T1;Prunus_avium_FUN_034989-T1
340	Prunus_avium_FUN_019754-T1;Prunus_avium_FUN_034250-T1;Prunus_avium_FUN_034254-T1;Prunus_avium_FUN_034255-T1;Prunus_avium_FUN_034352-T1;Prunus_avium_FUN_034380-T1;Prunus_avium_FUN_034602-T1;Prunus_avium_FUN_034610-T1
341	Prunus_avium_FUN_001584-T1;Prunus_avium_FUN_003341-T1;Prunus_avium_FUN_008303-T1;Prunus_avium_FUN_009048-T1;Prunus_avium_FUN_009049-T1;Prunus_avium_FUN_009519-T1;Prunus_avium_FUN_009828-T1;Prunus_avium_FUN_010813-T1;Prunus_avium_FUN_012547-T1;Prunus_avium_FUN_012749-T1;Prunus_avium_FUN_013812-T1;Prunus_avium_FUN_014130-T1;Prunus_avium_FUN_015039-T1;Prunus_avium_FUN_015150-T1;Prunus_avium_FUN_0151…
342	Prunus_avium_FUN_001976-T1;Prunus_avium_FUN_015274-T1;Prunus_avium_FUN_016062-T1;Prunus_avium_FUN_018587-T1;Prunus_avium_FUN_019872-T1;Prunus_avium_FUN_020066-T1;Prunus_avium_FUN_023987-T1;Prunus_avium_FUN_028652-T1;Prunus_avium_FUN_029881-T1;Prunus_avium_FUN_034240-T1;Prunus_avium_FUN_035580-T1;Prunus_avium_FUN_036506-T1;Prunus_avium_FUN_038061-T1
343	Prunus_avium_FUN_002772-T1;Prunus_avium_FUN_003231-T1;Prunus_avium_FUN_003501-T1;Prunus_avium_FUN_004106-T1;Prunus_avium_FUN_008606-T1;Prunus_avium_FUN_008627-T1;Prunus_avium_FUN_009110-T1;Prunus_avium_FUN_009132-T1;Prunus_avium_FUN_009675-T1;Prunus_avium_FUN_009810-T1;Prunus_avium_FUN_009954-T1;Prunus_avium_FUN_010037-T1;Prunus_avium_FUN_010193-T1;Prunus_avium_FUN_011193-T1;Prunus_avium_FUN_0146…
344	Prunus_avium_FUN_001696-T1;Prunus_avium_FUN_001700-T1;Prunus_avium_FUN_001702-T1;Prunus_avium_FUN_001703-T1;Prunus_avium_FUN_001704-T1;Prunus_avium_FUN_007692-T1;Prunus_avium_FUN_007760-T1;Prunus_avium_FUN_031196-T1
345	Prunus_avium_FUN_015040-T1;Prunus_avium_FUN_032122-T1;Prunus_avium_FUN_032253-T1;Prunus_avium_FUN_032282-T1;Prunus_avium_FUN_033598-T1;Prunus_avium_FUN_033807-T1
346	Prunus_avium_FUN_021401-T1;Prunus_avium_FUN_035001-T1;Prunus_avium_FUN_039847-T1;Prunus_avium_FUN_039853-T1
347	Prunus_avium_FUN_019094-T1;Prunus_avium_FUN_019279-T1;Prunus_avium_FUN_019280-T1;Prunus_avium_FUN_021926-T1;Prunus_avium_FUN_021929-T1;Prunus_avium_FUN_021951-T1;Prunus_avium_FUN_021954-T1
348	Prunus_avium_FUN_004390-T1;Prunus_avium_FUN_008797-T1;Prunus_avium_FUN_018020-T1;Prunus_avium_FUN_028798-T1;Prunus_avium_FUN_031673-T1
349	Prunus_avium_FUN_010055-T1;Prunus_avium_FUN_019671-T1;Prunus_avium_FUN_019677-T1;Prunus_avium_FUN_019678-T1;Prunus_avium_FUN_019681-T1;Prunus_avium_FUN_019707-T1;Prunus_avium_FUN_019711-T1;Prunus_avium_FUN_019712-T1;Prunus_avium_FUN_019714-T1;Prunus_avium_FUN_038178-T1
351	Prunus_avium_FUN_000730-T1;Prunus_avium_FUN_000731-T1;Prunus_avium_FUN_023074-T1;Prunus_avium_FUN_024932-T1;Prunus_avium_FUN_025006-T1;Prunus_avium_FUN_031910-T1
352	Prunus_avium_FUN_013569-T1;Prunus_avium_FUN_014477-T1;Prunus_avium_FUN_019273-T1;Prunus_avium_FUN_019313-T1;Prunus_avium_FUN_019331-T1;Prunus_avium_FUN_019341-T1;Prunus_avium_FUN_027392-T1
354	Prunus_avium_FUN_001134-T1;Prunus_avium_FUN_001171-T1;Prunus_avium_FUN_001202-T1;Prunus_avium_FUN_018771-T1;Prunus_avium_FUN_018790-T1;Prunus_avium_FUN_019314-T1;Prunus_avium_FUN_019402-T1;Prunus_avium_FUN_019403-T1;Prunus_avium_FUN_029305-T1;Prunus_avium_FUN_029359-T1;Prunus_avium_FUN_029385-T1
355	Prunus_avium_FUN_005888-T1;Prunus_avium_FUN_005889-T1;Prunus_avium_FUN_005892-T1;Prunus_avium_FUN_005893-T1;Prunus_avium_FUN_005897-T1;Prunus_avium_FUN_029917-T1;Prunus_avium_FUN_029919-T1;Prunus_avium_FUN_029968-T1;Prunus_avium_FUN_029971-T1;Prunus_avium_FUN_035029-T1
356	Prunus_avium_FUN_007718-T2;Prunus_avium_FUN_008243-T1;Prunus_avium_FUN_008260-T1;Prunus_avium_FUN_019842-T1;Prunus_avium_FUN_019843-T2;Prunus_avium_FUN_019844-T1
357	Prunus_avium_FUN_018106-T1;Prunus_avium_FUN_023958-T1;Prunus_avium_FUN_027986-T1
358	Prunus_avium_FUN_008079-T1;Prunus_avium_FUN_008080-T1;Prunus_avium_FUN_008084-T1;Prunus_avium_FUN_014758-T1;Prunus_avium_FUN_014928-T1;Prunus_avium_FUN_020910-T1;Prunus_avium_FUN_034595-T1;Prunus_avium_FUN_034596-T1;Prunus_avium_FUN_034598-T1;Prunus_avium_FUN_036306-T1
359	Prunus_avium_FUN_024971-T1;Prunus_avium_FUN_024975-T1;Prunus_avium_FUN_025454-T1;Prunus_avium_FUN_025455-T1;Prunus_avium_FUN_025456-T1;Prunus_avium_FUN_025458-T1;Prunus_avium_FUN_025461-T1
360	Prunus_avium_FUN_005015-T1;Prunus_avium_FUN_008475-T1;Prunus_avium_FUN_018803-T1;Prunus_avium_FUN_018804-T1;Prunus_avium_FUN_018805-T1;Prunus_avium_FUN_032382-T1
361	Prunus_avium_FUN_008212-T1;Prunus_avium_FUN_008213-T1;Prunus_avium_FUN_008703-T1;Prunus_avium_FUN_008704-T1;Prunus_avium_FUN_008711-T1;Prunus_avium_FUN_008712-T1;Prunus_avium_FUN_008713-T1;Prunus_avium_FUN_011758-T1;Prunus_avium_FUN_011760-T1;Prunus_avium_FUN_023060-T1;Prunus_avium_FUN_024716-T1;Prunus_avium_FUN_026710-T1;Prunus_avium_FUN_033957-T1;Prunus_avium_FUN_034233-T1;Prunus_avium_FUN_0391…
362	Prunus_avium_FUN_005503-T1;Prunus_avium_FUN_006053-T1;Prunus_avium_FUN_029610-T1;Prunus_avium_FUN_029611-T1;Prunus_avium_FUN_029613-T1;Prunus_avium_FUN_029614-T1
364	Prunus_avium_FUN_001030-T1;Prunus_avium_FUN_002345-T1;Prunus_avium_FUN_002896-T1;Prunus_avium_FUN_003461-T1;Prunus_avium_FUN_007573-T1;Prunus_avium_FUN_008515-T1;Prunus_avium_FUN_008717-T1;Prunus_avium_FUN_009863-T1;Prunus_avium_FUN_010125-T1;Prunus_avium_FUN_010152-T1;Prunus_avium_FUN_015447-T1;Prunus_avium_FUN_015833-T1;Prunus_avium_FUN_016854-T1;Prunus_avium_FUN_020428-T1;Prunus_avium_FUN_0204…
365	Prunus_avium_FUN_014207-T1;Prunus_avium_FUN_014208-T1;Prunus_avium_FUN_014209-T1;Prunus_avium_FUN_014210-T1;Prunus_avium_FUN_014212-T1;Prunus_avium_FUN_033350-T1;Prunus_avium_FUN_038341-T1
366	Prunus_avium_FUN_017055-T1;Prunus_avium_FUN_017061-T1;Prunus_avium_FUN_017062-T1;Prunus_avium_FUN_017063-T1;Prunus_avium_FUN_017064-T1;Prunus_avium_FUN_017065-T1;Prunus_avium_FUN_017066-T1;Prunus_avium_FUN_024909-T1
367	Prunus_avium_FUN_027902-T1;Prunus_avium_FUN_038357-T1;Prunus_avium_FUN_038360-T1;Prunus_avium_FUN_038361-T1;Prunus_avium_FUN_038362-T1;Prunus_avium_FUN_038363-T1;Prunus_avium_FUN_038364-T1;Prunus_avium_FUN_038367-T1;Prunus_avium_FUN_038368-T1;Prunus_avium_FUN_038369-T1
368	Prunus_avium_FUN_011672-T1;Prunus_avium_FUN_013033-T1;Prunus_avium_FUN_029615-T1;Prunus_avium_FUN_036972-T1;Prunus_avium_FUN_038424-T1
369	Prunus_avium_FUN_024931-T1;Prunus_avium_FUN_024933-T1;Prunus_avium_FUN_024934-T1;Prunus_avium_FUN_024935-T1;Prunus_avium_FUN_024936-T1;Prunus_avium_FUN_024938-T1;Prunus_avium_FUN_035875-T1;Prunus_avium_FUN_035925-T1;Prunus_avium_FUN_035990-T1;Prunus_avium_FUN_035996-T1
370	Prunus_avium_FUN_011451-T1;Prunus_avium_FUN_012853-T1;Prunus_avium_FUN_012854-T1;Prunus_avium_FUN_012856-T1;Prunus_avium_FUN_027759-T1
372	Prunus_avium_FUN_001402-T1;Prunus_avium_FUN_002171-T1;Prunus_avium_FUN_002196-T1;Prunus_avium_FUN_003663-T1;Prunus_avium_FUN_003814-T1;Prunus_avium_FUN_004224-T1;Prunus_avium_FUN_009312-T1;Prunus_avium_FUN_009496-T1;Prunus_avium_FUN_009768-T1;Prunus_avium_FUN_009778-T1;Prunus_avium_FUN_009793-T1;Prunus_avium_FUN_015826-T1;Prunus_avium_FUN_016082-T1;Prunus_avium_FUN_018755-T1;Prunus_avium_FUN_0190…
373	Prunus_avium_FUN_000440-T1;Prunus_avium_FUN_018846-T1;Prunus_avium_FUN_022980-T1;Prunus_avium_FUN_030933-T1;Prunus_avium_FUN_032656-T1;Prunus_avium_FUN_032733-T1
374	Prunus_avium_FUN_004182-T1;Prunus_avium_FUN_011273-T1;Prunus_avium_FUN_012778-T1;Prunus_avium_FUN_024505-T1;Prunus_avium_FUN_026161-T1
375	Prunus_avium_FUN_006471-T1;Prunus_avium_FUN_006472-T1;Prunus_avium_FUN_006621-T1;Prunus_avium_FUN_023080-T1;Prunus_avium_FUN_023081-T1;Prunus_avium_FUN_039659-T1;Prunus_avium_FUN_039660-T1;Prunus_avium_FUN_039661-T1
376	Prunus_avium_FUN_006362-T1;Prunus_avium_FUN_007955-T1;Prunus_avium_FUN_008054-T1;Prunus_avium_FUN_009326-T1;Prunus_avium_FUN_020212-T1;Prunus_avium_FUN_023825-T1;Prunus_avium_FUN_024004-T1;Prunus_avium_FUN_028526-T1;Prunus_avium_FUN_034690-T1;Prunus_avium_FUN_035915-T1;Prunus_avium_FUN_035982-T1;Prunus_avium_FUN_037787-T1
377	Prunus_avium_FUN_002951-T1;Prunus_avium_FUN_003184-T1;Prunus_avium_FUN_003295-T1;Prunus_avium_FUN_009330-T1;Prunus_avium_FUN_009331-T1;Prunus_avium_FUN_010513-T1;Prunus_avium_FUN_010809-T1;Prunus_avium_FUN_014784-T1;Prunus_avium_FUN_014947-T1;Prunus_avium_FUN_017886-T1;Prunus_avium_FUN_028375-T1;Prunus_avium_FUN_028723-T1;Prunus_avium_FUN_028801-T1;Prunus_avium_FUN_029282-T1;Prunus_avium_FUN_0346…
378	Prunus_avium_FUN_025370-T1;Prunus_avium_FUN_029050-T1;Prunus_avium_FUN_029051-T1;Prunus_avium_FUN_029052-T1;Prunus_avium_FUN_029054-T1
379	Prunus_avium_FUN_000361-T1;Prunus_avium_FUN_000362-T1;Prunus_avium_FUN_000363-T1;Prunus_avium_FUN_000364-T1;Prunus_avium_FUN_000366-T1;Prunus_avium_FUN_031000-T1;Prunus_avium_FUN_031001-T1;Prunus_avium_FUN_031003-T1
380	Prunus_avium_FUN_013813-T1;Prunus_avium_FUN_013817-T1;Prunus_avium_FUN_013820-T1;Prunus_avium_FUN_013821-T1;Prunus_avium_FUN_032836-T1
381	Prunus_avium_FUN_011381-T1;Prunus_avium_FUN_011386-T1;Prunus_avium_FUN_011389-T1;Prunus_avium_FUN_035049-T1
382	Prunus_avium_FUN_011571-T1;Prunus_avium_FUN_011572-T1;Prunus_avium_FUN_025269-T1;Prunus_avium_FUN_025270-T1;Prunus_avium_FUN_025271-T1;Prunus_avium_FUN_025272-T1
383	Prunus_avium_FUN_008950-T1;Prunus_avium_FUN_030131-T1;Prunus_avium_FUN_030132-T1;Prunus_avium_FUN_030190-T1;Prunus_avium_FUN_030191-T1
384	Prunus_avium_FUN_000280-T1;Prunus_avium_FUN_026646-T1;Prunus_avium_FUN_030724-T1;Prunus_avium_FUN_031067-T1
386	Prunus_avium_FUN_000932-T1;Prunus_avium_FUN_003383-T1;Prunus_avium_FUN_003387-T1;Prunus_avium_FUN_003391-T1;Prunus_avium_FUN_004968-T1;Prunus_avium_FUN_029502-T1;Prunus_avium_FUN_029503-T1;Prunus_avium_FUN_029508-T1
387	Prunus_avium_FUN_001659-T1;Prunus_avium_FUN_002197-T1;Prunus_avium_FUN_002779-T1;Prunus_avium_FUN_002954-T1;Prunus_avium_FUN_003381-T1;Prunus_avium_FUN_004218-T1;Prunus_avium_FUN_006060-T1;Prunus_avium_FUN_008487-T1;Prunus_avium_FUN_008596-T1;Prunus_avium_FUN_009311-T1;Prunus_avium_FUN_009497-T1;Prunus_avium_FUN_009770-T1;Prunus_avium_FUN_010660-T1;Prunus_avium_FUN_013748-T1;Prunus_avium_FUN_0144…
388	Prunus_avium_FUN_031671-T1;Prunus_avium_FUN_031676-T1
389	Prunus_avium_FUN_029766-T1;Prunus_avium_FUN_038371-T1;Prunus_avium_FUN_038379-T1
390	Prunus_avium_FUN_004792-T1;Prunus_avium_FUN_004793-T1;Prunus_avium_FUN_004794-T1;Prunus_avium_FUN_004795-T1;Prunus_avium_FUN_004806-T1
391	Prunus_avium_FUN_001257-T1;Prunus_avium_FUN_001272-T1;Prunus_avium_FUN_025230-T1
392	Prunus_avium_FUN_022543-T1;Prunus_avium_FUN_039939-T1;Prunus_avium_FUN_040060-T1;Prunus_avium_FUN_040105-T3;Prunus_avium_FUN_040139-T2
393	Prunus_avium_FUN_011023-T1;Prunus_avium_FUN_011027-T1;Prunus_avium_FUN_011028-T1;Prunus_avium_FUN_024814-T1;Prunus_avium_FUN_024816-T1
394	Prunus_avium_FUN_003640-T1;Prunus_avium_FUN_017763-T1;Prunus_avium_FUN_017764-T1;Prunus_avium_FUN_017765-T1;Prunus_avium_FUN_025708-T1
395	Prunus_avium_FUN_025064-T1;Prunus_avium_FUN_025065-T1;Prunus_avium_FUN_025066-T1
396	Prunus_avium_FUN_000082-T1;Prunus_avium_FUN_023043-T1
397	Prunus_avium_FUN_014127-T1;Prunus_avium_FUN_024804-T1;Prunus_avium_FUN_024805-T1;Prunus_avium_FUN_024861-T1;Prunus_avium_FUN_024862-T1;Prunus_avium_FUN_024863-T1;Prunus_avium_FUN_024864-T1;Prunus_avium_FUN_024866-T1
398	Prunus_avium_FUN_034571-T1
399	Prunus_avium_FUN_012237-T1;Prunus_avium_FUN_012238-T1;Prunus_avium_FUN_024290-T1;Prunus_avium_FUN_024981-T1;Prunus_avium_FUN_027540-T1;Prunus_avium_FUN_027542-T1;Prunus_avium_FUN_027604-T1;Prunus_avium_FUN_028166-T1
400	Prunus_avium_FUN_007370-T1;Prunus_avium_FUN_013620-T1;Prunus_avium_FUN_013700-T1;Prunus_avium_FUN_014020-T1;Prunus_avium_FUN_014021-T1;Prunus_avium_FUN_014968-T1;Prunus_avium_FUN_014973-T1;Prunus_avium_FUN_014976-T1;Prunus_avium_FUN_015015-T1;Prunus_avium_FUN_015016-T1;Prunus_avium_FUN_015857-T1;Prunus_avium_FUN_015858-T1;Prunus_avium_FUN_015879-T1;Prunus_avium_FUN_024400-T1;Prunus_avium_FUN_0244…
401	Prunus_avium_FUN_013808-T1;Prunus_avium_FUN_013811-T1;Prunus_avium_FUN_013816-T1;Prunus_avium_FUN_013818-T1;Prunus_avium_FUN_013819-T1;Prunus_avium_FUN_032837-T1
402	Prunus_avium_FUN_002936-T1;Prunus_avium_FUN_002937-T1;Prunus_avium_FUN_009254-T1;Prunus_avium_FUN_009255-T1;Prunus_avium_FUN_009716-T1;Prunus_avium_FUN_009786-T1;Prunus_avium_FUN_009839-T1;Prunus_avium_FUN_024819-T1;Prunus_avium_FUN_027933-T1;Prunus_avium_FUN_028987-T1;Prunus_avium_FUN_029017-T1;Prunus_avium_FUN_030680-T1;Prunus_avium_FUN_034398-T1;Prunus_avium_FUN_034797-T1;Prunus_avium_FUN_0377…
403	Prunus_avium_FUN_008022-T1;Prunus_avium_FUN_016129-T1;Prunus_avium_FUN_016162-T1;Prunus_avium_FUN_018425-T1;Prunus_avium_FUN_018426-T1;Prunus_avium_FUN_035504-T1
404	Prunus_avium_FUN_006700-T1;Prunus_avium_FUN_006701-T1;Prunus_avium_FUN_006702-T1;Prunus_avium_FUN_006704-T1;Prunus_avium_FUN_030251-T1;Prunus_avium_FUN_035293-T1;Prunus_avium_FUN_035312-T1
405	Prunus_avium_FUN_029265-T1;Prunus_avium_FUN_029266-T1;Prunus_avium_FUN_029267-T1;Prunus_avium_FUN_029269-T1;Prunus_avium_FUN_029270-T1;Prunus_avium_FUN_029273-T1;Prunus_avium_FUN_029274-T1;Prunus_avium_FUN_029275-T1;Prunus_avium_FUN_029277-T1;Prunus_avium_FUN_029278-T1;Prunus_avium_FUN_029283-T1;Prunus_avium_FUN_029284-T1;Prunus_avium_FUN_029323-T1;Prunus_avium_FUN_029324-T1;Prunus_avium_FUN_0293…
406	Prunus_avium_FUN_019102-T1;Prunus_avium_FUN_019103-T1;Prunus_avium_FUN_019106-T1
407	Prunus_avium_FUN_000964-T1;Prunus_avium_FUN_002686-T1;Prunus_avium_FUN_036070-T1
410	Prunus_avium_FUN_007337-T1;Prunus_avium_FUN_017319-T1;Prunus_avium_FUN_017383-T1;Prunus_avium_FUN_030592-T1;Prunus_avium_FUN_030625-T1;Prunus_avium_FUN_031330-T1
411	Prunus_avium_FUN_004830-T1;Prunus_avium_FUN_011052-T1;Prunus_avium_FUN_012666-T1;Prunus_avium_FUN_012667-T1;Prunus_avium_FUN_012668-T1
412	Prunus_avium_FUN_007526-T1;Prunus_avium_FUN_007528-T1;Prunus_avium_FUN_007530-T1;Prunus_avium_FUN_007557-T1;Prunus_avium_FUN_007559-T1;Prunus_avium_FUN_007560-T1;Prunus_avium_FUN_007562-T1
413	Prunus_avium_FUN_007175-T1;Prunus_avium_FUN_021362-T1
414	Prunus_avium_FUN_012669-T1;Prunus_avium_FUN_012671-T1;Prunus_avium_FUN_021443-T1;Prunus_avium_FUN_021445-T1;Prunus_avium_FUN_021446-T1;Prunus_avium_FUN_021447-T1;Prunus_avium_FUN_036111-T1
415	Prunus_avium_FUN_025301-T1;Prunus_avium_FUN_025302-T1;Prunus_avium_FUN_025308-T1;Prunus_avium_FUN_025309-T1;Prunus_avium_FUN_025310-T1;Prunus_avium_FUN_025311-T1;Prunus_avium_FUN_025312-T1
416	Prunus_avium_FUN_011393-T1;Prunus_avium_FUN_019006-T1;Prunus_avium_FUN_019009-T2;Prunus_avium_FUN_022056-T1;Prunus_avium_FUN_025089-T1
417	Prunus_avium_FUN_003499-T1;Prunus_avium_FUN_012119-T1;Prunus_avium_FUN_017845-T1;Prunus_avium_FUN_025635-T1
418	Prunus_avium_FUN_002786-T2;Prunus_avium_FUN_002787-T1;Prunus_avium_FUN_002789-T1;Prunus_avium_FUN_002792-T1;Prunus_avium_FUN_013507-T1;Prunus_avium_FUN_013508-T1;Prunus_avium_FUN_022260-T1
419	Prunus_avium_FUN_017257-T1;Prunus_avium_FUN_017258-T1;Prunus_avium_FUN_017259-T1;Prunus_avium_FUN_017264-T1;Prunus_avium_FUN_017265-T1
420	Prunus_avium_FUN_006760-T1;Prunus_avium_FUN_029579-T1;Prunus_avium_FUN_029580-T1;Prunus_avium_FUN_029581-T1;Prunus_avium_FUN_029582-T1;Prunus_avium_FUN_029583-T1;Prunus_avium_FUN_029586-T1;Prunus_avium_FUN_029587-T1
421	Prunus_avium_FUN_004096-T1;Prunus_avium_FUN_006983-T1;Prunus_avium_FUN_021127-T1;Prunus_avium_FUN_021130-T1;Prunus_avium_FUN_021135-T1;Prunus_avium_FUN_021140-T1;Prunus_avium_FUN_021142-T1;Prunus_avium_FUN_021146-T1;Prunus_avium_FUN_021147-T1;Prunus_avium_FUN_021149-T1;Prunus_avium_FUN_021159-T1;Prunus_avium_FUN_021163-T1
422	Prunus_avium_FUN_001481-T1;Prunus_avium_FUN_002225-T1;Prunus_avium_FUN_002251-T1;Prunus_avium_FUN_002333-T1;Prunus_avium_FUN_002652-T1;Prunus_avium_FUN_002863-T1;Prunus_avium_FUN_002864-T1;Prunus_avium_FUN_002947-T1;Prunus_avium_FUN_003581-T1;Prunus_avium_FUN_009457-T1;Prunus_avium_FUN_009683-T1;Prunus_avium_FUN_009725-T1;Prunus_avium_FUN_010114-T1;Prunus_avium_FUN_014775-T1;Prunus_avium_FUN_0155…
423	Prunus_avium_FUN_003813-T1;Prunus_avium_FUN_003817-T1;Prunus_avium_FUN_003818-T1;Prunus_avium_FUN_006747-T1;Prunus_avium_FUN_006748-T1;Prunus_avium_FUN_006749-T1;Prunus_avium_FUN_006750-T1;Prunus_avium_FUN_006751-T1;Prunus_avium_FUN_006752-T1
424	Prunus_avium_FUN_030628-T1;Prunus_avium_FUN_030633-T1;Prunus_avium_FUN_030635-T1;Prunus_avium_FUN_030638-T1;Prunus_avium_FUN_030639-T2;Prunus_avium_FUN_030642-T1
425	Prunus_avium_FUN_001664-T1;Prunus_avium_FUN_001665-T1;Prunus_avium_FUN_001667-T1;Prunus_avium_FUN_001668-T1
427	Prunus_avium_FUN_000556-T1;Prunus_avium_FUN_000558-T1;Prunus_avium_FUN_008939-T1;Prunus_avium_FUN_010362-T1;Prunus_avium_FUN_027091-T1;Prunus_avium_FUN_027309-T1;Prunus_avium_FUN_034976-T1;Prunus_avium_FUN_039036-T1;Prunus_avium_FUN_039037-T1
428	Prunus_avium_FUN_002044-T1;Prunus_avium_FUN_002639-T1;Prunus_avium_FUN_002656-T1;Prunus_avium_FUN_002665-T1;Prunus_avium_FUN_002742-T1;Prunus_avium_FUN_002900-T1;Prunus_avium_FUN_006859-T1;Prunus_avium_FUN_007936-T1;Prunus_avium_FUN_009759-T1;Prunus_avium_FUN_009822-T1;Prunus_avium_FUN_010200-T1;Prunus_avium_FUN_014473-T1;Prunus_avium_FUN_014651-T1;Prunus_avium_FUN_014825-T1;Prunus_avium_FUN_0179…
429	Prunus_avium_FUN_018799-T1;Prunus_avium_FUN_037811-T1;Prunus_avium_FUN_037812-T1;Prunus_avium_FUN_038350-T1;Prunus_avium_FUN_038352-T1;Prunus_avium_FUN_038353-T1;Prunus_avium_FUN_038354-T1
430	Prunus_avium_FUN_000204-T1;Prunus_avium_FUN_000205-T1;Prunus_avium_FUN_000206-T1;Prunus_avium_FUN_000208-T1;Prunus_avium_FUN_022842-T1
431	Prunus_avium_FUN_021999-T1;Prunus_avium_FUN_022000-T1;Prunus_avium_FUN_022003-T1;Prunus_avium_FUN_022005-T1;Prunus_avium_FUN_022007-T1
432	Prunus_avium_FUN_030004-T1;Prunus_avium_FUN_030009-T1;Prunus_avium_FUN_030010-T1;Prunus_avium_FUN_040046-T1
433	Prunus_avium_FUN_000135-T1;Prunus_avium_FUN_001802-T1;Prunus_avium_FUN_001806-T1;Prunus_avium_FUN_001818-T1;Prunus_avium_FUN_001819-T1;Prunus_avium_FUN_004177-T1;Prunus_avium_FUN_004191-T1;Prunus_avium_FUN_004192-T1;Prunus_avium_FUN_014168-T1;Prunus_avium_FUN_014289-T1;Prunus_avium_FUN_019443-T1
434	Prunus_avium_FUN_000411-T1;Prunus_avium_FUN_000412-T1;Prunus_avium_FUN_030961-T1;Prunus_avium_FUN_030962-T1
435	Prunus_avium_FUN_010748-T1;Prunus_avium_FUN_010749-T1;Prunus_avium_FUN_010750-T1;Prunus_avium_FUN_010755-T1;Prunus_avium_FUN_010757-T1;Prunus_avium_FUN_010763-T1;Prunus_avium_FUN_010765-T1
436	Prunus_avium_FUN_015865-T1;Prunus_avium_FUN_028151-T1;Prunus_avium_FUN_028152-T1;Prunus_avium_FUN_039251-T1;Prunus_avium_FUN_039253-T1;Prunus_avium_FUN_039254-T1;Prunus_avium_FUN_039257-T1;Prunus_avium_FUN_039258-T1
437	Prunus_avium_FUN_001235-T1;Prunus_avium_FUN_003907-T1;Prunus_avium_FUN_013402-T1;Prunus_avium_FUN_022558-T1;Prunus_avium_FUN_031319-T1
438	Prunus_avium_FUN_016971-T1;Prunus_avium_FUN_022493-T1;Prunus_avium_FUN_022497-T1
440	Prunus_avium_FUN_001964-T1;Prunus_avium_FUN_001966-T1;Prunus_avium_FUN_001968-T1;Prunus_avium_FUN_002001-T1;Prunus_avium_FUN_002003-T1;Prunus_avium_FUN_002010-T1
441	Prunus_avium_FUN_033645-T1;Prunus_avium_FUN_033646-T1;Prunus_avium_FUN_033647-T1;Prunus_avium_FUN_033649-T1;Prunus_avium_FUN_033650-T1
442	Prunus_avium_FUN_003726-T2;Prunus_avium_FUN_016490-T1;Prunus_avium_FUN_018548-T1;Prunus_avium_FUN_025736-T1
443	Prunus_avium_FUN_001084-T1;Prunus_avium_FUN_002572-T1;Prunus_avium_FUN_002590-T1;Prunus_avium_FUN_010841-T2;Prunus_avium_FUN_013101-T1;Prunus_avium_FUN_027439-T1;Prunus_avium_FUN_037536-T1
445	Prunus_avium_FUN_024133-T1;Prunus_avium_FUN_028150-T1;Prunus_avium_FUN_028159-T1;Prunus_avium_FUN_028182-T1;Prunus_avium_FUN_028191-T1;Prunus_avium_FUN_034209-T1;Prunus_avium_FUN_034489-T1;Prunus_avium_FUN_034556-T1
446	Prunus_avium_FUN_001983-T1;Prunus_avium_FUN_002243-T1;Prunus_avium_FUN_002265-T1;Prunus_avium_FUN_002273-T1;Prunus_avium_FUN_002320-T1;Prunus_avium_FUN_002530-T1;Prunus_avium_FUN_002648-T1;Prunus_avium_FUN_002824-T1;Prunus_avium_FUN_003277-T1;Prunus_avium_FUN_003689-T1;Prunus_avium_FUN_004803-T1;Prunus_avium_FUN_007444-T1;Prunus_avium_FUN_007983-T1;Prunus_avium_FUN_008881-T1;Prunus_avium_FUN_0094…
447	Prunus_avium_FUN_000610-T1;Prunus_avium_FUN_022945-T1;Prunus_avium_FUN_030791-T1;Prunus_avium_FUN_039192-T1
448	Prunus_avium_FUN_014380-T1;Prunus_avium_FUN_016336-T1;Prunus_avium_FUN_016341-T1;Prunus_avium_FUN_020061-T1;Prunus_avium_FUN_032929-T1;Prunus_avium_FUN_032930-T1;Prunus_avium_FUN_033184-T1;Prunus_avium_FUN_033185-T1;Prunus_avium_FUN_033187-T1
449	Prunus_avium_FUN_003763-T1;Prunus_avium_FUN_003766-T1;Prunus_avium_FUN_003768-T1
450	Prunus_avium_FUN_032158-T1;Prunus_avium_FUN_032159-T1;Prunus_avium_FUN_032160-T1;Prunus_avium_FUN_032161-T1
451	Prunus_avium_FUN_005293-T1;Prunus_avium_FUN_029227-T1;Prunus_avium_FUN_029228-T1;Prunus_avium_FUN_029232-T1;Prunus_avium_FUN_029233-T1
452	Prunus_avium_FUN_013706-T1;Prunus_avium_FUN_013707-T1;Prunus_avium_FUN_013708-T1;Prunus_avium_FUN_013709-T1;Prunus_avium_FUN_013710-T1;Prunus_avium_FUN_013715-T1;Prunus_avium_FUN_013716-T1;Prunus_avium_FUN_013718-T1;Prunus_avium_FUN_013720-T1
453	Prunus_avium_FUN_021312-T1;Prunus_avium_FUN_030840-T1;Prunus_avium_FUN_032498-T1;Prunus_avium_FUN_032499-T1;Prunus_avium_FUN_032501-T1;Prunus_avium_FUN_032502-T1
454	Prunus_avium_FUN_012322-T1;Prunus_avium_FUN_012323-T1;Prunus_avium_FUN_018908-T1;Prunus_avium_FUN_018909-T1
455	Prunus_avium_FUN_007211-T1;Prunus_avium_FUN_007212-T1;Prunus_avium_FUN_007213-T1;Prunus_avium_FUN_007218-T1;Prunus_avium_FUN_007219-T1
456	Prunus_avium_FUN_019420-T1;Prunus_avium_FUN_019422-T1;Prunus_avium_FUN_019427-T1;Prunus_avium_FUN_033995-T1
457	Prunus_avium_FUN_015935-T1;Prunus_avium_FUN_015937-T1;Prunus_avium_FUN_015939-T1;Prunus_avium_FUN_015975-T1;Prunus_avium_FUN_015978-T1;Prunus_avium_FUN_015980-T1;Prunus_avium_FUN_015981-T1
458	Prunus_avium_FUN_016728-T1;Prunus_avium_FUN_024810-T1;Prunus_avium_FUN_034265-T1
459	Prunus_avium_FUN_006799-T1;Prunus_avium_FUN_022119-T1
460	Prunus_avium_FUN_038842-T1;Prunus_avium_FUN_038843-T1;Prunus_avium_FUN_038844-T1;Prunus_avium_FUN_038845-T1;Prunus_avium_FUN_038849-T1
461	Prunus_avium_FUN_001466-T1;Prunus_avium_FUN_001467-T1;Prunus_avium_FUN_001469-T1;Prunus_avium_FUN_001471-T1;Prunus_avium_FUN_001474-T1;Prunus_avium_FUN_022661-T1
462	Prunus_avium_FUN_006330-T1;Prunus_avium_FUN_006332-T1;Prunus_avium_FUN_006339-T1;Prunus_avium_FUN_006340-T1;Prunus_avium_FUN_006342-T1;Prunus_avium_FUN_006348-T1;Prunus_avium_FUN_006351-T1;Prunus_avium_FUN_006352-T1;Prunus_avium_FUN_006353-T1
463	Prunus_avium_FUN_012909-T1;Prunus_avium_FUN_012910-T1
464	Prunus_avium_FUN_001181-T1;Prunus_avium_FUN_013393-T1;Prunus_avium_FUN_022516-T1;Prunus_avium_FUN_038344-T1
465	Prunus_avium_FUN_008291-T1;Prunus_avium_FUN_008292-T1;Prunus_avium_FUN_008293-T1;Prunus_avium_FUN_008294-T1;Prunus_avium_FUN_008296-T1;Prunus_avium_FUN_008297-T1
466	Prunus_avium_FUN_004111-T1
468	Prunus_avium_FUN_003508-T1;Prunus_avium_FUN_017841-T1;Prunus_avium_FUN_025645-T1
469	Prunus_avium_FUN_002140-T1;Prunus_avium_FUN_017553-T1;Prunus_avium_FUN_021024-T1;Prunus_avium_FUN_031006-T1
470	Prunus_avium_FUN_040320-T1;Prunus_avium_FUN_040321-T1
471	Prunus_avium_FUN_032605-T1;Prunus_avium_FUN_032606-T1;Prunus_avium_FUN_032607-T1;Prunus_avium_FUN_032608-T1;Prunus_avium_FUN_032610-T1;Prunus_avium_FUN_032612-T1;Prunus_avium_FUN_032614-T1;Prunus_avium_FUN_032690-T1;Prunus_avium_FUN_032693-T1
472	Prunus_avium_FUN_011786-T1;Prunus_avium_FUN_017554-T1;Prunus_avium_FUN_017555-T1;Prunus_avium_FUN_017558-T1;Prunus_avium_FUN_017571-T1;Prunus_avium_FUN_017572-T1;Prunus_avium_FUN_017573-T1;Prunus_avium_FUN_035547-T1
473	Prunus_avium_FUN_018455-T1;Prunus_avium_FUN_018457-T1;Prunus_avium_FUN_018460-T1;Prunus_avium_FUN_018464-T1;Prunus_avium_FUN_018465-T1
474	Prunus_avium_FUN_011884-T1;Prunus_avium_FUN_028081-T1;Prunus_avium_FUN_028082-T1;Prunus_avium_FUN_028096-T1;Prunus_avium_FUN_028103-T1;Prunus_avium_FUN_028104-T1
475	Prunus_avium_FUN_010688-T1;Prunus_avium_FUN_012554-T1;Prunus_avium_FUN_012555-T1;Prunus_avium_FUN_028472-T1
476	Prunus_avium_FUN_000831-T1;Prunus_avium_FUN_018884-T1;Prunus_avium_FUN_022208-T1;Prunus_avium_FUN_022209-T1;Prunus_avium_FUN_040263-T1
477	Prunus_avium_FUN_027127-T1
478	Prunus_avium_FUN_001613-T1;Prunus_avium_FUN_002959-T1;Prunus_avium_FUN_023001-T1
479	Prunus_avium_FUN_031822-T1;Prunus_avium_FUN_031823-T1;Prunus_avium_FUN_031825-T1;Prunus_avium_FUN_031826-T1
480	Prunus_avium_FUN_019464-T1;Prunus_avium_FUN_021671-T1;Prunus_avium_FUN_037978-T1
481	Prunus_avium_FUN_007477-T1;Prunus_avium_FUN_016429-T1;Prunus_avium_FUN_016430-T1
482	Prunus_avium_FUN_036569-T1
483	Prunus_avium_FUN_000116-T1;Prunus_avium_FUN_031083-T1;Prunus_avium_FUN_031084-T1;Prunus_avium_FUN_031085-T1;Prunus_avium_FUN_031086-T1
484	Prunus_avium_FUN_000086-T1;Prunus_avium_FUN_000203-T1;Prunus_avium_FUN_016801-T1;Prunus_avium_FUN_016804-T1;Prunus_avium_FUN_017466-T1;Prunus_avium_FUN_017652-T1;Prunus_avium_FUN_027798-T1
485	Prunus_avium_FUN_000466-T1;Prunus_avium_FUN_008472-T1;Prunus_avium_FUN_010453-T1;Prunus_avium_FUN_012928-T1;Prunus_avium_FUN_014995-T1;Prunus_avium_FUN_016076-T1;Prunus_avium_FUN_016079-T1;Prunus_avium_FUN_016453-T1;Prunus_avium_FUN_019347-T1;Prunus_avium_FUN_020362-T1;Prunus_avium_FUN_025304-T1;Prunus_avium_FUN_025306-T1;Prunus_avium_FUN_027036-T1;Prunus_avium_FUN_027225-T1;Prunus_avium_FUN_0278…
486	Prunus_avium_FUN_037581-T1;Prunus_avium_FUN_037615-T1;Prunus_avium_FUN_037617-T1;Prunus_avium_FUN_037644-T1;Prunus_avium_FUN_037654-T1;Prunus_avium_FUN_037910-T1
488	Prunus_avium_FUN_011917-T1;Prunus_avium_FUN_019441-T1;Prunus_avium_FUN_021682-T1;Prunus_avium_FUN_030276-T1
489	Prunus_avium_FUN_021034-T1;Prunus_avium_FUN_021035-T1;Prunus_avium_FUN_021041-T1;Prunus_avium_FUN_021053-T1;Prunus_avium_FUN_021062-T1;Prunus_avium_FUN_032875-T1;Prunus_avium_FUN_032878-T1
490	Prunus_avium_FUN_001343-T1;Prunus_avium_FUN_001454-T1;Prunus_avium_FUN_008283-T1;Prunus_avium_FUN_009948-T1;Prunus_avium_FUN_010068-T1;Prunus_avium_FUN_011032-T1;Prunus_avium_FUN_015502-T1;Prunus_avium_FUN_017958-T1;Prunus_avium_FUN_018019-T1;Prunus_avium_FUN_020378-T1;Prunus_avium_FUN_021308-T1;Prunus_avium_FUN_024860-T1;Prunus_avium_FUN_028039-T1;Prunus_avium_FUN_028042-T1;Prunus_avium_FUN_0280…
491	Prunus_avium_FUN_016464-T1;Prunus_avium_FUN_018634-T1;Prunus_avium_FUN_031518-T1
492	Prunus_avium_FUN_001482-T1;Prunus_avium_FUN_001489-T1;Prunus_avium_FUN_031364-T1;Prunus_avium_FUN_039920-T1
493	Prunus_avium_FUN_013784-T1;Prunus_avium_FUN_039114-T1;Prunus_avium_FUN_039117-T1;Prunus_avium_FUN_039118-T1;Prunus_avium_FUN_039119-T1;Prunus_avium_FUN_039121-T1;Prunus_avium_FUN_039122-T1
495	Prunus_avium_FUN_001946-T1;Prunus_avium_FUN_002023-T1;Prunus_avium_FUN_002181-T1;Prunus_avium_FUN_002921-T1;Prunus_avium_FUN_003124-T1;Prunus_avium_FUN_003257-T1;Prunus_avium_FUN_007952-T1;Prunus_avium_FUN_008533-T1;Prunus_avium_FUN_008534-T1;Prunus_avium_FUN_008599-T1;Prunus_avium_FUN_009436-T1;Prunus_avium_FUN_009513-T1;Prunus_avium_FUN_009553-T1;Prunus_avium_FUN_009981-T1;Prunus_avium_FUN_0102…
496	Prunus_avium_FUN_004047-T1;Prunus_avium_FUN_018371-T1;Prunus_avium_FUN_025993-T1;Prunus_avium_FUN_037551-T1
497	Prunus_avium_FUN_004634-T1;Prunus_avium_FUN_004635-T1;Prunus_avium_FUN_004689-T1;Prunus_avium_FUN_004690-T1;Prunus_avium_FUN_015798-T1;Prunus_avium_FUN_026494-T1;Prunus_avium_FUN_026526-T1
498	Prunus_avium_FUN_034205-T1;Prunus_avium_FUN_034206-T1;Prunus_avium_FUN_034207-T1;Prunus_avium_FUN_034208-T1;Prunus_avium_FUN_040280-T1;Prunus_avium_FUN_040281-T1
499	Prunus_avium_FUN_014961-T1;Prunus_avium_FUN_014963-T1;Prunus_avium_FUN_029201-T1;Prunus_avium_FUN_029202-T1
501	Prunus_avium_FUN_005551-T1;Prunus_avium_FUN_005552-T1;Prunus_avium_FUN_005553-T1;Prunus_avium_FUN_005555-T1;Prunus_avium_FUN_017025-T1;Prunus_avium_FUN_029616-T1;Prunus_avium_FUN_029621-T1;Prunus_avium_FUN_029622-T1
503	Prunus_avium_FUN_016820-T1;Prunus_avium_FUN_016825-T1;Prunus_avium_FUN_016826-T1;Prunus_avium_FUN_016852-T1;Prunus_avium_FUN_016866-T1;Prunus_avium_FUN_016867-T1
504	Prunus_avium_FUN_000300-T1;Prunus_avium_FUN_006372-T1;Prunus_avium_FUN_011682-T1;Prunus_avium_FUN_039536-T1
505	Prunus_avium_FUN_000146-T1;Prunus_avium_FUN_011963-T1;Prunus_avium_FUN_019369-T1;Prunus_avium_FUN_019373-T1
506	Prunus_avium_FUN_005228-T1;Prunus_avium_FUN_005236-T1;Prunus_avium_FUN_007614-T1;Prunus_avium_FUN_009788-T1;Prunus_avium_FUN_011636-T1;Prunus_avium_FUN_030203-T1
507	Prunus_avium_FUN_025484-T1;Prunus_avium_FUN_025485-T1;Prunus_avium_FUN_025486-T1
508	Prunus_avium_FUN_038648-T1;Prunus_avium_FUN_038649-T1;Prunus_avium_FUN_038650-T1;Prunus_avium_FUN_038712-T1
509	Prunus_avium_FUN_014128-T1;Prunus_avium_FUN_021351-T1;Prunus_avium_FUN_040238-T1
510	Prunus_avium_FUN_001328-T1;Prunus_avium_FUN_008672-T1;Prunus_avium_FUN_013467-T1;Prunus_avium_FUN_015473-T1;Prunus_avium_FUN_015556-T1;Prunus_avium_FUN_022217-T1;Prunus_avium_FUN_023012-T1;Prunus_avium_FUN_023213-T1;Prunus_avium_FUN_023355-T1;Prunus_avium_FUN_024455-T1;Prunus_avium_FUN_026870-T1;Prunus_avium_FUN_027027-T1;Prunus_avium_FUN_029489-T1;Prunus_avium_FUN_036303-T1
511	Prunus_avium_FUN_002607-T1;Prunus_avium_FUN_002972-T1;Prunus_avium_FUN_003244-T1;Prunus_avium_FUN_003274-T1;Prunus_avium_FUN_008616-T1;Prunus_avium_FUN_008754-T1;Prunus_avium_FUN_008872-T1;Prunus_avium_FUN_009241-T1;Prunus_avium_FUN_015622-T1;Prunus_avium_FUN_020196-T1;Prunus_avium_FUN_023630-T1;Prunus_avium_FUN_028548-T1;Prunus_avium_FUN_028706-T1;Prunus_avium_FUN_034992-T1;Prunus_avium_FUN_0365…
512	Prunus_avium_FUN_011595-T1;Prunus_avium_FUN_012945-T1;Prunus_avium_FUN_012946-T1
513	Prunus_avium_FUN_011484-T1;Prunus_avium_FUN_012877-T1;Prunus_avium_FUN_025164-T1
514	Prunus_avium_FUN_003191-T1;Prunus_avium_FUN_013357-T2;Prunus_avium_FUN_022480-T1;Prunus_avium_FUN_022481-T1
515	Prunus_avium_FUN_007129-T1;Prunus_avium_FUN_021320-T1;Prunus_avium_FUN_021323-T1;Prunus_avium_FUN_021324-T1;Prunus_avium_FUN_021325-T1;Prunus_avium_FUN_021326-T1;Prunus_avium_FUN_021327-T1
516	Prunus_avium_FUN_006074-T1;Prunus_avium_FUN_012608-T1;Prunus_avium_FUN_014000-T1;Prunus_avium_FUN_039319-T1
517	Prunus_avium_FUN_016740-T1;Prunus_avium_FUN_016741-T1;Prunus_avium_FUN_031708-T1;Prunus_avium_FUN_031709-T1;Prunus_avium_FUN_031710-T1
518	Prunus_avium_FUN_005141-T1;Prunus_avium_FUN_016717-T1;Prunus_avium_FUN_030338-T1
519	Prunus_avium_FUN_023906-T1
520	Prunus_avium_FUN_027427-T1;Prunus_avium_FUN_030317-T1;Prunus_avium_FUN_038819-T1;Prunus_avium_FUN_039955-T1
521	Prunus_avium_FUN_017305-T1;Prunus_avium_FUN_017306-T1;Prunus_avium_FUN_017307-T1;Prunus_avium_FUN_017308-T1;Prunus_avium_FUN_017370-T1;Prunus_avium_FUN_017371-T1;Prunus_avium_FUN_017372-T1;Prunus_avium_FUN_017373-T1;Prunus_avium_FUN_037793-T1
522	Prunus_avium_FUN_019862-T1;Prunus_avium_FUN_033470-T1;Prunus_avium_FUN_033490-T1;Prunus_avium_FUN_033497-T1;Prunus_avium_FUN_033498-T1
523	Prunus_avium_FUN_000287-T1;Prunus_avium_FUN_000288-T1;Prunus_avium_FUN_000289-T1;Prunus_avium_FUN_000291-T1;Prunus_avium_FUN_000294-T1;Prunus_avium_FUN_000295-T1;Prunus_avium_FUN_000296-T1
524	Prunus_avium_FUN_032867-T1;Prunus_avium_FUN_033190-T1;Prunus_avium_FUN_033238-T1;Prunus_avium_FUN_034173-T1;Prunus_avium_FUN_034329-T1;Prunus_avium_FUN_034330-T1;Prunus_avium_FUN_034332-T1
525	Prunus_avium_FUN_005921-T1;Prunus_avium_FUN_005922-T1;Prunus_avium_FUN_005925-T1;Prunus_avium_FUN_005928-T1;Prunus_avium_FUN_005929-T1;Prunus_avium_FUN_005930-T1
527	Prunus_avium_FUN_009603-T1;Prunus_avium_FUN_023548-T1;Prunus_avium_FUN_028402-T1;Prunus_avium_FUN_036114-T1
528	Prunus_avium_FUN_005273-T1;Prunus_avium_FUN_006735-T1;Prunus_avium_FUN_029160-T1;Prunus_avium_FUN_038720-T1
529	Prunus_avium_FUN_019146-T1;Prunus_avium_FUN_021884-T1
530	Prunus_avium_FUN_012842-T1;Prunus_avium_FUN_025118-T1;Prunus_avium_FUN_025120-T1;Prunus_avium_FUN_025121-T1;Prunus_avium_FUN_025122-T1;Prunus_avium_FUN_025123-T1
531	Prunus_avium_FUN_007195-T1;Prunus_avium_FUN_007196-T1;Prunus_avium_FUN_029071-T1;Prunus_avium_FUN_029078-T1;Prunus_avium_FUN_029083-T1;Prunus_avium_FUN_029085-T1;Prunus_avium_FUN_029088-T1;Prunus_avium_FUN_029091-T1;Prunus_avium_FUN_029098-T1;Prunus_avium_FUN_029099-T1;Prunus_avium_FUN_030801-T1
532	Prunus_avium_FUN_004914-T1;Prunus_avium_FUN_004915-T1;Prunus_avium_FUN_004916-T1;Prunus_avium_FUN_026639-T1;Prunus_avium_FUN_026640-T1
534	Prunus_avium_FUN_006075-T1;Prunus_avium_FUN_006809-T1;Prunus_avium_FUN_014005-T1;Prunus_avium_FUN_039328-T1;Prunus_avium_FUN_039329-T1
535	Prunus_avium_FUN_019026-T1;Prunus_avium_FUN_019027-T1;Prunus_avium_FUN_019029-T1;Prunus_avium_FUN_019030-T1;Prunus_avium_FUN_019031-T2;Prunus_avium_FUN_019032-T1;Prunus_avium_FUN_019033-T1;Prunus_avium_FUN_019034-T1
536	Prunus_avium_FUN_023773-T1;Prunus_avium_FUN_030218-T1;Prunus_avium_FUN_030219-T1;Prunus_avium_FUN_030221-T1;Prunus_avium_FUN_030222-T1;Prunus_avium_FUN_030223-T1;Prunus_avium_FUN_030224-T1
537	Prunus_avium_FUN_013114-T1;Prunus_avium_FUN_013128-T1;Prunus_avium_FUN_021733-T1;Prunus_avium_FUN_028028-T1;Prunus_avium_FUN_028038-T1
538	Prunus_avium_FUN_002855-T1;Prunus_avium_FUN_012028-T1;Prunus_avium_FUN_012029-T1;Prunus_avium_FUN_012030-T1;Prunus_avium_FUN_012032-T1;Prunus_avium_FUN_012035-T1;Prunus_avium_FUN_012036-T1
539	Prunus_avium_FUN_007312-T1;Prunus_avium_FUN_007313-T1;Prunus_avium_FUN_007315-T1;Prunus_avium_FUN_007383-T1;Prunus_avium_FUN_014971-T1;Prunus_avium_FUN_014972-T1;Prunus_avium_FUN_014991-T1;Prunus_avium_FUN_034469-T1;Prunus_avium_FUN_034475-T1;Prunus_avium_FUN_034478-T1;Prunus_avium_FUN_034543-T1;Prunus_avium_FUN_034545-T1
540	Prunus_avium_FUN_010010-T1;Prunus_avium_FUN_011024-T1;Prunus_avium_FUN_015938-T1;Prunus_avium_FUN_025182-T1;Prunus_avium_FUN_026618-T1
542	Prunus_avium_FUN_003924-T1;Prunus_avium_FUN_017582-T1;Prunus_avium_FUN_017584-T1;Prunus_avium_FUN_027226-T1;Prunus_avium_FUN_027880-T1
543	Prunus_avium_FUN_009074-T1;Prunus_avium_FUN_009102-T1;Prunus_avium_FUN_009106-T1;Prunus_avium_FUN_009113-T1;Prunus_avium_FUN_009114-T1;Prunus_avium_FUN_009126-T1;Prunus_avium_FUN_009127-T1;Prunus_avium_FUN_009128-T1;Prunus_avium_FUN_009137-T1;Prunus_avium_FUN_009143-T2;Prunus_avium_FUN_009154-T1;Prunus_avium_FUN_009159-T1
544	Prunus_avium_FUN_005704-T1;Prunus_avium_FUN_013868-T1;Prunus_avium_FUN_013869-T1;Prunus_avium_FUN_030106-T1;Prunus_avium_FUN_039215-T1
545	Prunus_avium_FUN_011213-T1;Prunus_avium_FUN_012748-T1;Prunus_avium_FUN_024970-T1
546	Prunus_avium_FUN_020408-T1;Prunus_avium_FUN_027096-T1;Prunus_avium_FUN_027097-T1;Prunus_avium_FUN_027098-T1;Prunus_avium_FUN_027302-T1;Prunus_avium_FUN_027303-T1;Prunus_avium_FUN_027304-T1
547	Prunus_avium_FUN_019779-T1;Prunus_avium_FUN_019782-T1;Prunus_avium_FUN_019783-T1;Prunus_avium_FUN_019787-T1;Prunus_avium_FUN_019789-T1;Prunus_avium_FUN_019790-T1
548	Prunus_avium_FUN_004331-T1;Prunus_avium_FUN_004334-T1;Prunus_avium_FUN_025666-T1;Prunus_avium_FUN_025667-T1;Prunus_avium_FUN_025668-T1
549	Prunus_avium_FUN_015926-T1;Prunus_avium_FUN_015927-T1;Prunus_avium_FUN_015929-T1;Prunus_avium_FUN_026590-T1
550	Prunus_avium_FUN_040025-T1;Prunus_avium_FUN_040257-T2
551	Prunus_avium_FUN_021588-T1;Prunus_avium_FUN_021589-T1;Prunus_avium_FUN_021590-T1;Prunus_avium_FUN_021591-T1;Prunus_avium_FUN_021592-T1
552	Prunus_avium_FUN_012334-T1;Prunus_avium_FUN_018902-T1;Prunus_avium_FUN_022179-T1
553	Prunus_avium_FUN_000259-T1;Prunus_avium_FUN_000260-T1;Prunus_avium_FUN_000261-T1;Prunus_avium_FUN_000262-T1;Prunus_avium_FUN_000263-T1;Prunus_avium_FUN_000264-T1;Prunus_avium_FUN_025583-T1
554	Prunus_avium_FUN_001986-T1;Prunus_avium_FUN_001987-T1;Prunus_avium_FUN_001992-T1;Prunus_avium_FUN_001994-T1;Prunus_avium_FUN_001995-T1;Prunus_avium_FUN_001996-T1
556	Prunus_avium_FUN_001711-T1;Prunus_avium_FUN_034139-T1;Prunus_avium_FUN_039623-T1;Prunus_avium_FUN_039624-T1;Prunus_avium_FUN_039625-T1;Prunus_avium_FUN_039626-T1;Prunus_avium_FUN_039628-T1
558	Prunus_avium_FUN_008012-T1;Prunus_avium_FUN_031791-T1;Prunus_avium_FUN_031798-T1;Prunus_avium_FUN_031800-T1;Prunus_avium_FUN_032649-T1;Prunus_avium_FUN_032726-T1
560	Prunus_avium_FUN_000115-T1;Prunus_avium_FUN_001262-T1;Prunus_avium_FUN_001827-T1;Prunus_avium_FUN_002489-T1;Prunus_avium_FUN_003144-T1;Prunus_avium_FUN_003214-T1;Prunus_avium_FUN_004154-T1;Prunus_avium_FUN_004834-T1;Prunus_avium_FUN_008589-T1;Prunus_avium_FUN_016757-T1;Prunus_avium_FUN_016759-T1;Prunus_avium_FUN_016938-T1;Prunus_avium_FUN_020313-T1;Prunus_avium_FUN_020750-T1;Prunus_avium_FUN_0236…
561	Prunus_avium_FUN_001356-T1;Prunus_avium_FUN_001358-T1;Prunus_avium_FUN_022616-T1;Prunus_avium_FUN_026762-T1;Prunus_avium_FUN_031437-T1
562	Prunus_avium_FUN_010445-T1;Prunus_avium_FUN_015458-T1;Prunus_avium_FUN_032170-T1;Prunus_avium_FUN_032171-T1
563	Prunus_avium_FUN_005972-T1;Prunus_avium_FUN_038385-T1;Prunus_avium_FUN_038386-T1;Prunus_avium_FUN_038387-T1;Prunus_avium_FUN_038388-T1;Prunus_avium_FUN_040314-T1
564	Prunus_avium_FUN_025078-T1;Prunus_avium_FUN_025079-T1;Prunus_avium_FUN_025080-T1;Prunus_avium_FUN_032906-T1;Prunus_avium_FUN_034668-T1
566	Prunus_avium_FUN_018962-T1;Prunus_avium_FUN_018963-T1;Prunus_avium_FUN_018964-T1;Prunus_avium_FUN_018969-T1;Prunus_avium_FUN_018970-T1
567	Prunus_avium_FUN_010560-T1;Prunus_avium_FUN_031311-T1;Prunus_avium_FUN_039875-T1
568	Prunus_avium_FUN_001637-T1;Prunus_avium_FUN_013122-T1;Prunus_avium_FUN_031224-T1;Prunus_avium_FUN_031225-T1
569	Prunus_avium_FUN_023022-T1
570	Prunus_avium_FUN_000186-T1;Prunus_avium_FUN_022850-T1;Prunus_avium_FUN_022851-T1
571	Prunus_avium_FUN_007025-T1;Prunus_avium_FUN_007027-T1;Prunus_avium_FUN_007028-T1;Prunus_avium_FUN_007032-T1;Prunus_avium_FUN_021233-T1
572	Prunus_avium_FUN_005446-T1;Prunus_avium_FUN_030084-T1;Prunus_avium_FUN_030086-T1;Prunus_avium_FUN_030087-T1;Prunus_avium_FUN_030088-T1;Prunus_avium_FUN_030089-T1
573	Prunus_avium_FUN_000067-T1;Prunus_avium_FUN_000665-T1;Prunus_avium_FUN_000717-T1;Prunus_avium_FUN_002160-T1;Prunus_avium_FUN_002794-T1;Prunus_avium_FUN_002795-T1;Prunus_avium_FUN_002830-T1;Prunus_avium_FUN_003241-T1;Prunus_avium_FUN_003262-T1;Prunus_avium_FUN_003612-T1;Prunus_avium_FUN_005090-T1;Prunus_avium_FUN_005838-T1;Prunus_avium_FUN_006462-T1;Prunus_avium_FUN_008499-T1;Prunus_avium_FUN_0094…
574	Prunus_avium_FUN_002109-T4;Prunus_avium_FUN_002117-T2
575	Prunus_avium_FUN_005269-T1;Prunus_avium_FUN_022845-T1
576	Prunus_avium_FUN_004316-T1;Prunus_avium_FUN_015132-T1;Prunus_avium_FUN_032184-T1
577	Prunus_avium_FUN_001691-T1;Prunus_avium_FUN_005025-T1;Prunus_avium_FUN_016022-T1
578	Prunus_avium_FUN_009944-T1;Prunus_avium_FUN_009945-T1;Prunus_avium_FUN_009959-T1;Prunus_avium_FUN_009961-T1;Prunus_avium_FUN_009995-T1;Prunus_avium_FUN_009997-T1;Prunus_avium_FUN_010002-T1;Prunus_avium_FUN_038161-T1
579	Prunus_avium_FUN_017520-T1;Prunus_avium_FUN_017521-T1;Prunus_avium_FUN_017524-T1;Prunus_avium_FUN_017525-T1;Prunus_avium_FUN_017526-T1
580	Prunus_avium_FUN_036680-T1
582	Prunus_avium_FUN_000563-T1;Prunus_avium_FUN_000564-T1;Prunus_avium_FUN_003552-T1;Prunus_avium_FUN_003554-T1;Prunus_avium_FUN_003555-T1;Prunus_avium_FUN_022285-T1
583	Prunus_avium_FUN_023729-T1;Prunus_avium_FUN_023730-T1;Prunus_avium_FUN_023733-T1;Prunus_avium_FUN_023734-T1;Prunus_avium_FUN_023735-T1
586	Prunus_avium_FUN_001499-T1;Prunus_avium_FUN_003495-T1;Prunus_avium_FUN_003981-T1;Prunus_avium_FUN_004420-T1;Prunus_avium_FUN_004716-T1;Prunus_avium_FUN_008710-T1;Prunus_avium_FUN_009195-T1;Prunus_avium_FUN_009219-T1;Prunus_avium_FUN_009237-T1;Prunus_avium_FUN_011746-T1;Prunus_avium_FUN_012273-T1;Prunus_avium_FUN_013754-T1;Prunus_avium_FUN_013755-T1;Prunus_avium_FUN_014099-T1;Prunus_avium_FUN_0141…
587	Prunus_avium_FUN_016755-T1;Prunus_avium_FUN_017052-T1;Prunus_avium_FUN_034155-T1;Prunus_avium_FUN_034247-T1
588	Prunus_avium_FUN_015841-T1;Prunus_avium_FUN_030041-T1;Prunus_avium_FUN_030042-T1;Prunus_avium_FUN_030043-T1;Prunus_avium_FUN_030044-T1
589	Prunus_avium_FUN_008062-T1;Prunus_avium_FUN_018478-T1
590	Prunus_avium_FUN_016495-T2;Prunus_avium_FUN_031542-T1;Prunus_avium_FUN_031543-T1;Prunus_avium_FUN_034672-T1
591	Prunus_avium_FUN_000885-T1;Prunus_avium_FUN_000886-T1;Prunus_avium_FUN_000887-T1;Prunus_avium_FUN_014468-T1
592	Prunus_avium_FUN_000113-T1;Prunus_avium_FUN_000980-T1;Prunus_avium_FUN_000981-T1;Prunus_avium_FUN_000983-T1;Prunus_avium_FUN_000984-T1;Prunus_avium_FUN_000988-T1;Prunus_avium_FUN_000992-T1;Prunus_avium_FUN_000993-T2;Prunus_avium_FUN_001049-T1
594	Prunus_avium_FUN_020397-T1;Prunus_avium_FUN_038846-T1
595	Prunus_avium_FUN_003298-T1;Prunus_avium_FUN_003302-T1;Prunus_avium_FUN_007222-T1;Prunus_avium_FUN_008601-T1;Prunus_avium_FUN_009343-T1;Prunus_avium_FUN_010398-T1;Prunus_avium_FUN_015273-T1;Prunus_avium_FUN_018122-T1;Prunus_avium_FUN_019911-T1;Prunus_avium_FUN_020218-T1;Prunus_avium_FUN_020558-T1;Prunus_avium_FUN_020650-T1;Prunus_avium_FUN_022278-T1;Prunus_avium_FUN_024253-T1;Prunus_avium_FUN_0265…
596	Prunus_avium_FUN_017760-T1;Prunus_avium_FUN_033202-T1;Prunus_avium_FUN_039935-T1;Prunus_avium_FUN_040188-T1
597	Prunus_avium_FUN_004461-T1;Prunus_avium_FUN_004462-T1;Prunus_avium_FUN_004463-T1;Prunus_avium_FUN_004464-T1
598	Prunus_avium_FUN_005174-T1;Prunus_avium_FUN_020400-T1;Prunus_avium_FUN_027172-T1;Prunus_avium_FUN_027234-T1;Prunus_avium_FUN_040245-T1
599	Prunus_avium_FUN_010173-T1;Prunus_avium_FUN_019623-T1;Prunus_avium_FUN_038219-T1
600	Prunus_avium_FUN_024558-T1;Prunus_avium_FUN_031424-T1;Prunus_avium_FUN_033005-T1;Prunus_avium_FUN_033009-T1;Prunus_avium_FUN_033088-T1;Prunus_avium_FUN_033095-T1
601	Prunus_avium_FUN_008154-T1;Prunus_avium_FUN_008174-T1;Prunus_avium_FUN_015522-T1;Prunus_avium_FUN_034677-T1
602	Prunus_avium_FUN_000492-T1;Prunus_avium_FUN_015791-T1;Prunus_avium_FUN_038279-T1
603	Prunus_avium_FUN_001048-T1;Prunus_avium_FUN_001648-T1;Prunus_avium_FUN_002048-T1;Prunus_avium_FUN_010361-T1;Prunus_avium_FUN_026258-T1;Prunus_avium_FUN_028110-T1;Prunus_avium_FUN_036870-T1;Prunus_avium_FUN_040309-T1
604	Prunus_avium_FUN_030148-T1;Prunus_avium_FUN_030149-T1;Prunus_avium_FUN_030150-T1
605	Prunus_avium_FUN_024556-T1;Prunus_avium_FUN_033527-T1;Prunus_avium_FUN_033528-T1;Prunus_avium_FUN_033653-T1;Prunus_avium_FUN_033655-T1;Prunus_avium_FUN_033657-T1;Prunus_avium_FUN_033725-T1;Prunus_avium_FUN_033727-T1;Prunus_avium_FUN_033732-T1
606	Prunus_avium_FUN_018502-T1;Prunus_avium_FUN_018590-T1;Prunus_avium_FUN_039342-T1
607	Prunus_avium_FUN_026155-T1;Prunus_avium_FUN_026158-T1;Prunus_avium_FUN_026159-T1;Prunus_avium_FUN_026167-T1;Prunus_avium_FUN_026168-T1;Prunus_avium_FUN_026178-T1
608	Prunus_avium_FUN_011808-T1;Prunus_avium_FUN_011809-T1;Prunus_avium_FUN_011811-T1;Prunus_avium_FUN_038314-T1;Prunus_avium_FUN_038316-T1
609	Prunus_avium_FUN_009486-T1;Prunus_avium_FUN_020085-T1;Prunus_avium_FUN_037494-T1
610	Prunus_avium_FUN_019855-T1;Prunus_avium_FUN_019857-T1
611	Prunus_avium_FUN_000547-T1;Prunus_avium_FUN_004042-T1;Prunus_avium_FUN_015257-T1;Prunus_avium_FUN_020205-T1;Prunus_avium_FUN_027070-T1;Prunus_avium_FUN_031674-T1;Prunus_avium_FUN_035219-T1
612	Prunus_avium_FUN_026435-T1;Prunus_avium_FUN_026436-T1
614	Prunus_avium_FUN_011739-T1;Prunus_avium_FUN_011747-T1;Prunus_avium_FUN_021830-T1;Prunus_avium_FUN_038631-T1
615	Prunus_avium_FUN_004391-T1;Prunus_avium_FUN_004392-T1;Prunus_avium_FUN_004393-T1;Prunus_avium_FUN_008794-T1
616	Prunus_avium_FUN_006520-T1;Prunus_avium_FUN_006521-T1;Prunus_avium_FUN_006522-T1;Prunus_avium_FUN_006523-T1;Prunus_avium_FUN_006524-T1;Prunus_avium_FUN_006531-T1;Prunus_avium_FUN_006668-T1;Prunus_avium_FUN_006669-T1;Prunus_avium_FUN_006670-T1;Prunus_avium_FUN_006671-T1;Prunus_avium_FUN_006672-T1;Prunus_avium_FUN_006674-T1;Prunus_avium_FUN_039977-T1
617	Prunus_avium_FUN_033215-T1;Prunus_avium_FUN_033218-T1;Prunus_avium_FUN_033219-T1;Prunus_avium_FUN_033225-T1;Prunus_avium_FUN_033226-T1;Prunus_avium_FUN_033230-T1;Prunus_avium_FUN_033231-T1;Prunus_avium_FUN_033232-T1;Prunus_avium_FUN_033233-T1
618	Prunus_avium_FUN_024529-T2;Prunus_avium_FUN_027555-T1;Prunus_avium_FUN_027558-T1;Prunus_avium_FUN_027559-T1;Prunus_avium_FUN_027621-T1;Prunus_avium_FUN_027623-T1;Prunus_avium_FUN_039746-T1;Prunus_avium_FUN_039748-T1
619	Prunus_avium_FUN_012253-T1;Prunus_avium_FUN_022045-T1;Prunus_avium_FUN_022046-T1;Prunus_avium_FUN_022050-T1;Prunus_avium_FUN_022052-T1
620	Prunus_avium_FUN_010083-T1;Prunus_avium_FUN_010084-T1;Prunus_avium_FUN_010085-T1;Prunus_avium_FUN_010089-T1;Prunus_avium_FUN_010090-T1;Prunus_avium_FUN_010116-T1;Prunus_avium_FUN_010117-T1
622	Prunus_avium_FUN_008249-T1;Prunus_avium_FUN_008369-T1;Prunus_avium_FUN_008419-T1;Prunus_avium_FUN_008422-T1;Prunus_avium_FUN_008423-T1;Prunus_avium_FUN_008424-T1;Prunus_avium_FUN_008442-T1;Prunus_avium_FUN_008445-T1;Prunus_avium_FUN_008476-T1;Prunus_avium_FUN_019169-T1;Prunus_avium_FUN_019171-T1
623	Prunus_avium_FUN_010626-T1;Prunus_avium_FUN_010627-T1;Prunus_avium_FUN_010628-T1;Prunus_avium_FUN_010629-T1;Prunus_avium_FUN_010630-T1
624	Prunus_avium_FUN_013365-T1;Prunus_avium_FUN_013367-T1;Prunus_avium_FUN_030361-T1;Prunus_avium_FUN_038858-T1
625	Prunus_avium_FUN_007154-T1;Prunus_avium_FUN_007156-T1;Prunus_avium_FUN_007163-T1;Prunus_avium_FUN_007172-T1;Prunus_avium_FUN_007173-T1
626	Prunus_avium_FUN_004128-T1;Prunus_avium_FUN_004129-T1;Prunus_avium_FUN_017499-T1;Prunus_avium_FUN_026044-T1;Prunus_avium_FUN_026110-T1
627	Prunus_avium_FUN_002728-T1;Prunus_avium_FUN_004468-T1;Prunus_avium_FUN_004495-T1;Prunus_avium_FUN_004496-T1;Prunus_avium_FUN_004497-T1;Prunus_avium_FUN_004498-T1
628	Prunus_avium_FUN_013822-T1;Prunus_avium_FUN_039142-T1;Prunus_avium_FUN_039144-T1
629	Prunus_avium_FUN_011801-T1;Prunus_avium_FUN_012114-T1;Prunus_avium_FUN_019199-T1;Prunus_avium_FUN_021826-T1
630	Prunus_avium_FUN_019508-T1;Prunus_avium_FUN_021647-T1;Prunus_avium_FUN_034611-T1
631	Prunus_avium_FUN_012441-T1;Prunus_avium_FUN_018772-T1;Prunus_avium_FUN_022343-T1;Prunus_avium_FUN_032204-T1
632	Prunus_avium_FUN_023967-T1;Prunus_avium_FUN_032113-T1;Prunus_avium_FUN_032114-T1;Prunus_avium_FUN_033813-T1
633	Prunus_avium_FUN_034182-T1;Prunus_avium_FUN_034183-T1;Prunus_avium_FUN_037582-T1;Prunus_avium_FUN_037585-T1;Prunus_avium_FUN_037586-T1
634	Prunus_avium_FUN_001566-T1;Prunus_avium_FUN_024715-T1;Prunus_avium_FUN_024720-T1;Prunus_avium_FUN_031290-T1
635	Prunus_avium_FUN_012177-T1;Prunus_avium_FUN_019131-T1;Prunus_avium_FUN_021895-T1
636	Prunus_avium_FUN_024170-T1;Prunus_avium_FUN_030463-T1;Prunus_avium_FUN_038960-T1;Prunus_avium_FUN_038963-T1;Prunus_avium_FUN_038982-T1;Prunus_avium_FUN_038984-T1
637	Prunus_avium_FUN_020307-T1;Prunus_avium_FUN_026264-T1;Prunus_avium_FUN_029476-T1;Prunus_avium_FUN_039300-T1
638	Prunus_avium_FUN_005697-T1;Prunus_avium_FUN_013861-T1;Prunus_avium_FUN_013862-T1;Prunus_avium_FUN_039210-T1
639	Prunus_avium_FUN_019510-T1;Prunus_avium_FUN_021642-T1;Prunus_avium_FUN_021643-T1;Prunus_avium_FUN_021644-T1;Prunus_avium_FUN_021645-T1;Prunus_avium_FUN_021646-T1
640	Prunus_avium_FUN_007352-T1;Prunus_avium_FUN_021413-T1;Prunus_avium_FUN_032984-T1;Prunus_avium_FUN_033054-T1
641	Prunus_avium_FUN_029718-T1;Prunus_avium_FUN_034307-T1
642	Prunus_avium_FUN_004683-T1;Prunus_avium_FUN_004684-T1;Prunus_avium_FUN_004739-T1;Prunus_avium_FUN_004749-T1;Prunus_avium_FUN_017829-T1
643	Prunus_avium_FUN_002562-T1;Prunus_avium_FUN_002563-T1;Prunus_avium_FUN_002677-T1;Prunus_avium_FUN_003359-T1;Prunus_avium_FUN_003624-T1;Prunus_avium_FUN_004959-T1;Prunus_avium_FUN_005789-T1;Prunus_avium_FUN_010049-T1;Prunus_avium_FUN_017097-T1;Prunus_avium_FUN_023498-T1;Prunus_avium_FUN_024306-T1;Prunus_avium_FUN_035892-T1;Prunus_avium_FUN_035940-T1;Prunus_avium_FUN_036104-T1;Prunus_avium_FUN_0363…
645	Prunus_avium_FUN_038829-T1;Prunus_avium_FUN_038830-T1;Prunus_avium_FUN_038831-T1;Prunus_avium_FUN_038833-T1
646	Prunus_avium_FUN_022379-T1;Prunus_avium_FUN_022380-T1;Prunus_avium_FUN_022381-T1;Prunus_avium_FUN_022382-T1
647	Prunus_avium_FUN_016202-T1;Prunus_avium_FUN_016615-T1;Prunus_avium_FUN_016616-T1;Prunus_avium_FUN_034358-T1
648	Prunus_avium_FUN_017893-T1;Prunus_avium_FUN_025574-T1;Prunus_avium_FUN_030464-T1
649	Prunus_avium_FUN_012918-T1;Prunus_avium_FUN_025231-T1;Prunus_avium_FUN_025234-T1
650	Prunus_avium_FUN_000930-T1;Prunus_avium_FUN_005575-T1;Prunus_avium_FUN_005579-T1;Prunus_avium_FUN_005580-T1;Prunus_avium_FUN_005581-T1
651	Prunus_avium_FUN_007393-T1;Prunus_avium_FUN_007394-T1;Prunus_avium_FUN_007395-T1;Prunus_avium_FUN_007397-T1;Prunus_avium_FUN_007398-T1;Prunus_avium_FUN_007399-T1;Prunus_avium_FUN_024082-T1
652	Prunus_avium_FUN_023583-T1
653	Prunus_avium_FUN_002517-T1;Prunus_avium_FUN_022201-T1;Prunus_avium_FUN_022317-T1;Prunus_avium_FUN_030812-T1;Prunus_avium_FUN_033517-T1;Prunus_avium_FUN_034212-T1;Prunus_avium_FUN_034213-T1
654	Prunus_avium_FUN_005118-T1;Prunus_avium_FUN_024772-T1;Prunus_avium_FUN_030392-T1
655	Prunus_avium_FUN_006992-T1;Prunus_avium_FUN_006993-T2;Prunus_avium_FUN_006994-T1
656	Prunus_avium_FUN_004610-T1;Prunus_avium_FUN_004611-T1;Prunus_avium_FUN_004612-T1
657	Prunus_avium_FUN_005319-T1;Prunus_avium_FUN_029255-T1;Prunus_avium_FUN_038662-T1
658	Prunus_avium_FUN_006309-T1;Prunus_avium_FUN_022170-T1;Prunus_avium_FUN_032099-T1
659	Prunus_avium_FUN_004402-T1;Prunus_avium_FUN_004403-T1;Prunus_avium_FUN_017132-T1;Prunus_avium_FUN_026353-T1
660	Prunus_avium_FUN_013495-T1;Prunus_avium_FUN_013497-T1;Prunus_avium_FUN_013499-T1;Prunus_avium_FUN_013502-T1;Prunus_avium_FUN_013503-T1;Prunus_avium_FUN_013504-T1;Prunus_avium_FUN_013602-T1;Prunus_avium_FUN_029558-T1;Prunus_avium_FUN_030372-T1;Prunus_avium_FUN_034345-T1
661	Prunus_avium_FUN_001901-T1;Prunus_avium_FUN_001902-T1;Prunus_avium_FUN_001903-T1;Prunus_avium_FUN_001904-T1;Prunus_avium_FUN_001905-T1;Prunus_avium_FUN_001919-T1
662	Prunus_avium_FUN_030321-T1;Prunus_avium_FUN_030322-T1;Prunus_avium_FUN_030323-T1;Prunus_avium_FUN_030324-T1;Prunus_avium_FUN_030325-T1;Prunus_avium_FUN_030326-T1;Prunus_avium_FUN_030329-T1
664	Prunus_avium_FUN_035230-T1
665	Prunus_avium_FUN_005185-T1;Prunus_avium_FUN_005190-T1;Prunus_avium_FUN_038782-T1
666	Prunus_avium_FUN_003404-T1;Prunus_avium_FUN_025570-T1;Prunus_avium_FUN_036939-T1
667	Prunus_avium_FUN_001620-T1;Prunus_avium_FUN_022824-T1;Prunus_avium_FUN_025572-T1
668	Prunus_avium_FUN_001179-T1;Prunus_avium_FUN_001180-T1;Prunus_avium_FUN_017515-T1;Prunus_avium_FUN_022515-T1
669	Prunus_avium_FUN_004359-T1;Prunus_avium_FUN_017152-T1;Prunus_avium_FUN_025634-T1;Prunus_avium_FUN_026329-T1
670	Prunus_avium_FUN_010515-T1;Prunus_avium_FUN_010526-T1;Prunus_avium_FUN_010529-T1;Prunus_avium_FUN_010530-T1
671	Prunus_avium_FUN_040035-T1;Prunus_avium_FUN_040121-T1;Prunus_avium_FUN_040250-T1
672	Prunus_avium_FUN_006318-T1;Prunus_avium_FUN_014495-T1;Prunus_avium_FUN_018642-T1;Prunus_avium_FUN_018747-T1;Prunus_avium_FUN_018749-T1;Prunus_avium_FUN_024908-T1;Prunus_avium_FUN_024914-T1;Prunus_avium_FUN_024916-T1;Prunus_avium_FUN_029592-T1;Prunus_avium_FUN_032683-T1;Prunus_avium_FUN_032685-T1;Prunus_avium_FUN_032764-T1;Prunus_avium_FUN_032765-T1;Prunus_avium_FUN_032769-T1;Prunus_avium_FUN_0327…
673	Prunus_avium_FUN_024625-T1
675	Prunus_avium_FUN_009827-T1;Prunus_avium_FUN_009834-T1;Prunus_avium_FUN_009866-T1;Prunus_avium_FUN_009871-T1;Prunus_avium_FUN_009885-T1;Prunus_avium_FUN_009886-T1;Prunus_avium_FUN_009887-T1;Prunus_avium_FUN_009902-T1;Prunus_avium_FUN_009909-T1;Prunus_avium_FUN_009910-T1;Prunus_avium_FUN_009929-T1
676	Prunus_avium_FUN_001980-T1;Prunus_avium_FUN_001981-T1;Prunus_avium_FUN_001989-T1;Prunus_avium_FUN_001990-T1;Prunus_avium_FUN_010606-T1;Prunus_avium_FUN_010607-T1;Prunus_avium_FUN_010608-T1;Prunus_avium_FUN_033174-T1;Prunus_avium_FUN_033175-T1;Prunus_avium_FUN_033176-T1;Prunus_avium_FUN_034365-T1;Prunus_avium_FUN_034452-T1;Prunus_avium_FUN_034854-T1;Prunus_avium_FUN_037209-T1;Prunus_avium_FUN_0372…
677	Prunus_avium_FUN_016294-T1;Prunus_avium_FUN_018931-T1;Prunus_avium_FUN_018932-T1
678	Prunus_avium_FUN_033506-T1;Prunus_avium_FUN_033507-T1;Prunus_avium_FUN_034780-T1;Prunus_avium_FUN_040273-T1
679	Prunus_avium_FUN_004607-T1;Prunus_avium_FUN_010097-T1;Prunus_avium_FUN_026014-T1;Prunus_avium_FUN_026468-T1
680	Prunus_avium_FUN_012313-T1;Prunus_avium_FUN_022153-T2;Prunus_avium_FUN_038928-T1
681	Prunus_avium_FUN_021170-T1;Prunus_avium_FUN_024628-T1;Prunus_avium_FUN_039984-T1;Prunus_avium_FUN_040218-T1
682	Prunus_avium_FUN_012373-T1;Prunus_avium_FUN_012374-T1;Prunus_avium_FUN_035400-T1;Prunus_avium_FUN_038692-T1
683	Prunus_avium_FUN_025737-T1;Prunus_avium_FUN_025738-T1;Prunus_avium_FUN_025739-T1;Prunus_avium_FUN_025740-T1;Prunus_avium_FUN_025741-T1;Prunus_avium_FUN_025743-T2
684	Prunus_avium_FUN_017904-T1;Prunus_avium_FUN_017905-T1;Prunus_avium_FUN_025562-T1;Prunus_avium_FUN_038763-T1
685	Prunus_avium_FUN_002404-T1;Prunus_avium_FUN_002422-T1;Prunus_avium_FUN_002449-T1;Prunus_avium_FUN_013875-T1;Prunus_avium_FUN_013876-T1;Prunus_avium_FUN_013877-T1
686	Prunus_avium_FUN_007183-T1
687	Prunus_avium_FUN_040248-T1
688	Prunus_avium_FUN_013382-T1;Prunus_avium_FUN_028590-T1
689	Prunus_avium_FUN_001082-T1;Prunus_avium_FUN_011095-T1;Prunus_avium_FUN_011127-T1;Prunus_avium_FUN_012690-T1;Prunus_avium_FUN_024870-T1
690	Prunus_avium_FUN_024993-T1;Prunus_avium_FUN_024994-T1;Prunus_avium_FUN_024995-T1;Prunus_avium_FUN_024996-T1
691	Prunus_avium_FUN_000590-T1;Prunus_avium_FUN_007411-T1;Prunus_avium_FUN_007412-T1;Prunus_avium_FUN_023014-T1;Prunus_avium_FUN_030813-T1
692	Prunus_avium_FUN_005355-T1;Prunus_avium_FUN_029294-T1;Prunus_avium_FUN_029299-T1;Prunus_avium_FUN_029347-T1
693	Prunus_avium_FUN_000866-T1;Prunus_avium_FUN_006240-T1;Prunus_avium_FUN_017838-T1;Prunus_avium_FUN_021528-T1
694	Prunus_avium_FUN_010411-T1;Prunus_avium_FUN_010776-T1;Prunus_avium_FUN_010867-T1;Prunus_avium_FUN_012927-T1;Prunus_avium_FUN_016462-T1;Prunus_avium_FUN_018459-T1;Prunus_avium_FUN_023243-T1;Prunus_avium_FUN_023644-T1;Prunus_avium_FUN_029464-T1;Prunus_avium_FUN_030985-T1;Prunus_avium_FUN_030986-T1;Prunus_avium_FUN_032800-T1;Prunus_avium_FUN_035686-T1
695	Prunus_avium_FUN_021960-T1;Prunus_avium_FUN_021961-T1;Prunus_avium_FUN_021962-T1;Prunus_avium_FUN_021963-T1;Prunus_avium_FUN_021964-T1;Prunus_avium_FUN_021965-T1;Prunus_avium_FUN_021966-T1;Prunus_avium_FUN_021970-T1
696	Prunus_avium_FUN_005781-T1;Prunus_avium_FUN_024472-T1;Prunus_avium_FUN_024473-T1;Prunus_avium_FUN_024474-T1;Prunus_avium_FUN_024528-T1
697	Prunus_avium_FUN_008642-T1;Prunus_avium_FUN_010922-T1;Prunus_avium_FUN_031997-T1
700	Prunus_avium_FUN_001546-T1;Prunus_avium_FUN_022685-T1;Prunus_avium_FUN_031318-T1
701	Prunus_avium_FUN_003989-T1;Prunus_avium_FUN_005823-T1;Prunus_avium_FUN_005844-T1;Prunus_avium_FUN_025942-T1
702	Prunus_avium_FUN_008096-T1;Prunus_avium_FUN_013366-T1;Prunus_avium_FUN_037665-T1
703	Prunus_avium_FUN_004305-T1;Prunus_avium_FUN_017276-T1;Prunus_avium_FUN_026271-T1;Prunus_avium_FUN_036844-T1
704	Prunus_avium_FUN_004174-T1;Prunus_avium_FUN_017469-T1
705	Prunus_avium_FUN_008301-T1;Prunus_avium_FUN_034802-T1
706	Prunus_avium_FUN_013532-T1;Prunus_avium_FUN_017626-T1;Prunus_avium_FUN_033016-T1;Prunus_avium_FUN_033105-T1
707	Prunus_avium_FUN_018550-T1;Prunus_avium_FUN_018553-T1;Prunus_avium_FUN_018554-T1;Prunus_avium_FUN_018555-T1;Prunus_avium_FUN_018734-T1
708	Prunus_avium_FUN_006095-T1;Prunus_avium_FUN_006096-T1;Prunus_avium_FUN_014044-T1
710	Prunus_avium_FUN_005351-T1;Prunus_avium_FUN_029342-T1;Prunus_avium_FUN_038630-T1
711	Prunus_avium_FUN_017478-T1;Prunus_avium_FUN_017502-T1;Prunus_avium_FUN_039942-T1
712	Prunus_avium_FUN_002383-T1;Prunus_avium_FUN_010995-T1;Prunus_avium_FUN_023643-T1
713	Prunus_avium_FUN_002934-T1;Prunus_avium_FUN_002935-T1;Prunus_avium_FUN_009256-T1;Prunus_avium_FUN_015018-T1;Prunus_avium_FUN_020860-T1;Prunus_avium_FUN_024820-T1;Prunus_avium_FUN_028985-T1;Prunus_avium_FUN_028986-T1;Prunus_avium_FUN_029016-T1;Prunus_avium_FUN_030681-T1;Prunus_avium_FUN_034399-T1;Prunus_avium_FUN_036813-T1;Prunus_avium_FUN_036826-T1
714	Prunus_avium_FUN_040206-T1
715	Prunus_avium_FUN_039918-T1;Prunus_avium_FUN_039991-T1;Prunus_avium_FUN_040255-T1
716	Prunus_avium_FUN_006387-T1;Prunus_avium_FUN_014314-T1;Prunus_avium_FUN_039551-T1
717	Prunus_avium_FUN_015782-T1;Prunus_avium_FUN_026480-T1
718	Prunus_avium_FUN_003761-T1;Prunus_avium_FUN_017707-T1;Prunus_avium_FUN_025782-T1
719	Prunus_avium_FUN_025104-T1;Prunus_avium_FUN_025126-T1;Prunus_avium_FUN_025127-T1;Prunus_avium_FUN_025128-T1
720	Prunus_avium_FUN_006490-T1;Prunus_avium_FUN_006491-T1;Prunus_avium_FUN_006492-T1;Prunus_avium_FUN_006493-T1;Prunus_avium_FUN_006495-T1;Prunus_avium_FUN_006643-T1;Prunus_avium_FUN_006644-T1;Prunus_avium_FUN_006645-T1;Prunus_avium_FUN_006646-T1;Prunus_avium_FUN_006647-T1
721	Prunus_avium_FUN_012567-T1;Prunus_avium_FUN_012568-T1
722	Prunus_avium_FUN_004142-T1;Prunus_avium_FUN_017483-T1;Prunus_avium_FUN_017484-T1;Prunus_avium_FUN_017485-T1;Prunus_avium_FUN_017486-T1
723	Prunus_avium_FUN_016709-T1;Prunus_avium_FUN_016712-T1
724	Prunus_avium_FUN_016816-T1;Prunus_avium_FUN_016817-T1;Prunus_avium_FUN_016818-T1
725	Prunus_avium_FUN_008822-T1;Prunus_avium_FUN_008829-T1;Prunus_avium_FUN_024550-T1;Prunus_avium_FUN_025428-T1;Prunus_avium_FUN_038445-T1
726	Prunus_avium_FUN_020443-T1;Prunus_avium_FUN_020834-T1;Prunus_avium_FUN_023703-T1;Prunus_avium_FUN_025476-T1;Prunus_avium_FUN_027337-T1;Prunus_avium_FUN_028611-T1;Prunus_avium_FUN_032953-T1;Prunus_avium_FUN_035065-T1
727	Prunus_avium_FUN_002231-T1;Prunus_avium_FUN_002337-T1;Prunus_avium_FUN_003070-T1;Prunus_avium_FUN_004057-T1;Prunus_avium_FUN_005339-T1;Prunus_avium_FUN_007781-T1;Prunus_avium_FUN_007980-T1;Prunus_avium_FUN_009056-T1;Prunus_avium_FUN_009775-T1;Prunus_avium_FUN_012368-T1;Prunus_avium_FUN_018558-T1;Prunus_avium_FUN_020154-T1;Prunus_avium_FUN_020220-T1;Prunus_avium_FUN_020684-T1;Prunus_avium_FUN_0231…
728	Prunus_avium_FUN_011462-T1;Prunus_avium_FUN_012859-T1;Prunus_avium_FUN_012860-T1
729	Prunus_avium_FUN_011942-T1;Prunus_avium_FUN_019398-T1;Prunus_avium_FUN_021696-T1
730	Prunus_avium_FUN_014171-T1;Prunus_avium_FUN_014286-T1;Prunus_avium_FUN_039448-T1
731	Prunus_avium_FUN_005536-T1;Prunus_avium_FUN_013902-T1;Prunus_avium_FUN_039790-T1
732	Prunus_avium_FUN_004941-T1;Prunus_avium_FUN_013536-T1;Prunus_avium_FUN_026663-T1
733	Prunus_avium_FUN_030493-T1;Prunus_avium_FUN_038978-T1;Prunus_avium_FUN_039000-T1;Prunus_avium_FUN_039007-T1
734	Prunus_avium_FUN_026334-T1;Prunus_avium_FUN_040099-T1
735	Prunus_avium_FUN_000108-T1;Prunus_avium_FUN_021451-T1;Prunus_avium_FUN_021453-T1
736	Prunus_avium_FUN_016620-T1;Prunus_avium_FUN_016621-T1;Prunus_avium_FUN_016622-T1;Prunus_avium_FUN_024391-T1
737	Prunus_avium_FUN_010919-T1;Prunus_avium_FUN_010920-T1;Prunus_avium_FUN_010925-T1;Prunus_avium_FUN_010926-T1;Prunus_avium_FUN_010933-T1
738	Prunus_avium_FUN_000994-T1;Prunus_avium_FUN_000995-T1;Prunus_avium_FUN_000999-T1;Prunus_avium_FUN_001000-T1;Prunus_avium_FUN_001001-T1
739	Prunus_avium_FUN_015401-T1;Prunus_avium_FUN_015418-T1;Prunus_avium_FUN_015445-T1;Prunus_avium_FUN_015482-T1;Prunus_avium_FUN_015483-T1;Prunus_avium_FUN_015490-T1;Prunus_avium_FUN_015491-T1
740	Prunus_avium_FUN_015402-T1;Prunus_avium_FUN_015551-T1;Prunus_avium_FUN_038775-T1;Prunus_avium_FUN_039225-T1;Prunus_avium_FUN_039226-T1
741	Prunus_avium_FUN_009090-T1;Prunus_avium_FUN_009340-T1;Prunus_avium_FUN_014862-T1;Prunus_avium_FUN_015573-T1;Prunus_avium_FUN_015601-T1;Prunus_avium_FUN_035287-T1;Prunus_avium_FUN_035297-T1;Prunus_avium_FUN_035306-T1;Prunus_avium_FUN_037925-T1
742	Prunus_avium_FUN_018914-T1;Prunus_avium_FUN_019547-T1;Prunus_avium_FUN_019562-T1
743	Prunus_avium_FUN_016729-T1;Prunus_avium_FUN_031693-T1;Prunus_avium_FUN_034264-T1
744	Prunus_avium_FUN_022802-T1;Prunus_avium_FUN_025556-T2
745	Prunus_avium_FUN_004979-T1;Prunus_avium_FUN_013968-T1;Prunus_avium_FUN_024610-T1;Prunus_avium_FUN_039314-T1
746	Prunus_avium_FUN_000936-T1;Prunus_avium_FUN_026700-T1;Prunus_avium_FUN_032415-T1
747	Prunus_avium_FUN_006422-T1;Prunus_avium_FUN_014354-T1;Prunus_avium_FUN_022932-T1
748	Prunus_avium_FUN_009708-T1;Prunus_avium_FUN_014488-T1;Prunus_avium_FUN_014623-T1;Prunus_avium_FUN_014797-T1
749	Prunus_avium_FUN_019539-T1;Prunus_avium_FUN_019540-T1;Prunus_avium_FUN_019542-T1;Prunus_avium_FUN_021739-T1;Prunus_avium_FUN_021760-T1
750	Prunus_avium_FUN_001170-T1;Prunus_avium_FUN_001203-T1;Prunus_avium_FUN_018770-T1;Prunus_avium_FUN_018791-T1;Prunus_avium_FUN_032365-T1
751	Prunus_avium_FUN_016353-T2
752	Prunus_avium_FUN_004677-T1;Prunus_avium_FUN_007500-T1;Prunus_avium_FUN_015043-T1;Prunus_avium_FUN_021736-T1;Prunus_avium_FUN_021773-T1;Prunus_avium_FUN_022002-T1;Prunus_avium_FUN_022004-T1;Prunus_avium_FUN_023052-T1;Prunus_avium_FUN_025640-T1;Prunus_avium_FUN_032248-T1;Prunus_avium_FUN_034283-T1
753	Prunus_avium_FUN_007690-T1;Prunus_avium_FUN_007762-T1;Prunus_avium_FUN_016069-T1;Prunus_avium_FUN_032339-T1
754	Prunus_avium_FUN_004210-T1;Prunus_avium_FUN_017440-T1;Prunus_avium_FUN_026192-T1
755	Prunus_avium_FUN_000221-T1;Prunus_avium_FUN_024231-T1;Prunus_avium_FUN_024763-T1;Prunus_avium_FUN_024764-T1;Prunus_avium_FUN_029520-T1;Prunus_avium_FUN_030468-T1;Prunus_avium_FUN_030472-T1;Prunus_avium_FUN_038839-T1;Prunus_avium_FUN_039571-T1;Prunus_avium_FUN_039584-T1;Prunus_avium_FUN_039586-T1
756	Prunus_avium_FUN_016295-T1;Prunus_avium_FUN_016306-T1;Prunus_avium_FUN_025808-T1;Prunus_avium_FUN_025809-T1;Prunus_avium_FUN_025810-T1
757	Prunus_avium_FUN_034144-T1;Prunus_avium_FUN_039941-T1;Prunus_avium_FUN_040300-T1
758	Prunus_avium_FUN_015488-T1;Prunus_avium_FUN_015508-T1;Prunus_avium_FUN_015513-T1;Prunus_avium_FUN_027974-T1;Prunus_avium_FUN_027977-T1;Prunus_avium_FUN_027982-T1;Prunus_avium_FUN_038201-T1
759	Prunus_avium_FUN_027214-T1;Prunus_avium_FUN_027866-T1;Prunus_avium_FUN_027867-T1;Prunus_avium_FUN_027868-T1;Prunus_avium_FUN_031772-T1;Prunus_avium_FUN_031773-T1;Prunus_avium_FUN_031774-T1;Prunus_avium_FUN_031775-T1;Prunus_avium_FUN_031776-T1;Prunus_avium_FUN_031777-T1;Prunus_avium_FUN_031779-T1;Prunus_avium_FUN_031783-T1
760	Prunus_avium_FUN_010762-T1;Prunus_avium_FUN_022519-T1;Prunus_avium_FUN_022520-T1;Prunus_avium_FUN_022535-T1;Prunus_avium_FUN_022715-T1;Prunus_avium_FUN_022881-T1;Prunus_avium_FUN_022971-T1;Prunus_avium_FUN_022992-T1
762	Prunus_avium_FUN_001376-T1;Prunus_avium_FUN_001380-T1;Prunus_avium_FUN_001688-T1;Prunus_avium_FUN_002615-T1;Prunus_avium_FUN_002616-T1;Prunus_avium_FUN_003008-T1;Prunus_avium_FUN_003031-T1;Prunus_avium_FUN_003154-T1;Prunus_avium_FUN_003698-T1;Prunus_avium_FUN_003719-T1;Prunus_avium_FUN_003843-T1;Prunus_avium_FUN_004107-T1;Prunus_avium_FUN_004285-T1;Prunus_avium_FUN_004471-T1;Prunus_avium_FUN_0053…
764	Prunus_avium_FUN_016793-T1
765	Prunus_avium_FUN_012194-T1;Prunus_avium_FUN_019120-T1;Prunus_avium_FUN_021914-T1
766	Prunus_avium_FUN_018609-T1;Prunus_avium_FUN_019651-T1;Prunus_avium_FUN_019692-T1;Prunus_avium_FUN_038193-T1;Prunus_avium_FUN_038194-T1
767	Prunus_avium_FUN_023038-T2
768	Prunus_avium_FUN_021794-T1;Prunus_avium_FUN_031346-T1
769	Prunus_avium_FUN_034527-T1;Prunus_avium_FUN_034529-T1;Prunus_avium_FUN_034530-T1;Prunus_avium_FUN_034535-T1;Prunus_avium_FUN_034537-T1;Prunus_avium_FUN_034581-T1;Prunus_avium_FUN_034583-T1;Prunus_avium_FUN_034585-T1
770	Prunus_avium_FUN_038554-T1;Prunus_avium_FUN_038556-T1;Prunus_avium_FUN_038560-T1;Prunus_avium_FUN_038562-T1;Prunus_avium_FUN_038564-T1;Prunus_avium_FUN_038565-T1
771	Prunus_avium_FUN_016869-T1;Prunus_avium_FUN_016873-T1;Prunus_avium_FUN_016875-T1;Prunus_avium_FUN_024336-T1
772	Prunus_avium_FUN_031586-T1;Prunus_avium_FUN_031587-T1;Prunus_avium_FUN_031588-T1
773	Prunus_avium_FUN_010694-T1;Prunus_avium_FUN_010695-T1;Prunus_avium_FUN_010696-T1;Prunus_avium_FUN_010698-T1;Prunus_avium_FUN_010699-T1
775	Prunus_avium_FUN_016980-T1;Prunus_avium_FUN_016981-T1;Prunus_avium_FUN_016984-T1;Prunus_avium_FUN_017039-T1
776	Prunus_avium_FUN_009333-T1;Prunus_avium_FUN_009334-T1;Prunus_avium_FUN_012553-T1;Prunus_avium_FUN_015223-T1;Prunus_avium_FUN_029138-T1
777	Prunus_avium_FUN_004368-T1;Prunus_avium_FUN_017145-T1
778	Prunus_avium_FUN_023797-T1;Prunus_avium_FUN_023800-T1;Prunus_avium_FUN_023803-T1;Prunus_avium_FUN_023811-T1
779	Prunus_avium_FUN_001249-T1;Prunus_avium_FUN_001251-T1;Prunus_avium_FUN_031313-T1;Prunus_avium_FUN_031315-T1
780	Prunus_avium_FUN_000849-T1;Prunus_avium_FUN_000850-T1;Prunus_avium_FUN_002859-T1;Prunus_avium_FUN_002870-T1
781	Prunus_avium_FUN_011500-T1;Prunus_avium_FUN_012898-T1;Prunus_avium_FUN_025200-T1
782	Prunus_avium_FUN_016700-T1;Prunus_avium_FUN_016701-T1;Prunus_avium_FUN_016702-T1;Prunus_avium_FUN_016703-T1;Prunus_avium_FUN_016704-T1
783	Prunus_avium_FUN_018408-T1;Prunus_avium_FUN_018413-T1;Prunus_avium_FUN_018416-T1;Prunus_avium_FUN_037612-T1
784	Prunus_avium_FUN_015114-T1;Prunus_avium_FUN_032189-T1;Prunus_avium_FUN_033642-T1
785	Prunus_avium_FUN_000878-T1;Prunus_avium_FUN_009870-T1;Prunus_avium_FUN_009879-T1;Prunus_avium_FUN_009900-T1;Prunus_avium_FUN_009901-T1;Prunus_avium_FUN_009906-T1;Prunus_avium_FUN_036612-T1
786	Prunus_avium_FUN_001461-T1;Prunus_avium_FUN_001463-T1;Prunus_avium_FUN_031371-T1;Prunus_avium_FUN_039069-T1
787	Prunus_avium_FUN_009692-T1;Prunus_avium_FUN_010735-T1;Prunus_avium_FUN_020031-T1
788	Prunus_avium_FUN_012874-T1;Prunus_avium_FUN_018598-T1;Prunus_avium_FUN_025158-T1
789	Prunus_avium_FUN_021172-T1;Prunus_avium_FUN_021174-T1;Prunus_avium_FUN_028633-T1;Prunus_avium_FUN_028636-T1;Prunus_avium_FUN_028640-T1
790	Prunus_avium_FUN_005994-T1;Prunus_avium_FUN_005996-T1;Prunus_avium_FUN_005997-T1;Prunus_avium_FUN_005998-T1;Prunus_avium_FUN_006000-T1;Prunus_avium_FUN_027365-T1
791	Prunus_avium_FUN_018624-T1;Prunus_avium_FUN_018627-T1;Prunus_avium_FUN_018629-T1;Prunus_avium_FUN_018631-T1
792	Prunus_avium_FUN_001721-T1;Prunus_avium_FUN_002834-T1;Prunus_avium_FUN_006398-T1;Prunus_avium_FUN_009200-T1;Prunus_avium_FUN_010764-T1;Prunus_avium_FUN_010786-T1;Prunus_avium_FUN_011285-T1;Prunus_avium_FUN_013116-T1;Prunus_avium_FUN_016585-T1;Prunus_avium_FUN_017074-T1;Prunus_avium_FUN_017156-T1;Prunus_avium_FUN_018391-T1;Prunus_avium_FUN_020764-T1;Prunus_avium_FUN_020906-T1;Prunus_avium_FUN_0239…
793	Prunus_avium_FUN_003945-T1;Prunus_avium_FUN_003949-T1
794	Prunus_avium_FUN_022958-T1;Prunus_avium_FUN_030214-T1;Prunus_avium_FUN_031049-T1;Prunus_avium_FUN_031066-T1
795	Prunus_avium_FUN_011105-T1;Prunus_avium_FUN_011106-T1;Prunus_avium_FUN_011107-T1;Prunus_avium_FUN_011108-T1;Prunus_avium_FUN_011110-T1;Prunus_avium_FUN_011111-T1;Prunus_avium_FUN_011138-T1;Prunus_avium_FUN_011139-T1;Prunus_avium_FUN_011140-T1;Prunus_avium_FUN_011141-T1;Prunus_avium_FUN_011142-T1;Prunus_avium_FUN_011143-T1
796	Prunus_avium_FUN_001221-T1;Prunus_avium_FUN_013406-T1;Prunus_avium_FUN_025894-T1
797	Prunus_avium_FUN_011563-T1
798	Prunus_avium_FUN_016647-T1;Prunus_avium_FUN_016669-T1;Prunus_avium_FUN_034348-T1
799	Prunus_avium_FUN_017154-T1;Prunus_avium_FUN_026326-T1;Prunus_avium_FUN_026327-T1;Prunus_avium_FUN_026328-T1
800	Prunus_avium_FUN_024294-T1;Prunus_avium_FUN_026029-T1;Prunus_avium_FUN_026097-T1
801	Prunus_avium_FUN_001468-T1;Prunus_avium_FUN_004857-T1;Prunus_avium_FUN_004879-T1;Prunus_avium_FUN_032425-T1;Prunus_avium_FUN_032426-T1
802	Prunus_avium_FUN_014967-T1;Prunus_avium_FUN_015022-T1;Prunus_avium_FUN_015026-T1;Prunus_avium_FUN_015031-T1
803	Prunus_avium_FUN_002019-T1;Prunus_avium_FUN_002025-T1;Prunus_avium_FUN_002027-T1;Prunus_avium_FUN_002030-T1;Prunus_avium_FUN_010951-T1;Prunus_avium_FUN_010953-T1;Prunus_avium_FUN_011066-T1;Prunus_avium_FUN_011071-T1;Prunus_avium_FUN_011102-T1;Prunus_avium_FUN_011135-T1;Prunus_avium_FUN_011348-T1;Prunus_avium_FUN_024580-T1;Prunus_avium_FUN_024587-T1;Prunus_avium_FUN_037491-T1
804	Prunus_avium_FUN_010706-T1;Prunus_avium_FUN_011912-T1;Prunus_avium_FUN_013511-T1
806	Prunus_avium_FUN_000443-T1;Prunus_avium_FUN_030923-T1;Prunus_avium_FUN_032731-T1
807	Prunus_avium_FUN_004227-T1;Prunus_avium_FUN_026202-T1
808	Prunus_avium_FUN_017581-T1;Prunus_avium_FUN_025949-T1
809	Prunus_avium_FUN_028216-T1;Prunus_avium_FUN_028218-T1;Prunus_avium_FUN_035166-T1
810	Prunus_avium_FUN_007002-T1;Prunus_avium_FUN_017002-T1;Prunus_avium_FUN_028645-T1
811	Prunus_avium_FUN_034737-T1;Prunus_avium_FUN_034739-T1;Prunus_avium_FUN_034741-T1;Prunus_avium_FUN_034743-T1
812	Prunus_avium_FUN_034189-T1;Prunus_avium_FUN_034190-T1;Prunus_avium_FUN_034191-T1
813	Prunus_avium_FUN_004902-T1;Prunus_avium_FUN_015956-T1;Prunus_avium_FUN_015995-T1;Prunus_avium_FUN_026628-T1
814	Prunus_avium_FUN_029259-T1;Prunus_avium_FUN_029262-T1;Prunus_avium_FUN_038660-T1;Prunus_avium_FUN_039615-T1
815	Prunus_avium_FUN_005518-T1;Prunus_avium_FUN_014582-T1;Prunus_avium_FUN_039764-T1
816	Prunus_avium_FUN_000664-T1;Prunus_avium_FUN_000666-T1;Prunus_avium_FUN_013645-T1
817	Prunus_avium_FUN_006098-T1;Prunus_avium_FUN_014057-T1;Prunus_avium_FUN_018393-T1
818	Prunus_avium_FUN_019092-T1;Prunus_avium_FUN_021933-T1;Prunus_avium_FUN_021958-T1;Prunus_avium_FUN_040040-T1
819	Prunus_avium_FUN_001618-T1;Prunus_avium_FUN_022826-T1;Prunus_avium_FUN_031269-T1
820	Prunus_avium_FUN_008121-T1;Prunus_avium_FUN_021177-T1
822	Prunus_avium_FUN_033882-T1;Prunus_avium_FUN_033883-T1;Prunus_avium_FUN_033894-T1
823	Prunus_avium_FUN_016612-T1;Prunus_avium_FUN_016613-T1;Prunus_avium_FUN_031626-T1;Prunus_avium_FUN_034364-T2
824	Prunus_avium_FUN_013013-T1;Prunus_avium_FUN_025430-T1;Prunus_avium_FUN_025432-T1;Prunus_avium_FUN_038755-T1
825	Prunus_avium_FUN_002176-T1;Prunus_avium_FUN_029463-T1;Prunus_avium_FUN_029467-T1;Prunus_avium_FUN_030581-T1
826	Prunus_avium_FUN_022918-T1;Prunus_avium_FUN_022919-T1;Prunus_avium_FUN_022939-T1;Prunus_avium_FUN_022940-T1
827	Prunus_avium_FUN_001653-T1;Prunus_avium_FUN_002049-T1;Prunus_avium_FUN_002884-T1;Prunus_avium_FUN_007029-T1;Prunus_avium_FUN_009031-T1;Prunus_avium_FUN_010262-T1;Prunus_avium_FUN_010343-T1;Prunus_avium_FUN_010650-T1;Prunus_avium_FUN_010651-T1;Prunus_avium_FUN_010864-T1;Prunus_avium_FUN_014123-T1;Prunus_avium_FUN_015441-T1;Prunus_avium_FUN_020742-T1;Prunus_avium_FUN_020743-T1;Prunus_avium_FUN_0263…
828	Prunus_avium_FUN_031359-T1;Prunus_avium_FUN_031360-T1;Prunus_avium_FUN_031361-T1
829	Prunus_avium_FUN_001727-T1;Prunus_avium_FUN_001728-T1;Prunus_avium_FUN_001730-T1;Prunus_avium_FUN_031168-T1
830	Prunus_avium_FUN_005779-T1;Prunus_avium_FUN_030153-T1;Prunus_avium_FUN_030155-T1;Prunus_avium_FUN_030158-T1
831	Prunus_avium_FUN_005677-T1;Prunus_avium_FUN_007260-T1;Prunus_avium_FUN_039187-T1
832	Prunus_avium_FUN_006442-T2;Prunus_avium_FUN_014389-T2;Prunus_avium_FUN_039611-T1
833	Prunus_avium_FUN_005715-T1;Prunus_avium_FUN_039227-T2
834	Prunus_avium_FUN_008136-T1;Prunus_avium_FUN_018534-T1;Prunus_avium_FUN_037697-T1
835	Prunus_avium_FUN_011877-T1;Prunus_avium_FUN_019496-T1;Prunus_avium_FUN_021653-T1
836	Prunus_avium_FUN_001390-T1;Prunus_avium_FUN_022637-T1
837	Prunus_avium_FUN_004124-T1;Prunus_avium_FUN_017501-T1;Prunus_avium_FUN_026039-T1;Prunus_avium_FUN_026107-T1
838	Prunus_avium_FUN_016466-T1;Prunus_avium_FUN_025507-T1;Prunus_avium_FUN_025508-T1
839	Prunus_avium_FUN_027474-T1;Prunus_avium_FUN_027484-T1;Prunus_avium_FUN_027486-T1
840	Prunus_avium_FUN_000104-T1;Prunus_avium_FUN_013024-T1;Prunus_avium_FUN_030699-T1
841	Prunus_avium_FUN_011283-T1;Prunus_avium_FUN_011284-T1
842	Prunus_avium_FUN_018315-T1;Prunus_avium_FUN_033237-T1;Prunus_avium_FUN_035148-T1
843	Prunus_avium_FUN_020931-T1;Prunus_avium_FUN_029303-T1;Prunus_avium_FUN_029357-T1;Prunus_avium_FUN_029361-T1;Prunus_avium_FUN_038622-T1
844	Prunus_avium_FUN_012055-T1;Prunus_avium_FUN_012056-T1;Prunus_avium_FUN_012057-T1;Prunus_avium_FUN_012058-T1
846	Prunus_avium_FUN_005112-T1;Prunus_avium_FUN_030954-T1;Prunus_avium_FUN_030956-T1;Prunus_avium_FUN_030970-T1
847	Prunus_avium_FUN_019878-T1;Prunus_avium_FUN_019879-T1
848	Prunus_avium_FUN_030739-T1
849	Prunus_avium_FUN_007641-T1;Prunus_avium_FUN_007646-T1;Prunus_avium_FUN_007732-T1;Prunus_avium_FUN_007734-T1;Prunus_avium_FUN_007736-T1;Prunus_avium_FUN_007737-T1;Prunus_avium_FUN_007819-T1;Prunus_avium_FUN_007820-T1;Prunus_avium_FUN_007821-T1;Prunus_avium_FUN_016919-T1;Prunus_avium_FUN_028947-T1
850	Prunus_avium_FUN_003869-T1;Prunus_avium_FUN_017624-T1;Prunus_avium_FUN_025886-T1
851	Prunus_avium_FUN_013626-T1;Prunus_avium_FUN_013628-T1;Prunus_avium_FUN_013630-T1;Prunus_avium_FUN_013631-T1;Prunus_avium_FUN_013632-T1;Prunus_avium_FUN_013672-T1
852	Prunus_avium_FUN_004196-T1;Prunus_avium_FUN_017462-T1;Prunus_avium_FUN_026171-T1
853	Prunus_avium_FUN_007600-T1;Prunus_avium_FUN_007601-T1;Prunus_avium_FUN_028132-T1
854	Prunus_avium_FUN_031550-T1;Prunus_avium_FUN_031552-T1
855	Prunus_avium_FUN_027193-T1;Prunus_avium_FUN_027197-T1
856	Prunus_avium_FUN_029888-T1;Prunus_avium_FUN_029889-T1;Prunus_avium_FUN_029891-T1;Prunus_avium_FUN_029892-T1
857	Prunus_avium_FUN_021523-T1;Prunus_avium_FUN_021534-T1
858	Prunus_avium_FUN_007338-T1;Prunus_avium_FUN_007339-T1;Prunus_avium_FUN_007341-T1;Prunus_avium_FUN_007342-T1;Prunus_avium_FUN_007343-T1;Prunus_avium_FUN_026152-T1
859	Prunus_avium_FUN_000210-T1;Prunus_avium_FUN_031111-T1;Prunus_avium_FUN_031112-T1
860	Prunus_avium_FUN_019196-T1;Prunus_avium_FUN_021829-T1;Prunus_avium_FUN_040037-T1
861	Prunus_avium_FUN_010741-T1;Prunus_avium_FUN_010743-T1;Prunus_avium_FUN_031519-T1;Prunus_avium_FUN_034521-T1;Prunus_avium_FUN_034523-T1;Prunus_avium_FUN_034575-T1;Prunus_avium_FUN_034577-T1
862	Prunus_avium_FUN_019306-T1;Prunus_avium_FUN_019312-T1
863	Prunus_avium_FUN_022155-T1;Prunus_avium_FUN_032011-T1
864	Prunus_avium_FUN_015004-T1;Prunus_avium_FUN_032508-T1;Prunus_avium_FUN_032509-T1;Prunus_avium_FUN_032511-T1;Prunus_avium_FUN_032512-T1
865	Prunus_avium_FUN_018935-T1;Prunus_avium_FUN_031836-T1;Prunus_avium_FUN_034080-T1
866	Prunus_avium_FUN_019185-T1;Prunus_avium_FUN_021834-T1;Prunus_avium_FUN_022692-T1
867	Prunus_avium_FUN_001917-T1;Prunus_avium_FUN_013863-T1;Prunus_avium_FUN_039212-T1
868	Prunus_avium_FUN_032591-T1;Prunus_avium_FUN_032592-T1;Prunus_avium_FUN_032593-T1
869	Prunus_avium_FUN_019229-T1;Prunus_avium_FUN_019232-T1;Prunus_avium_FUN_019233-T1;Prunus_avium_FUN_019234-T1;Prunus_avium_FUN_019236-T1;Prunus_avium_FUN_019237-T1
870	Prunus_avium_FUN_009010-T1;Prunus_avium_FUN_022079-T1;Prunus_avium_FUN_029080-T1;Prunus_avium_FUN_029089-T1;Prunus_avium_FUN_038013-T1;Prunus_avium_FUN_038075-T1
871	Prunus_avium_FUN_031843-T1;Prunus_avium_FUN_031844-T1;Prunus_avium_FUN_031845-T2;Prunus_avium_FUN_031846-T1
872	Prunus_avium_FUN_004951-T1;Prunus_avium_FUN_026681-T1
873	Prunus_avium_FUN_004869-T1;Prunus_avium_FUN_010637-T1;Prunus_avium_FUN_024524-T1
874	Prunus_avium_FUN_005255-T1;Prunus_avium_FUN_038727-T1
875	Prunus_avium_FUN_013420-T1;Prunus_avium_FUN_017297-T1;Prunus_avium_FUN_026395-T1;Prunus_avium_FUN_026498-T1
876	Prunus_avium_FUN_006441-T1;Prunus_avium_FUN_006592-T1;Prunus_avium_FUN_014383-T1;Prunus_avium_FUN_039608-T1
877	Prunus_avium_FUN_006212-T1;Prunus_avium_FUN_016073-T1;Prunus_avium_FUN_016080-T1;Prunus_avium_FUN_033514-T1
878	Prunus_avium_FUN_005672-T1;Prunus_avium_FUN_013838-T1;Prunus_avium_FUN_039181-T1
879	Prunus_avium_FUN_016048-T2;Prunus_avium_FUN_016447-T1;Prunus_avium_FUN_018650-T1
880	Prunus_avium_FUN_012814-T1;Prunus_avium_FUN_012815-T1;Prunus_avium_FUN_025071-T1
881	Prunus_avium_FUN_012562-T1;Prunus_avium_FUN_024647-T1;Prunus_avium_FUN_036193-T1;Prunus_avium_FUN_036213-T1
882	Prunus_avium_FUN_019950-T1;Prunus_avium_FUN_022916-T1
884	Prunus_avium_FUN_018959-T1;Prunus_avium_FUN_022095-T1;Prunus_avium_FUN_022096-T1
885	Prunus_avium_FUN_011653-T1;Prunus_avium_FUN_013011-T1;Prunus_avium_FUN_025429-T1
886	Prunus_avium_FUN_000692-T1;Prunus_avium_FUN_000694-T1
887	Prunus_avium_FUN_002167-T1;Prunus_avium_FUN_002173-T1;Prunus_avium_FUN_002192-T1;Prunus_avium_FUN_002193-T1;Prunus_avium_FUN_023977-T1
888	Prunus_avium_FUN_000494-T1;Prunus_avium_FUN_022098-T1;Prunus_avium_FUN_030877-T1;Prunus_avium_FUN_030878-T1;Prunus_avium_FUN_030879-T1
889	Prunus_avium_FUN_017311-T1;Prunus_avium_FUN_017314-T1;Prunus_avium_FUN_017378-T1
890	Prunus_avium_FUN_019748-T1;Prunus_avium_FUN_019751-T1;Prunus_avium_FUN_019752-T1;Prunus_avium_FUN_019762-T1;Prunus_avium_FUN_019769-T1;Prunus_avium_FUN_019771-T1
891	Prunus_avium_FUN_001382-T1;Prunus_avium_FUN_008990-T1;Prunus_avium_FUN_016750-T1;Prunus_avium_FUN_028616-T1;Prunus_avium_FUN_031741-T1;Prunus_avium_FUN_035523-T1
892	Prunus_avium_FUN_022786-T1;Prunus_avium_FUN_037428-T1
893	Prunus_avium_FUN_014438-T1;Prunus_avium_FUN_014524-T1;Prunus_avium_FUN_039641-T1
894	Prunus_avium_FUN_010678-T1;Prunus_avium_FUN_012827-T1;Prunus_avium_FUN_012828-T1;Prunus_avium_FUN_012829-T1
895	Prunus_avium_FUN_003736-T1
896	Prunus_avium_FUN_000476-T1;Prunus_avium_FUN_000640-T1;Prunus_avium_FUN_003446-T1
897	Prunus_avium_FUN_005744-T1;Prunus_avium_FUN_022871-T1;Prunus_avium_FUN_039276-T1
898	Prunus_avium_FUN_022036-T1;Prunus_avium_FUN_022037-T1
899	Prunus_avium_FUN_015861-T1;Prunus_avium_FUN_017448-T2;Prunus_avium_FUN_017449-T1
900	Prunus_avium_FUN_005953-T1;Prunus_avium_FUN_005954-T1;Prunus_avium_FUN_005955-T1;Prunus_avium_FUN_005956-T1
901	Prunus_avium_FUN_002880-T1;Prunus_avium_FUN_002928-T1;Prunus_avium_FUN_031865-T1;Prunus_avium_FUN_040260-T1
902	Prunus_avium_FUN_002511-T1;Prunus_avium_FUN_008230-T1;Prunus_avium_FUN_009146-T1;Prunus_avium_FUN_011062-T1;Prunus_avium_FUN_018605-T1;Prunus_avium_FUN_034257-T1;Prunus_avium_FUN_036806-T1;Prunus_avium_FUN_036807-T1;Prunus_avium_FUN_036817-T1;Prunus_avium_FUN_036818-T1;Prunus_avium_FUN_037357-T1;Prunus_avium_FUN_038573-T1
903	Prunus_avium_FUN_006944-T1;Prunus_avium_FUN_006945-T1;Prunus_avium_FUN_006946-T1;Prunus_avium_FUN_038281-T1;Prunus_avium_FUN_038285-T1;Prunus_avium_FUN_038286-T1;Prunus_avium_FUN_038289-T1
904	Prunus_avium_FUN_040157-T1;Prunus_avium_FUN_040236-T1;Prunus_avium_FUN_040249-T1
905	Prunus_avium_FUN_022796-T1;Prunus_avium_FUN_031237-T1;Prunus_avium_FUN_031238-T1
906	Prunus_avium_FUN_004180-T1;Prunus_avium_FUN_027998-T1;Prunus_avium_FUN_039596-T1
907	Prunus_avium_FUN_036337-T2
908	Prunus_avium_FUN_004098-T1;Prunus_avium_FUN_004100-T1;Prunus_avium_FUN_004101-T1;Prunus_avium_FUN_004102-T1;Prunus_avium_FUN_004104-T1
909	Prunus_avium_FUN_017699-T1;Prunus_avium_FUN_017806-T1;Prunus_avium_FUN_018608-T1
910	Prunus_avium_FUN_003797-T1;Prunus_avium_FUN_003801-T2;Prunus_avium_FUN_004928-T1
911	Prunus_avium_FUN_039654-T1
912	Prunus_avium_FUN_021410-T1;Prunus_avium_FUN_021411-T1
913	Prunus_avium_FUN_027578-T1;Prunus_avium_FUN_027636-T1
914	Prunus_avium_FUN_012275-T1;Prunus_avium_FUN_018957-T1;Prunus_avium_FUN_022099-T1
915	Prunus_avium_FUN_017681-T1;Prunus_avium_FUN_022357-T1;Prunus_avium_FUN_025825-T1
916	Prunus_avium_FUN_013560-T1;Prunus_avium_FUN_021491-T1;Prunus_avium_FUN_030048-T1
917	Prunus_avium_FUN_038860-T1;Prunus_avium_FUN_038863-T1;Prunus_avium_FUN_038865-T1;Prunus_avium_FUN_038866-T1;Prunus_avium_FUN_038868-T1
918	Prunus_avium_FUN_011100-T1;Prunus_avium_FUN_011133-T1;Prunus_avium_FUN_012694-T1;Prunus_avium_FUN_035160-T1
919	Prunus_avium_FUN_011621-T1;Prunus_avium_FUN_012961-T1;Prunus_avium_FUN_025334-T1
920	Prunus_avium_FUN_030342-T1;Prunus_avium_FUN_030343-T1;Prunus_avium_FUN_030344-T1;Prunus_avium_FUN_030346-T1;Prunus_avium_FUN_030347-T1
922	Prunus_avium_FUN_036263-T1;Prunus_avium_FUN_040202-T1;Prunus_avium_FUN_040298-T1
923	Prunus_avium_FUN_005679-T1;Prunus_avium_FUN_039188-T1;Prunus_avium_FUN_039189-T1
924	Prunus_avium_FUN_001608-T1;Prunus_avium_FUN_013463-T1;Prunus_avium_FUN_017492-T1;Prunus_avium_FUN_017497-T1
925	Prunus_avium_FUN_003967-T1;Prunus_avium_FUN_003970-T1;Prunus_avium_FUN_003971-T1;Prunus_avium_FUN_003972-T1;Prunus_avium_FUN_003982-T1;Prunus_avium_FUN_003983-T1
926	Prunus_avium_FUN_022125-T1;Prunus_avium_FUN_022129-T1;Prunus_avium_FUN_022130-T1;Prunus_avium_FUN_022134-T1;Prunus_avium_FUN_022136-T1
927	Prunus_avium_FUN_007096-T1;Prunus_avium_FUN_007097-T1;Prunus_avium_FUN_007098-T2;Prunus_avium_FUN_007099-T1;Prunus_avium_FUN_007100-T1;Prunus_avium_FUN_007101-T1
928	Prunus_avium_FUN_031959-T1;Prunus_avium_FUN_031960-T1;Prunus_avium_FUN_031961-T1
929	Prunus_avium_FUN_000852-T1;Prunus_avium_FUN_000872-T1;Prunus_avium_FUN_001941-T1;Prunus_avium_FUN_002182-T1;Prunus_avium_FUN_002357-T1;Prunus_avium_FUN_002716-T1;Prunus_avium_FUN_002841-T1;Prunus_avium_FUN_002916-T1;Prunus_avium_FUN_002919-T1;Prunus_avium_FUN_003125-T1;Prunus_avium_FUN_003148-T1;Prunus_avium_FUN_003217-T1;Prunus_avium_FUN_003228-T1;Prunus_avium_FUN_003826-T1;Prunus_avium_FUN_0085…
930	Prunus_avium_FUN_011695-T1;Prunus_avium_FUN_013045-T1
931	Prunus_avium_FUN_005441-T1;Prunus_avium_FUN_038538-T1
932	Prunus_avium_FUN_020194-T1;Prunus_avium_FUN_020197-T1;Prunus_avium_FUN_020210-T1
933	Prunus_avium_FUN_001558-T1;Prunus_avium_FUN_022697-T1
934	Prunus_avium_FUN_000050-T1;Prunus_avium_FUN_006296-T1;Prunus_avium_FUN_039424-T1
935	Prunus_avium_FUN_004744-T1;Prunus_avium_FUN_039950-T1;Prunus_avium_FUN_040087-T1
936	Prunus_avium_FUN_014494-T1;Prunus_avium_FUN_022609-T1;Prunus_avium_FUN_039672-T1
937	Prunus_avium_FUN_032885-T1;Prunus_avium_FUN_032888-T1
938	Prunus_avium_FUN_029237-T1;Prunus_avium_FUN_038687-T1
939	Prunus_avium_FUN_016904-T1;Prunus_avium_FUN_031871-T1
940	Prunus_avium_FUN_000454-T1;Prunus_avium_FUN_000482-T1;Prunus_avium_FUN_030915-T1
941	Prunus_avium_FUN_012400-T1;Prunus_avium_FUN_018814-T1
942	Prunus_avium_FUN_030767-T1;Prunus_avium_FUN_030768-T1
943	Prunus_avium_FUN_005654-T1;Prunus_avium_FUN_013826-T1;Prunus_avium_FUN_024743-T1
944	Prunus_avium_FUN_037402-T1;Prunus_avium_FUN_037966-T1
945	Prunus_avium_FUN_010544-T1;Prunus_avium_FUN_010545-T1;Prunus_avium_FUN_010546-T1
946	Prunus_avium_FUN_016876-T1;Prunus_avium_FUN_031857-T1;Prunus_avium_FUN_034040-T1
947	Prunus_avium_FUN_005670-T1;Prunus_avium_FUN_039163-T1;Prunus_avium_FUN_039175-T1
948	Prunus_avium_FUN_025693-T1;Prunus_avium_FUN_025695-T1;Prunus_avium_FUN_025696-T1;Prunus_avium_FUN_025697-T1
949	Prunus_avium_FUN_028660-T1;Prunus_avium_FUN_028661-T1;Prunus_avium_FUN_028687-T1;Prunus_avium_FUN_028744-T1;Prunus_avium_FUN_028771-T1
950	Prunus_avium_FUN_008277-T1;Prunus_avium_FUN_009257-T1;Prunus_avium_FUN_009258-T1;Prunus_avium_FUN_009838-T1;Prunus_avium_FUN_015017-T1;Prunus_avium_FUN_021055-T1;Prunus_avium_FUN_024314-T1;Prunus_avium_FUN_024821-T1;Prunus_avium_FUN_028980-T1;Prunus_avium_FUN_028984-T1;Prunus_avium_FUN_037183-T1
951	Prunus_avium_FUN_001107-T1;Prunus_avium_FUN_007657-T1;Prunus_avium_FUN_007797-T1;Prunus_avium_FUN_013288-T1;Prunus_avium_FUN_014523-T1;Prunus_avium_FUN_018433-T1;Prunus_avium_FUN_018636-T1;Prunus_avium_FUN_018644-T1;Prunus_avium_FUN_019161-T1
952	Prunus_avium_FUN_019408-T1;Prunus_avium_FUN_019409-T1;Prunus_avium_FUN_019411-T1;Prunus_avium_FUN_019412-T1;Prunus_avium_FUN_019414-T1;Prunus_avium_FUN_019415-T1
953	Prunus_avium_FUN_027602-T1;Prunus_avium_FUN_030142-T1;Prunus_avium_FUN_030186-T1
954	Prunus_avium_FUN_024403-T1;Prunus_avium_FUN_025212-T1;Prunus_avium_FUN_025218-T1;Prunus_avium_FUN_026541-T1
955	Prunus_avium_FUN_035277-T1
956	Prunus_avium_FUN_013870-T1;Prunus_avium_FUN_031813-T1;Prunus_avium_FUN_036204-T1;Prunus_avium_FUN_036225-T1
957	Prunus_avium_FUN_016693-T1;Prunus_avium_FUN_031184-T1;Prunus_avium_FUN_031664-T1
958	Prunus_avium_FUN_003668-T1;Prunus_avium_FUN_003676-T1;Prunus_avium_FUN_003682-T1;Prunus_avium_FUN_033369-T1
959	Prunus_avium_FUN_004346-T1;Prunus_avium_FUN_017208-T1;Prunus_avium_FUN_026308-T1
960	Prunus_avium_FUN_000130-T1;Prunus_avium_FUN_032267-T1;Prunus_avium_FUN_032293-T1
961	Prunus_avium_FUN_002035-T1;Prunus_avium_FUN_032618-T1;Prunus_avium_FUN_032638-T1;Prunus_avium_FUN_032698-T1;Prunus_avium_FUN_032716-T1
962	Prunus_avium_FUN_039978-T1;Prunus_avium_FUN_040073-T1;Prunus_avium_FUN_040074-T1
963	Prunus_avium_FUN_020315-T1;Prunus_avium_FUN_020337-T1;Prunus_avium_FUN_020342-T1;Prunus_avium_FUN_027110-T1;Prunus_avium_FUN_027120-T1;Prunus_avium_FUN_027135-T1;Prunus_avium_FUN_027267-T1;Prunus_avium_FUN_027275-T1
964	Prunus_avium_FUN_006209-T1;Prunus_avium_FUN_016031-T1
965	Prunus_avium_FUN_014280-T1;Prunus_avium_FUN_018910-T1;Prunus_avium_FUN_022165-T1
967	Prunus_avium_FUN_022858-T1;Prunus_avium_FUN_031128-T1
968	Prunus_avium_FUN_013078-T1;Prunus_avium_FUN_026499-T1;Prunus_avium_FUN_026531-T1
969	Prunus_avium_FUN_038944-T1;Prunus_avium_FUN_038945-T1;Prunus_avium_FUN_038946-T1;Prunus_avium_FUN_038947-T1;Prunus_avium_FUN_038949-T1;Prunus_avium_FUN_038950-T1;Prunus_avium_FUN_038951-T1
970	Prunus_avium_FUN_031838-T1;Prunus_avium_FUN_033382-T1;Prunus_avium_FUN_033384-T1;Prunus_avium_FUN_033391-T1;Prunus_avium_FUN_034047-T1;Prunus_avium_FUN_034059-T1;Prunus_avium_FUN_034076-T1
971	Prunus_avium_FUN_005083-T1;Prunus_avium_FUN_005085-T1;Prunus_avium_FUN_031954-T1
972	Prunus_avium_FUN_027141-T1;Prunus_avium_FUN_027142-T1;Prunus_avium_FUN_027143-T1;Prunus_avium_FUN_027146-T1;Prunus_avium_FUN_027248-T1;Prunus_avium_FUN_027251-T1;Prunus_avium_FUN_027252-T1;Prunus_avium_FUN_037912-T1
973	Prunus_avium_FUN_006380-T1;Prunus_avium_FUN_039545-T1
974	Prunus_avium_FUN_020796-T1;Prunus_avium_FUN_027761-T1;Prunus_avium_FUN_028360-T1;Prunus_avium_FUN_037821-T1
975	Prunus_avium_FUN_008833-T1;Prunus_avium_FUN_008847-T1;Prunus_avium_FUN_008851-T1
976	Prunus_avium_FUN_034392-T1;Prunus_avium_FUN_034397-T1;Prunus_avium_FUN_034410-T1
978	Prunus_avium_FUN_011681-T1;Prunus_avium_FUN_020217-T1;Prunus_avium_FUN_032482-T1
979	Prunus_avium_FUN_011424-T1;Prunus_avium_FUN_012298-T1;Prunus_avium_FUN_025117-T1
980	Prunus_avium_FUN_010176-T1;Prunus_avium_FUN_019618-T1
981	Prunus_avium_FUN_011201-T1;Prunus_avium_FUN_011202-T1;Prunus_avium_FUN_011216-T1;Prunus_avium_FUN_030690-T1
982	Prunus_avium_FUN_006202-T1;Prunus_avium_FUN_013766-T1;Prunus_avium_FUN_039095-T1
983	Prunus_avium_FUN_004807-T1;Prunus_avium_FUN_004808-T1
984	Prunus_avium_FUN_011309-T1;Prunus_avium_FUN_011310-T1;Prunus_avium_FUN_011311-T1;Prunus_avium_FUN_011312-T1
985	Prunus_avium_FUN_029178-T1;Prunus_avium_FUN_029179-T1;Prunus_avium_FUN_038548-T1
986	Prunus_avium_FUN_005429-T1;Prunus_avium_FUN_029460-T1;Prunus_avium_FUN_038545-T1
987	Prunus_avium_FUN_018682-T1;Prunus_avium_FUN_018685-T1;Prunus_avium_FUN_018687-T1;Prunus_avium_FUN_023098-T1
988	Prunus_avium_FUN_027840-T1;Prunus_avium_FUN_030810-T1
989	Prunus_avium_FUN_012263-T1;Prunus_avium_FUN_022075-T1
990	Prunus_avium_FUN_008683-T1;Prunus_avium_FUN_008687-T1;Prunus_avium_FUN_040003-T2
991	Prunus_avium_FUN_012590-T1;Prunus_avium_FUN_012634-T1
992	Prunus_avium_FUN_008361-T1;Prunus_avium_FUN_031607-T1;Prunus_avium_FUN_031610-T1
993	Prunus_avium_FUN_003769-T1;Prunus_avium_FUN_021819-T1;Prunus_avium_FUN_025806-T1
994	Prunus_avium_FUN_018781-T1;Prunus_avium_FUN_022329-T1;Prunus_avium_FUN_022333-T1;Prunus_avium_FUN_022336-T1
995	Prunus_avium_FUN_015649-T1;Prunus_avium_FUN_015650-T1;Prunus_avium_FUN_015652-T1;Prunus_avium_FUN_015654-T1
996	Prunus_avium_FUN_011769-T1;Prunus_avium_FUN_011771-T1;Prunus_avium_FUN_011772-T1;Prunus_avium_FUN_011776-T1;Prunus_avium_FUN_011777-T1
997	Prunus_avium_FUN_037575-T1
998	Prunus_avium_FUN_002226-T1;Prunus_avium_FUN_002248-T1;Prunus_avium_FUN_002267-T1;Prunus_avium_FUN_002407-T1;Prunus_avium_FUN_002945-T1;Prunus_avium_FUN_003592-T1;Prunus_avium_FUN_008514-T1;Prunus_avium_FUN_009089-T1;Prunus_avium_FUN_010109-T1;Prunus_avium_FUN_010113-T1;Prunus_avium_FUN_014776-T1;Prunus_avium_FUN_014940-T1;Prunus_avium_FUN_019938-T1;Prunus_avium_FUN_020183-T1;Prunus_avium_FUN_0237…
999	Prunus_avium_FUN_000893-T1;Prunus_avium_FUN_000894-T1;Prunus_avium_FUN_000989-T1;Prunus_avium_FUN_000990-T1;Prunus_avium_FUN_001098-T1;Prunus_avium_FUN_001879-T1;Prunus_avium_FUN_002460-T1;Prunus_avium_FUN_002461-T1;Prunus_avium_FUN_002542-T1;Prunus_avium_FUN_003040-T1;Prunus_avium_FUN_008261-T1;Prunus_avium_FUN_008262-T1;Prunus_avium_FUN_008504-T1;Prunus_avium_FUN_008525-T1;Prunus_avium_FUN_0088…
1000	Prunus_avium_FUN_007177-T1;Prunus_avium_FUN_007178-T1;Prunus_avium_FUN_028993-T1;Prunus_avium_FUN_029026-T1
1001	Prunus_avium_FUN_004167-T1;Prunus_avium_FUN_026075-T1;Prunus_avium_FUN_026132-T1
1002	Prunus_avium_FUN_013529-T1;Prunus_avium_FUN_026673-T1
1003	Prunus_avium_FUN_022770-T1;Prunus_avium_FUN_027393-T1
1004	Prunus_avium_FUN_000172-T1;Prunus_avium_FUN_017803-T1;Prunus_avium_FUN_022587-T1
1005	Prunus_avium_FUN_000273-T1;Prunus_avium_FUN_026678-T1;Prunus_avium_FUN_026679-T1
1006	Prunus_avium_FUN_006373-T1;Prunus_avium_FUN_031044-T1;Prunus_avium_FUN_039537-T1
1007	Prunus_avium_FUN_024547-T1
1008	Prunus_avium_FUN_000626-T1;Prunus_avium_FUN_007671-T1;Prunus_avium_FUN_007783-T1;Prunus_avium_FUN_013462-T1;Prunus_avium_FUN_039469-T1;Prunus_avium_FUN_039470-T1
1009	Prunus_avium_FUN_009932-T1;Prunus_avium_FUN_038146-T1;Prunus_avium_FUN_038148-T1
1010	Prunus_avium_FUN_015549-T1;Prunus_avium_FUN_027411-T1;Prunus_avium_FUN_027412-T1;Prunus_avium_FUN_027413-T1
1011	Prunus_avium_FUN_010646-T1;Prunus_avium_FUN_021095-T1;Prunus_avium_FUN_024533-T1
1012	Prunus_avium_FUN_030570-T1;Prunus_avium_FUN_030869-T1;Prunus_avium_FUN_030968-T1
1013	Prunus_avium_FUN_000628-T1;Prunus_avium_FUN_013892-T1;Prunus_avium_FUN_030773-T1
1014	Prunus_avium_FUN_012101-T1;Prunus_avium_FUN_019208-T1;Prunus_avium_FUN_038301-T1
1015	Prunus_avium_FUN_001706-T1;Prunus_avium_FUN_001707-T1;Prunus_avium_FUN_031187-T1
1016	Prunus_avium_FUN_025931-T1
1017	Prunus_avium_FUN_005245-T1;Prunus_avium_FUN_013534-T1;Prunus_avium_FUN_013575-T1;Prunus_avium_FUN_013576-T1
1018	Prunus_avium_FUN_019585-T1;Prunus_avium_FUN_019586-T1;Prunus_avium_FUN_019588-T1
1019	Prunus_avium_FUN_005883-T1;Prunus_avium_FUN_005884-T1;Prunus_avium_FUN_021540-T1
1020	Prunus_avium_FUN_006852-T1;Prunus_avium_FUN_007802-T1;Prunus_avium_FUN_007803-T1;Prunus_avium_FUN_008505-T1;Prunus_avium_FUN_008885-T1;Prunus_avium_FUN_012907-T1;Prunus_avium_FUN_012908-T1;Prunus_avium_FUN_013801-T1;Prunus_avium_FUN_020581-T1;Prunus_avium_FUN_020672-T1;Prunus_avium_FUN_037155-T1
1021	Prunus_avium_FUN_008940-T1;Prunus_avium_FUN_018355-T1;Prunus_avium_FUN_025731-T1
1022	Prunus_avium_FUN_035007-T1;Prunus_avium_FUN_035008-T1;Prunus_avium_FUN_035009-T1;Prunus_avium_FUN_035010-T1;Prunus_avium_FUN_035033-T1
1023	Prunus_avium_FUN_032672-T1;Prunus_avium_FUN_032674-T1;Prunus_avium_FUN_032748-T1;Prunus_avium_FUN_032750-T1
1024	Prunus_avium_FUN_017167-T1;Prunus_avium_FUN_017177-T1;Prunus_avium_FUN_017180-T1;Prunus_avium_FUN_017184-T1;Prunus_avium_FUN_017188-T1;Prunus_avium_FUN_017194-T1;Prunus_avium_FUN_017200-T1;Prunus_avium_FUN_027318-T1
1025	Prunus_avium_FUN_014095-T1;Prunus_avium_FUN_030893-T1;Prunus_avium_FUN_030897-T1;Prunus_avium_FUN_030899-T1;Prunus_avium_FUN_030903-T1
1026	Prunus_avium_FUN_011972-T1;Prunus_avium_FUN_019352-T1
1027	Prunus_avium_FUN_003311-T1;Prunus_avium_FUN_022688-T1;Prunus_avium_FUN_025525-T1
1028	Prunus_avium_FUN_001245-T1;Prunus_avium_FUN_013092-T1;Prunus_avium_FUN_022566-T1
1029	Prunus_avium_FUN_004249-T1;Prunus_avium_FUN_017343-T1;Prunus_avium_FUN_017411-T1;Prunus_avium_FUN_026226-T1
1030	Prunus_avium_FUN_010475-T1;Prunus_avium_FUN_010476-T1;Prunus_avium_FUN_023963-T1
1031	Prunus_avium_FUN_027904-T1;Prunus_avium_FUN_027906-T1;Prunus_avium_FUN_027907-T2
1032	Prunus_avium_FUN_001094-T1;Prunus_avium_FUN_020107-T1;Prunus_avium_FUN_038598-T1
1033	Prunus_avium_FUN_013421-T1;Prunus_avium_FUN_013895-T1;Prunus_avium_FUN_013896-T1;Prunus_avium_FUN_013898-T1;Prunus_avium_FUN_013899-T1
1034	Prunus_avium_FUN_005206-T1;Prunus_avium_FUN_020512-T1;Prunus_avium_FUN_020513-T1
1035	Prunus_avium_FUN_026738-T1;Prunus_avium_FUN_026741-T1;Prunus_avium_FUN_026805-T1;Prunus_avium_FUN_037058-T1
1036	Prunus_avium_FUN_006036-T1;Prunus_avium_FUN_029645-T1;Prunus_avium_FUN_029668-T1;Prunus_avium_FUN_038417-T1
1037	Prunus_avium_FUN_012207-T2;Prunus_avium_FUN_019082-T1;Prunus_avium_FUN_021982-T1
1039	Prunus_avium_FUN_022504-T1;Prunus_avium_FUN_022505-T2;Prunus_avium_FUN_022506-T1;Prunus_avium_FUN_022507-T1;Prunus_avium_FUN_022509-T1
1040	Prunus_avium_FUN_032394-T1;Prunus_avium_FUN_032395-T1;Prunus_avium_FUN_032396-T1;Prunus_avium_FUN_033896-T1
1041	Prunus_avium_FUN_025349-T1;Prunus_avium_FUN_025351-T1;Prunus_avium_FUN_025354-T1;Prunus_avium_FUN_025355-T1
1042	Prunus_avium_FUN_035334-T1;Prunus_avium_FUN_037110-T1
1043	Prunus_avium_FUN_010952-T1;Prunus_avium_FUN_012515-T1;Prunus_avium_FUN_012619-T1;Prunus_avium_FUN_012629-T1
1045	Prunus_avium_FUN_038652-T1;Prunus_avium_FUN_038653-T1;Prunus_avium_FUN_038654-T1;Prunus_avium_FUN_038656-T1;Prunus_avium_FUN_038657-T1;Prunus_avium_FUN_038658-T1
1047	Prunus_avium_FUN_000335-T1;Prunus_avium_FUN_000339-T1
1051	Prunus_avium_FUN_002386-T1;Prunus_avium_FUN_003498-T1;Prunus_avium_FUN_012337-T1;Prunus_avium_FUN_019346-T1;Prunus_avium_FUN_031966-T1;Prunus_avium_FUN_031971-T1;Prunus_avium_FUN_032005-T1;Prunus_avium_FUN_032067-T1
1052	Prunus_avium_FUN_013931-T1;Prunus_avium_FUN_024684-T1
1053	Prunus_avium_FUN_016707-T1;Prunus_avium_FUN_034311-T1
1054	Prunus_avium_FUN_033401-T1;Prunus_avium_FUN_033666-T1;Prunus_avium_FUN_033668-T1;Prunus_avium_FUN_033742-T1;Prunus_avium_FUN_033744-T1
1055	Prunus_avium_FUN_012380-T1;Prunus_avium_FUN_018836-T1;Prunus_avium_FUN_032974-T1
1056	Prunus_avium_FUN_033897-T1;Prunus_avium_FUN_036400-T1;Prunus_avium_FUN_037560-T1;Prunus_avium_FUN_037565-T1
1057	Prunus_avium_FUN_034998-T1;Prunus_avium_FUN_034999-T1;Prunus_avium_FUN_035000-T1;Prunus_avium_FUN_039854-T1
1058	Prunus_avium_FUN_031336-T1
1059	Prunus_avium_FUN_012639-T1;Prunus_avium_FUN_024753-T1;Prunus_avium_FUN_037206-T1;Prunus_avium_FUN_038184-T1
1060	Prunus_avium_FUN_018567-T1;Prunus_avium_FUN_018568-T1
1061	Prunus_avium_FUN_036834-T1;Prunus_avium_FUN_036903-T1;Prunus_avium_FUN_036907-T1;Prunus_avium_FUN_036913-T1;Prunus_avium_FUN_036942-T1;Prunus_avium_FUN_036975-T1
1062	Prunus_avium_FUN_002042-T1;Prunus_avium_FUN_002051-T1;Prunus_avium_FUN_002057-T1;Prunus_avium_FUN_002086-T1;Prunus_avium_FUN_002088-T1;Prunus_avium_FUN_002134-T1;Prunus_avium_FUN_002136-T1;Prunus_avium_FUN_002137-T1;Prunus_avium_FUN_002425-T1;Prunus_avium_FUN_002984-T1;Prunus_avium_FUN_014766-T1;Prunus_avium_FUN_014933-T1;Prunus_avium_FUN_014935-T1;Prunus_avium_FUN_020071-T1
1063	Prunus_avium_FUN_002486-T1;Prunus_avium_FUN_020472-T1;Prunus_avium_FUN_020517-T1;Prunus_avium_FUN_035055-T1
1064	Prunus_avium_FUN_016813-T1;Prunus_avium_FUN_016814-T1
1065	Prunus_avium_FUN_030733-T1;Prunus_avium_FUN_030737-T1;Prunus_avium_FUN_030738-T1;Prunus_avium_FUN_030741-T1;Prunus_avium_FUN_030742-T1;Prunus_avium_FUN_030744-T1;Prunus_avium_FUN_030745-T1;Prunus_avium_FUN_030748-T1;Prunus_avium_FUN_030749-T1
1066	Prunus_avium_FUN_018705-T1;Prunus_avium_FUN_018707-T1;Prunus_avium_FUN_018708-T1;Prunus_avium_FUN_018710-T1
1068	Prunus_avium_FUN_002891-T1;Prunus_avium_FUN_008266-T1;Prunus_avium_FUN_013473-T1;Prunus_avium_FUN_015127-T1;Prunus_avium_FUN_021000-T1;Prunus_avium_FUN_022190-T1;Prunus_avium_FUN_023936-T1;Prunus_avium_FUN_030838-T1;Prunus_avium_FUN_030875-T1;Prunus_avium_FUN_039415-T1
1069	Prunus_avium_FUN_000925-T1;Prunus_avium_FUN_002996-T1;Prunus_avium_FUN_003022-T1;Prunus_avium_FUN_006219-T1;Prunus_avium_FUN_009719-T1;Prunus_avium_FUN_010036-T1;Prunus_avium_FUN_010903-T1;Prunus_avium_FUN_015635-T1;Prunus_avium_FUN_016832-T1;Prunus_avium_FUN_016846-T1;Prunus_avium_FUN_017948-T1;Prunus_avium_FUN_017985-T1;Prunus_avium_FUN_020349-T1;Prunus_avium_FUN_020454-T1;Prunus_avium_FUN_0205…
1070	Prunus_avium_FUN_005816-T1;Prunus_avium_FUN_007837-T1;Prunus_avium_FUN_021477-T1
1071	Prunus_avium_FUN_014240-T1;Prunus_avium_FUN_014241-T1
1072	Prunus_avium_FUN_011270-T1;Prunus_avium_FUN_012774-T1;Prunus_avium_FUN_025011-T1
1074	Prunus_avium_FUN_006773-T1;Prunus_avium_FUN_016824-T1;Prunus_avium_FUN_016879-T1;Prunus_avium_FUN_016880-T1;Prunus_avium_FUN_016881-T1;Prunus_avium_FUN_016884-T1;Prunus_avium_FUN_016890-T1
1075	Prunus_avium_FUN_021179-T1;Prunus_avium_FUN_021181-T1;Prunus_avium_FUN_021182-T1
1076	Prunus_avium_FUN_005485-T1;Prunus_avium_FUN_038491-T1;Prunus_avium_FUN_038492-T1
1077	Prunus_avium_FUN_006081-T1;Prunus_avium_FUN_006088-T1;Prunus_avium_FUN_014012-T1;Prunus_avium_FUN_014013-T1
1078	Prunus_avium_FUN_006790-T1;Prunus_avium_FUN_037502-T1;Prunus_avium_FUN_037504-T1
1079	Prunus_avium_FUN_018918-T1;Prunus_avium_FUN_022158-T1;Prunus_avium_FUN_022159-T1
1080	Prunus_avium_FUN_010621-T1;Prunus_avium_FUN_010638-T1;Prunus_avium_FUN_024521-T1;Prunus_avium_FUN_024522-T1
1081	Prunus_avium_FUN_014377-T1;Prunus_avium_FUN_039601-T1
1082	Prunus_avium_FUN_011457-T1;Prunus_avium_FUN_019404-T1;Prunus_avium_FUN_021694-T1
1084	Prunus_avium_FUN_007344-T1;Prunus_avium_FUN_007345-T1;Prunus_avium_FUN_033590-T1
1085	Prunus_avium_FUN_011733-T1;Prunus_avium_FUN_024584-T2;Prunus_avium_FUN_024591-T1;Prunus_avium_FUN_025492-T1
1086	Prunus_avium_FUN_000092-T1;Prunus_avium_FUN_000804-T1;Prunus_avium_FUN_006709-T1;Prunus_avium_FUN_008113-T1;Prunus_avium_FUN_016719-T1;Prunus_avium_FUN_017157-T1;Prunus_avium_FUN_017639-T1;Prunus_avium_FUN_022078-T1;Prunus_avium_FUN_029349-T1;Prunus_avium_FUN_029612-T1
1087	Prunus_avium_FUN_001585-T1;Prunus_avium_FUN_001589-T1;Prunus_avium_FUN_039340-T1;Prunus_avium_FUN_039341-T1;Prunus_avium_FUN_039343-T1
1088	Prunus_avium_FUN_033714-T1;Prunus_avium_FUN_033717-T1;Prunus_avium_FUN_033718-T1;Prunus_avium_FUN_033800-T1;Prunus_avium_FUN_033801-T1;Prunus_avium_FUN_033802-T1;Prunus_avium_FUN_033803-T1
1089	Prunus_avium_FUN_007033-T1;Prunus_avium_FUN_007295-T1;Prunus_avium_FUN_025685-T1
1090	Prunus_avium_FUN_016138-T1;Prunus_avium_FUN_016147-T1;Prunus_avium_FUN_016150-T1;Prunus_avium_FUN_016170-T1;Prunus_avium_FUN_016176-T1;Prunus_avium_FUN_016180-T1;Prunus_avium_FUN_016181-T1;Prunus_avium_FUN_016188-T1
1091	Prunus_avium_FUN_014092-T1;Prunus_avium_FUN_021196-T1
1092	Prunus_avium_FUN_002328-T1;Prunus_avium_FUN_002402-T1;Prunus_avium_FUN_002430-T1;Prunus_avium_FUN_002452-T1;Prunus_avium_FUN_036016-T1
1094	Prunus_avium_FUN_004204-T1
1095	Prunus_avium_FUN_004785-T1;Prunus_avium_FUN_015840-T1;Prunus_avium_FUN_036940-T1
1096	Prunus_avium_FUN_016056-T1;Prunus_avium_FUN_040066-T1;Prunus_avium_FUN_040289-T1
1097	Prunus_avium_FUN_032599-T1;Prunus_avium_FUN_032600-T1;Prunus_avium_FUN_032602-T1
1098	Prunus_avium_FUN_004656-T1;Prunus_avium_FUN_004710-T1;Prunus_avium_FUN_029169-T1;Prunus_avium_FUN_038710-T1
1099	Prunus_avium_FUN_001039-T1;Prunus_avium_FUN_006210-T1
1100	Prunus_avium_FUN_011900-T1;Prunus_avium_FUN_021666-T1
1101	Prunus_avium_FUN_018716-T1;Prunus_avium_FUN_022411-T2
1102	Prunus_avium_FUN_037496-T1
1103	Prunus_avium_FUN_032356-T1;Prunus_avium_FUN_033513-T1
1104	Prunus_avium_FUN_034323-T1;Prunus_avium_FUN_034324-T1;Prunus_avium_FUN_034326-T1;Prunus_avium_FUN_034327-T1
1105	Prunus_avium_FUN_016687-T1;Prunus_avium_FUN_016688-T1;Prunus_avium_FUN_031663-T1
1106	Prunus_avium_FUN_026063-T1;Prunus_avium_FUN_026065-T1;Prunus_avium_FUN_026126-T1;Prunus_avium_FUN_026128-T1
1107	Prunus_avium_FUN_025586-T1;Prunus_avium_FUN_025588-T1;Prunus_avium_FUN_025595-T1
1108	Prunus_avium_FUN_025032-T1
1109	Prunus_avium_FUN_031593-T1
1110	Prunus_avium_FUN_005680-T1;Prunus_avium_FUN_005681-T1
1111	Prunus_avium_FUN_033323-T1;Prunus_avium_FUN_033343-T1
1113	Prunus_avium_FUN_006386-T1;Prunus_avium_FUN_031047-T1;Prunus_avium_FUN_038818-T1
1114	Prunus_avium_FUN_012393-T1;Prunus_avium_FUN_012394-T1;Prunus_avium_FUN_012395-T1;Prunus_avium_FUN_012399-T1
1115	Prunus_avium_FUN_008978-T1;Prunus_avium_FUN_034320-T1
1116	Prunus_avium_FUN_008120-T1;Prunus_avium_FUN_008211-T1;Prunus_avium_FUN_011754-T1;Prunus_avium_FUN_011756-T1;Prunus_avium_FUN_011761-T1;Prunus_avium_FUN_036080-T1;Prunus_avium_FUN_036091-T1
1117	Prunus_avium_FUN_016863-T1;Prunus_avium_FUN_016864-T1;Prunus_avium_FUN_016865-T1
1118	Prunus_avium_FUN_025378-T1;Prunus_avium_FUN_025384-T1;Prunus_avium_FUN_025389-T1;Prunus_avium_FUN_037482-T1;Prunus_avium_FUN_037484-T1
1120	Prunus_avium_FUN_001314-T1;Prunus_avium_FUN_001315-T1;Prunus_avium_FUN_002387-T1;Prunus_avium_FUN_008072-T1;Prunus_avium_FUN_008076-T1
1121	Prunus_avium_FUN_001942-T1;Prunus_avium_FUN_002302-T1;Prunus_avium_FUN_002828-T1;Prunus_avium_FUN_002966-T1;Prunus_avium_FUN_003149-T1;Prunus_avium_FUN_003259-T1;Prunus_avium_FUN_004805-T1;Prunus_avium_FUN_009577-T1;Prunus_avium_FUN_010078-T1;Prunus_avium_FUN_011729-T1;Prunus_avium_FUN_015307-T1;Prunus_avium_FUN_015596-T1;Prunus_avium_FUN_016385-T1;Prunus_avium_FUN_017969-T1;Prunus_avium_FUN_0180…
1122	Prunus_avium_FUN_002879-T1;Prunus_avium_FUN_003778-T1;Prunus_avium_FUN_008803-T1;Prunus_avium_FUN_009808-T1;Prunus_avium_FUN_015977-T1;Prunus_avium_FUN_016165-T1;Prunus_avium_FUN_016394-T1;Prunus_avium_FUN_016396-T1;Prunus_avium_FUN_017583-T1;Prunus_avium_FUN_023535-T1;Prunus_avium_FUN_024244-T1;Prunus_avium_FUN_024364-T1;Prunus_avium_FUN_034334-T1;Prunus_avium_FUN_035243-T1;Prunus_avium_FUN_0358…
1123	Prunus_avium_FUN_008142-T1;Prunus_avium_FUN_008166-T1;Prunus_avium_FUN_008169-T1
1124	Prunus_avium_FUN_007417-T1;Prunus_avium_FUN_024506-T1;Prunus_avium_FUN_024507-T1;Prunus_avium_FUN_034719-T1
1125	Prunus_avium_FUN_024828-T1;Prunus_avium_FUN_024829-T1
1126	Prunus_avium_FUN_014068-T1;Prunus_avium_FUN_014069-T1;Prunus_avium_FUN_014071-T1;Prunus_avium_FUN_014073-T1;Prunus_avium_FUN_014075-T1;Prunus_avium_FUN_014076-T1
1128	Prunus_avium_FUN_018303-T1;Prunus_avium_FUN_018304-T1
1129	Prunus_avium_FUN_034639-T1;Prunus_avium_FUN_034645-T1
1130	Prunus_avium_FUN_009168-T1;Prunus_avium_FUN_036941-T1;Prunus_avium_FUN_037115-T1
1131	Prunus_avium_FUN_004251-T1;Prunus_avium_FUN_017341-T1;Prunus_avium_FUN_017342-T1;Prunus_avium_FUN_017409-T1;Prunus_avium_FUN_017410-T1;Prunus_avium_FUN_040104-T1
1132	Prunus_avium_FUN_025680-T1
1133	Prunus_avium_FUN_006153-T1;Prunus_avium_FUN_014166-T1;Prunus_avium_FUN_014167-T1;Prunus_avium_FUN_014290-T1;Prunus_avium_FUN_014291-T1
1134	Prunus_avium_FUN_005667-T1;Prunus_avium_FUN_013832-T1;Prunus_avium_FUN_039159-T1;Prunus_avium_FUN_039170-T1
1135	Prunus_avium_FUN_012247-T1;Prunus_avium_FUN_022040-T1;Prunus_avium_FUN_036719-T1
1136	Prunus_avium_FUN_001592-T1;Prunus_avium_FUN_031277-T1
1137	Prunus_avium_FUN_001852-T1;Prunus_avium_FUN_001857-T1;Prunus_avium_FUN_001863-T1
1138	Prunus_avium_FUN_001647-T1;Prunus_avium_FUN_001654-T1;Prunus_avium_FUN_001655-T1;Prunus_avium_FUN_001660-T1
1139	Prunus_avium_FUN_018561-T1
1140	Prunus_avium_FUN_005639-T1;Prunus_avium_FUN_009119-T1;Prunus_avium_FUN_029993-T1;Prunus_avium_FUN_039132-T1
1141	Prunus_avium_FUN_024463-T1;Prunus_avium_FUN_025656-T1
1142	Prunus_avium_FUN_024000-T1;Prunus_avium_FUN_024017-T1;Prunus_avium_FUN_024018-T1
1143	Prunus_avium_FUN_005689-T1;Prunus_avium_FUN_005690-T1;Prunus_avium_FUN_006201-T1
1144	Prunus_avium_FUN_004375-T1;Prunus_avium_FUN_025587-T1;Prunus_avium_FUN_025589-T1;Prunus_avium_FUN_025592-T1;Prunus_avium_FUN_025594-T1
1145	Prunus_avium_FUN_034291-T1;Prunus_avium_FUN_034292-T1;Prunus_avium_FUN_034299-T1
1146	Prunus_avium_FUN_012484-T1;Prunus_avium_FUN_033994-T1;Prunus_avium_FUN_034249-T1;Prunus_avium_FUN_034373-T1;Prunus_avium_FUN_034375-T2;Prunus_avium_FUN_034377-T1
1147	Prunus_avium_FUN_012738-T1;Prunus_avium_FUN_012739-T1;Prunus_avium_FUN_012740-T1
1149	Prunus_avium_FUN_000719-T1;Prunus_avium_FUN_000720-T1;Prunus_avium_FUN_000722-T1;Prunus_avium_FUN_000723-T1
1150	Prunus_avium_FUN_036902-T1
1151	Prunus_avium_FUN_007368-T1;Prunus_avium_FUN_010665-T1;Prunus_avium_FUN_010668-T1
1152	Prunus_avium_FUN_033324-T1;Prunus_avium_FUN_033329-T1;Prunus_avium_FUN_033336-T1;Prunus_avium_FUN_033339-T1;Prunus_avium_FUN_033345-T1;Prunus_avium_FUN_033347-T1;Prunus_avium_FUN_033357-T1;Prunus_avium_FUN_033359-T1;Prunus_avium_FUN_033368-T1;Prunus_avium_FUN_033371-T1;Prunus_avium_FUN_033378-T1
1153	Prunus_avium_FUN_027184-T1;Prunus_avium_FUN_027187-T1
1154	Prunus_avium_FUN_006517-T1;Prunus_avium_FUN_007993-T1;Prunus_avium_FUN_008318-T1;Prunus_avium_FUN_008542-T1;Prunus_avium_FUN_010129-T1;Prunus_avium_FUN_010939-T1;Prunus_avium_FUN_012188-T1;Prunus_avium_FUN_012189-T1;Prunus_avium_FUN_018842-T1;Prunus_avium_FUN_024025-T1;Prunus_avium_FUN_024026-T1;Prunus_avium_FUN_024643-T1;Prunus_avium_FUN_031450-T1;Prunus_avium_FUN_035420-T1;Prunus_avium_FUN_0382…
1156	Prunus_avium_FUN_020125-T1;Prunus_avium_FUN_029747-T1;Prunus_avium_FUN_029748-T1;Prunus_avium_FUN_029749-T1;Prunus_avium_FUN_029751-T1;Prunus_avium_FUN_029758-T1;Prunus_avium_FUN_029762-T1;Prunus_avium_FUN_029764-T1;Prunus_avium_FUN_029785-T1;Prunus_avium_FUN_029786-T1
1157	Prunus_avium_FUN_003282-T1;Prunus_avium_FUN_020413-T1;Prunus_avium_FUN_020466-T1;Prunus_avium_FUN_036542-T1
1158	Prunus_avium_FUN_024833-T1;Prunus_avium_FUN_024834-T1
1159	Prunus_avium_FUN_000883-T1;Prunus_avium_FUN_002476-T1;Prunus_avium_FUN_026623-T1
1160	Prunus_avium_FUN_005367-T1;Prunus_avium_FUN_029314-T1;Prunus_avium_FUN_029372-T1
1161	Prunus_avium_FUN_000165-T1;Prunus_avium_FUN_000166-T1
1162	Prunus_avium_FUN_005315-T1;Prunus_avium_FUN_038672-T1
1163	Prunus_avium_FUN_029405-T1;Prunus_avium_FUN_029408-T1
1164	Prunus_avium_FUN_010842-T1;Prunus_avium_FUN_010945-T1;Prunus_avium_FUN_010947-T1;Prunus_avium_FUN_011004-T1;Prunus_avium_FUN_011006-T1
1165	Prunus_avium_FUN_011180-T1;Prunus_avium_FUN_011181-T1;Prunus_avium_FUN_011182-T1;Prunus_avium_FUN_011183-T1
1166	Prunus_avium_FUN_012050-T1;Prunus_avium_FUN_021789-T1
1167	Prunus_avium_FUN_025971-T1;Prunus_avium_FUN_025972-T1;Prunus_avium_FUN_025973-T1
1168	Prunus_avium_FUN_001831-T1;Prunus_avium_FUN_010915-T1
1169	Prunus_avium_FUN_005159-T1;Prunus_avium_FUN_007391-T1;Prunus_avium_FUN_038814-T1
1170	Prunus_avium_FUN_037670-T1;Prunus_avium_FUN_037671-T1;Prunus_avium_FUN_037672-T1;Prunus_avium_FUN_037673-T1
1171	Prunus_avium_FUN_024343-T1;Prunus_avium_FUN_036314-T1;Prunus_avium_FUN_036467-T1
1172	Prunus_avium_FUN_034140-T1;Prunus_avium_FUN_034143-T1;Prunus_avium_FUN_034146-T1;Prunus_avium_FUN_034147-T1;Prunus_avium_FUN_034148-T1
1173	Prunus_avium_FUN_008729-T1;Prunus_avium_FUN_009650-T1;Prunus_avium_FUN_035521-T1
1174	Prunus_avium_FUN_011467-T1;Prunus_avium_FUN_011468-T1;Prunus_avium_FUN_011469-T1;Prunus_avium_FUN_011470-T1;Prunus_avium_FUN_011472-T1
1175	Prunus_avium_FUN_012722-T1;Prunus_avium_FUN_012723-T1;Prunus_avium_FUN_012726-T1
1176	Prunus_avium_FUN_038601-T1;Prunus_avium_FUN_039034-T1;Prunus_avium_FUN_039039-T1;Prunus_avium_FUN_039042-T1
1177	Prunus_avium_FUN_001786-T1;Prunus_avium_FUN_009832-T1;Prunus_avium_FUN_011953-T1
1179	Prunus_avium_FUN_033458-T1;Prunus_avium_FUN_033459-T1
1180	Prunus_avium_FUN_040301-T1
1182	Prunus_avium_FUN_040120-T1
1183	Prunus_avium_FUN_014049-T1;Prunus_avium_FUN_014053-T1;Prunus_avium_FUN_027517-T1;Prunus_avium_FUN_027520-T1
1184	Prunus_avium_FUN_000606-T1;Prunus_avium_FUN_014321-T1
1186	Prunus_avium_FUN_004849-T1;Prunus_avium_FUN_037989-T1
1187	Prunus_avium_FUN_008109-T1;Prunus_avium_FUN_008110-T1
1188	Prunus_avium_FUN_004339-T1;Prunus_avium_FUN_017243-T1;Prunus_avium_FUN_021936-T1
1189	Prunus_avium_FUN_005384-T1;Prunus_avium_FUN_005401-T1;Prunus_avium_FUN_038597-T1
1191	Prunus_avium_FUN_005708-T1;Prunus_avium_FUN_005710-T1
1192	Prunus_avium_FUN_009209-T1;Prunus_avium_FUN_009211-T1
1193	Prunus_avium_FUN_038167-T1
1194	Prunus_avium_FUN_000678-T1;Prunus_avium_FUN_000679-T1;Prunus_avium_FUN_018732-T1
1195	Prunus_avium_FUN_021289-T1;Prunus_avium_FUN_028866-T1;Prunus_avium_FUN_039874-T1
1196	Prunus_avium_FUN_011414-T1;Prunus_avium_FUN_011415-T1
1197	Prunus_avium_FUN_022789-T1;Prunus_avium_FUN_022790-T1;Prunus_avium_FUN_031226-T1
1198	Prunus_avium_FUN_013776-T1
1199	Prunus_avium_FUN_017766-T3;Prunus_avium_FUN_025703-T1
1200	Prunus_avium_FUN_022059-T1;Prunus_avium_FUN_022060-T1
1201	Prunus_avium_FUN_029878-T1;Prunus_avium_FUN_029880-T1;Prunus_avium_FUN_029882-T1;Prunus_avium_FUN_029883-T1
1202	Prunus_avium_FUN_017537-T1;Prunus_avium_FUN_017540-T1
1203	Prunus_avium_FUN_012007-T1;Prunus_avium_FUN_021763-T1
1204	Prunus_avium_FUN_016499-T1;Prunus_avium_FUN_031545-T1;Prunus_avium_FUN_034663-T1
1205	Prunus_avium_FUN_008354-T1;Prunus_avium_FUN_008795-T1;Prunus_avium_FUN_028015-T1;Prunus_avium_FUN_028018-T1
1206	Prunus_avium_FUN_017735-T1;Prunus_avium_FUN_017736-T1;Prunus_avium_FUN_017737-T1
1207	Prunus_avium_FUN_028019-T1;Prunus_avium_FUN_031590-T1
1208	Prunus_avium_FUN_011573-T1;Prunus_avium_FUN_011574-T1;Prunus_avium_FUN_025275-T1;Prunus_avium_FUN_025277-T1
1209	Prunus_avium_FUN_010713-T1;Prunus_avium_FUN_012672-T1;Prunus_avium_FUN_012673-T1
1210	Prunus_avium_FUN_017798-T1;Prunus_avium_FUN_038057-T1;Prunus_avium_FUN_038067-T1;Prunus_avium_FUN_038071-T1
1211	Prunus_avium_FUN_027469-T1;Prunus_avium_FUN_038553-T1;Prunus_avium_FUN_038557-T1;Prunus_avium_FUN_038558-T1;Prunus_avium_FUN_038561-T1;Prunus_avium_FUN_038566-T1
1212	Prunus_avium_FUN_029403-T1;Prunus_avium_FUN_029404-T1
1213	Prunus_avium_FUN_000958-T1;Prunus_avium_FUN_000959-T1;Prunus_avium_FUN_019537-T1;Prunus_avium_FUN_019538-T1
1214	Prunus_avium_FUN_005594-T1;Prunus_avium_FUN_009141-T1;Prunus_avium_FUN_009492-T1;Prunus_avium_FUN_011221-T1;Prunus_avium_FUN_011222-T1;Prunus_avium_FUN_012183-T1;Prunus_avium_FUN_015055-T1;Prunus_avium_FUN_015057-T1;Prunus_avium_FUN_020077-T1;Prunus_avium_FUN_023919-T1;Prunus_avium_FUN_027741-T1;Prunus_avium_FUN_028415-T1;Prunus_avium_FUN_032925-T1;Prunus_avium_FUN_035469-T1
1215	Prunus_avium_FUN_000350-T1;Prunus_avium_FUN_031016-T1
1216	Prunus_avium_FUN_024907-T1;Prunus_avium_FUN_029591-T1;Prunus_avium_FUN_032686-T1;Prunus_avium_FUN_032766-T1;Prunus_avium_FUN_032775-T1;Prunus_avium_FUN_033278-T1;Prunus_avium_FUN_034175-T1;Prunus_avium_FUN_034180-T1;Prunus_avium_FUN_040267-T1
1217	Prunus_avium_FUN_000431-T1;Prunus_avium_FUN_030951-T1
1218	Prunus_avium_FUN_022613-T1;Prunus_avium_FUN_022614-T1
1219	Prunus_avium_FUN_022640-T1;Prunus_avium_FUN_022641-T1;Prunus_avium_FUN_031384-T1;Prunus_avium_FUN_031385-T1
1221	Prunus_avium_FUN_004267-T1;Prunus_avium_FUN_008921-T1;Prunus_avium_FUN_008926-T1;Prunus_avium_FUN_039783-T1
1222	Prunus_avium_FUN_005168-T1;Prunus_avium_FUN_038809-T1
1223	Prunus_avium_FUN_003789-T1;Prunus_avium_FUN_017668-T1
1226	Prunus_avium_FUN_004028-T1;Prunus_avium_FUN_034217-T1;Prunus_avium_FUN_034218-T1
1227	Prunus_avium_FUN_005240-T1
1228	Prunus_avium_FUN_016366-T1;Prunus_avium_FUN_033315-T1
1230	Prunus_avium_FUN_012045-T1;Prunus_avium_FUN_019255-T1;Prunus_avium_FUN_019262-T1
1231	Prunus_avium_FUN_002821-T1;Prunus_avium_FUN_023129-T1
1232	Prunus_avium_FUN_005327-T1;Prunus_avium_FUN_007685-T1;Prunus_avium_FUN_020942-T1;Prunus_avium_FUN_038641-T1
1233	Prunus_avium_FUN_014156-T1;Prunus_avium_FUN_014302-T1;Prunus_avium_FUN_032463-T1;Prunus_avium_FUN_033445-T1
1234	Prunus_avium_FUN_005187-T1;Prunus_avium_FUN_005188-T1;Prunus_avium_FUN_005189-T1
1235	Prunus_avium_FUN_013636-T1;Prunus_avium_FUN_013637-T1
1236	Prunus_avium_FUN_001705-T1;Prunus_avium_FUN_017830-T1;Prunus_avium_FUN_025070-T1
1237	Prunus_avium_FUN_025624-T1;Prunus_avium_FUN_025627-T1;Prunus_avium_FUN_025628-T1;Prunus_avium_FUN_025629-T1;Prunus_avium_FUN_025630-T1
1238	Prunus_avium_FUN_007194-T1;Prunus_avium_FUN_021392-T1;Prunus_avium_FUN_021395-T1
1239	Prunus_avium_FUN_007623-T1;Prunus_avium_FUN_007836-T1;Prunus_avium_FUN_035443-T1
1240	Prunus_avium_FUN_011007-T1;Prunus_avium_FUN_011058-T1
1241	Prunus_avium_FUN_016551-T1;Prunus_avium_FUN_034488-T1;Prunus_avium_FUN_034555-T1
1242	Prunus_avium_FUN_012893-T1;Prunus_avium_FUN_025198-T1
1243	Prunus_avium_FUN_022014-T1;Prunus_avium_FUN_025276-T1;Prunus_avium_FUN_025280-T1;Prunus_avium_FUN_025281-T1
1244	Prunus_avium_FUN_019204-T1;Prunus_avium_FUN_019217-T1;Prunus_avium_FUN_028141-T1
1245	Prunus_avium_FUN_010241-T1;Prunus_avium_FUN_010320-T1;Prunus_avium_FUN_019270-T1;Prunus_avium_FUN_019281-T1
1246	Prunus_avium_FUN_002346-T1;Prunus_avium_FUN_008718-T1;Prunus_avium_FUN_009227-T1;Prunus_avium_FUN_020826-T1;Prunus_avium_FUN_020938-T1;Prunus_avium_FUN_027914-T1;Prunus_avium_FUN_028314-T1;Prunus_avium_FUN_035517-T1;Prunus_avium_FUN_036188-T1;Prunus_avium_FUN_037293-T1
1247	Prunus_avium_FUN_001441-T1;Prunus_avium_FUN_031379-T1
1248	Prunus_avium_FUN_002059-T1;Prunus_avium_FUN_010568-T1
1249	Prunus_avium_FUN_018897-T1;Prunus_avium_FUN_022183-T1
1250	Prunus_avium_FUN_032890-T1;Prunus_avium_FUN_033206-T1
1251	Prunus_avium_FUN_003556-T1;Prunus_avium_FUN_017815-T1;Prunus_avium_FUN_025676-T1
1252	Prunus_avium_FUN_016196-T1;Prunus_avium_FUN_032429-T1
1253	Prunus_avium_FUN_010512-T1;Prunus_avium_FUN_023974-T1
1254	Prunus_avium_FUN_001543-T1;Prunus_avium_FUN_001548-T1;Prunus_avium_FUN_004078-T1
1255	Prunus_avium_FUN_000461-T1;Prunus_avium_FUN_004490-T1
1256	Prunus_avium_FUN_023774-T1
1257	Prunus_avium_FUN_005286-T1;Prunus_avium_FUN_029218-T1
1258	Prunus_avium_FUN_016735-T1;Prunus_avium_FUN_021942-T1;Prunus_avium_FUN_038808-T1
1259	Prunus_avium_FUN_000817-T1;Prunus_avium_FUN_036551-T1
1260	Prunus_avium_FUN_006428-T1;Prunus_avium_FUN_006577-T1;Prunus_avium_FUN_039589-T1
1261	Prunus_avium_FUN_011429-T1;Prunus_avium_FUN_018946-T1
1262	Prunus_avium_FUN_012043-T1;Prunus_avium_FUN_021781-T1
1263	Prunus_avium_FUN_022135-T1;Prunus_avium_FUN_022137-T1;Prunus_avium_FUN_022141-T1
1264	Prunus_avium_FUN_013904-T1;Prunus_avium_FUN_017734-T1;Prunus_avium_FUN_039247-T1
1265	Prunus_avium_FUN_005983-T1;Prunus_avium_FUN_029731-T1;Prunus_avium_FUN_038399-T1
1266	Prunus_avium_FUN_000749-T1;Prunus_avium_FUN_000756-T1;Prunus_avium_FUN_000765-T1;Prunus_avium_FUN_013578-T1
1267	Prunus_avium_FUN_015692-T1;Prunus_avium_FUN_031039-T1
1268	Prunus_avium_FUN_025938-T1
1269	Prunus_avium_FUN_004637-T1;Prunus_avium_FUN_004638-T1;Prunus_avium_FUN_004692-T1;Prunus_avium_FUN_004693-T1
1270	Prunus_avium_FUN_035225-T1;Prunus_avium_FUN_035227-T1;Prunus_avium_FUN_035228-T1
1271	Prunus_avium_FUN_000247-T1;Prunus_avium_FUN_024748-T1;Prunus_avium_FUN_024750-T1;Prunus_avium_FUN_024759-T1
1272	Prunus_avium_FUN_020335-T1;Prunus_avium_FUN_027108-T1;Prunus_avium_FUN_027112-T1;Prunus_avium_FUN_027118-T1;Prunus_avium_FUN_027269-T1;Prunus_avium_FUN_027271-T1;Prunus_avium_FUN_027277-T1;Prunus_avium_FUN_027285-T1;Prunus_avium_FUN_027288-T1
1273	Prunus_avium_FUN_006480-T1;Prunus_avium_FUN_006481-T1;Prunus_avium_FUN_006482-T1;Prunus_avium_FUN_006632-T1;Prunus_avium_FUN_006633-T1;Prunus_avium_FUN_006634-T1;Prunus_avium_FUN_027804-T1
1274	Prunus_avium_FUN_011313-T1;Prunus_avium_FUN_030697-T1
1275	Prunus_avium_FUN_034768-T1;Prunus_avium_FUN_034771-T1;Prunus_avium_FUN_034774-T1
1276	Prunus_avium_FUN_025211-T1;Prunus_avium_FUN_025220-T1
1277	Prunus_avium_FUN_030397-T1;Prunus_avium_FUN_030398-T1;Prunus_avium_FUN_030400-T1
1278	Prunus_avium_FUN_000374-T2;Prunus_avium_FUN_034042-T1
1280	Prunus_avium_FUN_039021-T1
1281	Prunus_avium_FUN_040114-T1;Prunus_avium_FUN_040227-T1
1282	Prunus_avium_FUN_004544-T1;Prunus_avium_FUN_004837-T1
1283	Prunus_avium_FUN_013483-T1;Prunus_avium_FUN_013484-T1
1284	Prunus_avium_FUN_004903-T1;Prunus_avium_FUN_015958-T1;Prunus_avium_FUN_015998-T1
1285	Prunus_avium_FUN_032148-T1;Prunus_avium_FUN_032149-T1;Prunus_avium_FUN_032150-T1
1286	Prunus_avium_FUN_040303-T1
1287	Prunus_avium_FUN_013607-T1;Prunus_avium_FUN_014246-T1;Prunus_avium_FUN_027734-T1;Prunus_avium_FUN_032275-T1;Prunus_avium_FUN_038517-T1;Prunus_avium_FUN_039232-T1;Prunus_avium_FUN_039233-T1
1288	Prunus_avium_FUN_029844-T1;Prunus_avium_FUN_029845-T1;Prunus_avium_FUN_029852-T1
1289	Prunus_avium_FUN_005912-T1;Prunus_avium_FUN_005913-T1
1290	Prunus_avium_FUN_000922-T1;Prunus_avium_FUN_013556-T1;Prunus_avium_FUN_026461-T1
1291	Prunus_avium_FUN_014059-T1;Prunus_avium_FUN_039360-T1
1292	Prunus_avium_FUN_024718-T1;Prunus_avium_FUN_024719-T1
1293	Prunus_avium_FUN_017549-T1;Prunus_avium_FUN_025959-T1;Prunus_avium_FUN_025960-T1
1295	Prunus_avium_FUN_000132-T1;Prunus_avium_FUN_000133-T1;Prunus_avium_FUN_030257-T1
1296	Prunus_avium_FUN_008133-T1;Prunus_avium_FUN_018524-T1;Prunus_avium_FUN_040328-T1
1297	Prunus_avium_FUN_005544-T1;Prunus_avium_FUN_010994-T1;Prunus_avium_FUN_014622-T1;Prunus_avium_FUN_018271-T1;Prunus_avium_FUN_023642-T1
1298	Prunus_avium_FUN_016206-T1;Prunus_avium_FUN_016207-T1;Prunus_avium_FUN_016208-T1
1299	Prunus_avium_FUN_019860-T1;Prunus_avium_FUN_023568-T1;Prunus_avium_FUN_032433-T1;Prunus_avium_FUN_038035-T1
1300	Prunus_avium_FUN_035943-T1;Prunus_avium_FUN_036102-T1;Prunus_avium_FUN_036135-T1;Prunus_avium_FUN_036165-T1;Prunus_avium_FUN_038255-T1
1301	Prunus_avium_FUN_011022-T1;Prunus_avium_FUN_012061-T1;Prunus_avium_FUN_019243-T1
1302	Prunus_avium_FUN_002495-T1;Prunus_avium_FUN_023118-T1;Prunus_avium_FUN_037111-T1
1303	Prunus_avium_FUN_004454-T1;Prunus_avium_FUN_017059-T1
1304	Prunus_avium_FUN_011826-T1;Prunus_avium_FUN_019529-T1
1305	Prunus_avium_FUN_000231-T1;Prunus_avium_FUN_031097-T1
1306	Prunus_avium_FUN_012206-T1;Prunus_avium_FUN_021981-T1
1307	Prunus_avium_FUN_015548-T1;Prunus_avium_FUN_032034-T1
1308	Prunus_avium_FUN_005017-T1;Prunus_avium_FUN_005018-T1;Prunus_avium_FUN_035350-T2
1309	Prunus_avium_FUN_007136-T1;Prunus_avium_FUN_007137-T1;Prunus_avium_FUN_008670-T1
1310	Prunus_avium_FUN_006447-T1;Prunus_avium_FUN_006598-T1;Prunus_avium_FUN_014393-T1
1311	Prunus_avium_FUN_012560-T1;Prunus_avium_FUN_021171-T1
1312	Prunus_avium_FUN_017138-T1;Prunus_avium_FUN_017139-T1
1313	Prunus_avium_FUN_029215-T1;Prunus_avium_FUN_036673-T1
1314	Prunus_avium_FUN_025541-T1
1315	Prunus_avium_FUN_005964-T1;Prunus_avium_FUN_005966-T1;Prunus_avium_FUN_038380-T1
1316	Prunus_avium_FUN_034829-T1;Prunus_avium_FUN_034834-T1
1317	Prunus_avium_FUN_034014-T1;Prunus_avium_FUN_034057-T1;Prunus_avium_FUN_034092-T1;Prunus_avium_FUN_034278-T2
1318	Prunus_avium_FUN_033922-T1;Prunus_avium_FUN_033923-T1;Prunus_avium_FUN_033924-T1;Prunus_avium_FUN_033926-T1;Prunus_avium_FUN_033927-T1
1319	Prunus_avium_FUN_022015-T1;Prunus_avium_FUN_022018-T1;Prunus_avium_FUN_022019-T1;Prunus_avium_FUN_022020-T1
1320	Prunus_avium_FUN_001760-T1;Prunus_avium_FUN_001761-T1;Prunus_avium_FUN_001762-T1;Prunus_avium_FUN_001763-T1
1321	Prunus_avium_FUN_001452-T1;Prunus_avium_FUN_001457-T1;Prunus_avium_FUN_001458-T1;Prunus_avium_FUN_001460-T1
1322	Prunus_avium_FUN_001097-T1;Prunus_avium_FUN_006766-T1;Prunus_avium_FUN_008218-T1
1323	Prunus_avium_FUN_025092-T1;Prunus_avium_FUN_025377-T1;Prunus_avium_FUN_025383-T1;Prunus_avium_FUN_025386-T1;Prunus_avium_FUN_025409-T1
1324	Prunus_avium_FUN_007160-T1
1325	Prunus_avium_FUN_000445-T1;Prunus_avium_FUN_030912-T1
1326	Prunus_avium_FUN_016636-T1;Prunus_avium_FUN_016659-T1;Prunus_avium_FUN_031640-T1
1327	Prunus_avium_FUN_005135-T1;Prunus_avium_FUN_018982-T1;Prunus_avium_FUN_022074-T2
1328	Prunus_avium_FUN_003209-T1;Prunus_avium_FUN_017931-T1;Prunus_avium_FUN_030765-T1
1329	Prunus_avium_FUN_004444-T1;Prunus_avium_FUN_017081-T1
1330	Prunus_avium_FUN_003964-T1;Prunus_avium_FUN_028185-T1;Prunus_avium_FUN_028887-T1;Prunus_avium_FUN_028892-T1;Prunus_avium_FUN_028893-T1;Prunus_avium_FUN_028900-T1;Prunus_avium_FUN_028901-T1;Prunus_avium_FUN_028902-T1;Prunus_avium_FUN_028910-T1;Prunus_avium_FUN_039774-T1
1331	Prunus_avium_FUN_005619-T1;Prunus_avium_FUN_039082-T1
1332	Prunus_avium_FUN_000183-T1;Prunus_avium_FUN_031126-T1
1333	Prunus_avium_FUN_007525-T1;Prunus_avium_FUN_007556-T1;Prunus_avium_FUN_027368-T1
1334	Prunus_avium_FUN_017586-T1;Prunus_avium_FUN_025914-T1
1335	Prunus_avium_FUN_016119-T1;Prunus_avium_FUN_040264-T1
1336	Prunus_avium_FUN_001875-T1;Prunus_avium_FUN_007374-T1
1337	Prunus_avium_FUN_021797-T1;Prunus_avium_FUN_029411-T1
1338	Prunus_avium_FUN_031814-T1;Prunus_avium_FUN_034116-T1
1339	Prunus_avium_FUN_015117-T1;Prunus_avium_FUN_033651-T1;Prunus_avium_FUN_033723-T1
1340	Prunus_avium_FUN_013520-T1;Prunus_avium_FUN_026680-T1
1341	Prunus_avium_FUN_017460-T1;Prunus_avium_FUN_026174-T1
1342	Prunus_avium_FUN_006758-T1
1343	Prunus_avium_FUN_005748-T1;Prunus_avium_FUN_013923-T1
1345	Prunus_avium_FUN_021400-T1;Prunus_avium_FUN_029100-T1
1346	Prunus_avium_FUN_009169-T2;Prunus_avium_FUN_009170-T1;Prunus_avium_FUN_020140-T1
1347	Prunus_avium_FUN_018936-T1
1348	Prunus_avium_FUN_019961-T1
1349	Prunus_avium_FUN_010206-T1;Prunus_avium_FUN_010289-T1;Prunus_avium_FUN_038237-T1
1350	Prunus_avium_FUN_008834-T1;Prunus_avium_FUN_008839-T1;Prunus_avium_FUN_008886-T1;Prunus_avium_FUN_008906-T1;Prunus_avium_FUN_008910-T1;Prunus_avium_FUN_008920-T1;Prunus_avium_FUN_008924-T1;Prunus_avium_FUN_008930-T1;Prunus_avium_FUN_008933-T1
1351	Prunus_avium_FUN_015047-T1
1352	Prunus_avium_FUN_004558-T1;Prunus_avium_FUN_016992-T1
1353	Prunus_avium_FUN_022657-T1;Prunus_avium_FUN_022658-T1
1355	Prunus_avium_FUN_003405-T1;Prunus_avium_FUN_025571-T1
1356	Prunus_avium_FUN_040052-T1;Prunus_avium_FUN_040183-T1
1357	Prunus_avium_FUN_008640-T1;Prunus_avium_FUN_008641-T1
1358	Prunus_avium_FUN_030743-T1;Prunus_avium_FUN_031795-T1;Prunus_avium_FUN_035294-T1;Prunus_avium_FUN_035313-T1;Prunus_avium_FUN_035314-T1
1359	Prunus_avium_FUN_006630-T1
1360	Prunus_avium_FUN_030253-T1;Prunus_avium_FUN_038769-T1;Prunus_avium_FUN_038770-T1
1361	Prunus_avium_FUN_007110-T2
1362	Prunus_avium_FUN_003397-T1;Prunus_avium_FUN_025564-T1
1363	Prunus_avium_FUN_003474-T1;Prunus_avium_FUN_025617-T1
1364	Prunus_avium_FUN_018675-T1;Prunus_avium_FUN_018678-T1;Prunus_avium_FUN_036013-T2
1365	Prunus_avium_FUN_019356-T1;Prunus_avium_FUN_019357-T1;Prunus_avium_FUN_019359-T1
1366	Prunus_avium_FUN_013936-T1
1367	Prunus_avium_FUN_006691-T1;Prunus_avium_FUN_006692-T1;Prunus_avium_FUN_035348-T1
1368	Prunus_avium_FUN_018779-T1;Prunus_avium_FUN_018780-T1
1369	Prunus_avium_FUN_015146-T1;Prunus_avium_FUN_032181-T1
1370	Prunus_avium_FUN_037267-T1;Prunus_avium_FUN_037818-T1;Prunus_avium_FUN_037819-T1
1371	Prunus_avium_FUN_001492-T1;Prunus_avium_FUN_001493-T1;Prunus_avium_FUN_001494-T1;Prunus_avium_FUN_001495-T1;Prunus_avium_FUN_001500-T1
1373	Prunus_avium_FUN_010471-T1;Prunus_avium_FUN_010740-T1;Prunus_avium_FUN_018461-T1;Prunus_avium_FUN_025232-T1;Prunus_avium_FUN_027188-T1;Prunus_avium_FUN_033518-T1
1375	Prunus_avium_FUN_024071-T1;Prunus_avium_FUN_036635-T1
1376	Prunus_avium_FUN_001362-T1;Prunus_avium_FUN_031434-T1;Prunus_avium_FUN_031435-T1
1377	Prunus_avium_FUN_000225-T1;Prunus_avium_FUN_031103-T1
1378	Prunus_avium_FUN_018764-T1;Prunus_avium_FUN_022348-T1
1379	Prunus_avium_FUN_022297-T1;Prunus_avium_FUN_035461-T1;Prunus_avium_FUN_039560-T1
1380	Prunus_avium_FUN_007317-T1;Prunus_avium_FUN_008221-T1;Prunus_avium_FUN_010729-T1;Prunus_avium_FUN_035373-T1
1381	Prunus_avium_FUN_012665-T1;Prunus_avium_FUN_024846-T1
1382	Prunus_avium_FUN_004140-T1;Prunus_avium_FUN_026121-T1;Prunus_avium_FUN_040195-T1
1383	Prunus_avium_FUN_014596-T1;Prunus_avium_FUN_014597-T1
1384	Prunus_avium_FUN_030202-T1;Prunus_avium_FUN_030661-T1
1385	Prunus_avium_FUN_004811-T1
1386	Prunus_avium_FUN_003542-T1;Prunus_avium_FUN_010554-T1;Prunus_avium_FUN_010555-T1;Prunus_avium_FUN_010557-T1
1387	Prunus_avium_FUN_004615-T1;Prunus_avium_FUN_004616-T1;Prunus_avium_FUN_004620-T1;Prunus_avium_FUN_004621-T1
1388	Prunus_avium_FUN_004055-T1
1389	Prunus_avium_FUN_019627-T1;Prunus_avium_FUN_038213-T1
1390	Prunus_avium_FUN_032603-T1;Prunus_avium_FUN_032604-T1
1391	Prunus_avium_FUN_013658-T1
1392	Prunus_avium_FUN_033291-T1;Prunus_avium_FUN_033292-T1
1393	Prunus_avium_FUN_005359-T1;Prunus_avium_FUN_038621-T1
1394	Prunus_avium_FUN_004658-T1;Prunus_avium_FUN_004711-T1;Prunus_avium_FUN_026506-T1;Prunus_avium_FUN_026507-T1;Prunus_avium_FUN_026537-T1
1395	Prunus_avium_FUN_017017-T1;Prunus_avium_FUN_026401-T1
1396	Prunus_avium_FUN_014287-T1;Prunus_avium_FUN_029401-T1
1397	Prunus_avium_FUN_013937-T1;Prunus_avium_FUN_039303-T1
1398	Prunus_avium_FUN_005157-T1;Prunus_avium_FUN_030316-T1
1399	Prunus_avium_FUN_001304-T1;Prunus_avium_FUN_007079-T1
1400	Prunus_avium_FUN_003912-T1;Prunus_avium_FUN_003913-T1;Prunus_avium_FUN_003914-T1
1401	Prunus_avium_FUN_011459-T1;Prunus_avium_FUN_025143-T1
1402	Prunus_avium_FUN_013865-T1;Prunus_avium_FUN_039213-T1
1403	Prunus_avium_FUN_017517-T1;Prunus_avium_FUN_026008-T1;Prunus_avium_FUN_026009-T1
1404	Prunus_avium_FUN_020398-T1;Prunus_avium_FUN_030291-T1
1405	Prunus_avium_FUN_019041-T1
1406	Prunus_avium_FUN_019324-T1;Prunus_avium_FUN_021721-T1
1407	Prunus_avium_FUN_012235-T1;Prunus_avium_FUN_022027-T1
1408	Prunus_avium_FUN_015071-T1;Prunus_avium_FUN_039477-T1
1409	Prunus_avium_FUN_019401-T1
1410	Prunus_avium_FUN_004453-T1;Prunus_avium_FUN_017071-T1
1411	Prunus_avium_FUN_000630-T1;Prunus_avium_FUN_004950-T1
1412	Prunus_avium_FUN_019628-T1;Prunus_avium_FUN_038211-T1
1413	Prunus_avium_FUN_016225-T1;Prunus_avium_FUN_016232-T1
1414	Prunus_avium_FUN_022741-T1;Prunus_avium_FUN_031151-T1
1415	Prunus_avium_FUN_000707-T1;Prunus_avium_FUN_012939-T1
1416	Prunus_avium_FUN_025838-T1;Prunus_avium_FUN_030506-T1
1417	Prunus_avium_FUN_018339-T1;Prunus_avium_FUN_030284-T1;Prunus_avium_FUN_030287-T1;Prunus_avium_FUN_030289-T1
1418	Prunus_avium_FUN_010167-T1;Prunus_avium_FUN_036175-T1
1419	Prunus_avium_FUN_007490-T1;Prunus_avium_FUN_007492-T1;Prunus_avium_FUN_021380-T1;Prunus_avium_FUN_026719-T1
1420	Prunus_avium_FUN_006040-T1;Prunus_avium_FUN_006041-T1;Prunus_avium_FUN_006042-T1;Prunus_avium_FUN_006044-T1;Prunus_avium_FUN_006045-T1;Prunus_avium_FUN_006046-T1
1422	Prunus_avium_FUN_002438-T1;Prunus_avium_FUN_034844-T1
1423	Prunus_avium_FUN_038130-T1;Prunus_avium_FUN_038131-T1
1424	Prunus_avium_FUN_008900-T1;Prunus_avium_FUN_008912-T1;Prunus_avium_FUN_009041-T1;Prunus_avium_FUN_009066-T1;Prunus_avium_FUN_010414-T1;Prunus_avium_FUN_010417-T1
1426	Prunus_avium_FUN_003955-T1;Prunus_avium_FUN_004702-T1;Prunus_avium_FUN_010492-T1;Prunus_avium_FUN_013514-T1;Prunus_avium_FUN_015116-T1;Prunus_avium_FUN_016021-T1;Prunus_avium_FUN_016802-T1;Prunus_avium_FUN_019810-T1;Prunus_avium_FUN_019981-T1;Prunus_avium_FUN_020302-T1;Prunus_avium_FUN_020552-T1;Prunus_avium_FUN_020927-T1;Prunus_avium_FUN_021106-T1;Prunus_avium_FUN_021110-T1;Prunus_avium_FUN_0212…
1427	Prunus_avium_FUN_002385-T1;Prunus_avium_FUN_011239-T1;Prunus_avium_FUN_012077-T1;Prunus_avium_FUN_012081-T1;Prunus_avium_FUN_031973-T1;Prunus_avium_FUN_032030-T1;Prunus_avium_FUN_032031-T1;Prunus_avium_FUN_032410-T1;Prunus_avium_FUN_033577-T1
1428	Prunus_avium_FUN_015516-T1;Prunus_avium_FUN_032083-T1
1429	Prunus_avium_FUN_030943-T1;Prunus_avium_FUN_030944-T1;Prunus_avium_FUN_030945-T1;Prunus_avium_FUN_030947-T1
1430	Prunus_avium_FUN_000319-T1;Prunus_avium_FUN_022913-T1
1431	Prunus_avium_FUN_003850-T1;Prunus_avium_FUN_025867-T1
1432	Prunus_avium_FUN_031884-T1;Prunus_avium_FUN_034007-T1
1433	Prunus_avium_FUN_004237-T1;Prunus_avium_FUN_026214-T1
1434	Prunus_avium_FUN_013521-T1;Prunus_avium_FUN_033167-T1
1435	Prunus_avium_FUN_017459-T1;Prunus_avium_FUN_026182-T1
1436	Prunus_avium_FUN_005329-T1;Prunus_avium_FUN_005333-T1;Prunus_avium_FUN_005335-T1
1437	Prunus_avium_FUN_005299-T1;Prunus_avium_FUN_038688-T1
1438	Prunus_avium_FUN_010587-T1;Prunus_avium_FUN_024451-T1
1439	Prunus_avium_FUN_039145-T1
1440	Prunus_avium_FUN_020784-T1;Prunus_avium_FUN_027887-T1
1441	Prunus_avium_FUN_011941-T1
1442	Prunus_avium_FUN_015964-T1;Prunus_avium_FUN_016005-T1
1443	Prunus_avium_FUN_006710-T1;Prunus_avium_FUN_016718-T1;Prunus_avium_FUN_017158-T1;Prunus_avium_FUN_017642-T1;Prunus_avium_FUN_022598-T1
1444	Prunus_avium_FUN_026437-T1
1445	Prunus_avium_FUN_015676-T1;Prunus_avium_FUN_026462-T1;Prunus_avium_FUN_026464-T1
1446	Prunus_avium_FUN_005278-T1;Prunus_avium_FUN_038719-T1
1447	Prunus_avium_FUN_005692-T1;Prunus_avium_FUN_039202-T1
1448	Prunus_avium_FUN_039229-T1;Prunus_avium_FUN_039230-T1
1449	Prunus_avium_FUN_005353-T1;Prunus_avium_FUN_005357-T1;Prunus_avium_FUN_005358-T1
1450	Prunus_avium_FUN_007075-T1;Prunus_avium_FUN_021243-T1;Prunus_avium_FUN_028839-T1
1451	Prunus_avium_FUN_011473-T1;Prunus_avium_FUN_025156-T1
1452	Prunus_avium_FUN_014415-T1;Prunus_avium_FUN_039621-T1
1453	Prunus_avium_FUN_035514-T1;Prunus_avium_FUN_036945-T1
1454	Prunus_avium_FUN_037838-T1;Prunus_avium_FUN_037839-T1
1455	Prunus_avium_FUN_018372-T1;Prunus_avium_FUN_037552-T1
1456	Prunus_avium_FUN_011666-T1;Prunus_avium_FUN_011667-T1;Prunus_avium_FUN_013030-T1
1457	Prunus_avium_FUN_004235-T1;Prunus_avium_FUN_017424-T1
1458	Prunus_avium_FUN_017155-T1;Prunus_avium_FUN_017160-T1;Prunus_avium_FUN_026325-T1
1459	Prunus_avium_FUN_014538-T1;Prunus_avium_FUN_014539-T1
1460	Prunus_avium_FUN_022795-T1;Prunus_avium_FUN_031234-T1
1461	Prunus_avium_FUN_016970-T1;Prunus_avium_FUN_022498-T1;Prunus_avium_FUN_035262-T1
1462	Prunus_avium_FUN_012346-T1;Prunus_avium_FUN_018888-T1
1463	Prunus_avium_FUN_037137-T1
1464	Prunus_avium_FUN_006005-T1;Prunus_avium_FUN_006006-T1;Prunus_avium_FUN_006007-T1
1465	Prunus_avium_FUN_023739-T1;Prunus_avium_FUN_031632-T1;Prunus_avium_FUN_034356-T1
1466	Prunus_avium_FUN_004330-T1;Prunus_avium_FUN_012691-T1;Prunus_avium_FUN_012692-T1;Prunus_avium_FUN_016498-T1;Prunus_avium_FUN_040062-T1
1467	Prunus_avium_FUN_012219-T1;Prunus_avium_FUN_021988-T1;Prunus_avium_FUN_021989-T1
1468	Prunus_avium_FUN_012143-T1;Prunus_avium_FUN_019158-T1
1469	Prunus_avium_FUN_011647-T1;Prunus_avium_FUN_025423-T1
1470	Prunus_avium_FUN_006163-T1;Prunus_avium_FUN_039457-T1
1471	Prunus_avium_FUN_000250-T1;Prunus_avium_FUN_040156-T1
1472	Prunus_avium_FUN_016913-T1;Prunus_avium_FUN_031882-T1
1473	Prunus_avium_FUN_016487-T1;Prunus_avium_FUN_016488-T1
1474	Prunus_avium_FUN_006295-T1;Prunus_avium_FUN_038302-T1
1475	Prunus_avium_FUN_030399-T1;Prunus_avium_FUN_030403-T1;Prunus_avium_FUN_030406-T1;Prunus_avium_FUN_030407-T1
1476	Prunus_avium_FUN_029697-T1;Prunus_avium_FUN_029698-T1;Prunus_avium_FUN_029700-T1
1479	Prunus_avium_FUN_037326-T1;Prunus_avium_FUN_038114-T1;Prunus_avium_FUN_038117-T1;Prunus_avium_FUN_038133-T1;Prunus_avium_FUN_038134-T1
1482	Prunus_avium_FUN_001531-T1;Prunus_avium_FUN_001697-T1;Prunus_avium_FUN_002275-T1;Prunus_avium_FUN_002634-T1;Prunus_avium_FUN_003237-T1;Prunus_avium_FUN_003243-T1;Prunus_avium_FUN_005452-T1;Prunus_avium_FUN_008039-T1;Prunus_avium_FUN_010563-T1;Prunus_avium_FUN_015128-T1;Prunus_avium_FUN_021173-T1;Prunus_avium_FUN_023554-T1;Prunus_avium_FUN_024575-T1;Prunus_avium_FUN_026847-T1;Prunus_avium_FUN_0277…
1483	Prunus_avium_FUN_000961-T1;Prunus_avium_FUN_002327-T1;Prunus_avium_FUN_002505-T1;Prunus_avium_FUN_002777-T1;Prunus_avium_FUN_003109-T1;Prunus_avium_FUN_003395-T1;Prunus_avium_FUN_003600-T1;Prunus_avium_FUN_005093-T1;Prunus_avium_FUN_006397-T1;Prunus_avium_FUN_007654-T1;Prunus_avium_FUN_007915-T1;Prunus_avium_FUN_008091-T1;Prunus_avium_FUN_008869-T1;Prunus_avium_FUN_009611-T1;Prunus_avium_FUN_0099…
1484	Prunus_avium_FUN_001588-T1;Prunus_avium_FUN_002209-T1;Prunus_avium_FUN_004431-T1;Prunus_avium_FUN_005022-T1;Prunus_avium_FUN_005082-T1;Prunus_avium_FUN_005338-T1;Prunus_avium_FUN_007901-T1;Prunus_avium_FUN_007994-T1;Prunus_avium_FUN_008264-T1;Prunus_avium_FUN_008265-T1;Prunus_avium_FUN_008370-T1;Prunus_avium_FUN_008585-T1;Prunus_avium_FUN_009275-T1;Prunus_avium_FUN_010142-T1;Prunus_avium_FUN_0112…
1485	Prunus_avium_FUN_011112-T1;Prunus_avium_FUN_011144-T1;Prunus_avium_FUN_024881-T1
1486	Prunus_avium_FUN_022986-T1;Prunus_avium_FUN_030914-T1
1487	Prunus_avium_FUN_000460-T1;Prunus_avium_FUN_030905-T1
1488	Prunus_avium_FUN_000650-T1;Prunus_avium_FUN_030756-T1
1489	Prunus_avium_FUN_010573-T1;Prunus_avium_FUN_010574-T1;Prunus_avium_FUN_010581-T1;Prunus_avium_FUN_010582-T1
1490	Prunus_avium_FUN_030055-T1
1491	Prunus_avium_FUN_002195-T1;Prunus_avium_FUN_030596-T1
1492	Prunus_avium_FUN_001360-T1;Prunus_avium_FUN_002175-T1;Prunus_avium_FUN_026766-T1
1493	Prunus_avium_FUN_002465-T1;Prunus_avium_FUN_023124-T1
1494	Prunus_avium_FUN_010385-T1;Prunus_avium_FUN_010387-T1
1495	Prunus_avium_FUN_015036-T1;Prunus_avium_FUN_017446-T1;Prunus_avium_FUN_036794-T1
1496	Prunus_avium_FUN_007322-T1;Prunus_avium_FUN_007693-T1;Prunus_avium_FUN_007759-T1
1497	Prunus_avium_FUN_004483-T1;Prunus_avium_FUN_017032-T1
1498	Prunus_avium_FUN_004485-T1;Prunus_avium_FUN_026388-T1
1499	Prunus_avium_FUN_004449-T1;Prunus_avium_FUN_026370-T1
1500	Prunus_avium_FUN_006161-T1;Prunus_avium_FUN_014173-T1
1501	Prunus_avium_FUN_005440-T1;Prunus_avium_FUN_038539-T1
1502	Prunus_avium_FUN_024210-T1;Prunus_avium_FUN_024213-T1;Prunus_avium_FUN_024218-T1
1503	Prunus_avium_FUN_004451-T1;Prunus_avium_FUN_026367-T1
1504	Prunus_avium_FUN_027693-T1;Prunus_avium_FUN_032266-T1;Prunus_avium_FUN_032292-T1;Prunus_avium_FUN_033587-T1
1505	Prunus_avium_FUN_032449-T1;Prunus_avium_FUN_033461-T1
1506	Prunus_avium_FUN_019447-T1;Prunus_avium_FUN_032534-T1
1507	Prunus_avium_FUN_031919-T1;Prunus_avium_FUN_031920-T1;Prunus_avium_FUN_031921-T1;Prunus_avium_FUN_031930-T1;Prunus_avium_FUN_032832-T1;Prunus_avium_FUN_032833-T1
1508	Prunus_avium_FUN_023878-T2;Prunus_avium_FUN_030306-T1
1509	Prunus_avium_FUN_028194-T1;Prunus_avium_FUN_028196-T1;Prunus_avium_FUN_028197-T1;Prunus_avium_FUN_028199-T1;Prunus_avium_FUN_028203-T1;Prunus_avium_FUN_028204-T1;Prunus_avium_FUN_028205-T1;Prunus_avium_FUN_028327-T1
1510	Prunus_avium_FUN_001054-T1;Prunus_avium_FUN_006878-T1
1511	Prunus_avium_FUN_029669-T1;Prunus_avium_FUN_039973-T1;Prunus_avium_FUN_040231-T1
1512	Prunus_avium_FUN_034812-T1;Prunus_avium_FUN_034816-T1
1513	Prunus_avium_FUN_013852-T1;Prunus_avium_FUN_039196-T1
1514	Prunus_avium_FUN_004031-T1;Prunus_avium_FUN_025970-T1
1515	Prunus_avium_FUN_004545-T1;Prunus_avium_FUN_016998-T1
1516	Prunus_avium_FUN_020913-T1;Prunus_avium_FUN_039317-T1
1517	Prunus_avium_FUN_022445-T2;Prunus_avium_FUN_022460-T1;Prunus_avium_FUN_022466-T1
1518	Prunus_avium_FUN_016668-T1;Prunus_avium_FUN_034351-T1
1519	Prunus_avium_FUN_029104-T1;Prunus_avium_FUN_039690-T1
1520	Prunus_avium_FUN_009799-T1;Prunus_avium_FUN_036164-T1
1521	Prunus_avium_FUN_011271-T1;Prunus_avium_FUN_030963-T1;Prunus_avium_FUN_038900-T1
1522	Prunus_avium_FUN_002455-T1;Prunus_avium_FUN_018987-T1;Prunus_avium_FUN_040224-T1;Prunus_avium_FUN_040225-T1
1523	Prunus_avium_FUN_007058-T1;Prunus_avium_FUN_021239-T1
1524	Prunus_avium_FUN_034044-T1;Prunus_avium_FUN_034045-T1;Prunus_avium_FUN_034046-T1;Prunus_avium_FUN_034048-T1
1525	Prunus_avium_FUN_005529-T1;Prunus_avium_FUN_039775-T1
1526	Prunus_avium_FUN_019500-T1
1527	Prunus_avium_FUN_033312-T1
1528	Prunus_avium_FUN_019685-T1;Prunus_avium_FUN_019719-T1;Prunus_avium_FUN_038169-T1
1529	Prunus_avium_FUN_019442-T1;Prunus_avium_FUN_021681-T1
1530	Prunus_avium_FUN_022112-T1;Prunus_avium_FUN_022113-T1;Prunus_avium_FUN_022115-T1;Prunus_avium_FUN_022116-T1;Prunus_avium_FUN_022117-T1;Prunus_avium_FUN_022118-T1;Prunus_avium_FUN_029007-T1;Prunus_avium_FUN_029008-T1;Prunus_avium_FUN_029009-T1
1531	Prunus_avium_FUN_011903-T1;Prunus_avium_FUN_019469-T1
1532	Prunus_avium_FUN_012257-T1;Prunus_avium_FUN_022058-T1
1533	Prunus_avium_FUN_012452-T1;Prunus_avium_FUN_018760-T1
1535	Prunus_avium_FUN_011645-T1;Prunus_avium_FUN_025419-T1
1536	Prunus_avium_FUN_011716-T1;Prunus_avium_FUN_025490-T1
1537	Prunus_avium_FUN_003641-T1;Prunus_avium_FUN_017762-T1
1538	Prunus_avium_FUN_020108-T1;Prunus_avium_FUN_035998-T1
1539	Prunus_avium_FUN_001440-T1;Prunus_avium_FUN_022654-T1
1540	Prunus_avium_FUN_016458-T1;Prunus_avium_FUN_016459-T1
1541	Prunus_avium_FUN_019113-T1;Prunus_avium_FUN_021917-T1
1542	Prunus_avium_FUN_011968-T1;Prunus_avium_FUN_021703-T1
1543	Prunus_avium_FUN_019434-T1;Prunus_avium_FUN_021688-T1
1544	Prunus_avium_FUN_012318-T1;Prunus_avium_FUN_022161-T1
1545	Prunus_avium_FUN_032973-T1;Prunus_avium_FUN_033043-T1;Prunus_avium_FUN_033138-T1
1546	Prunus_avium_FUN_019377-T1;Prunus_avium_FUN_019380-T1;Prunus_avium_FUN_019388-T1;Prunus_avium_FUN_026392-T1
1547	Prunus_avium_FUN_013917-T1;Prunus_avium_FUN_013918-T1;Prunus_avium_FUN_013919-T1
1548	Prunus_avium_FUN_011805-T1;Prunus_avium_FUN_038309-T1
1549	Prunus_avium_FUN_032464-T1;Prunus_avium_FUN_037028-T1;Prunus_avium_FUN_037035-T1;Prunus_avium_FUN_037074-T1
1550	Prunus_avium_FUN_012770-T1;Prunus_avium_FUN_025007-T1
1551	Prunus_avium_FUN_009123-T1;Prunus_avium_FUN_013571-T1
1552	Prunus_avium_FUN_021204-T1;Prunus_avium_FUN_021205-T2;Prunus_avium_FUN_028815-T1
1553	Prunus_avium_FUN_030038-T1;Prunus_avium_FUN_030039-T1;Prunus_avium_FUN_030040-T1
1554	Prunus_avium_FUN_005799-T1;Prunus_avium_FUN_021460-T1
1555	Prunus_avium_FUN_000322-T1;Prunus_avium_FUN_031026-T1
1556	Prunus_avium_FUN_002065-T1;Prunus_avium_FUN_034466-T1
1557	Prunus_avium_FUN_032799-T1;Prunus_avium_FUN_032805-T1;Prunus_avium_FUN_032811-T1
1558	Prunus_avium_FUN_025347-T1;Prunus_avium_FUN_032419-T1
1559	Prunus_avium_FUN_032596-T1
1561	Prunus_avium_FUN_005905-T1;Prunus_avium_FUN_005907-T1;Prunus_avium_FUN_005908-T1;Prunus_avium_FUN_005911-T1
1562	Prunus_avium_FUN_030892-T1;Prunus_avium_FUN_030896-T1;Prunus_avium_FUN_030898-T1;Prunus_avium_FUN_030901-T1;Prunus_avium_FUN_030902-T1
1563	Prunus_avium_FUN_002322-T1;Prunus_avium_FUN_003132-T1;Prunus_avium_FUN_003269-T1;Prunus_avium_FUN_007695-T1;Prunus_avium_FUN_008681-T1;Prunus_avium_FUN_009422-T1;Prunus_avium_FUN_009546-T1;Prunus_avium_FUN_010317-T1;Prunus_avium_FUN_010495-T1;Prunus_avium_FUN_014679-T1;Prunus_avium_FUN_015303-T1;Prunus_avium_FUN_016847-T1;Prunus_avium_FUN_020172-T1;Prunus_avium_FUN_020188-T1;Prunus_avium_FUN_0206…
1564	Prunus_avium_FUN_011632-T1;Prunus_avium_FUN_012994-T1
1565	Prunus_avium_FUN_011396-T1;Prunus_avium_FUN_011398-T1
1566	Prunus_avium_FUN_000349-T1;Prunus_avium_FUN_022927-T1
1567	Prunus_avium_FUN_016587-T1;Prunus_avium_FUN_031605-T1
1568	Prunus_avium_FUN_003809-T1;Prunus_avium_FUN_017691-T1
1569	Prunus_avium_FUN_033195-T1;Prunus_avium_FUN_033197-T1
1570	Prunus_avium_FUN_005350-T1;Prunus_avium_FUN_038632-T1
1571	Prunus_avium_FUN_005325-T1;Prunus_avium_FUN_029258-T1
1572	Prunus_avium_FUN_005257-T1;Prunus_avium_FUN_029152-T1
1573	Prunus_avium_FUN_027390-T1
1574	Prunus_avium_FUN_034669-T1
1575	Prunus_avium_FUN_004598-T1;Prunus_avium_FUN_026460-T1
1576	Prunus_avium_FUN_004491-T1;Prunus_avium_FUN_017029-T1
1577	Prunus_avium_FUN_005875-T1;Prunus_avium_FUN_024825-T1
1578	Prunus_avium_FUN_016109-T1;Prunus_avium_FUN_032377-T1
1579	Prunus_avium_FUN_008453-T1;Prunus_avium_FUN_038967-T1;Prunus_avium_FUN_038968-T1;Prunus_avium_FUN_038971-T1;Prunus_avium_FUN_038987-T1;Prunus_avium_FUN_038988-T1;Prunus_avium_FUN_038995-T1
1580	Prunus_avium_FUN_006953-T1;Prunus_avium_FUN_021104-T1
1581	Prunus_avium_FUN_029603-T1
1582	Prunus_avium_FUN_008467-T1;Prunus_avium_FUN_034888-T1
1583	Prunus_avium_FUN_006107-T1;Prunus_avium_FUN_014061-T1
1584	Prunus_avium_FUN_031953-T1;Prunus_avium_FUN_033984-T1
1585	Prunus_avium_FUN_031955-T1;Prunus_avium_FUN_033974-T1
1586	Prunus_avium_FUN_005253-T1;Prunus_avium_FUN_022852-T1
1587	Prunus_avium_FUN_021558-T1;Prunus_avium_FUN_029951-T1
1588	Prunus_avium_FUN_016949-T1;Prunus_avium_FUN_016953-T1;Prunus_avium_FUN_016954-T1;Prunus_avium_FUN_016955-T1
1589	Prunus_avium_FUN_010473-T1
1590	Prunus_avium_FUN_004840-T1;Prunus_avium_FUN_013557-T1
1591	Prunus_avium_FUN_033487-T1
1592	Prunus_avium_FUN_004578-T1;Prunus_avium_FUN_015659-T1
1594	Prunus_avium_FUN_016589-T1;Prunus_avium_FUN_034429-T1
1595	Prunus_avium_FUN_021508-T3;Prunus_avium_FUN_036181-T1;Prunus_avium_FUN_036209-T1
1596	Prunus_avium_FUN_005772-T1;Prunus_avium_FUN_039309-T1
1597	Prunus_avium_FUN_015655-T1;Prunus_avium_FUN_031980-T1
1598	Prunus_avium_FUN_021469-T1;Prunus_avium_FUN_030107-T1
1599	Prunus_avium_FUN_006485-T1;Prunus_avium_FUN_006637-T1;Prunus_avium_FUN_039740-T1
1600	Prunus_avium_FUN_035003-T1;Prunus_avium_FUN_037026-T1
1601	Prunus_avium_FUN_019452-T1;Prunus_avium_FUN_021673-T1
1602	Prunus_avium_FUN_012204-T1;Prunus_avium_FUN_019091-T1
1603	Prunus_avium_FUN_012321-T1;Prunus_avium_FUN_018913-T1
1604	Prunus_avium_FUN_012831-T1;Prunus_avium_FUN_021864-T1;Prunus_avium_FUN_037102-T1
1605	Prunus_avium_FUN_022244-T1;Prunus_avium_FUN_035176-T1;Prunus_avium_FUN_035178-T1
1606	Prunus_avium_FUN_019211-T1;Prunus_avium_FUN_019223-T1
1607	Prunus_avium_FUN_012140-T1;Prunus_avium_FUN_019164-T1
1608	Prunus_avium_FUN_012428-T1;Prunus_avium_FUN_022327-T1
1609	Prunus_avium_FUN_021482-T1;Prunus_avium_FUN_024650-T1
1610	Prunus_avium_FUN_008400-T1
1611	Prunus_avium_FUN_034746-T1;Prunus_avium_FUN_037740-T1
1612	Prunus_avium_FUN_008139-T1;Prunus_avium_FUN_008164-T1;Prunus_avium_FUN_018535-T1;Prunus_avium_FUN_019905-T1
1613	Prunus_avium_FUN_010693-T1;Prunus_avium_FUN_024601-T1
1614	Prunus_avium_FUN_011048-T1;Prunus_avium_FUN_024843-T1
1615	Prunus_avium_FUN_011423-T1;Prunus_avium_FUN_012841-T1
1616	Prunus_avium_FUN_004126-T1;Prunus_avium_FUN_017500-T1
1617	Prunus_avium_FUN_017839-T1;Prunus_avium_FUN_025651-T1
1618	Prunus_avium_FUN_017212-T1;Prunus_avium_FUN_021637-T1
1619	Prunus_avium_FUN_017079-T1;Prunus_avium_FUN_030664-T1
1620	Prunus_avium_FUN_037995-T1;Prunus_avium_FUN_037996-T1;Prunus_avium_FUN_037997-T1;Prunus_avium_FUN_037998-T1
1621	Prunus_avium_FUN_001372-T1;Prunus_avium_FUN_022633-T1
1622	Prunus_avium_FUN_008185-T1;Prunus_avium_FUN_008188-T1;Prunus_avium_FUN_008191-T1
1623	Prunus_avium_FUN_008162-T1;Prunus_avium_FUN_008182-T1;Prunus_avium_FUN_034732-T1
1624	Prunus_avium_FUN_034003-T1;Prunus_avium_FUN_038168-T1
1625	Prunus_avium_FUN_008132-T1;Prunus_avium_FUN_018523-T1;Prunus_avium_FUN_018691-T1
1626	Prunus_avium_FUN_013694-T1;Prunus_avium_FUN_039055-T1
1627	Prunus_avium_FUN_021598-T1;Prunus_avium_FUN_029872-T1;Prunus_avium_FUN_029874-T1
1628	Prunus_avium_FUN_038154-T1;Prunus_avium_FUN_040282-T1
1629	Prunus_avium_FUN_001641-T1;Prunus_avium_FUN_022792-T1
1630	Prunus_avium_FUN_014162-T1;Prunus_avium_FUN_014295-T1;Prunus_avium_FUN_039437-T1;Prunus_avium_FUN_039482-T1;Prunus_avium_FUN_039488-T1
1631	Prunus_avium_FUN_040116-T1
1632	Prunus_avium_FUN_005782-T1;Prunus_avium_FUN_021438-T1
1633	Prunus_avium_FUN_021449-T1;Prunus_avium_FUN_030160-T1
1634	Prunus_avium_FUN_005900-T1;Prunus_avium_FUN_021549-T1
1635	Prunus_avium_FUN_012404-T1;Prunus_avium_FUN_022272-T1
1636	Prunus_avium_FUN_001898-T1;Prunus_avium_FUN_001914-T1;Prunus_avium_FUN_001920-T1;Prunus_avium_FUN_001921-T1;Prunus_avium_FUN_001937-T1;Prunus_avium_FUN_001956-T1
1637	Prunus_avium_FUN_010944-T1;Prunus_avium_FUN_024687-T1
1638	Prunus_avium_FUN_024806-T1;Prunus_avium_FUN_024807-T1
1639	Prunus_avium_FUN_010683-T1;Prunus_avium_FUN_024594-T1
1640	Prunus_avium_FUN_039291-T1;Prunus_avium_FUN_039292-T1
1641	Prunus_avium_FUN_014107-T1;Prunus_avium_FUN_039399-T1
1642	Prunus_avium_FUN_007190-T1;Prunus_avium_FUN_021384-T1
1643	Prunus_avium_FUN_039375-T1;Prunus_avium_FUN_039378-T1;Prunus_avium_FUN_039490-T1;Prunus_avium_FUN_039491-T1
1644	Prunus_avium_FUN_003570-T1;Prunus_avium_FUN_032983-T1;Prunus_avium_FUN_033053-T1
1645	Prunus_avium_FUN_005766-T1;Prunus_avium_FUN_005767-T1;Prunus_avium_FUN_005768-T1;Prunus_avium_FUN_005769-T1
1646	Prunus_avium_FUN_011235-T1
1647	Prunus_avium_FUN_040277-T1
1648	Prunus_avium_FUN_038427-T1;Prunus_avium_FUN_038428-T1
1649	Prunus_avium_FUN_002203-T1;Prunus_avium_FUN_002304-T1;Prunus_avium_FUN_002305-T1;Prunus_avium_FUN_002432-T1;Prunus_avium_FUN_002515-T1;Prunus_avium_FUN_003001-T1;Prunus_avium_FUN_009163-T1;Prunus_avium_FUN_011930-T1;Prunus_avium_FUN_029423-T1;Prunus_avium_FUN_030615-T1;Prunus_avium_FUN_030616-T1;Prunus_avium_FUN_034884-T1;Prunus_avium_FUN_035280-T1;Prunus_avium_FUN_035532-T1;Prunus_avium_FUN_0362…
1650	Prunus_avium_FUN_008957-T1;Prunus_avium_FUN_008963-T1;Prunus_avium_FUN_015420-T1;Prunus_avium_FUN_018923-T1
1651	Prunus_avium_FUN_029625-T1;Prunus_avium_FUN_029627-T1;Prunus_avium_FUN_029629-T1;Prunus_avium_FUN_029630-T1;Prunus_avium_FUN_029631-T1;Prunus_avium_FUN_029632-T1;Prunus_avium_FUN_029634-T1;Prunus_avium_FUN_029635-T1;Prunus_avium_FUN_029636-T1;Prunus_avium_FUN_029652-T1;Prunus_avium_FUN_029654-T1
1652	Prunus_avium_FUN_019489-T1;Prunus_avium_FUN_019490-T1
1654	Prunus_avium_FUN_011753-T1;Prunus_avium_FUN_011755-T1
1655	Prunus_avium_FUN_035021-T1;Prunus_avium_FUN_035022-T1;Prunus_avium_FUN_038308-T1
1657	Prunus_avium_FUN_007116-T1;Prunus_avium_FUN_011822-T1;Prunus_avium_FUN_011831-T1;Prunus_avium_FUN_014536-T1;Prunus_avium_FUN_022664-T1;Prunus_avium_FUN_024250-T1;Prunus_avium_FUN_024614-T1;Prunus_avium_FUN_030188-T1;Prunus_avium_FUN_034438-T1;Prunus_avium_FUN_035057-T1;Prunus_avium_FUN_035238-T1;Prunus_avium_FUN_035283-T1
1658	Prunus_avium_FUN_025449-T1;Prunus_avium_FUN_025451-T1;Prunus_avium_FUN_040028-T1
1659	Prunus_avium_FUN_011586-T1;Prunus_avium_FUN_012940-T1
1660	Prunus_avium_FUN_000611-T1;Prunus_avium_FUN_030790-T1
1661	Prunus_avium_FUN_019470-T1;Prunus_avium_FUN_019484-T1
1662	Prunus_avium_FUN_016509-T1;Prunus_avium_FUN_022474-T1
1663	Prunus_avium_FUN_003941-T1;Prunus_avium_FUN_025926-T1
1664	Prunus_avium_FUN_037136-T1
1665	Prunus_avium_FUN_004409-T1;Prunus_avium_FUN_017109-T1;Prunus_avium_FUN_017128-T1
1666	Prunus_avium_FUN_004245-T1;Prunus_avium_FUN_017355-T1;Prunus_avium_FUN_017420-T1
1668	Prunus_avium_FUN_014175-T1;Prunus_avium_FUN_014283-T1;Prunus_avium_FUN_039456-T1
1669	Prunus_avium_FUN_001115-T1;Prunus_avium_FUN_014699-T1;Prunus_avium_FUN_014874-T1
1670	Prunus_avium_FUN_032948-T1;Prunus_avium_FUN_033462-T1
1671	Prunus_avium_FUN_016044-T1;Prunus_avium_FUN_029864-T1
1672	Prunus_avium_FUN_005421-T1;Prunus_avium_FUN_029451-T1
1673	Prunus_avium_FUN_005383-T1;Prunus_avium_FUN_005400-T1;Prunus_avium_FUN_029388-T1
1674	Prunus_avium_FUN_039381-T1;Prunus_avium_FUN_039382-T1
1675	Prunus_avium_FUN_003637-T1;Prunus_avium_FUN_010465-T1;Prunus_avium_FUN_025704-T1
1676	Prunus_avium_FUN_005867-T2;Prunus_avium_FUN_021511-T1
1677	Prunus_avium_FUN_016365-T1;Prunus_avium_FUN_032661-T1;Prunus_avium_FUN_032738-T1
1678	Prunus_avium_FUN_005899-T1;Prunus_avium_FUN_029913-T1;Prunus_avium_FUN_029964-T1
1679	Prunus_avium_FUN_039405-T1;Prunus_avium_FUN_039406-T1
1680	Prunus_avium_FUN_022885-T1;Prunus_avium_FUN_031091-T1
1681	Prunus_avium_FUN_007509-T1;Prunus_avium_FUN_014780-T2;Prunus_avium_FUN_014945-T1;Prunus_avium_FUN_019383-T1
1682	Prunus_avium_FUN_005822-T1;Prunus_avium_FUN_005843-T1;Prunus_avium_FUN_030060-T1
1683	Prunus_avium_FUN_012679-T1;Prunus_avium_FUN_024855-T1
1684	Prunus_avium_FUN_025084-T1;Prunus_avium_FUN_025085-T1;Prunus_avium_FUN_025086-T1
1685	Prunus_avium_FUN_025222-T1;Prunus_avium_FUN_025223-T1
1686	Prunus_avium_FUN_012963-T1;Prunus_avium_FUN_025332-T1
1687	Prunus_avium_FUN_000434-T1;Prunus_avium_FUN_030950-T1
1688	Prunus_avium_FUN_004757-T1
1689	Prunus_avium_FUN_014159-T1;Prunus_avium_FUN_014160-T1;Prunus_avium_FUN_014297-T1;Prunus_avium_FUN_014298-T1
1690	Prunus_avium_FUN_006488-T1;Prunus_avium_FUN_006640-T1;Prunus_avium_FUN_039728-T1
1691	Prunus_avium_FUN_016917-T1;Prunus_avium_FUN_031903-T1
1692	Prunus_avium_FUN_006252-T1
1693	Prunus_avium_FUN_019119-T1
1694	Prunus_avium_FUN_018737-T1;Prunus_avium_FUN_022367-T1
1695	Prunus_avium_FUN_011969-T1;Prunus_avium_FUN_021717-T1
1696	Prunus_avium_FUN_018800-T1;Prunus_avium_FUN_022292-T1
1697	Prunus_avium_FUN_011876-T1;Prunus_avium_FUN_021652-T1
1698	Prunus_avium_FUN_008402-T1
1699	Prunus_avium_FUN_017818-T1;Prunus_avium_FUN_025674-T1
1700	Prunus_avium_FUN_004679-T1;Prunus_avium_FUN_004735-T1;Prunus_avium_FUN_015822-T1
1701	Prunus_avium_FUN_039923-T1;Prunus_avium_FUN_040253-T1
1702	Prunus_avium_FUN_000107-T1;Prunus_avium_FUN_030698-T1
1703	Prunus_avium_FUN_018722-T1;Prunus_avium_FUN_022400-T1
1704	Prunus_avium_FUN_012331-T1;Prunus_avium_FUN_022175-T1
1705	Prunus_avium_FUN_018439-T1;Prunus_avium_FUN_037636-T1
1706	Prunus_avium_FUN_001433-T1;Prunus_avium_FUN_022650-T1
1707	Prunus_avium_FUN_030650-T1;Prunus_avium_FUN_030652-T1;Prunus_avium_FUN_030653-T1;Prunus_avium_FUN_030654-T1
1708	Prunus_avium_FUN_012757-T1;Prunus_avium_FUN_038160-T1
1709	Prunus_avium_FUN_039057-T1
1710	Prunus_avium_FUN_019460-T1;Prunus_avium_FUN_021504-T1;Prunus_avium_FUN_021505-T1
1711	Prunus_avium_FUN_000372-T1;Prunus_avium_FUN_000375-T1;Prunus_avium_FUN_000377-T1
1712	Prunus_avium_FUN_030240-T1;Prunus_avium_FUN_038752-T1
1713	Prunus_avium_FUN_021356-T1
1714	Prunus_avium_FUN_010430-T1
1715	Prunus_avium_FUN_006434-T1;Prunus_avium_FUN_006582-T2;Prunus_avium_FUN_014376-T1
1716	Prunus_avium_FUN_032138-T1;Prunus_avium_FUN_032143-T1
1717	Prunus_avium_FUN_016454-T1;Prunus_avium_FUN_016455-T1;Prunus_avium_FUN_016456-T1
1718	Prunus_avium_FUN_021987-T1
1719	Prunus_avium_FUN_019722-T1;Prunus_avium_FUN_019723-T1;Prunus_avium_FUN_019725-T1;Prunus_avium_FUN_019730-T1;Prunus_avium_FUN_019732-T1
1720	Prunus_avium_FUN_028858-T1;Prunus_avium_FUN_028859-T1
1721	Prunus_avium_FUN_030974-T1;Prunus_avium_FUN_030975-T1;Prunus_avium_FUN_030976-T1;Prunus_avium_FUN_030978-T1;Prunus_avium_FUN_030979-T1;Prunus_avium_FUN_030982-T1
1723	Prunus_avium_FUN_010376-T1;Prunus_avium_FUN_010377-T1;Prunus_avium_FUN_010390-T1;Prunus_avium_FUN_026625-T1
1724	Prunus_avium_FUN_031818-T1;Prunus_avium_FUN_033126-T1;Prunus_avium_FUN_033147-T1
1725	Prunus_avium_FUN_004405-T1;Prunus_avium_FUN_004406-T1;Prunus_avium_FUN_004407-T1
1726	Prunus_avium_FUN_011576-T1
1727	Prunus_avium_FUN_011570-T1;Prunus_avium_FUN_025265-T1
1728	Prunus_avium_FUN_010204-T1;Prunus_avium_FUN_011431-T1;Prunus_avium_FUN_025129-T1
1729	Prunus_avium_FUN_005920-T1;Prunus_avium_FUN_005924-T1;Prunus_avium_FUN_021597-T1
1730	Prunus_avium_FUN_031088-T1
1731	Prunus_avium_FUN_000432-T1;Prunus_avium_FUN_033158-T1
1732	Prunus_avium_FUN_037782-T1
1733	Prunus_avium_FUN_019604-T1
1734	Prunus_avium_FUN_008767-T1
1735	Prunus_avium_FUN_022514-T1
1736	Prunus_avium_FUN_005320-T1;Prunus_avium_FUN_038661-T1
1737	Prunus_avium_FUN_024997-T1;Prunus_avium_FUN_024998-T1;Prunus_avium_FUN_024999-T1;Prunus_avium_FUN_025001-T1;Prunus_avium_FUN_025003-T1
1738	Prunus_avium_FUN_003806-T1;Prunus_avium_FUN_017685-T1
1739	Prunus_avium_FUN_003716-T1;Prunus_avium_FUN_025729-T1
1740	Prunus_avium_FUN_004348-T1;Prunus_avium_FUN_026322-T1
1741	Prunus_avium_FUN_004961-T1;Prunus_avium_FUN_013596-T1;Prunus_avium_FUN_013597-T1
1742	Prunus_avium_FUN_004145-T1;Prunus_avium_FUN_008368-T1
1743	Prunus_avium_FUN_025176-T1;Prunus_avium_FUN_039075-T1
1744	Prunus_avium_FUN_003943-T1;Prunus_avium_FUN_025927-T1
1746	Prunus_avium_FUN_025547-T1;Prunus_avium_FUN_039933-T1
1747	Prunus_avium_FUN_007426-T1;Prunus_avium_FUN_027951-T1
1748	Prunus_avium_FUN_016281-T1;Prunus_avium_FUN_032491-T1
1749	Prunus_avium_FUN_032969-T1;Prunus_avium_FUN_033039-T1;Prunus_avium_FUN_033140-T1
1750	Prunus_avium_FUN_036682-T1;Prunus_avium_FUN_036683-T1
1751	Prunus_avium_FUN_005902-T1;Prunus_avium_FUN_021555-T1
1752	Prunus_avium_FUN_005952-T1;Prunus_avium_FUN_029782-T1
1753	Prunus_avium_FUN_004963-T1;Prunus_avium_FUN_013595-T1;Prunus_avium_FUN_017781-T1
1754	Prunus_avium_FUN_016108-T1;Prunus_avium_FUN_033496-T1;Prunus_avium_FUN_033504-T1
1755	Prunus_avium_FUN_033473-T1;Prunus_avium_FUN_033474-T1
1756	Prunus_avium_FUN_018559-T1;Prunus_avium_FUN_031532-T1
1757	Prunus_avium_FUN_014745-T1;Prunus_avium_FUN_014916-T1;Prunus_avium_FUN_019611-T1;Prunus_avium_FUN_019674-T1
1758	Prunus_avium_FUN_004600-T1;Prunus_avium_FUN_015673-T1
1759	Prunus_avium_FUN_004414-T1;Prunus_avium_FUN_017103-T1;Prunus_avium_FUN_017123-T1
1760	Prunus_avium_FUN_004273-T1;Prunus_avium_FUN_017317-T1;Prunus_avium_FUN_017382-T1
1761	Prunus_avium_FUN_021521-T1;Prunus_avium_FUN_029998-T1
1762	Prunus_avium_FUN_029712-T1;Prunus_avium_FUN_039273-T1
1763	Prunus_avium_FUN_030242-T1;Prunus_avium_FUN_038754-T1
1764	Prunus_avium_FUN_030408-T1;Prunus_avium_FUN_038873-T1
1765	Prunus_avium_FUN_014112-T1;Prunus_avium_FUN_039401-T1
1766	Prunus_avium_FUN_021390-T1;Prunus_avium_FUN_029065-T1
1767	Prunus_avium_FUN_006186-T1;Prunus_avium_FUN_013622-T1
1768	Prunus_avium_FUN_006377-T1;Prunus_avium_FUN_039542-T1
1769	Prunus_avium_FUN_017320-T1;Prunus_avium_FUN_017384-T1;Prunus_avium_FUN_020139-T1
1770	Prunus_avium_FUN_018768-T1;Prunus_avium_FUN_022346-T1
1771	Prunus_avium_FUN_032262-T1;Prunus_avium_FUN_032288-T1;Prunus_avium_FUN_039845-T1
1772	Prunus_avium_FUN_016655-T1;Prunus_avium_FUN_016675-T1;Prunus_avium_FUN_034347-T1
1773	Prunus_avium_FUN_012214-T1;Prunus_avium_FUN_021986-T1
1774	Prunus_avium_FUN_012223-T1;Prunus_avium_FUN_022008-T1
1775	Prunus_avium_FUN_012332-T1;Prunus_avium_FUN_018904-T1
1776	Prunus_avium_FUN_037192-T1;Prunus_avium_FUN_037194-T1;Prunus_avium_FUN_037197-T1
1777	Prunus_avium_FUN_037789-T1
1778	Prunus_avium_FUN_018490-T1;Prunus_avium_FUN_037653-T1
1779	Prunus_avium_FUN_001616-T1;Prunus_avium_FUN_031268-T1
1780	Prunus_avium_FUN_007491-T1;Prunus_avium_FUN_017585-T1;Prunus_avium_FUN_031188-T1
1781	Prunus_avium_FUN_012938-T1;Prunus_avium_FUN_017436-T1
1782	Prunus_avium_FUN_010732-T1;Prunus_avium_FUN_024001-T1;Prunus_avium_FUN_024020-T1
1783	Prunus_avium_FUN_003037-T1;Prunus_avium_FUN_025260-T1
1784	Prunus_avium_FUN_000836-T1;Prunus_avium_FUN_013618-T1
1785	Prunus_avium_FUN_004484-T1;Prunus_avium_FUN_026387-T1
1786	Prunus_avium_FUN_009138-T1;Prunus_avium_FUN_009160-T1;Prunus_avium_FUN_018674-T1
1787	Prunus_avium_FUN_012800-T2
1788	Prunus_avium_FUN_018876-T1;Prunus_avium_FUN_022243-T1
1789	Prunus_avium_FUN_000243-T1;Prunus_avium_FUN_031092-T2
1790	Prunus_avium_FUN_038043-T1;Prunus_avium_FUN_038044-T1;Prunus_avium_FUN_038045-T1
1791	Prunus_avium_FUN_012176-T1;Prunus_avium_FUN_016377-T1;Prunus_avium_FUN_019132-T1
1792	Prunus_avium_FUN_011612-T1;Prunus_avium_FUN_025325-T1
1793	Prunus_avium_FUN_011635-T1;Prunus_avium_FUN_025371-T1
1794	Prunus_avium_FUN_007102-T1;Prunus_avium_FUN_021291-T1
1795	Prunus_avium_FUN_012902-T1
1796	Prunus_avium_FUN_014063-T1
1797	Prunus_avium_FUN_021542-T1;Prunus_avium_FUN_029922-T1;Prunus_avium_FUN_029973-T1
1798	Prunus_avium_FUN_021759-T1
1799	Prunus_avium_FUN_037650-T1;Prunus_avium_FUN_037651-T1;Prunus_avium_FUN_037652-T1
1800	Prunus_avium_FUN_003319-T1;Prunus_avium_FUN_025533-T1
1801	Prunus_avium_FUN_004670-T1;Prunus_avium_FUN_004724-T1;Prunus_avium_FUN_026546-T1
1802	Prunus_avium_FUN_006473-T1;Prunus_avium_FUN_006622-T1;Prunus_avium_FUN_039663-T1
1803	Prunus_avium_FUN_008633-T1;Prunus_avium_FUN_035102-T1
1804	Prunus_avium_FUN_003576-T1;Prunus_avium_FUN_038645-T1
1805	Prunus_avium_FUN_005368-T1;Prunus_avium_FUN_038608-T1
1806	Prunus_avium_FUN_012570-T1;Prunus_avium_FUN_033217-T1;Prunus_avium_FUN_033223-T1;Prunus_avium_FUN_033227-T1
1807	Prunus_avium_FUN_019200-T1;Prunus_avium_FUN_019201-T1;Prunus_avium_FUN_019202-T1
1808	Prunus_avium_FUN_000669-T1;Prunus_avium_FUN_019316-T1;Prunus_avium_FUN_019317-T1;Prunus_avium_FUN_019454-T1;Prunus_avium_FUN_019549-T1;Prunus_avium_FUN_019550-T1
1809	Prunus_avium_FUN_000655-T1;Prunus_avium_FUN_000657-T1;Prunus_avium_FUN_000658-T1
1810	Prunus_avium_FUN_005904-T1
1811	Prunus_avium_FUN_039706-T1;Prunus_avium_FUN_039707-T1
1812	Prunus_avium_FUN_021875-T1;Prunus_avium_FUN_021878-T1
1813	Prunus_avium_FUN_014843-T1;Prunus_avium_FUN_015082-T1;Prunus_avium_FUN_015086-T1
1814	Prunus_avium_FUN_029855-T1;Prunus_avium_FUN_029856-T1;Prunus_avium_FUN_029857-T1;Prunus_avium_FUN_029861-T1
1816	Prunus_avium_FUN_010927-T1;Prunus_avium_FUN_013287-T1;Prunus_avium_FUN_018402-T1;Prunus_avium_FUN_018434-T1;Prunus_avium_FUN_030373-T1;Prunus_avium_FUN_038397-T1
1817	Prunus_avium_FUN_000632-T1;Prunus_avium_FUN_032249-T1;Prunus_avium_FUN_032277-T1;Prunus_avium_FUN_039234-T1;Prunus_avium_FUN_039235-T1;Prunus_avium_FUN_039237-T1
1818	Prunus_avium_FUN_001985-T1;Prunus_avium_FUN_002024-T1;Prunus_avium_FUN_002519-T1;Prunus_avium_FUN_002649-T1;Prunus_avium_FUN_003091-T1;Prunus_avium_FUN_003162-T1;Prunus_avium_FUN_003335-T1;Prunus_avium_FUN_009363-T1;Prunus_avium_FUN_009465-T1;Prunus_avium_FUN_010405-T1;Prunus_avium_FUN_011025-T1;Prunus_avium_FUN_013180-T1;Prunus_avium_FUN_014585-T1;Prunus_avium_FUN_015095-T1;Prunus_avium_FUN_0154…
1819	Prunus_avium_FUN_011646-T1;Prunus_avium_FUN_025420-T1
1820	Prunus_avium_FUN_011422-T1;Prunus_avium_FUN_025116-T1
1821	Prunus_avium_FUN_006012-T1;Prunus_avium_FUN_015024-T1;Prunus_avium_FUN_032617-T1;Prunus_avium_FUN_032696-T1
1822	Prunus_avium_FUN_001243-T1;Prunus_avium_FUN_013429-T1
1823	Prunus_avium_FUN_000656-T1;Prunus_avium_FUN_030720-T1
1824	Prunus_avium_FUN_012446-T1;Prunus_avium_FUN_018758-T1
1825	Prunus_avium_FUN_019097-T1;Prunus_avium_FUN_021923-T1;Prunus_avium_FUN_021948-T1
1826	Prunus_avium_FUN_001828-T1;Prunus_avium_FUN_001829-T1
1827	Prunus_avium_FUN_003309-T1;Prunus_avium_FUN_037570-T1;Prunus_avium_FUN_037957-T1
1828	Prunus_avium_FUN_005852-T1;Prunus_avium_FUN_007960-T1;Prunus_avium_FUN_012258-T1;Prunus_avium_FUN_036615-T1
1829	Prunus_avium_FUN_003840-T1;Prunus_avium_FUN_003845-T1;Prunus_avium_FUN_025848-T1
1830	Prunus_avium_FUN_012699-T1;Prunus_avium_FUN_024883-T1
1831	Prunus_avium_FUN_004527-T1;Prunus_avium_FUN_038411-T1
1832	Prunus_avium_FUN_004823-T1
1833	Prunus_avium_FUN_004623-T1;Prunus_avium_FUN_015769-T1
1834	Prunus_avium_FUN_018501-T1;Prunus_avium_FUN_018583-T1;Prunus_avium_FUN_018585-T1;Prunus_avium_FUN_018588-T1
1835	Prunus_avium_FUN_014610-T1;Prunus_avium_FUN_039791-T1
1836	Prunus_avium_FUN_027094-T1;Prunus_avium_FUN_027306-T1;Prunus_avium_FUN_027307-T1;Prunus_avium_FUN_038870-T1;Prunus_avium_FUN_038871-T1
1837	Prunus_avium_FUN_030508-T1
1838	Prunus_avium_FUN_001053-T1;Prunus_avium_FUN_006877-T1;Prunus_avium_FUN_007664-T1;Prunus_avium_FUN_007789-T1
1839	Prunus_avium_FUN_004906-T1;Prunus_avium_FUN_015955-T1;Prunus_avium_FUN_015994-T1
1840	Prunus_avium_FUN_004446-T1;Prunus_avium_FUN_018323-T1
1841	Prunus_avium_FUN_004070-T1;Prunus_avium_FUN_026004-T1
1842	Prunus_avium_FUN_015278-T1;Prunus_avium_FUN_032118-T1
1843	Prunus_avium_FUN_032459-T1;Prunus_avium_FUN_033460-T1
1844	Prunus_avium_FUN_032791-T1;Prunus_avium_FUN_033296-T1
1845	Prunus_avium_FUN_014244-T1;Prunus_avium_FUN_039426-T1
1846	Prunus_avium_FUN_011208-T1;Prunus_avium_FUN_012741-T1
1847	Prunus_avium_FUN_011416-T1;Prunus_avium_FUN_025108-T1
1848	Prunus_avium_FUN_012900-T1;Prunus_avium_FUN_025201-T1
1849	Prunus_avium_FUN_004171-T1;Prunus_avium_FUN_026081-T1;Prunus_avium_FUN_026137-T1
1850	Prunus_avium_FUN_027493-T1;Prunus_avium_FUN_027494-T1
1851	Prunus_avium_FUN_032298-T1;Prunus_avium_FUN_033572-T1
1852	Prunus_avium_FUN_005449-T1;Prunus_avium_FUN_029515-T1;Prunus_avium_FUN_029516-T1
1853	Prunus_avium_FUN_005390-T1;Prunus_avium_FUN_029395-T1
1854	Prunus_avium_FUN_030331-T1
1855	Prunus_avium_FUN_002788-T1;Prunus_avium_FUN_032660-T1;Prunus_avium_FUN_032737-T1
1856	Prunus_avium_FUN_000950-T1;Prunus_avium_FUN_031893-T1
1857	Prunus_avium_FUN_014014-T1;Prunus_avium_FUN_039339-T1
1858	Prunus_avium_FUN_019100-T1;Prunus_avium_FUN_029158-T1
1859	Prunus_avium_FUN_029208-T1;Prunus_avium_FUN_029210-T1;Prunus_avium_FUN_040222-T1
1860	Prunus_avium_FUN_005931-T1;Prunus_avium_FUN_021600-T1
1861	Prunus_avium_FUN_000058-T1;Prunus_avium_FUN_000059-T1
1862	Prunus_avium_FUN_006382-T1;Prunus_avium_FUN_039547-T1
1863	Prunus_avium_FUN_038149-T1
1864	Prunus_avium_FUN_019774-T1;Prunus_avium_FUN_038162-T1
1865	Prunus_avium_FUN_012307-T1;Prunus_avium_FUN_018933-T1
1866	Prunus_avium_FUN_000582-T1;Prunus_avium_FUN_000585-T1;Prunus_avium_FUN_004890-T1;Prunus_avium_FUN_039823-T1
1867	Prunus_avium_FUN_038037-T1;Prunus_avium_FUN_038039-T1;Prunus_avium_FUN_038040-T1
1868	Prunus_avium_FUN_025022-T1;Prunus_avium_FUN_038241-T1
1869	Prunus_avium_FUN_011987-T1;Prunus_avium_FUN_021727-T1
1870	Prunus_avium_FUN_012390-T1;Prunus_avium_FUN_022266-T1
1871	Prunus_avium_FUN_012405-T1
1872	Prunus_avium_FUN_012309-T1
1873	Prunus_avium_FUN_022151-T1
1874	Prunus_avium_FUN_012435-T1;Prunus_avium_FUN_018773-T1
1875	Prunus_avium_FUN_011009-T1;Prunus_avium_FUN_024800-T1
1876	Prunus_avium_FUN_025768-T1;Prunus_avium_FUN_025775-T1
1877	Prunus_avium_FUN_016362-T3;Prunus_avium_FUN_040107-T1
1878	Prunus_avium_FUN_017271-T1
1879	Prunus_avium_FUN_001748-T1;Prunus_avium_FUN_022742-T1
1880	Prunus_avium_FUN_001740-T1;Prunus_avium_FUN_031163-T1
1881	Prunus_avium_FUN_000129-T1;Prunus_avium_FUN_030686-T1
1882	Prunus_avium_FUN_030601-T1;Prunus_avium_FUN_039252-T1
1883	Prunus_avium_FUN_013729-T1;Prunus_avium_FUN_039066-T1
1884	Prunus_avium_FUN_006392-T1;Prunus_avium_FUN_006538-T1
1885	Prunus_avium_FUN_020389-T1
1886	Prunus_avium_FUN_005041-T1;Prunus_avium_FUN_005043-T1
1887	Prunus_avium_FUN_012327-T1;Prunus_avium_FUN_022169-T1
1888	Prunus_avium_FUN_034906-T1;Prunus_avium_FUN_037251-T1;Prunus_avium_FUN_037266-T1;Prunus_avium_FUN_037287-T1
1889	Prunus_avium_FUN_038378-T1;Prunus_avium_FUN_039970-T1
1890	Prunus_avium_FUN_003423-T1;Prunus_avium_FUN_031553-T1
1891	Prunus_avium_FUN_032072-T1;Prunus_avium_FUN_032074-T1;Prunus_avium_FUN_032077-T1
1892	Prunus_avium_FUN_000910-T1;Prunus_avium_FUN_007115-T1
1893	Prunus_avium_FUN_006068-T1;Prunus_avium_FUN_039315-T1
1894	Prunus_avium_FUN_007179-T1;Prunus_avium_FUN_021365-T1
1895	Prunus_avium_FUN_020967-T1;Prunus_avium_FUN_033205-T1
1896	Prunus_avium_FUN_000784-T1;Prunus_avium_FUN_022273-T1
1897	Prunus_avium_FUN_020078-T1
1898	Prunus_avium_FUN_015944-T1;Prunus_avium_FUN_015989-T1;Prunus_avium_FUN_016579-T1
1899	Prunus_avium_FUN_019098-T1;Prunus_avium_FUN_019099-T1
1900	Prunus_avium_FUN_031634-T1;Prunus_avium_FUN_034306-T1;Prunus_avium_FUN_035019-T1
1901	Prunus_avium_FUN_031855-T1;Prunus_avium_FUN_031856-T1
1902	Prunus_avium_FUN_008375-T1;Prunus_avium_FUN_024865-T1;Prunus_avium_FUN_024868-T1;Prunus_avium_FUN_040176-T1
1903	Prunus_avium_FUN_018363-T1;Prunus_avium_FUN_037543-T1
1904	Prunus_avium_FUN_039205-T1
1905	Prunus_avium_FUN_000407-T1
1906	Prunus_avium_FUN_025506-T1
1907	Prunus_avium_FUN_024372-T1;Prunus_avium_FUN_024710-T1;Prunus_avium_FUN_024711-T1;Prunus_avium_FUN_024712-T1
1908	Prunus_avium_FUN_038824-T1;Prunus_avium_FUN_038826-T1;Prunus_avium_FUN_038827-T1
1909	Prunus_avium_FUN_011762-T1;Prunus_avium_FUN_011763-T1;Prunus_avium_FUN_040031-T3
1910	Prunus_avium_FUN_017067-T1;Prunus_avium_FUN_031239-T1;Prunus_avium_FUN_031240-T1;Prunus_avium_FUN_038068-T1;Prunus_avium_FUN_038294-T1
1911	Prunus_avium_FUN_013723-T1;Prunus_avium_FUN_013726-T1;Prunus_avium_FUN_020051-T1;Prunus_avium_FUN_028668-T1;Prunus_avium_FUN_028669-T1;Prunus_avium_FUN_028713-T1;Prunus_avium_FUN_028749-T1;Prunus_avium_FUN_028805-T1
1912	Prunus_avium_FUN_001723-T1;Prunus_avium_FUN_003376-T1;Prunus_avium_FUN_008821-T1;Prunus_avium_FUN_015702-T1;Prunus_avium_FUN_027932-T1;Prunus_avium_FUN_036393-T1
1913	Prunus_avium_FUN_002036-T1;Prunus_avium_FUN_015224-T1;Prunus_avium_FUN_015758-T1;Prunus_avium_FUN_020062-T1;Prunus_avium_FUN_020063-T1;Prunus_avium_FUN_024021-T1;Prunus_avium_FUN_027731-T1;Prunus_avium_FUN_028655-T1;Prunus_avium_FUN_036914-T1;Prunus_avium_FUN_037075-T1;Prunus_avium_FUN_037079-T1
1914	Prunus_avium_FUN_007331-T1;Prunus_avium_FUN_007407-T1;Prunus_avium_FUN_012126-T1;Prunus_avium_FUN_012129-T1;Prunus_avium_FUN_016523-T1;Prunus_avium_FUN_026087-T1;Prunus_avium_FUN_026144-T1;Prunus_avium_FUN_026147-T1
1915	Prunus_avium_FUN_002281-T1;Prunus_avium_FUN_028198-T1;Prunus_avium_FUN_028692-T1;Prunus_avium_FUN_028851-T1
1916	Prunus_avium_FUN_011481-T1;Prunus_avium_FUN_012876-T1
1917	Prunus_avium_FUN_010848-T3;Prunus_avium_FUN_024701-T1
1918	Prunus_avium_FUN_022675-T1;Prunus_avium_FUN_031338-T3
1919	Prunus_avium_FUN_031279-T1
1920	Prunus_avium_FUN_030913-T1;Prunus_avium_FUN_032677-T1;Prunus_avium_FUN_032752-T1
1921	Prunus_avium_FUN_020100-T1
1922	Prunus_avium_FUN_016599-T1;Prunus_avium_FUN_040286-T1
1923	Prunus_avium_FUN_018822-T1;Prunus_avium_FUN_022264-T1
1924	Prunus_avium_FUN_001201-T1;Prunus_avium_FUN_003864-T1
1925	Prunus_avium_FUN_006725-T1;Prunus_avium_FUN_007430-T1
1926	Prunus_avium_FUN_004528-T1;Prunus_avium_FUN_017011-T1
1927	Prunus_avium_FUN_031697-T1;Prunus_avium_FUN_034262-T1
1928	Prunus_avium_FUN_014570-T1;Prunus_avium_FUN_039744-T1
1929	Prunus_avium_FUN_013859-T1;Prunus_avium_FUN_039207-T1
1930	Prunus_avium_FUN_005745-T1;Prunus_avium_FUN_013922-T1
1931	Prunus_avium_FUN_017273-T1;Prunus_avium_FUN_023065-T1
1932	Prunus_avium_FUN_027591-T1;Prunus_avium_FUN_027650-T1
1933	Prunus_avium_FUN_006743-T1;Prunus_avium_FUN_035201-T1
1934	Prunus_avium_FUN_006864-T1;Prunus_avium_FUN_017283-T1
1935	Prunus_avium_FUN_003482-T1;Prunus_avium_FUN_016512-T1
1936	Prunus_avium_FUN_005311-T1;Prunus_avium_FUN_038681-T1
1937	Prunus_avium_FUN_004843-T1;Prunus_avium_FUN_026609-T1
1938	Prunus_avium_FUN_030382-T1
1939	Prunus_avium_FUN_018445-T1;Prunus_avium_FUN_037639-T2
1940	Prunus_avium_FUN_034691-T1;Prunus_avium_FUN_037713-T1
1941	Prunus_avium_FUN_033235-T1;Prunus_avium_FUN_033236-T1
1942	Prunus_avium_FUN_001242-T1;Prunus_avium_FUN_022562-T1
1943	Prunus_avium_FUN_036050-T1;Prunus_avium_FUN_036063-T1
1944	Prunus_avium_FUN_012785-T1;Prunus_avium_FUN_025021-T1
1945	Prunus_avium_FUN_039413-T1
1946	Prunus_avium_FUN_004668-T1;Prunus_avium_FUN_004723-T1;Prunus_avium_FUN_015819-T1
1947	Prunus_avium_FUN_021076-T1;Prunus_avium_FUN_021077-T1
1948	Prunus_avium_FUN_003953-T1
1949	Prunus_avium_FUN_001514-T1;Prunus_avium_FUN_007455-T1;Prunus_avium_FUN_007456-T1
1950	Prunus_avium_FUN_013730-T1;Prunus_avium_FUN_030607-T1
1951	Prunus_avium_FUN_016672-T1;Prunus_avium_FUN_032223-T1
1952	Prunus_avium_FUN_005160-T1;Prunus_avium_FUN_030310-T1
1953	Prunus_avium_FUN_007189-T1;Prunus_avium_FUN_029062-T1
1954	Prunus_avium_FUN_040112-T1
1955	Prunus_avium_FUN_005791-T1
1956	Prunus_avium_FUN_038484-T1;Prunus_avium_FUN_038485-T1
1957	Prunus_avium_FUN_005520-T1;Prunus_avium_FUN_017285-T1
1958	Prunus_avium_FUN_019590-T1;Prunus_avium_FUN_023824-T1
1959	Prunus_avium_FUN_019156-T1;Prunus_avium_FUN_021865-T1
1960	Prunus_avium_FUN_014062-T1;Prunus_avium_FUN_017545-T1
1961	Prunus_avium_FUN_016342-T1;Prunus_avium_FUN_032911-T1
1962	Prunus_avium_FUN_016794-T1
1963	Prunus_avium_FUN_000509-T1;Prunus_avium_FUN_000511-T1;Prunus_avium_FUN_022994-T1
1964	Prunus_avium_FUN_000456-T1;Prunus_avium_FUN_030911-T1
1965	Prunus_avium_FUN_019023-T1;Prunus_avium_FUN_032540-T1
1966	Prunus_avium_FUN_010692-T1;Prunus_avium_FUN_024600-T1
1967	Prunus_avium_FUN_011368-T1;Prunus_avium_FUN_022083-T1
1968	Prunus_avium_FUN_012144-T1;Prunus_avium_FUN_012145-T1;Prunus_avium_FUN_012146-T1
1969	Prunus_avium_FUN_012312-T1;Prunus_avium_FUN_040148-T1
1970	Prunus_avium_FUN_026005-T1;Prunus_avium_FUN_037845-T1
1971	Prunus_avium_FUN_002162-T1;Prunus_avium_FUN_030575-T1;Prunus_avium_FUN_030576-T1
1972	Prunus_avium_FUN_011103-T1;Prunus_avium_FUN_011136-T1;Prunus_avium_FUN_024878-T1
1973	Prunus_avium_FUN_011376-T1;Prunus_avium_FUN_011377-T1
1974	Prunus_avium_FUN_017856-T1;Prunus_avium_FUN_025621-T1
1975	Prunus_avium_FUN_015962-T1;Prunus_avium_FUN_016003-T1;Prunus_avium_FUN_026624-T1
1976	Prunus_avium_FUN_011101-T1;Prunus_avium_FUN_011134-T1;Prunus_avium_FUN_031349-T1
1977	Prunus_avium_FUN_008692-T1;Prunus_avium_FUN_022604-T1
1978	Prunus_avium_FUN_020746-T1;Prunus_avium_FUN_020749-T1
1979	Prunus_avium_FUN_001970-T1;Prunus_avium_FUN_030624-T1
1980	Prunus_avium_FUN_019321-T1;Prunus_avium_FUN_019323-T1
1981	Prunus_avium_FUN_022105-T1
1982	Prunus_avium_FUN_010710-T1
1983	Prunus_avium_FUN_002063-T1;Prunus_avium_FUN_030621-T1
1984	Prunus_avium_FUN_004499-T1;Prunus_avium_FUN_026390-T1
1985	Prunus_avium_FUN_012425-T1;Prunus_avium_FUN_013041-T1;Prunus_avium_FUN_017324-T1;Prunus_avium_FUN_017389-T1;Prunus_avium_FUN_022334-T1
1986	Prunus_avium_FUN_019596-T1;Prunus_avium_FUN_038242-T1
1987	Prunus_avium_FUN_019970-T1;Prunus_avium_FUN_038382-T1
1988	Prunus_avium_FUN_006489-T1;Prunus_avium_FUN_006642-T1;Prunus_avium_FUN_039723-T1
1989	Prunus_avium_FUN_030294-T1;Prunus_avium_FUN_038803-T2
1990	Prunus_avium_FUN_018864-T1;Prunus_avium_FUN_022247-T1
1991	Prunus_avium_FUN_011606-T1;Prunus_avium_FUN_012971-T1
1992	Prunus_avium_FUN_022695-T1;Prunus_avium_FUN_031304-T1
1993	Prunus_avium_FUN_011781-T1
1994	Prunus_avium_FUN_015533-T1;Prunus_avium_FUN_032046-T1
1995	Prunus_avium_FUN_012791-T1;Prunus_avium_FUN_025026-T1
1996	Prunus_avium_FUN_023823-T1;Prunus_avium_FUN_039141-T1
1997	Prunus_avium_FUN_017715-T1;Prunus_avium_FUN_025777-T1
1998	Prunus_avium_FUN_011254-T1;Prunus_avium_FUN_012769-T1
1999	Prunus_avium_FUN_000479-T1;Prunus_avium_FUN_030888-T1
2000	Prunus_avium_FUN_005737-T1;Prunus_avium_FUN_008144-T1;Prunus_avium_FUN_013913-T1
2001	Prunus_avium_FUN_005285-T1;Prunus_avium_FUN_029203-T1
2002	Prunus_avium_FUN_032352-T1;Prunus_avium_FUN_037436-T1
2003	Prunus_avium_FUN_014453-T1;Prunus_avium_FUN_039649-T1
2004	Prunus_avium_FUN_000066-T1
2005	Prunus_avium_FUN_017267-T1
2006	Prunus_avium_FUN_013001-T1;Prunus_avium_FUN_025375-T1
2007	Prunus_avium_FUN_010798-T1;Prunus_avium_FUN_010812-T1;Prunus_avium_FUN_034889-T1
2008	Prunus_avium_FUN_006939-T1;Prunus_avium_FUN_037569-T2
2009	Prunus_avium_FUN_005826-T1;Prunus_avium_FUN_005846-T1;Prunus_avium_FUN_021488-T1
2010	Prunus_avium_FUN_004647-T1;Prunus_avium_FUN_004648-T1;Prunus_avium_FUN_004701-T1
2011	Prunus_avium_FUN_016961-T1;Prunus_avium_FUN_016962-T1;Prunus_avium_FUN_016964-T1
2012	Prunus_avium_FUN_003940-T1
2013	Prunus_avium_FUN_007502-T1;Prunus_avium_FUN_037265-T1
2014	Prunus_avium_FUN_027812-T1;Prunus_avium_FUN_034777-T1
2015	Prunus_avium_FUN_017275-T1
2016	Prunus_avium_FUN_029775-T1;Prunus_avium_FUN_029776-T1;Prunus_avium_FUN_029777-T1;Prunus_avium_FUN_029778-T1
2017	Prunus_avium_FUN_039058-T1;Prunus_avium_FUN_039059-T1;Prunus_avium_FUN_039060-T1
2018	Prunus_avium_FUN_001449-T1;Prunus_avium_FUN_001451-T1;Prunus_avium_FUN_001459-T1
2019	Prunus_avium_FUN_037451-T1;Prunus_avium_FUN_037452-T1
2020	Prunus_avium_FUN_002082-T1;Prunus_avium_FUN_030584-T1;Prunus_avium_FUN_030585-T1
2021	Prunus_avium_FUN_009346-T1;Prunus_avium_FUN_009353-T1;Prunus_avium_FUN_009377-T1;Prunus_avium_FUN_009378-T1;Prunus_avium_FUN_012340-T1
2023	Prunus_avium_FUN_002043-T1;Prunus_avium_FUN_002640-T1;Prunus_avium_FUN_009823-T1;Prunus_avium_FUN_010197-T1;Prunus_avium_FUN_019957-T1;Prunus_avium_FUN_036092-T1
2024	Prunus_avium_FUN_016136-T1;Prunus_avium_FUN_016139-T1;Prunus_avium_FUN_016140-T1;Prunus_avium_FUN_016149-T1;Prunus_avium_FUN_016151-T1;Prunus_avium_FUN_016168-T1;Prunus_avium_FUN_016171-T1;Prunus_avium_FUN_016179-T1;Prunus_avium_FUN_016182-T1;Prunus_avium_FUN_016189-T1;Prunus_avium_FUN_025803-T1
2025	Prunus_avium_FUN_003348-T1;Prunus_avium_FUN_025548-T1
2026	Prunus_avium_FUN_016632-T1;Prunus_avium_FUN_031638-T1
2027	Prunus_avium_FUN_002445-T1;Prunus_avium_FUN_002446-T1
2028	Prunus_avium_FUN_012236-T1;Prunus_avium_FUN_019053-T1
2029	Prunus_avium_FUN_001734-T1;Prunus_avium_FUN_001736-T1;Prunus_avium_FUN_022756-T1
2030	Prunus_avium_FUN_000941-T1;Prunus_avium_FUN_022601-T1
2031	Prunus_avium_FUN_007310-T1;Prunus_avium_FUN_007729-T1
2032	Prunus_avium_FUN_003513-T1;Prunus_avium_FUN_031746-T1
2033	Prunus_avium_FUN_016677-T1;Prunus_avium_FUN_031649-T1
2034	Prunus_avium_FUN_004225-T1
2035	Prunus_avium_FUN_004933-T1;Prunus_avium_FUN_026651-T1
2036	Prunus_avium_FUN_004622-T1;Prunus_avium_FUN_026478-T1;Prunus_avium_FUN_026512-T1
2037	Prunus_avium_FUN_033153-T1;Prunus_avium_FUN_033155-T1;Prunus_avium_FUN_033156-T1
2038	Prunus_avium_FUN_026479-T1;Prunus_avium_FUN_026513-T1;Prunus_avium_FUN_039068-T1
2039	Prunus_avium_FUN_022433-T1;Prunus_avium_FUN_024221-T1
2040	Prunus_avium_FUN_006678-T1;Prunus_avium_FUN_017284-T1
2041	Prunus_avium_FUN_039938-T1;Prunus_avium_FUN_040058-T1
2042	Prunus_avium_FUN_003926-T1;Prunus_avium_FUN_003927-T1
2043	Prunus_avium_FUN_003961-T1
2044	Prunus_avium_FUN_004540-T1;Prunus_avium_FUN_026427-T1
2045	Prunus_avium_FUN_010595-T1;Prunus_avium_FUN_024470-T1
2046	Prunus_avium_FUN_022307-T1;Prunus_avium_FUN_022310-T1;Prunus_avium_FUN_022314-T1
2047	Prunus_avium_FUN_007541-T1;Prunus_avium_FUN_007577-T1;Prunus_avium_FUN_027415-T1
2048	Prunus_avium_FUN_001176-T1;Prunus_avium_FUN_013392-T1
2049	Prunus_avium_FUN_034745-T1;Prunus_avium_FUN_037737-T2
2050	Prunus_avium_FUN_018374-T1;Prunus_avium_FUN_039574-T1
2051	Prunus_avium_FUN_022596-T1;Prunus_avium_FUN_031386-T1;Prunus_avium_FUN_031387-T1
2052	Prunus_avium_FUN_007103-T1;Prunus_avium_FUN_021292-T1
2053	Prunus_avium_FUN_031683-T1;Prunus_avium_FUN_034290-T1
2054	Prunus_avium_FUN_006356-T1;Prunus_avium_FUN_024337-T1;Prunus_avium_FUN_024341-T1;Prunus_avium_FUN_025361-T1;Prunus_avium_FUN_025365-T1;Prunus_avium_FUN_025369-T1
2055	Prunus_avium_FUN_023104-T1;Prunus_avium_FUN_031197-T1
2056	Prunus_avium_FUN_015683-T1
2057	Prunus_avium_FUN_004172-T1;Prunus_avium_FUN_026151-T1
2058	Prunus_avium_FUN_004024-T1
2059	Prunus_avium_FUN_017457-T1
2060	Prunus_avium_FUN_005244-T1;Prunus_avium_FUN_038739-T1
2061	Prunus_avium_FUN_024598-T1;Prunus_avium_FUN_034647-T1
2062	Prunus_avium_FUN_016291-T1;Prunus_avium_FUN_033181-T1
2063	Prunus_avium_FUN_014530-T1;Prunus_avium_FUN_014533-T1;Prunus_avium_FUN_039734-T1
2064	Prunus_avium_FUN_006514-T1;Prunus_avium_FUN_006660-T1;Prunus_avium_FUN_014561-T1
2065	Prunus_avium_FUN_007602-T1;Prunus_avium_FUN_024548-T1;Prunus_avium_FUN_036405-T1
2066	Prunus_avium_FUN_015384-T1;Prunus_avium_FUN_036073-T1
2067	Prunus_avium_FUN_029151-T1;Prunus_avium_FUN_038728-T1
2068	Prunus_avium_FUN_006073-T1;Prunus_avium_FUN_011178-T1
2069	Prunus_avium_FUN_006437-T1;Prunus_avium_FUN_006585-T1;Prunus_avium_FUN_039605-T1
2070	Prunus_avium_FUN_011909-T1;Prunus_avium_FUN_019458-T1
2071	Prunus_avium_FUN_000103-T1;Prunus_avium_FUN_030703-T1
2072	Prunus_avium_FUN_003063-T1;Prunus_avium_FUN_003066-T1;Prunus_avium_FUN_037982-T1
2073	Prunus_avium_FUN_012110-T1
2074	Prunus_avium_FUN_012502-T1;Prunus_avium_FUN_022431-T1
2075	Prunus_avium_FUN_030887-T1
2076	Prunus_avium_FUN_018400-T1;Prunus_avium_FUN_037591-T1
2077	Prunus_avium_FUN_002523-T1;Prunus_avium_FUN_030563-T1
2078	Prunus_avium_FUN_001859-T1;Prunus_avium_FUN_001865-T1;Prunus_avium_FUN_001869-T1
2079	Prunus_avium_FUN_011694-T1;Prunus_avium_FUN_013042-T1
2080	Prunus_avium_FUN_017621-T1;Prunus_avium_FUN_025888-T1
2081	Prunus_avium_FUN_017816-T1;Prunus_avium_FUN_025675-T1
2082	Prunus_avium_FUN_021873-T1;Prunus_avium_FUN_021874-T1;Prunus_avium_FUN_021879-T1
2083	Prunus_avium_FUN_009748-T1;Prunus_avium_FUN_009752-T1
2084	Prunus_avium_FUN_012461-T1;Prunus_avium_FUN_022365-T1
2085	Prunus_avium_FUN_010691-T1
2086	Prunus_avium_FUN_020006-T1;Prunus_avium_FUN_037938-T1;Prunus_avium_FUN_037940-T1
2087	Prunus_avium_FUN_014100-T1;Prunus_avium_FUN_024768-T1
2088	Prunus_avium_FUN_012891-T1;Prunus_avium_FUN_012895-T1
2089	Prunus_avium_FUN_029708-T1;Prunus_avium_FUN_038407-T1
2090	Prunus_avium_FUN_014255-T1;Prunus_avium_FUN_014262-T1;Prunus_avium_FUN_039431-T1
2092	Prunus_avium_FUN_003775-T1;Prunus_avium_FUN_017665-T1
2093	Prunus_avium_FUN_003448-T1;Prunus_avium_FUN_007592-T1;Prunus_avium_FUN_020142-T1
2094	Prunus_avium_FUN_018892-T1;Prunus_avium_FUN_021086-T1
2095	Prunus_avium_FUN_019763-T1;Prunus_avium_FUN_019773-T1
2096	Prunus_avium_FUN_025242-T1;Prunus_avium_FUN_040024-T1
2097	Prunus_avium_FUN_015431-T1;Prunus_avium_FUN_032054-T1
2098	Prunus_avium_FUN_031879-T1;Prunus_avium_FUN_034034-T1
2099	Prunus_avium_FUN_011114-T1;Prunus_avium_FUN_011146-T1;Prunus_avium_FUN_024885-T1
2100	Prunus_avium_FUN_030603-T1;Prunus_avium_FUN_032375-T1
2101	Prunus_avium_FUN_032818-T1;Prunus_avium_FUN_032821-T1
2102	Prunus_avium_FUN_027551-T1;Prunus_avium_FUN_027554-T1;Prunus_avium_FUN_027618-T1;Prunus_avium_FUN_039751-T1
2103	Prunus_avium_FUN_032524-T1;Prunus_avium_FUN_032525-T1
2104	Prunus_avium_FUN_034049-T1
2105	Prunus_avium_FUN_039967-T1;Prunus_avium_FUN_040324-T1
2106	Prunus_avium_FUN_030236-T1;Prunus_avium_FUN_038747-T1
2107	Prunus_avium_FUN_029188-T1;Prunus_avium_FUN_038702-T1
2108	Prunus_avium_FUN_030246-T1;Prunus_avium_FUN_038761-T1
2109	Prunus_avium_FUN_009657-T1
2110	Prunus_avium_FUN_005701-T1
2111	Prunus_avium_FUN_030514-T1;Prunus_avium_FUN_032503-T1
2112	Prunus_avium_FUN_018343-T1;Prunus_avium_FUN_036176-T1
2113	Prunus_avium_FUN_014416-T1;Prunus_avium_FUN_014418-T1;Prunus_avium_FUN_015027-T1;Prunus_avium_FUN_039630-T1;Prunus_avium_FUN_040071-T1;Prunus_avium_FUN_040082-T1
2114	Prunus_avium_FUN_023125-T1;Prunus_avium_FUN_031528-T1
2115	Prunus_avium_FUN_012919-T1;Prunus_avium_FUN_025240-T1
2116	Prunus_avium_FUN_013608-T1;Prunus_avium_FUN_014245-T1;Prunus_avium_FUN_014247-T1;Prunus_avium_FUN_014348-T1
2117	Prunus_avium_FUN_019638-T1;Prunus_avium_FUN_019738-T1
2119	Prunus_avium_FUN_030527-T1
2121	Prunus_avium_FUN_011195-T1;Prunus_avium_FUN_026141-T1;Prunus_avium_FUN_026209-T1;Prunus_avium_FUN_026211-T1;Prunus_avium_FUN_026407-T1;Prunus_avium_FUN_026410-T1;Prunus_avium_FUN_039305-T1;Prunus_avium_FUN_039308-T1
2123	Prunus_avium_FUN_001602-T1;Prunus_avium_FUN_002560-T1;Prunus_avium_FUN_002624-T1;Prunus_avium_FUN_008899-T1;Prunus_avium_FUN_008911-T1;Prunus_avium_FUN_015066-T1;Prunus_avium_FUN_020013-T1;Prunus_avium_FUN_020871-T1;Prunus_avium_FUN_023543-T1;Prunus_avium_FUN_028177-T1;Prunus_avium_FUN_028507-T1;Prunus_avium_FUN_028558-T1;Prunus_avium_FUN_028586-T1;Prunus_avium_FUN_033603-T1;Prunus_avium_FUN_0349…
2124	Prunus_avium_FUN_012013-T1;Prunus_avium_FUN_012015-T1;Prunus_avium_FUN_012016-T1;Prunus_avium_FUN_012017-T1;Prunus_avium_FUN_012018-T1;Prunus_avium_FUN_012019-T1;Prunus_avium_FUN_012023-T1;Prunus_avium_FUN_015651-T1
2125	Prunus_avium_FUN_031125-T1
2126	Prunus_avium_FUN_024552-T1;Prunus_avium_FUN_024596-T1
2127	Prunus_avium_FUN_002604-T1;Prunus_avium_FUN_015633-T1
[truncated: 15,808 more rows]
