# Supplementary material for: Haplotype-resolved genome assembly for tetraploid Chinese cherry (Prunus pseudocerasus) offers insights into fruit firmness
Source: Hortic Res. 2024 Jul 8;11(7):uhae142. doi: 10.1093/hr/uhae142 (PMC11233885; doi:10.1093/hr/uhae142)
Supplement: Web_Material_uhae142 [file web_material_uhae142.zip › Supplementary Tables-revised/Table S30-revised.xlsx]

## Sheet: Table S30
Table S30. The gene family statistics of Prunus serrulata.
Gene faimly_id	gene_id
0	EVM0000292.1;EVM0000603.1;EVM0000884.1;EVM0001058.1;EVM0002193.1;EVM0002660.1;EVM0002695.1;EVM0003202.1;EVM0003726.1;EVM0003776.1;EVM0004211.1;EVM0004334.1;EVM0004343.1;EVM0005197.1;EVM0005551.1;EVM0006152.1;EVM0006586.1;EVM0006620.1;EVM0006790.1;EVM0007197.1;EVM0007421.1;EVM0007499.1;EVM0008031.1;EVM0008121.1;EVM0008349.1;EVM0009035.1;EVM0009318.1;EVM0009378.1;EVM0010048.1;EVM0010142.1;EVM001069…
1	EVM0002045.1;EVM0004311.1;EVM0005522.1;EVM0010187.1;EVM0012235.1;EVM0014871.1;EVM0016228.1;EVM0017921.1;EVM0019647.1;EVM0021496.1;EVM0021696.1;EVM0023347.1;EVM0025127.1;EVM0025639.1;EVM0027279.1
2	EVM0000268.1;EVM0001289.1;EVM0001599.1;EVM0001860.1;EVM0002257.1;EVM0002576.1;EVM0003719.1;EVM0004022.1;EVM0004098.1;EVM0004287.1;EVM0004374.1;EVM0004748.1;EVM0004860.1;EVM0006208.1;EVM0007467.1;EVM0008124.1;EVM0008302.1;EVM0008357.1;EVM0008936.1;EVM0010572.1;EVM0011387.1;EVM0011656.1;EVM0012263.1;EVM0013129.1;EVM0014428.1;EVM0015166.1;EVM0015298.1;EVM0015687.1;EVM0015742.1;EVM0016164.1;EVM001653…
3	EVM0010205.1;EVM0016727.1
4	EVM0007860.1;EVM0010184.1;EVM0016502.1;EVM0016795.1
5	EVM0001572.1;EVM0009008.1;EVM0025611.1
6	EVM0000027.1;EVM0000094.1;EVM0000784.2;EVM0000848.1;EVM0001707.1;EVM0004712.1;EVM0005592.1;EVM0006358.2;EVM0006592.2;EVM0006707.1;EVM0007030.1;EVM0007207.1;EVM0008049.1;EVM0009031.1;EVM0009117.1;EVM0009446.1;EVM0011850.1;EVM0012415.1;EVM0012494.1;EVM0012747.1;EVM0012973.1;EVM0012981.1;EVM0013394.1;EVM0013740.1;EVM0014319.1;EVM0014326.1;EVM0015535.1;EVM0015989.1;EVM0016143.1;EVM0016909.1;EVM001747…
7	EVM0024307.1
8	EVM0000930.1;EVM0001214.1;EVM0001237.1;EVM0001394.1;EVM0001494.1;EVM0001558.1;EVM0002639.1;EVM0003091.1;EVM0003544.1;EVM0003691.1;EVM0005333.1;EVM0005546.1;EVM0005943.1;EVM0006163.1;EVM0007602.1;EVM0009142.1;EVM0011294.1;EVM0011312.1;EVM0011466.1;EVM0012183.1;EVM0012212.1;EVM0013629.1;EVM0014253.1;EVM0015966.1;EVM0017218.1;EVM0018704.1;EVM0019290.1;EVM0019540.1;EVM0019836.1;EVM0019857.1;EVM001989…
9	EVM0000668.1;EVM0003078.1;EVM0008126.1;EVM0010498.1;EVM0019305.1;EVM0021374.1;EVM0023396.1;EVM0025216.1;EVM0025458.1;EVM0028953.1
10	EVM0002013.1;EVM0002071.1;EVM0002622.1;EVM0004368.1;EVM0004877.1;EVM0005200.1;EVM0006362.1;EVM0007088.1;EVM0007849.1;EVM0008393.1;EVM0009888.1;EVM0010586.1;EVM0010678.1;EVM0011194.1;EVM0011232.1;EVM0012305.1;EVM0012898.1;EVM0013172.1;EVM0013542.1;EVM0014441.1;EVM0014855.1;EVM0015159.3;EVM0017264.1;EVM0018336.1;EVM0018739.1;EVM0019420.1;EVM0020198.1;EVM0020695.1;EVM0021356.1;EVM0023600.1;EVM002435…
11	EVM0003254.1;EVM0004358.1;EVM0004966.1;EVM0007723.1;EVM0022923.1;EVM0023802.1
12	EVM0003929.1;EVM0008036.1;EVM0008820.1;EVM0010877.1;EVM0014796.1;EVM0022373.1
13	EVM0000671.1;EVM0001505.1;EVM0002091.1;EVM0003570.1;EVM0003707.1;EVM0003908.1;EVM0004646.1;EVM0006034.1;EVM0007253.1;EVM0007295.1;EVM0009353.1;EVM0010116.1;EVM0010230.1;EVM0010884.1;EVM0011464.1;EVM0011662.1;EVM0012093.1;EVM0012316.1;EVM0012900.1;EVM0013794.1;EVM0013818.1;EVM0015951.1;EVM0016319.1;EVM0016327.1;EVM0016329.1;EVM0017464.1;EVM0017623.1;EVM0017870.1;EVM0017943.1;EVM0018189.1;EVM001910…
14	EVM0001202.1;EVM0001698.1;EVM0003727.1;EVM0005124.1;EVM0006585.1;EVM0006854.1;EVM0008650.1;EVM0011299.1;EVM0012375.1;EVM0012394.1;EVM0012499.1;EVM0013807.1;EVM0014471.1;EVM0017976.1;EVM0018095.1;EVM0023409.1;EVM0025074.1;EVM0026487.1;EVM0026733.1;EVM0026777.1;EVM0026908.1;EVM0027934.1;EVM0028110.1
15	EVM0004081.1;EVM0005373.1;EVM0007788.1;EVM0027711.1
16	EVM0007485.1;EVM0012850.1;EVM0013784.1;EVM0014514.1;EVM0025499.1
17	EVM0000249.1;EVM0000312.1;EVM0000378.1;EVM0000644.1;EVM0000920.2;EVM0001746.1;EVM0001907.1;EVM0001954.1;EVM0002067.1;EVM0002699.1;EVM0003545.1;EVM0005370.1;EVM0006274.1;EVM0007692.1;EVM0008580.1;EVM0009072.1;EVM0009525.1;EVM0010627.1;EVM0010988.1;EVM0011900.1;EVM0012100.1;EVM0012873.1;EVM0013208.1;EVM0014097.1;EVM0015088.1;EVM0015099.1;EVM0016081.1;EVM0016131.1;EVM0016620.1;EVM0016926.1;EVM001741…
18	EVM0000795.1;EVM0003231.1;EVM0004327.1;EVM0004742.1;EVM0005194.1;EVM0006316.1;EVM0006940.2;EVM0007512.1;EVM0007776.1;EVM0009547.1;EVM0010401.1;EVM0011744.1;EVM0012662.1;EVM0012862.1;EVM0016632.1;EVM0020808.1;EVM0021771.1;EVM0021971.1;EVM0022439.1;EVM0022834.1;EVM0023047.1;EVM0026526.1
19	EVM0004769.1;EVM0006823.1;EVM0007738.1;EVM0009347.1;EVM0009703.1;EVM0011784.1;EVM0014356.1;EVM0014505.1;EVM0016226.1;EVM0016640.1;EVM0016706.1;EVM0018017.1;EVM0018128.1;EVM0019756.1;EVM0020107.1;EVM0021820.1;EVM0024605.1;EVM0025698.1;EVM0027226.1
20	EVM0004297.1;EVM0007376.1;EVM0014175.1;EVM0021171.1;EVM0022546.1;EVM0022979.1;EVM0023506.1;EVM0026847.1
21	EVM0002675.1;EVM0004580.1;EVM0006719.1;EVM0007311.1;EVM0007405.1;EVM0008691.1;EVM0009195.1;EVM0009281.1;EVM0010514.1;EVM0011134.1;EVM0011564.1;EVM0012238.2;EVM0013906.1;EVM0014532.1;EVM0014997.1;EVM0016136.1;EVM0017259.1;EVM0017383.1;EVM0018994.1;EVM0019293.1;EVM0021538.1;EVM0023108.1;EVM0023835.1;EVM0024923.1;EVM0026557.1;EVM0026644.1;EVM0027590.1;EVM0028328.1;EVM0028581.1
22	EVM0001470.1;EVM0002488.1;EVM0003243.1;EVM0003434.1;EVM0003834.1;EVM0004181.1;EVM0004691.1;EVM0005232.1;EVM0006768.1;EVM0009071.1;EVM0009751.1;EVM0010599.1;EVM0010631.1;EVM0011005.1;EVM0011198.1;EVM0011694.1;EVM0012113.1;EVM0012508.1;EVM0014539.1;EVM0015773.1;EVM0016960.1;EVM0017339.1;EVM0017434.1;EVM0017664.1;EVM0020738.1;EVM0021672.1;EVM0023348.1;EVM0025406.1;EVM0026149.1;EVM0028207.1
23	EVM0000295.1;EVM0000480.1;EVM0000929.1;EVM0005627.1;EVM0007519.1;EVM0011945.1;EVM0013131.1;EVM0013763.1;EVM0013903.1;EVM0014415.1;EVM0016282.1;EVM0016315.1;EVM0016768.1;EVM0021544.1;EVM0023150.1;EVM0024750.1;EVM0027647.1;EVM0028089.1;EVM0028918.1
24	EVM0000954.1;EVM0003423.1;EVM0003751.1;EVM0003904.1;EVM0005216.1;EVM0005730.1;EVM0009029.1;EVM0009932.1;EVM0010793.1;EVM0012010.1;EVM0012237.1;EVM0012696.1;EVM0013641.1;EVM0014212.1;EVM0018143.1;EVM0019692.1;EVM0020441.1;EVM0023642.1;EVM0024372.1;EVM0025083.1;EVM0026884.1
25	EVM0002650.1;EVM0003977.1;EVM0005651.1;EVM0006187.1;EVM0007032.1;EVM0008227.1;EVM0009033.1;EVM0009099.1;EVM0010553.1;EVM0011521.1;EVM0012755.1;EVM0012795.1;EVM0016810.1;EVM0019559.1;EVM0022035.1;EVM0022075.1;EVM0023671.1;EVM0024052.1;EVM0026861.1;EVM0027020.1;EVM0027093.1;EVM0027465.1;EVM0028019.1;EVM0028730.1;EVM0029008.1
26	EVM0000442.1;EVM0001801.1;EVM0002174.1;EVM0003043.1;EVM0004391.1;EVM0005192.1;EVM0005906.1;EVM0007408.1;EVM0008905.1;EVM0009971.1;EVM0011420.1;EVM0012285.1;EVM0015365.2;EVM0015480.1;EVM0015996.1;EVM0016273.1;EVM0019338.1;EVM0021278.1;EVM0021490.1;EVM0023022.1;EVM0028172.1
27	EVM0000102.1;EVM0000107.1;EVM0000675.1;EVM0000747.1;EVM0000816.1;EVM0001040.1;EVM0001119.1;EVM0002566.1;EVM0005962.1;EVM0006982.1;EVM0007221.1;EVM0008252.1;EVM0009411.1;EVM0010109.1;EVM0010844.1;EVM0011192.1;EVM0015272.1;EVM0016861.1;EVM0017622.1;EVM0017929.1;EVM0019430.1;EVM0020406.1;EVM0021361.1;EVM0022313.1;EVM0022456.1;EVM0026724.1;EVM0026879.1;EVM0028503.1;EVM0028635.1
28	EVM0000728.1;EVM0001925.1;EVM0002472.1;EVM0004236.1;EVM0006027.1;EVM0007126.1;EVM0008520.1;EVM0011520.1;EVM0013375.1;EVM0016851.1;EVM0017304.1;EVM0021390.1;EVM0021506.1;EVM0022930.1;EVM0025063.1
29	EVM0010400.1;EVM0012116.1;EVM0018416.1;EVM0027443.1
30	EVM0024088.1
31	EVM0003028.1;EVM0004242.1;EVM0007286.1;EVM0015059.1;EVM0015455.1;EVM0016268.1;EVM0025038.1
32	EVM0001418.1;EVM0002440.1;EVM0002707.1;EVM0003784.1;EVM0005329.1;EVM0005956.1;EVM0006595.1;EVM0007612.1;EVM0008856.1;EVM0009409.1;EVM0010383.1;EVM0011054.1;EVM0011235.1;EVM0011457.1;EVM0014006.1;EVM0014586.1;EVM0015940.1;EVM0016574.1;EVM0016599.1;EVM0020214.1;EVM0020798.1;EVM0020989.1;EVM0021427.1;EVM0023593.1;EVM0023969.1;EVM0024814.1;EVM0024852.1;EVM0026102.1;EVM0027583.1
33	EVM0000370.1;EVM0006530.1;EVM0007367.1;EVM0008195.1;EVM0009027.1;EVM0015459.1;EVM0016771.1;EVM0017412.1;EVM0017783.1;EVM0018664.1;EVM0019136.1
34	EVM0001639.1;EVM0002720.1;EVM0003443.1;EVM0004492.1;EVM0008071.1;EVM0009677.1;EVM0013484.1;EVM0016897.1;EVM0017819.1;EVM0017965.1;EVM0018462.1;EVM0019534.1;EVM0019844.1;EVM0021075.1;EVM0022782.1;EVM0026459.1;EVM0028090.1
35	EVM0001343.1;EVM0002474.1;EVM0002489.1;EVM0007297.1;EVM0008959.1;EVM0010803.1;EVM0017299.1;EVM0019390.1;EVM0022793.1;EVM0024811.1
36	EVM0018767.1
37	EVM0001134.1;EVM0001706.1;EVM0001854.1;EVM0001882.1;EVM0003224.1;EVM0005744.1;EVM0009054.1;EVM0009594.1;EVM0009803.1;EVM0014482.1;EVM0016010.1;EVM0019359.1;EVM0020905.1;EVM0022237.1;EVM0022683.1;EVM0022935.1;EVM0026044.1;EVM0026307.1;EVM0027434.1;EVM0028247.1
38	EVM0003480.2;EVM0003808.1;EVM0005693.1;EVM0007124.1;EVM0008971.1;EVM0009078.1;EVM0010218.1;EVM0011617.1;EVM0011973.1;EVM0016974.1;EVM0018294.1;EVM0018300.1;EVM0019828.1;EVM0019862.1;EVM0020851.1;EVM0021945.1;EVM0022409.1;EVM0022861.1;EVM0023485.1;EVM0023916.1;EVM0024020.1;EVM0024790.1;EVM0025776.1;EVM0027107.1
39	EVM0008029.1;EVM0022659.1
40	EVM0001521.1;EVM0001600.1;EVM0003420.1;EVM0005016.1;EVM0007217.1;EVM0008976.1;EVM0010021.1;EVM0012608.1;EVM0013735.1;EVM0014396.1;EVM0015060.1;EVM0015819.1;EVM0018448.1;EVM0020050.1;EVM0021808.1;EVM0023780.1
41	EVM0000184.1;EVM0002989.1;EVM0003797.1;EVM0004918.1;EVM0005266.1;EVM0005698.1;EVM0007000.1;EVM0010077.1;EVM0010742.1;EVM0010828.1;EVM0011621.1;EVM0012516.1;EVM0014537.1;EVM0015964.1;EVM0016029.1;EVM0016778.1;EVM0018503.1;EVM0020141.1;EVM0022101.1;EVM0022911.1;EVM0023467.1;EVM0023917.1;EVM0024075.1;EVM0024653.1;EVM0024955.1;EVM0025182.1;EVM0025310.1;EVM0025903.1;EVM0026048.1;EVM0027310.1
42	EVM0003208.1;EVM0003573.1;EVM0005357.1;EVM0008604.1;EVM0010232.1;EVM0014128.1;EVM0015215.1;EVM0019509.1;EVM0024997.1;EVM0027392.1;EVM0027743.1
43	EVM0000148.1;EVM0002644.1;EVM0003710.1;EVM0007825.1;EVM0008558.1;EVM0010468.4;EVM0012202.1;EVM0012360.1;EVM0016431.1;EVM0017053.1;EVM0017289.1;EVM0018651.1;EVM0020709.1;EVM0022155.1;EVM0023200.1;EVM0023451.1;EVM0024018.1;EVM0024242.1;EVM0025316.1;EVM0026873.1;EVM0026881.1;EVM0027147.1;EVM0027182.1;EVM0027200.1;EVM0027388.1
44	EVM0002926.1;EVM0005017.2;EVM0005762.1;EVM0005779.1;EVM0008982.1;EVM0012350.1;EVM0012672.1;EVM0019681.1;EVM0019813.1;EVM0019945.1;EVM0023753.1;EVM0026400.1;EVM0026775.1;EVM0027053.1;EVM0027113.1
45	EVM0000825.1;EVM0002323.1;EVM0003853.1;EVM0004380.1;EVM0004617.1;EVM0005944.1;EVM0006197.1;EVM0006264.1;EVM0006423.1;EVM0006476.1;EVM0007103.1;EVM0007592.1;EVM0009018.1;EVM0010799.1;EVM0011579.1;EVM0011723.1;EVM0011957.1;EVM0012734.1;EVM0013622.1;EVM0014285.1;EVM0014821.1;EVM0016450.1;EVM0017393.1;EVM0017452.1;EVM0017942.1;EVM0018113.1;EVM0018889.1;EVM0020574.1;EVM0022892.1;EVM0023371.1;EVM002441…
46	EVM0001215.1;EVM0001279.1;EVM0001924.1;EVM0003819.1;EVM0004165.1;EVM0006185.1;EVM0007646.1;EVM0008744.1;EVM0010313.1;EVM0012387.1;EVM0013132.1;EVM0014291.1;EVM0014473.1;EVM0014632.1;EVM0015929.1;EVM0019526.1;EVM0022740.1;EVM0023952.1;EVM0025435.1;EVM0026191.1;EVM0026999.1;EVM0027068.1;EVM0028189.1
47	EVM0000315.1;EVM0001749.1;EVM0003713.1;EVM0006556.1;EVM0006677.1;EVM0007296.1;EVM0007676.1;EVM0008673.1;EVM0009049.1;EVM0009144.1;EVM0009298.1;EVM0011136.1;EVM0012250.1;EVM0014167.1;EVM0014851.1;EVM0014868.1;EVM0015230.1;EVM0016551.1;EVM0017548.1;EVM0017685.1;EVM0018144.1;EVM0018273.1;EVM0019053.1;EVM0019529.1;EVM0019566.1;EVM0019678.1;EVM0021830.1;EVM0022407.1;EVM0022469.1;EVM0022844.1;EVM002485…
48	EVM0008846.1;EVM0017204.1;EVM0026066.1
49	EVM0003520.1;EVM0006144.1;EVM0006732.1;EVM0012388.1;EVM0012500.1;EVM0014649.1;EVM0023837.1;EVM0024399.1
50	EVM0000100.1;EVM0000308.1;EVM0000878.1;EVM0006123.1;EVM0010165.1;EVM0012461.1;EVM0012632.1;EVM0013686.1;EVM0014235.1;EVM0018372.1;EVM0020559.1;EVM0021177.1;EVM0022641.1
51	EVM0001584.1;EVM0027099.1;EVM0028806.1
52	EVM0007679.1;EVM0010994.1;EVM0011077.1;EVM0012448.1;EVM0015489.1;EVM0015888.1;EVM0016231.1;EVM0018190.1;EVM0018988.1;EVM0021306.1;EVM0022274.1;EVM0023301.1
53	EVM0000607.1;EVM0004528.1;EVM0007766.1;EVM0015179.1;EVM0022454.1;EVM0023208.1;EVM0024534.1;EVM0026032.1;EVM0028283.1;EVM0028879.1
54	EVM0008791.1;EVM0013989.1;EVM0027735.1
55	EVM0017842.1
57	EVM0000117.1;EVM0002628.1;EVM0003013.1;EVM0004809.1;EVM0005515.1;EVM0006276.1;EVM0007079.1;EVM0008257.1;EVM0009081.1;EVM0009959.1;EVM0010971.1;EVM0013510.1;EVM0014058.1;EVM0014139.1;EVM0014668.1;EVM0014829.1;EVM0015286.1;EVM0015847.1;EVM0019023.1;EVM0019437.1;EVM0019476.1;EVM0022738.1;EVM0023633.1;EVM0024022.1;EVM0024177.1
58	EVM0000286.1;EVM0000387.1;EVM0000962.1;EVM0002203.1;EVM0003018.1;EVM0003731.1;EVM0004989.1;EVM0005973.1;EVM0007906.1;EVM0010657.1;EVM0010913.1;EVM0014065.1;EVM0017437.1;EVM0018353.1;EVM0020103.1;EVM0020548.2;EVM0020853.1;EVM0022081.1;EVM0023051.1;EVM0023339.1;EVM0024906.1;EVM0024950.1;EVM0025125.1;EVM0025416.1;EVM0025456.1;EVM0025512.1;EVM0026030.1;EVM0027628.1;EVM0028598.1;EVM0028605.1
59	EVM0000757.1;EVM0001408.1;EVM0001555.1;EVM0001767.1;EVM0001822.1;EVM0003446.1;EVM0003978.1;EVM0004717.1;EVM0005320.1;EVM0006200.1;EVM0006875.1;EVM0008575.1;EVM0011183.1;EVM0011987.1;EVM0014087.1;EVM0015151.1;EVM0016300.1;EVM0023708.1;EVM0025134.1;EVM0026463.1
60	EVM0002990.1;EVM0003473.1;EVM0004977.1;EVM0005190.1;EVM0005639.1;EVM0010228.1;EVM0012505.1;EVM0012744.1;EVM0014187.1;EVM0015171.1;EVM0015478.1;EVM0018004.1;EVM0020261.1;EVM0022812.1;EVM0023630.1;EVM0024961.1;EVM0025246.1;EVM0027982.1
61	EVM0001450.1;EVM0001603.1;EVM0002924.1;EVM0004286.1;EVM0005126.1;EVM0006195.1;EVM0007924.1;EVM0010941.1;EVM0011824.1;EVM0012736.1;EVM0016067.1;EVM0016674.1;EVM0017078.1;EVM0017163.1;EVM0017313.1;EVM0019003.1;EVM0019556.1;EVM0020407.1;EVM0022126.1;EVM0023571.1;EVM0027514.1
62	EVM0005991.1;EVM0008436.1;EVM0008462.1;EVM0012840.1;EVM0013768.1;EVM0014563.1;EVM0015004.1;EVM0017801.1;EVM0018099.1;EVM0018495.1;EVM0018791.1;EVM0021752.1;EVM0022882.1;EVM0023591.1;EVM0024933.1;EVM0025329.1
63	EVM0000069.1;EVM0000600.1;EVM0001151.1;EVM0003116.1;EVM0003501.1;EVM0004904.1;EVM0006836.1;EVM0007204.1;EVM0010388.1;EVM0011340.1;EVM0011935.1;EVM0012384.1;EVM0013059.1;EVM0013822.2;EVM0016086.1;EVM0016283.1;EVM0020874.1;EVM0023771.1;EVM0027234.1;EVM0028586.1
64	EVM0012481.1;EVM0027163.1
65	EVM0000013.1;EVM0000385.1;EVM0002554.1;EVM0003346.1;EVM0004385.1;EVM0006584.1;EVM0008997.1;EVM0009192.1;EVM0010305.1;EVM0012506.1;EVM0012553.1;EVM0013393.1;EVM0013572.1;EVM0013635.1;EVM0018249.1;EVM0018749.1;EVM0021006.1;EVM0022846.1;EVM0022850.1;EVM0023091.1;EVM0023721.1;EVM0025984.1;EVM0026121.1;EVM0026824.1;EVM0027267.1;EVM0028808.1
66	EVM0010601.1
67	EVM0000461.1;EVM0002623.1;EVM0003082.1;EVM0003440.1;EVM0010038.1;EVM0011275.1;EVM0016168.1;EVM0017432.1;EVM0018200.1;EVM0020735.1;EVM0023359.1;EVM0027775.1
68	EVM0000960.1;EVM0001368.1;EVM0004054.1;EVM0005089.1;EVM0007148.1;EVM0013731.1;EVM0016744.1;EVM0018684.2;EVM0020102.1;EVM0021940.1;EVM0022264.1;EVM0022408.1;EVM0024091.1;EVM0024419.1;EVM0027512.1
69	EVM0013355.1
70	EVM0000687.1;EVM0001186.1;EVM0002000.1;EVM0002310.1;EVM0002498.1;EVM0003199.1;EVM0003460.1;EVM0005976.1;EVM0008183.1;EVM0009030.1;EVM0009238.1;EVM0010435.1;EVM0011489.1;EVM0012220.1;EVM0016733.1;EVM0017186.1;EVM0017244.1;EVM0018867.1;EVM0018937.1;EVM0019365.1;EVM0019632.1;EVM0019768.1;EVM0020391.1;EVM0023476.1;EVM0023617.1;EVM0025295.1;EVM0026305.1;EVM0027325.1
71	EVM0000239.1;EVM0002811.1;EVM0003701.1;EVM0004288.1;EVM0007163.1;EVM0007175.1;EVM0008269.1;EVM0010541.1;EVM0013498.1;EVM0014055.1;EVM0014602.1;EVM0015326.1;EVM0016971.1;EVM0017406.1;EVM0019485.1;EVM0021207.1;EVM0022472.1;EVM0022585.1;EVM0022702.1;EVM0022896.1;EVM0025459.1;EVM0028779.1
72	EVM0003952.2;EVM0005035.1;EVM0005462.1;EVM0005548.1;EVM0009390.1;EVM0013599.1;EVM0014352.1;EVM0014719.1;EVM0016427.1;EVM0016914.1;EVM0017809.4;EVM0020067.1;EVM0027479.1;EVM0027639.1
73	EVM0007228.1;EVM0011632.1;EVM0013301.1;EVM0018073.1
74	EVM0021883.1
75	EVM0007650.1;EVM0007673.1;EVM0012070.1;EVM0012380.1;EVM0016257.1;EVM0020740.1;EVM0022019.1;EVM0023884.1;EVM0024094.1;EVM0024641.1;EVM0025422.1;EVM0028628.1
76	EVM0000680.1;EVM0000845.1;EVM0002158.1;EVM0006776.1;EVM0010451.1;EVM0012737.1;EVM0015845.1;EVM0018227.1;EVM0018776.1;EVM0023252.1;EVM0024498.1;EVM0028968.1
77	EVM0000499.1;EVM0010522.1;EVM0019654.1;EVM0020613.1;EVM0023175.1;EVM0027486.1
78	EVM0005768.1;EVM0005875.1;EVM0008180.1;EVM0011681.1;EVM0011743.1;EVM0011814.1;EVM0015053.1;EVM0019344.1;EVM0019919.1;EVM0024076.1;EVM0024438.1;EVM0024677.1;EVM0027117.1;EVM0027305.1
79	EVM0002663.1;EVM0012307.1;EVM0016417.1;EVM0016709.1;EVM0017713.1;EVM0025835.1
80	EVM0002744.1;EVM0004579.1;EVM0006760.1;EVM0008191.1;EVM0010052.1;EVM0010181.1;EVM0010854.1;EVM0011674.1;EVM0012229.1;EVM0012484.1;EVM0015461.1;EVM0017575.1;EVM0021269.1;EVM0021638.1;EVM0023169.1;EVM0023700.1;EVM0024656.1;EVM0026625.1;EVM0026976.1;EVM0028143.1
81	EVM0013870.1
82	EVM0024980.1;EVM0026547.1
83	EVM0002923.1;EVM0003234.1;EVM0008767.1;EVM0010151.1;EVM0010357.1;EVM0014722.1;EVM0017079.1;EVM0019393.1;EVM0020761.1;EVM0022825.1;EVM0024369.1
84	EVM0001425.1;EVM0002293.2;EVM0003699.1;EVM0005223.2;EVM0007700.1;EVM0010893.1;EVM0013154.1;EVM0014525.1;EVM0016783.1;EVM0022492.1;EVM0023085.1;EVM0023393.1;EVM0027342.1;EVM0028311.1
86	EVM0009256.1;EVM0019010.1;EVM0019797.1
87	EVM0001311.1;EVM0002053.1;EVM0006298.1;EVM0007889.1;EVM0008230.1;EVM0009907.1;EVM0010210.1;EVM0011046.1;EVM0011849.1;EVM0012175.1;EVM0013309.1;EVM0013414.1;EVM0015203.1;EVM0015347.1;EVM0016290.2;EVM0017625.1;EVM0017911.1;EVM0020240.1;EVM0023791.1;EVM0026361.1;EVM0026587.1;EVM0029004.1
89	EVM0007517.1;EVM0007577.1;EVM0009398.1;EVM0011354.1;EVM0012522.1;EVM0016077.1;EVM0017887.1;EVM0021219.1;EVM0021295.1;EVM0026258.1;EVM0027989.1
90	EVM0002904.1;EVM0003051.1;EVM0004537.1;EVM0005402.1;EVM0007535.1;EVM0007995.1;EVM0009112.1;EVM0011321.1;EVM0011947.1;EVM0014368.1;EVM0014756.1;EVM0016924.1;EVM0018379.1;EVM0021582.1;EVM0022932.1;EVM0024710.1;EVM0024920.1;EVM0027119.1
91	EVM0000283.1;EVM0004688.1;EVM0004900.1;EVM0005628.1;EVM0007239.1;EVM0007712.1;EVM0009085.1;EVM0012433.1;EVM0015767.1;EVM0016411.1;EVM0021464.1;EVM0024044.1;EVM0026465.1;EVM0026833.1;EVM0027473.1;EVM0027949.1;EVM0028885.1;EVM0029025.1
92	EVM0000563.1;EVM0000788.1;EVM0001024.1;EVM0001872.1;EVM0002085.1;EVM0003662.1;EVM0005748.1;EVM0005849.2;EVM0007810.1;EVM0008122.1;EVM0009927.1;EVM0010740.1;EVM0011593.2;EVM0014357.1;EVM0015120.1;EVM0015571.1;EVM0017510.1;EVM0022681.1;EVM0024890.1;EVM0027087.1;EVM0028304.1
93	EVM0007068.1;EVM0008753.1;EVM0009687.1;EVM0009982.1;EVM0014834.1;EVM0018760.1;EVM0024043.1;EVM0025899.1;EVM0028147.1
94	EVM0000040.1;EVM0003938.1;EVM0005678.1;EVM0008841.1;EVM0009404.1;EVM0010407.1;EVM0011482.1;EVM0015247.1;EVM0015961.1;EVM0018751.1;EVM0020411.1;EVM0021510.1;EVM0022341.1;EVM0024129.1;EVM0025737.1;EVM0026624.1;EVM0027883.1
95	EVM0002451.1;EVM0005876.1;EVM0006379.1;EVM0008075.1;EVM0008619.1;EVM0010511.1;EVM0016385.1;EVM0019122.1;EVM0021737.1;EVM0025813.1
96	EVM0000166.1;EVM0000554.1;EVM0001433.1;EVM0002396.1;EVM0002461.1;EVM0002716.1;EVM0003093.1;EVM0003379.1;EVM0004043.1;EVM0005665.1;EVM0007151.1;EVM0007770.1;EVM0008067.1;EVM0008163.1;EVM0008667.1;EVM0008902.1;EVM0009441.1;EVM0009683.1;EVM0010707.1;EVM0012512.1;EVM0012991.1;EVM0013350.1;EVM0013437.1;EVM0013616.1;EVM0013815.1;EVM0014271.1;EVM0014279.1;EVM0014647.1;EVM0015333.1;EVM0015972.1;EVM001644…
97	EVM0005255.1;EVM0005826.1;EVM0019368.1;EVM0023073.1
98	EVM0006802.1;EVM0012623.1;EVM0014634.1;EVM0020688.1;EVM0026174.1
99	EVM0000165.1;EVM0000220.1;EVM0004313.1;EVM0006700.1;EVM0008740.1;EVM0012011.1;EVM0012895.1;EVM0013508.1;EVM0015370.1;EVM0016590.1;EVM0016796.1;EVM0017703.1;EVM0018808.1;EVM0019803.1;EVM0020189.1;EVM0020661.1;EVM0020963.1;EVM0021461.1;EVM0023728.1;EVM0024264.1;EVM0025332.1;EVM0026475.1;EVM0026742.1
100	EVM0000390.1;EVM0000695.1;EVM0004974.1;EVM0007104.1;EVM0008470.1;EVM0012902.1;EVM0015170.1;EVM0015947.1;EVM0016535.1;EVM0017093.1;EVM0018037.1;EVM0019832.1;EVM0023505.1;EVM0026145.1;EVM0027332.1;EVM0028797.1
101	EVM0001199.1;EVM0002025.1;EVM0009464.1;EVM0010283.1;EVM0011087.1;EVM0014727.1;EVM0018001.1;EVM0018708.1;EVM0021873.1;EVM0024539.1;EVM0024687.1
102	EVM0000840.1;EVM0003525.1;EVM0004384.1;EVM0007920.1;EVM0008495.1;EVM0008738.1;EVM0014455.1;EVM0014548.1;EVM0015323.1;EVM0016738.1;EVM0017212.1;EVM0018440.1;EVM0020003.1;EVM0021322.1;EVM0022447.1;EVM0023127.1;EVM0025614.1;EVM0026770.1
103	EVM0000059.1;EVM0004018.1;EVM0013936.1;EVM0017203.1
104	EVM0004869.1;EVM0005839.1;EVM0010704.1;EVM0011627.1;EVM0013107.1;EVM0014353.1;EVM0015121.1;EVM0016737.1;EVM0016813.1;EVM0019446.2;EVM0022404.1
105	EVM0000467.1;EVM0003810.1;EVM0009418.1;EVM0010717.1;EVM0012969.1;EVM0013434.1;EVM0018296.1;EVM0019114.1;EVM0025405.1;EVM0025712.1;EVM0027442.1;EVM0028569.1
106	EVM0001126.1
107	EVM0001248.1;EVM0001978.1;EVM0007143.1;EVM0008079.1;EVM0009909.1;EVM0013044.1;EVM0014141.1;EVM0015213.1;EVM0015887.1;EVM0015938.1;EVM0016935.1;EVM0022747.1;EVM0026033.1;EVM0028347.1
108	EVM0008811.1;EVM0009257.1;EVM0011753.1;EVM0014485.1;EVM0015538.1;EVM0016343.1;EVM0017611.1;EVM0019234.1;EVM0019289.1;EVM0019651.1;EVM0019729.1
109	EVM0000227.1;EVM0006499.1;EVM0007099.1;EVM0012760.1;EVM0013812.1;EVM0022345.1;EVM0025649.1;EVM0027404.1
110	EVM0003185.1;EVM0003482.1;EVM0006689.1;EVM0013561.1;EVM0014231.1;EVM0014425.1;EVM0017255.1;EVM0017688.1;EVM0021091.1;EVM0024775.1
111	EVM0005021.1;EVM0006118.1;EVM0006731.1;EVM0006970.1;EVM0011533.1;EVM0015453.1;EVM0019166.2;EVM0023151.1;EVM0026347.1;EVM0028504.1
112	EVM0000105.1;EVM0000638.1;EVM0004478.1;EVM0005377.1;EVM0006132.1;EVM0006137.1;EVM0008941.1;EVM0010846.1;EVM0011578.1;EVM0012026.1;EVM0012406.1;EVM0012740.1;EVM0016672.1;EVM0016762.1;EVM0019075.1;EVM0019105.1;EVM0019464.1;EVM0019545.1;EVM0021886.1;EVM0023499.1;EVM0024147.1;EVM0027304.1;EVM0028202.1
113	EVM0002414.1;EVM0004827.1;EVM0013987.1;EVM0018224.1
114	EVM0001001.1;EVM0003649.1;EVM0003972.1;EVM0007806.1;EVM0010018.1;EVM0012664.1;EVM0015321.1;EVM0018147.1;EVM0019060.1;EVM0020202.1;EVM0022306.1;EVM0023530.1;EVM0024463.1;EVM0025260.1;EVM0026848.1;EVM0028997.1;EVM0029037.3;EVM0029044.1
115	EVM0002940.1;EVM0009973.1;EVM0010119.1;EVM0011243.1;EVM0011813.1;EVM0013511.1;EVM0017655.1;EVM0020782.1;EVM0021629.1;EVM0023864.1;EVM0024427.1;EVM0024972.1;EVM0025056.1;EVM0025559.1;EVM0027169.1
116	EVM0027074.1;EVM0028041.1
118	EVM0000058.1;EVM0004593.1;EVM0006672.1;EVM0023241.1;EVM0028723.1
119	EVM0000062.1;EVM0000452.1;EVM0000497.1;EVM0001109.1;EVM0001531.1;EVM0001554.1;EVM0001651.1;EVM0002349.1;EVM0003767.1;EVM0004250.1;EVM0006099.1;EVM0006577.1;EVM0006996.1;EVM0008435.1;EVM0009367.1;EVM0009860.1;EVM0010063.1;EVM0010901.1;EVM0011253.1;EVM0012538.1;EVM0013994.1;EVM0015040.1;EVM0015137.1;EVM0015152.1;EVM0017405.1;EVM0017859.1;EVM0018016.1;EVM0018083.1;EVM0018741.1;EVM0022154.1;EVM002225…
120	EVM0001834.1;EVM0017043.1;EVM0017071.1
121	EVM0000911.1;EVM0001435.1;EVM0003796.1;EVM0004499.1;EVM0005063.1;EVM0006412.1;EVM0006746.1;EVM0006757.1;EVM0008452.1;EVM0008606.1;EVM0008737.1;EVM0009358.1;EVM0010209.1;EVM0011917.1;EVM0015146.1;EVM0015483.1;EVM0015885.1;EVM0015968.1;EVM0021279.1;EVM0021970.1;EVM0022342.1;EVM0025393.1;EVM0026025.1;EVM0028531.1
122	EVM0002399.1;EVM0003463.1;EVM0007740.1;EVM0010518.1;EVM0011852.1;EVM0019315.1;EVM0022310.1;EVM0023237.1;EVM0025100.1
123	EVM0000799.1;EVM0000865.1;EVM0003549.1;EVM0003890.1;EVM0003995.1;EVM0005432.1;EVM0005452.1;EVM0006038.1;EVM0006053.1;EVM0009685.1;EVM0011637.1;EVM0013242.1;EVM0019415.1;EVM0019563.1;EVM0020216.1;EVM0021346.1;EVM0023516.1;EVM0026084.1;EVM0026249.1;EVM0028827.1
124	EVM0002149.1;EVM0003135.1;EVM0005771.1;EVM0006304.1;EVM0006899.1;EVM0007071.3;EVM0007686.1;EVM0008142.1;EVM0008877.1;EVM0013619.1;EVM0015523.1;EVM0017640.1;EVM0018697.1;EVM0020652.1;EVM0021958.1;EVM0022842.1;EVM0025645.1;EVM0027203.1;EVM0029016.1
126	EVM0000612.1;EVM0001534.1;EVM0001693.1;EVM0002057.1;EVM0003430.1;EVM0006042.1;EVM0006217.1;EVM0009127.1;EVM0009199.1;EVM0010064.1;EVM0010961.1;EVM0012557.1;EVM0018906.1;EVM0020867.1;EVM0023614.1;EVM0023903.1;EVM0027061.1
127	EVM0000648.1;EVM0003790.1;EVM0004265.1;EVM0004625.1;EVM0009528.1;EVM0009584.1;EVM0012277.1;EVM0020456.1
128	EVM0001094.1;EVM0002331.1;EVM0007290.1;EVM0008634.1;EVM0013861.1;EVM0016423.1;EVM0016460.1;EVM0017489.1;EVM0018584.1;EVM0020763.1;EVM0021093.1;EVM0021954.1;EVM0025615.1
129	EVM0003014.1;EVM0005142.1;EVM0008485.1;EVM0010608.1;EVM0012874.1;EVM0014272.1;EVM0015593.1;EVM0017667.1;EVM0018051.1;EVM0018613.1;EVM0023536.1;EVM0023613.1;EVM0023863.1;EVM0026360.1;EVM0027128.1;EVM0027986.1
130	EVM0009248.1;EVM0016100.1;EVM0027637.1
131	EVM0001118.1;EVM0001458.1;EVM0002413.1;EVM0002484.1;EVM0006762.1;EVM0009476.1;EVM0016790.1;EVM0025388.1
132	EVM0000778.1;EVM0002874.1;EVM0003622.1;EVM0005034.1;EVM0005285.1;EVM0005963.1;EVM0005972.1;EVM0006953.1;EVM0008140.1;EVM0008761.1;EVM0008797.1;EVM0009143.1;EVM0009730.1;EVM0009810.1;EVM0010091.1;EVM0010685.1;EVM0011311.1;EVM0012956.1;EVM0013269.1;EVM0014171.1;EVM0015764.1;EVM0016242.1;EVM0016602.1;EVM0016958.1;EVM0018341.1;EVM0018508.1;EVM0019657.1;EVM0019665.1;EVM0020268.1;EVM0021813.1;EVM002186…
133	EVM0014376.1;EVM0021653.1;EVM0028045.1
134	EVM0006221.1;EVM0007242.1;EVM0009974.1;EVM0012319.1;EVM0016498.1;EVM0022479.1;EVM0025139.1
135	EVM0000028.1;EVM0004948.1;EVM0009454.1;EVM0013099.1;EVM0016024.1;EVM0016631.1;EVM0020095.1;EVM0024592.1
136	EVM0000242.1;EVM0013472.1;EVM0017320.1;EVM0023443.1
137	EVM0003831.1;EVM0004907.1;EVM0005047.1;EVM0008205.1;EVM0008424.2;EVM0012191.1;EVM0014617.1;EVM0015058.1;EVM0019567.1;EVM0026582.1
138	EVM0005073.1;EVM0009506.1;EVM0012257.1;EVM0014137.1;EVM0015081.1;EVM0017198.1;EVM0020388.1;EVM0020803.1;EVM0020999.1;EVM0023311.1;EVM0024636.1;EVM0025573.1;EVM0027097.1;EVM0027946.1
139	EVM0005526.1;EVM0006666.1;EVM0006730.1;EVM0008017.1;EVM0011688.1;EVM0012405.1;EVM0022918.1;EVM0026255.1;EVM0027653.1
140	EVM0000036.1;EVM0000654.1;EVM0003989.1;EVM0005550.1;EVM0006408.1;EVM0006873.1;EVM0008317.1;EVM0010080.1;EVM0013370.1;EVM0014653.1;EVM0014674.1;EVM0017513.1;EVM0018380.1;EVM0021888.1;EVM0022634.1;EVM0022636.1;EVM0025625.1;EVM0026464.1;EVM0028893.1
141	EVM0002428.1;EVM0002955.1;EVM0004204.1;EVM0004367.1;EVM0007867.1;EVM0008363.1;EVM0008607.1;EVM0008743.1;EVM0011868.1;EVM0013291.1;EVM0014174.1;EVM0020950.1;EVM0021162.1;EVM0027202.1
142	EVM0001381.1;EVM0002139.1;EVM0002378.1;EVM0003774.1;EVM0004333.1;EVM0005072.1;EVM0005652.1;EVM0008207.1;EVM0009205.1;EVM0010622.1;EVM0012240.1;EVM0012671.1;EVM0013169.1;EVM0013433.1;EVM0015251.1;EVM0015563.1;EVM0017758.1;EVM0020531.1;EVM0020540.1;EVM0021063.1;EVM0022660.1;EVM0023116.1;EVM0026808.1;EVM0026947.1;EVM0028589.1;EVM0028757.1
143	EVM0003762.1;EVM0011188.1;EVM0012371.1;EVM0012863.1;EVM0013026.1;EVM0013207.1;EVM0025152.1;EVM0025340.1;EVM0027694.1;EVM0028376.1;EVM0028462.1
144	EVM0000198.1;EVM0002717.1;EVM0009165.1;EVM0011185.1;EVM0016169.1;EVM0028148.1;EVM0028608.1
145	EVM0002123.1;EVM0003159.1;EVM0016009.1;EVM0017649.1;EVM0025869.1
146	EVM0001172.1;EVM0002201.1;EVM0005808.1;EVM0011306.1;EVM0011636.1;EVM0015981.1;EVM0023182.1;EVM0026260.1
147	EVM0006126.1;EVM0008635.1;EVM0027873.1
148	EVM0003686.1;EVM0008654.1;EVM0010028.1;EVM0017620.1;EVM0017832.1;EVM0018270.1;EVM0018679.1;EVM0021353.1;EVM0022335.1;EVM0022883.1;EVM0024161.1;EVM0024192.1;EVM0025418.1
149	EVM0001570.1;EVM0003073.1;EVM0004445.1;EVM0005884.1;EVM0009561.1;EVM0010875.1;EVM0011357.1;EVM0011839.1;EVM0013847.1;EVM0014091.1;EVM0015418.1;EVM0017766.1;EVM0018706.1;EVM0022209.1;EVM0022428.1;EVM0022971.1;EVM0023746.1;EVM0023994.1;EVM0024127.1;EVM0024182.1
150	EVM0001831.1;EVM0003050.1;EVM0003401.1;EVM0007490.1;EVM0007866.1;EVM0009368.1;EVM0009414.1;EVM0012488.1;EVM0013210.1;EVM0015214.1;EVM0016148.1;EVM0017149.1;EVM0019250.1;EVM0024005.1
151	EVM0000133.1;EVM0000490.1;EVM0013239.1;EVM0019519.1;EVM0026844.1;EVM0027008.1
152	EVM0001498.1;EVM0006205.1;EVM0014238.1;EVM0017570.1;EVM0021584.1;EVM0026538.1
153	EVM0000860.1;EVM0002018.1;EVM0002111.1;EVM0004056.1;EVM0004124.1;EVM0004443.1;EVM0008506.1;EVM0012280.1;EVM0012507.1;EVM0013734.1;EVM0013919.1;EVM0014503.1;EVM0015958.1;EVM0017857.1;EVM0017978.1;EVM0018160.1;EVM0019664.1;EVM0020766.1;EVM0025805.1;EVM0027161.1;EVM0028234.1
154	EVM0005513.1;EVM0007730.1;EVM0012726.1;EVM0015051.1;EVM0015909.1;EVM0016359.1;EVM0017498.1;EVM0018150.1;EVM0018414.1;EVM0018959.1;EVM0020885.1;EVM0021667.1;EVM0023372.1;EVM0024189.1;EVM0024944.1
155	EVM0000834.1;EVM0001690.1;EVM0009383.1;EVM0013864.1;EVM0015558.1;EVM0016715.1;EVM0017062.1;EVM0018618.1;EVM0020884.1;EVM0022243.1;EVM0025665.1
156	EVM0001371.1;EVM0001598.1;EVM0002198.1;EVM0003655.1;EVM0003745.1;EVM0007795.1;EVM0008366.1;EVM0011818.1;EVM0014068.1;EVM0014337.1;EVM0014888.1;EVM0015626.1;EVM0016322.1;EVM0018847.1;EVM0021898.1;EVM0021924.1;EVM0025739.1;EVM0025902.1
157	EVM0000888.1;EVM0006228.1;EVM0008530.1;EVM0008681.1;EVM0008858.1;EVM0011469.1;EVM0011726.1;EVM0013037.1;EVM0013447.3;EVM0016254.1;EVM0016850.1;EVM0017673.1;EVM0023001.1;EVM0025337.1;EVM0026367.1;EVM0026745.1;EVM0027887.1
158	EVM0000758.1;EVM0002788.1;EVM0007980.1;EVM0018945.1;EVM0020069.1;EVM0020379.1;EVM0020990.1;EVM0021691.1;EVM0024930.1
159	EVM0013500.1;EVM0017140.1;EVM0019897.1
160	EVM0004186.1;EVM0005122.1;EVM0005343.1;EVM0006645.1;EVM0007128.1;EVM0007657.1;EVM0009601.1;EVM0011925.1;EVM0015440.1;EVM0018600.1;EVM0028242.1
161	EVM0015117.1;EVM0029047.1
162	EVM0001149.1;EVM0003502.1;EVM0008629.1;EVM0010331.1;EVM0013681.1;EVM0013959.1;EVM0022177.1;EVM0023687.1;EVM0024247.1
163	EVM0007551.1;EVM0007739.1;EVM0008000.1;EVM0010180.1;EVM0011510.1;EVM0015390.1;EVM0017715.2;EVM0018281.1;EVM0022947.1;EVM0026461.1;EVM0026674.1
164	EVM0002939.1;EVM0004062.1;EVM0006965.1;EVM0008548.1;EVM0012996.1;EVM0013390.1;EVM0014018.1;EVM0014133.1;EVM0019637.1;EVM0020474.1;EVM0025080.1;EVM0027220.1;EVM0027308.1;EVM0028470.1
167	EVM0008838.1;EVM0021677.1
168	EVM0002141.1;EVM0004614.1;EVM0006713.1;EVM0015969.1;EVM0028233.1
169	EVM0004795.1;EVM0005414.1;EVM0006589.1;EVM0009309.1;EVM0009445.1;EVM0014111.1;EVM0016811.1;EVM0018116.1;EVM0021394.1;EVM0022302.1
170	EVM0000746.1;EVM0003294.1;EVM0004802.1;EVM0005176.1;EVM0008669.1;EVM0009010.1;EVM0015377.1;EVM0016052.1;EVM0017745.1;EVM0019215.1;EVM0019949.1;EVM0022422.1;EVM0023538.1;EVM0023559.1;EVM0024390.1;EVM0026967.1;EVM0028122.1
171	EVM0008491.1;EVM0022476.1;EVM0024330.1
172	EVM0010336.1;EVM0011798.1;EVM0012228.1;EVM0018097.1;EVM0020065.1;EVM0024214.1
173	EVM0001926.1;EVM0002891.1;EVM0002900.1;EVM0004745.1;EVM0005236.1;EVM0005723.1;EVM0009145.1;EVM0012266.1;EVM0012757.1;EVM0013479.1;EVM0014375.1;EVM0015183.1;EVM0015196.1;EVM0017095.1;EVM0017169.1;EVM0020529.1;EVM0024063.1;EVM0027219.1
174	EVM0006273.1;EVM0008931.1
175	EVM0000284.1;EVM0001480.1;EVM0005250.1;EVM0007935.1;EVM0011866.1;EVM0014331.1;EVM0014447.1;EVM0014489.1;EVM0015305.1;EVM0015559.1;EVM0015719.1;EVM0017566.1;EVM0022216.1;EVM0023966.1
176	EVM0002973.1;EVM0003891.1;EVM0009474.1;EVM0011393.1;EVM0014080.1;EVM0021874.1;EVM0023040.1;EVM0023454.1;EVM0023507.1;EVM0023515.1;EVM0024894.1;EVM0026669.1;EVM0027828.1
177	EVM0001194.1;EVM0002961.1;EVM0005814.1;EVM0011433.1
178	EVM0011389.1
179	EVM0001910.1;EVM0008926.1;EVM0015510.1;EVM0017525.1;EVM0024212.1;EVM0026228.1;EVM0028378.1
180	EVM0000245.1;EVM0002258.1;EVM0003031.1;EVM0007883.1;EVM0009586.1;EVM0010276.1;EVM0013857.1;EVM0013951.1;EVM0016728.1;EVM0017552.1;EVM0018981.1;EVM0019041.1;EVM0024444.1;EVM0025009.1
181	EVM0004644.1;EVM0008678.1;EVM0011103.1;EVM0012979.1;EVM0014495.1;EVM0021259.1;EVM0021906.1;EVM0023474.1;EVM0026251.1;EVM0028222.1;EVM0028278.1;EVM0028558.1;EVM0028577.1
182	EVM0000926.1;EVM0003397.1;EVM0008935.1;EVM0011415.1;EVM0013977.1;EVM0014571.1;EVM0023165.1;EVM0025936.1
183	EVM0001057.1;EVM0001268.1;EVM0003594.1;EVM0003906.1;EVM0008723.1;EVM0009668.1;EVM0010455.1;EVM0010487.1;EVM0011601.3;EVM0013276.1;EVM0013935.1;EVM0015473.1;EVM0018490.1;EVM0021859.1;EVM0021984.1;EVM0024713.1;EVM0027331.1;EVM0028101.1
184	EVM0003120.1;EVM0003173.1;EVM0003990.1;EVM0008308.1;EVM0010090.1;EVM0010431.1;EVM0012611.1;EVM0019494.1;EVM0021184.1;EVM0023400.1;EVM0025974.1;EVM0027106.1
185	EVM0001173.1;EVM0009183.1;EVM0009875.1;EVM0010699.1;EVM0015259.1;EVM0016197.1;EVM0019610.1;EVM0021168.1;EVM0021541.1;EVM0022946.1;EVM0028672.1
186	EVM0000215.1;EVM0003583.1;EVM0004687.1;EVM0009288.1;EVM0019212.1;EVM0024949.1;EVM0025150.2;EVM0028286.1
187	EVM0001913.1;EVM0002988.1;EVM0007626.1;EVM0013529.1;EVM0015267.1;EVM0016895.1;EVM0016944.1;EVM0019670.1
189	EVM0000425.1;EVM0003794.1;EVM0004281.1;EVM0008329.1;EVM0009788.1;EVM0013302.1;EVM0013968.1;EVM0014394.1;EVM0014755.1;EVM0016061.1;EVM0017503.1;EVM0018180.1;EVM0021241.1;EVM0022562.1;EVM0023932.1;EVM0025772.1;EVM0026176.1;EVM0027256.1
190	EVM0021800.1;EVM0027998.1
191	EVM0004545.1;EVM0008702.1;EVM0008952.1;EVM0015374.1;EVM0016626.1;EVM0022822.1;EVM0023254.1;EVM0027538.1;EVM0028214.1
192	EVM0003883.1;EVM0008515.1;EVM0009529.1;EVM0013846.1
193	EVM0001025.1;EVM0001455.1;EVM0002431.1;EVM0002570.1;EVM0009343.1;EVM0025314.1
194	EVM0002051.1;EVM0008616.1;EVM0009628.1;EVM0009664.1;EVM0011649.1;EVM0012317.1;EVM0012660.1;EVM0015644.1;EVM0016699.1;EVM0026108.1;EVM0026834.1;EVM0028844.1;EVM0029079.1
195	EVM0000441.1;EVM0006680.1;EVM0008415.1;EVM0014580.1;EVM0015573.1;EVM0021233.1;EVM0025356.1;EVM0026683.1;EVM0027458.1;EVM0028261.1
196	EVM0000745.1;EVM0002368.1;EVM0003696.1;EVM0007677.1;EVM0011800.1;EVM0017892.1;EVM0023727.1;EVM0024509.1
197	EVM0008809.1;EVM0010084.1;EVM0011409.1;EVM0016160.1;EVM0021128.1
198	EVM0006897.1;EVM0008940.1;EVM0012999.1;EVM0013475.1;EVM0015003.1;EVM0020705.1
199	EVM0000328.1;EVM0002041.1;EVM0002761.1;EVM0005287.1;EVM0009410.1;EVM0010894.1;EVM0011080.1;EVM0011828.1;EVM0011963.1;EVM0013655.1;EVM0016848.1;EVM0017012.1;EVM0020374.1;EVM0022443.1
200	EVM0003738.1;EVM0005265.1;EVM0006548.1;EVM0009936.1;EVM0010211.1;EVM0011317.1;EVM0012523.1;EVM0012544.1;EVM0013035.1;EVM0015945.1;EVM0016119.1;EVM0021120.1
201	EVM0006326.1;EVM0006501.1;EVM0010192.1;EVM0010584.1;EVM0014577.1;EVM0019667.1;EVM0021675.1;EVM0022620.1;EVM0022864.1;EVM0023392.1;EVM0025424.1;EVM0025596.1;EVM0025785.1;EVM0028260.1
202	EVM0003241.1;EVM0004277.1;EVM0011008.1;EVM0020689.1;EVM0024335.1;EVM0027764.1
203	EVM0003417.1;EVM0007846.1;EVM0008488.1;EVM0010756.1;EVM0018196.1
204	EVM0002991.1;EVM0005066.1;EVM0005113.1;EVM0005193.1;EVM0009106.1;EVM0011887.1;EVM0011968.1;EVM0012891.1;EVM0015813.1;EVM0017172.1;EVM0020595.1;EVM0021405.1;EVM0021466.1;EVM0022255.1;EVM0024124.1;EVM0028693.1
205	EVM0001403.1;EVM0002921.1;EVM0004511.1;EVM0026256.1;EVM0027773.1
206	EVM0006623.2;EVM0006698.1;EVM0008627.1;EVM0018807.1;EVM0020092.1;EVM0021994.1;EVM0023763.1;EVM0027799.1;EVM0027879.1
207	EVM0004241.1;EVM0004736.1;EVM0006515.1;EVM0007341.1;EVM0008833.1;EVM0010153.1;EVM0012060.1;EVM0012945.1;EVM0013823.1;EVM0017825.1;EVM0023024.1;EVM0023905.1;EVM0026437.1
208	EVM0019518.1
209	EVM0000995.1;EVM0002992.1;EVM0005172.1;EVM0016192.1;EVM0024376.1
210	EVM0002587.1;EVM0003257.1;EVM0007784.1;EVM0009662.1;EVM0009939.1;EVM0010056.1;EVM0011919.1;EVM0013387.1;EVM0014451.1;EVM0015256.1;EVM0017343.1;EVM0018917.1;EVM0020623.1;EVM0021043.1;EVM0021070.1;EVM0021823.1;EVM0023508.1;EVM0024377.1;EVM0024891.1;EVM0027642.1;EVM0027811.1
211	EVM0012080.1;EVM0019225.1;EVM0027616.1
212	EVM0000875.1;EVM0004182.1;EVM0008687.1;EVM0015027.1;EVM0015249.1;EVM0023284.1;EVM0023416.1;EVM0028724.1
213	EVM0025443.1
214	EVM0000655.1;EVM0000717.1;EVM0000923.1;EVM0001612.3;EVM0002845.1;EVM0003016.1;EVM0003941.1;EVM0007531.1;EVM0007707.1;EVM0010213.1;EVM0014305.1;EVM0016339.1;EVM0021140.1;EVM0021597.1;EVM0022315.1;EVM0025166.1;EVM0028239.1;EVM0028739.1
215	EVM0006188.1;EVM0007787.1;EVM0009545.1;EVM0010965.1;EVM0023188.1
216	EVM0001191.1;EVM0009188.1;EVM0013608.1;EVM0014909.1;EVM0020519.1;EVM0025161.1
217	EVM0000197.1;EVM0002540.1;EVM0016045.1;EVM0016477.1;EVM0017398.1;EVM0022292.1;EVM0022678.1;EVM0025759.1
218	EVM0000276.1;EVM0006168.1;EVM0006398.2;EVM0007041.1;EVM0007509.1;EVM0015424.1;EVM0017988.1;EVM0020718.1;EVM0027194.1;EVM0028831.1
219	EVM0002754.1;EVM0003681.1;EVM0003753.1;EVM0005579.1;EVM0006447.1;EVM0007378.1;EVM0007918.1;EVM0010154.1;EVM0011035.1;EVM0011965.1;EVM0016474.1;EVM0018827.1;EVM0020349.1;EVM0022906.1;EVM0022912.1;EVM0025913.1;EVM0026294.1;EVM0027123.1
220	EVM0001718.1;EVM0007708.1;EVM0009764.1;EVM0011885.1;EVM0013495.1;EVM0018355.1;EVM0018610.1;EVM0018952.1;EVM0021187.1;EVM0023229.1;EVM0023376.1
221	EVM0002442.1;EVM0002677.1;EVM0005151.1;EVM0006293.1;EVM0012486.1;EVM0015810.1;EVM0018145.1;EVM0024053.1;EVM0024411.1;EVM0026297.1;EVM0026348.1;EVM0027409.1
222	EVM0001236.1;EVM0001587.1;EVM0007388.1;EVM0015316.1;EVM0015932.1;EVM0016360.1;EVM0016614.1;EVM0017817.1;EVM0021299.1;EVM0022978.1;EVM0026709.1
223	EVM0000135.1;EVM0001936.1;EVM0003587.1;EVM0004605.1;EVM0005469.1;EVM0007941.1;EVM0013178.1;EVM0013914.1;EVM0014378.1;EVM0015104.1;EVM0018286.1;EVM0020608.1;EVM0021350.1;EVM0022907.1;EVM0024136.2;EVM0025389.1;EVM0028221.1
224	EVM0001975.1;EVM0005178.1;EVM0005574.1;EVM0010152.1;EVM0010915.1;EVM0014082.1;EVM0018750.1;EVM0019452.1;EVM0020036.1;EVM0020192.1;EVM0022697.1;EVM0024798.1
225	EVM0003300.1;EVM0008595.1;EVM0011109.1;EVM0011224.1;EVM0012160.1;EVM0014620.1;EVM0014930.1;EVM0016542.1;EVM0025164.1
226	EVM0000887.1;EVM0011100.1;EVM0018402.1;EVM0022000.1;EVM0024248.1;EVM0025671.1
227	EVM0008759.1;EVM0011216.1;EVM0013648.1;EVM0016458.1;EVM0018623.1;EVM0021287.1;EVM0024219.1;EVM0025582.1
228	EVM0007441.1;EVM0011665.1;EVM0015437.1;EVM0017993.1;EVM0021751.1;EVM0025637.1
229	EVM0002387.1;EVM0016049.1;EVM0023606.1;EVM0025536.1;EVM0026481.1
230	EVM0005458.1;EVM0011523.1;EVM0012543.1;EVM0013218.1;EVM0015352.1;EVM0017653.1;EVM0024762.1
231	EVM0002682.1;EVM0003848.1;EVM0004413.1;EVM0008800.1;EVM0009790.1;EVM0011990.1;EVM0018342.1;EVM0021200.1;EVM0027861.1;EVM0028868.1
232	EVM0000137.1;EVM0005617.1;EVM0018525.1;EVM0019106.1;EVM0019366.1;EVM0023525.1;EVM0027156.1
233	EVM0001192.1;EVM0001705.1;EVM0001950.1;EVM0002824.1;EVM0004661.1;EVM0007994.1;EVM0011504.1;EVM0013517.1;EVM0017555.1;EVM0027265.1
234	EVM0017587.1;EVM0021409.1;EVM0025740.1;EVM0028919.1
235	EVM0000405.1;EVM0000427.1;EVM0017740.1;EVM0017938.1;EVM0019257.1;EVM0025227.1;EVM0026989.1;EVM0027537.1
236	EVM0001931.1;EVM0008314.1;EVM0008321.1;EVM0013720.1;EVM0025904.1
237	EVM0000305.1;EVM0003826.1;EVM0006528.1;EVM0007308.1;EVM0009024.2;EVM0012990.1;EVM0013688.1;EVM0013886.1;EVM0025879.1
238	EVM0003393.1;EVM0003609.1;EVM0003766.1;EVM0004986.1;EVM0006745.1;EVM0008069.1;EVM0011006.1;EVM0014804.1;EVM0019928.1;EVM0020340.1;EVM0021216.1;EVM0024730.1;EVM0024908.1;EVM0027140.1
239	EVM0002328.1;EVM0005654.1;EVM0007977.1;EVM0008903.1;EVM0009849.1;EVM0010939.1;EVM0013360.1;EVM0016386.1;EVM0018289.1;EVM0022483.1;EVM0023503.1;EVM0023748.1;EVM0026094.1
240	EVM0003572.1;EVM0009391.1;EVM0012968.1;EVM0014635.1;EVM0017893.1;EVM0017906.1;EVM0019463.1;EVM0020568.1;EVM0020810.1;EVM0025093.1;EVM0025181.1;EVM0026072.1;EVM0028388.1
241	EVM0004197.1;EVM0008590.1;EVM0013679.1;EVM0019810.1;EVM0022100.1;EVM0022125.1;EVM0024285.1;EVM0026830.1;EVM0026835.1;EVM0027292.1;EVM0027728.1;EVM0027733.1
242	EVM0000823.1;EVM0001387.1;EVM0002097.1;EVM0011268.1;EVM0017068.1;EVM0019601.1;EVM0026250.1;EVM0026455.1;EVM0027526.1;EVM0028012.1;EVM0028352.1
244	EVM0004670.1;EVM0005554.1;EVM0010959.1;EVM0019043.1;EVM0021869.1
245	EVM0002303.1;EVM0004594.1;EVM0009968.1;EVM0012802.1;EVM0013079.1;EVM0021626.1
246	EVM0003617.1;EVM0005979.1;EVM0010318.1;EVM0011257.1;EVM0011816.1;EVM0011904.1;EVM0018410.1;EVM0026046.1;EVM0027646.1;EVM0028225.1
247	EVM0000847.1;EVM0001763.1;EVM0002081.1;EVM0010544.1;EVM0012935.1;EVM0016093.1;EVM0016869.1;EVM0019746.1;EVM0020809.1;EVM0024225.1
248	EVM0001849.1;EVM0008672.1;EVM0021630.1;EVM0025838.1
249	EVM0003441.1;EVM0005982.1;EVM0009094.1;EVM0016904.1;EVM0027398.1
250	EVM0006722.1;EVM0007732.1;EVM0012604.1;EVM0020281.1
251	EVM0003788.1;EVM0006222.1;EVM0010340.1;EVM0014044.1;EVM0015122.1;EVM0020227.1
252	EVM0001342.1;EVM0005683.1;EVM0010073.1;EVM0020657.1;EVM0021778.1;EVM0027274.1;EVM0028217.1
253	EVM0001986.1;EVM0005604.1;EVM0007149.1;EVM0014298.1;EVM0015245.1;EVM0023598.1;EVM0024990.1;EVM0026005.1
254	EVM0000732.1;EVM0002996.1;EVM0003210.1;EVM0005282.1;EVM0005455.1;EVM0006562.1;EVM0006587.1;EVM0007398.1;EVM0007634.1;EVM0008674.1;EVM0008708.1;EVM0009219.1;EVM0010265.1;EVM0010936.1;EVM0012119.1;EVM0012647.1;EVM0013330.1;EVM0013359.1;EVM0013455.1;EVM0015562.1;EVM0017855.1;EVM0019070.1;EVM0021291.1;EVM0024422.1;EVM0025870.1;EVM0026047.1;EVM0026408.1
255	EVM0011646.1;EVM0013841.1;EVM0015406.1;EVM0018324.1;EVM0020479.1;EVM0025860.1
256	EVM0001658.1;EVM0003466.1;EVM0004429.1;EVM0004913.1;EVM0005939.1;EVM0010991.1;EVM0011755.1;EVM0013601.1;EVM0015998.1;EVM0016573.1;EVM0016820.1;EVM0017650.1;EVM0023172.1;EVM0027913.1;EVM0028208.1;EVM0028658.1
257	EVM0000516.1;EVM0000720.1;EVM0000912.1;EVM0008037.1;EVM0021235.1;EVM0025437.1
259	EVM0005903.1;EVM0006087.1;EVM0006335.1;EVM0008755.1;EVM0009869.1;EVM0011683.1;EVM0012704.1;EVM0013096.1;EVM0021286.1;EVM0021447.1;EVM0022105.1;EVM0022552.1;EVM0022579.1;EVM0027378.1;EVM0027580.1;EVM0028770.1
260	EVM0002308.1;EVM0004497.1;EVM0006835.1;EVM0008347.1;EVM0009088.1;EVM0009891.1;EVM0010045.1;EVM0010438.1;EVM0010442.1;EVM0010672.1;EVM0011782.1;EVM0014362.1;EVM0015978.1;EVM0017665.1;EVM0018461.1;EVM0020870.1;EVM0021905.1;EVM0022675.1;EVM0025129.1;EVM0027518.1;EVM0028264.1
261	EVM0005295.1;EVM0013869.1;EVM0015831.1;EVM0025747.1;EVM0026998.1;EVM0028708.1
262	EVM0003126.1;EVM0011137.1;EVM0024978.1
263	EVM0009521.1;EVM0025887.1
264	EVM0000942.1;EVM0001855.1;EVM0004541.1;EVM0007944.1;EVM0012013.1;EVM0013240.1;EVM0015265.1;EVM0016262.1;EVM0016508.1;EVM0018575.1;EVM0022032.1;EVM0023511.1;EVM0023856.1
265	EVM0001956.1;EVM0004911.1;EVM0010681.1;EVM0028237.1
266	EVM0002705.1;EVM0011714.1;EVM0013793.1;EVM0017372.1;EVM0020120.1
267	EVM0010380.1
268	EVM0000376.1;EVM0001508.1;EVM0004583.1;EVM0006964.1;EVM0008816.1;EVM0009880.1;EVM0017035.1
269	EVM0005754.1;EVM0009752.1;EVM0015836.1;EVM0018430.1;EVM0025900.1;EVM0026207.1
270	EVM0003448.1;EVM0004678.1;EVM0005958.1;EVM0010166.1;EVM0011355.1;EVM0015075.1;EVM0015895.1;EVM0016522.1;EVM0020464.1;EVM0022532.1;EVM0027906.1
271	EVM0005911.1;EVM0012407.1;EVM0015299.1;EVM0022136.1
272	EVM0001760.1;EVM0003279.1;EVM0003285.1;EVM0005152.1;EVM0006711.1;EVM0006917.1;EVM0013639.1;EVM0020058.1;EVM0024613.1
273	EVM0002447.1;EVM0002674.1;EVM0017166.2;EVM0020710.2;EVM0021562.1;EVM0022359.1;EVM0027152.1
274	EVM0006712.1;EVM0025857.1
276	EVM0010172.1;EVM0012797.1;EVM0013600.1;EVM0018463.1;EVM0019033.1;EVM0022954.1;EVM0025956.1
277	EVM0003761.1;EVM0007565.1;EVM0008173.1;EVM0016841.1;EVM0024173.1;EVM0025571.1
278	EVM0002335.1;EVM0002828.1;EVM0009193.1;EVM0020311.1;EVM0023421.1
279	EVM0000288.1;EVM0002220.1;EVM0009113.1;EVM0015353.1;EVM0015766.1;EVM0019132.1;EVM0019848.1;EVM0024629.1;EVM0025995.1;EVM0027412.1
280	EVM0002666.1;EVM0011480.1;EVM0017844.1;EVM0019502.1;EVM0020727.1;EVM0023076.1;EVM0023795.1
283	EVM0008578.1;EVM0010135.1;EVM0010783.1;EVM0017222.1;EVM0019357.1;EVM0028522.1
284	EVM0005578.1;EVM0008840.1;EVM0011437.1;EVM0018092.1;EVM0023985.1;EVM0027187.1;EVM0028793.1;EVM0028866.1
285	EVM0000005.1;EVM0000146.1;EVM0000506.1;EVM0001827.1;EVM0002937.1;EVM0005668.1;EVM0006617.1;EVM0008511.1;EVM0011011.1;EVM0011855.1;EVM0013348.1;EVM0014610.1;EVM0016317.1;EVM0020555.1;EVM0027431.1;EVM0027660.1
286	EVM0015753.1;EVM0017590.1;EVM0022344.1
287	EVM0008986.1;EVM0010986.1;EVM0011809.1;EVM0028492.1
288	EVM0000580.2;EVM0005760.1;EVM0005928.1;EVM0008996.1;EVM0012694.1;EVM0017155.1;EVM0017624.1;EVM0018015.1;EVM0018293.1;EVM0026690.1;EVM0027201.1;EVM0027522.1;EVM0028493.1
289	EVM0002347.1;EVM0009437.1;EVM0009557.1;EVM0009813.1;EVM0015757.1;EVM0016142.1
290	EVM0005218.1;EVM0009555.1;EVM0017643.1;EVM0023247.1;EVM0023737.1
291	EVM0006010.1;EVM0014763.1;EVM0016128.1;EVM0018773.1;EVM0020040.1;EVM0025993.1
292	EVM0003608.1;EVM0019568.1;EVM0023576.1;EVM0024513.1;EVM0028604.1
293	EVM0000169.1;EVM0007385.1;EVM0015997.1;EVM0017677.1
294	EVM0000269.1;EVM0000459.1;EVM0003449.1;EVM0013407.1;EVM0016576.1;EVM0017219.1;EVM0023305.1;EVM0026246.1;EVM0028836.1
295	EVM0001175.1;EVM0025728.1
296	EVM0007604.1;EVM0013477.1;EVM0024073.1;EVM0026544.1;EVM0028934.1
297	EVM0008426.1;EVM0013505.1;EVM0020347.1;EVM0022419.1;EVM0028180.1
298	EVM0003611.1;EVM0003672.1;EVM0006729.1;EVM0009865.1;EVM0010680.1;EVM0015779.1;EVM0018733.1;EVM0020814.1;EVM0023100.1;EVM0028099.1
299	EVM0000037.1;EVM0010384.1;EVM0017104.1
300	EVM0004575.1;EVM0006599.1;EVM0012865.1;EVM0022938.1;EVM0026426.1
302	EVM0017823.1;EVM0024159.1
303	EVM0001874.1;EVM0002146.1;EVM0013060.1;EVM0014976.1;EVM0016378.1;EVM0023609.1;EVM0027593.1
304	EVM0006251.1;EVM0008499.1;EVM0012105.1;EVM0017334.1;EVM0025374.1
305	EVM0000527.1;EVM0003235.1;EVM0015149.1;EVM0019620.1;EVM0023220.1;EVM0024607.1
306	EVM0000719.1;EVM0002215.1;EVM0002746.1;EVM0005813.1;EVM0006789.1;EVM0007622.1;EVM0008413.1;EVM0009216.1;EVM0011419.1;EVM0012870.1;EVM0013136.1;EVM0018765.1;EVM0021484.1;EVM0026930.1
307	EVM0012260.1;EVM0021681.1
308	EVM0007167.1;EVM0007759.1;EVM0008233.1;EVM0028646.1
309	EVM0005229.1;EVM0016552.1
310	EVM0004582.1;EVM0009969.1;EVM0017530.1;EVM0020054.1;EVM0023071.1;EVM0026841.1
311	EVM0001630.1;EVM0004562.1;EVM0006573.1;EVM0008532.1;EVM0008861.1;EVM0010539.1;EVM0013653.1;EVM0016042.1;EVM0019020.1;EVM0020422.1;EVM0020893.1;EVM0026636.1
312	EVM0002359.1;EVM0004993.1;EVM0007256.1;EVM0017348.1;EVM0019943.1;EVM0022301.1;EVM0023390.1;EVM0026982.1
313	EVM0005389.1;EVM0011936.1;EVM0011983.1;EVM0021189.1;EVM0022336.1;EVM0023481.1
314	EVM0001974.1;EVM0008930.1;EVM0012290.1;EVM0013853.1;EVM0014256.1;EVM0015022.1;EVM0017422.1;EVM0017466.1;EVM0018398.1;EVM0021367.1;EVM0022599.1;EVM0025599.1;EVM0028480.1
315	EVM0009502.1;EVM0012638.1;EVM0013428.1;EVM0019087.1
316	EVM0000113.1;EVM0000280.1;EVM0003201.1;EVM0003653.1;EVM0007202.1;EVM0012185.1;EVM0018148.1;EVM0020934.1;EVM0021849.1;EVM0022619.1;EVM0025808.1
317	EVM0004789.1;EVM0005365.1;EVM0009501.1;EVM0013017.1;EVM0022944.1;EVM0024936.1
318	EVM0000676.1;EVM0001619.1;EVM0016130.1;EVM0027846.1
319	EVM0005436.1;EVM0014158.1;EVM0017120.1;EVM0029030.1
320	EVM0000640.1;EVM0001887.1;EVM0007291.1;EVM0009050.1;EVM0009123.1;EVM0014343.1;EVM0014838.1;EVM0018335.1;EVM0019773.1;EVM0022212.1;EVM0025204.1;EVM0029090.1
321	EVM0004122.1;EVM0004322.1;EVM0009627.1;EVM0017661.1;EVM0027654.1
322	EVM0009152.1;EVM0019659.1
323	EVM0004730.1;EVM0011390.1;EVM0014030.1;EVM0015567.1
324	EVM0002236.1;EVM0006067.1;EVM0013924.1;EVM0016104.1;EVM0017874.1;EVM0019499.1;EVM0027419.1;EVM0028501.1
325	EVM0006409.1;EVM0007956.1;EVM0016997.1;EVM0023111.1
326	EVM0010989.1;EVM0027557.1;EVM0028355.1
327	EVM0008567.1;EVM0008787.1;EVM0011600.1;EVM0018302.1;EVM0027615.1
328	EVM0003221.1;EVM0003316.1;EVM0005350.1;EVM0005726.1;EVM0006113.1;EVM0006368.1;EVM0009755.1;EVM0013215.1;EVM0014892.1;EVM0015935.1;EVM0017560.1;EVM0017899.1;EVM0018375.1;EVM0018997.1;EVM0019426.1;EVM0022044.1;EVM0024235.1;EVM0025693.1;EVM0025706.1;EVM0026198.1
329	EVM0005191.1;EVM0006301.1;EVM0006331.1;EVM0015234.1;EVM0015647.1;EVM0017940.1;EVM0020704.1;EVM0021987.1;EVM0022254.1;EVM0024413.1
330	EVM0016074.1;EVM0018944.1
331	EVM0004830.1;EVM0009843.1;EVM0010968.1;EVM0018326.1;EVM0022309.1;EVM0025881.1;EVM0026720.1
332	EVM0006628.1;EVM0007156.1;EVM0015587.1;EVM0017617.1
333	EVM0007967.1;EVM0009538.1;EVM0020309.1;EVM0024034.1
334	EVM0008021.1;EVM0011780.1;EVM0014462.1;EVM0026142.1
336	EVM0000216.1;EVM0005892.1;EVM0007631.1;EVM0014144.1;EVM0023818.1
337	EVM0001963.1;EVM0002024.1;EVM0006424.2;EVM0009433.1;EVM0011774.1;EVM0014673.1;EVM0015547.1;EVM0016402.1;EVM0019232.1;EVM0020215.1;EVM0023592.1;EVM0023759.1;EVM0028648.1
338	EVM0008417.1;EVM0008525.1;EVM0008588.1;EVM0016412.1;EVM0016887.1;EVM0018865.1;EVM0021012.1;EVM0021705.1;EVM0027262.1
339	EVM0000905.1;EVM0001436.1;EVM0001800.1;EVM0005162.1;EVM0006014.1;EVM0009937.1;EVM0011397.1;EVM0013507.1;EVM0013575.1;EVM0014935.1;EVM0016106.1;EVM0016627.1;EVM0018068.1;EVM0021097.1;EVM0024573.1;EVM0026614.1
340	EVM0004336.1;EVM0019369.1;EVM0020743.1;EVM0023832.1;EVM0025420.1;EVM0026015.1
341	EVM0001198.1;EVM0001902.1;EVM0006934.1;EVM0010569.1;EVM0010835.1;EVM0013481.1;EVM0014017.1;EVM0018864.1;EVM0024412.1;EVM0025897.1
342	EVM0000112.1;EVM0001170.1;EVM0002394.1;EVM0003205.1;EVM0006093.1;EVM0006543.1;EVM0007636.1;EVM0011673.1;EVM0013022.1;EVM0013717.1;EVM0015526.1;EVM0015660.1;EVM0015748.1;EVM0015778.1;EVM0017681.1;EVM0019319.1;EVM0019367.1;EVM0024416.1;EVM0028539.1
344	EVM0003983.1;EVM0005915.1;EVM0007199.1;EVM0014060.1;EVM0019496.1;EVM0021228.1
345	EVM0008652.1;EVM0008983.1;EVM0021092.1;EVM0022489.1;EVM0026364.1
346	EVM0004176.1;EVM0012934.1;EVM0019561.1;EVM0019695.1;EVM0019775.1
347	EVM0011748.1;EVM0016014.1;EVM0019795.1;EVM0020365.1;EVM0022376.1;EVM0025308.1
348	EVM0002155.1;EVM0008316.1;EVM0020358.1;EVM0025574.1
349	EVM0010262.1;EVM0024203.1;EVM0026082.1
350	EVM0012779.1
351	EVM0003118.1;EVM0003893.1;EVM0010816.1;EVM0012403.1;EVM0014686.1;EVM0016349.1;EVM0023303.1
352	EVM0016486.1;EVM0018711.1
353	EVM0000406.1;EVM0003298.1;EVM0003634.1;EVM0004882.1;EVM0006991.1;EVM0007693.1;EVM0008636.1;EVM0009128.1;EVM0009394.1;EVM0009508.1;EVM0010982.1;EVM0011101.1;EVM0011766.1;EVM0011941.1;EVM0012501.1;EVM0012708.1;EVM0012789.1;EVM0014397.1;EVM0020305.1;EVM0021692.1;EVM0022037.1;EVM0022645.1;EVM0023546.1;EVM0023681.1;EVM0023946.1;EVM0024356.1;EVM0024699.1;EVM0025719.1;EVM0027394.1;EVM0029045.1
354	EVM0000157.1;EVM0022728.1;EVM0023949.1;EVM0024489.1;EVM0025918.1
355	EVM0011663.1;EVM0011938.1;EVM0012188.1;EVM0026350.1;EVM0027553.1
356	EVM0009006.1;EVM0010391.1;EVM0014874.1;EVM0015569.1
357	EVM0004402.1;EVM0004761.1;EVM0007628.1;EVM0008505.1;EVM0009371.1;EVM0021142.1;EVM0021156.1;EVM0023255.1;EVM0026447.1
358	EVM0011070.1;EVM0011985.1;EVM0016764.1;EVM0023703.1;EVM0027271.1;EVM0027851.1
359	EVM0002901.1;EVM0005037.1;EVM0011670.1;EVM0018801.1;EVM0019089.1;EVM0023232.1;EVM0026711.1;EVM0027103.1
360	EVM0002502.1;EVM0003099.1;EVM0003364.1;EVM0005209.1;EVM0005746.1;EVM0005993.1;EVM0015598.1;EVM0028936.1
361	EVM0007715.1;EVM0015482.1;EVM0016238.1;EVM0016593.1;EVM0016689.1;EVM0018225.1;EVM0025480.1;EVM0027961.1
362	EVM0002886.1;EVM0012051.1;EVM0014993.1;EVM0017016.1;EVM0019706.1
364	EVM0001132.1;EVM0003061.1;EVM0003085.1;EVM0003089.1;EVM0005233.1;EVM0007424.1;EVM0008364.1;EVM0009560.1;EVM0010023.1;EVM0013221.1;EVM0013867.1;EVM0018348.1;EVM0019245.1;EVM0021522.1;EVM0023755.1;EVM0024518.1;EVM0027747.1
365	EVM0002680.1;EVM0003839.1;EVM0005635.1;EVM0009046.1;EVM0025754.1
366	EVM0004256.1;EVM0004663.1;EVM0010364.1;EVM0011892.1;EVM0012835.1;EVM0015225.1;EVM0018904.1;EVM0021497.1;EVM0027373.1
367	EVM0002436.1;EVM0005305.1;EVM0008699.1;EVM0014401.1;EVM0018884.1;EVM0019595.1;EVM0019854.1;EVM0020947.1;EVM0023464.1;EVM0028251.1
368	EVM0013180.1;EVM0018595.1;EVM0022714.1;EVM0026616.1;EVM0027698.1
369	EVM0010458.1;EVM0013723.1;EVM0023236.1;EVM0024557.1;EVM0026952.1
370	EVM0009382.1;EVM0010557.1;EVM0022074.1;EVM0026051.1
372	EVM0014370.1
373	EVM0000955.1;EVM0002063.1;EVM0013938.1;EVM0020230.1;EVM0026280.1
374	EVM0005404.1;EVM0013362.1;EVM0020758.1;EVM0021157.1;EVM0024483.2;EVM0024603.1
375	EVM0003200.1;EVM0009146.1;EVM0010444.1;EVM0020355.1;EVM0025317.1
376	EVM0000583.1;EVM0002849.1;EVM0006092.1;EVM0007238.1;EVM0008064.1;EVM0008093.1;EVM0014784.1;EVM0015414.1;EVM0020148.1;EVM0021972.1
377	EVM0008396.1;EVM0008895.1;EVM0010241.1;EVM0011970.1;EVM0012031.1;EVM0012571.1;EVM0013573.1
378	EVM0001265.1;EVM0004847.1;EVM0010076.1;EVM0012542.1;EVM0013396.1;EVM0014161.1;EVM0016021.1;EVM0021572.1;EVM0022934.1;EVM0023068.1;EVM0023225.1;EVM0024959.1;EVM0025722.1
379	EVM0001506.1;EVM0004414.1;EVM0009266.1;EVM0018796.1;EVM0018998.1;EVM0019505.1;EVM0020978.1
380	EVM0011438.1;EVM0012270.1;EVM0012975.1;EVM0015191.1;EVM0024503.1;EVM0024925.1
381	EVM0011728.1;EVM0017931.1;EVM0021222.1;EVM0023479.1;EVM0028747.1
382	EVM0006995.1;EVM0011496.1;EVM0015391.1;EVM0017696.1;EVM0019220.1;EVM0019351.1;EVM0028223.1
383	EVM0001815.1;EVM0016127.1;EVM0023851.1
384	EVM0009058.1;EVM0009985.1;EVM0011474.1;EVM0023631.1;EVM0023847.1;EVM0025325.1
385	EVM0003230.1;EVM0004805.1
386	EVM0004212.1;EVM0004785.1;EVM0004800.1;EVM0010851.1;EVM0014134.1;EVM0018187.1;EVM0026730.1
387	EVM0013727.1
388	EVM0001858.1;EVM0006624.1
389	EVM0004267.1;EVM0005413.1;EVM0008165.1;EVM0019522.1;EVM0026203.1;EVM0028158.1
390	EVM0019097.1;EVM0022618.1
391	EVM0002889.1;EVM0004897.1;EVM0013279.1;EVM0014818.1;EVM0018723.1
392	EVM0000066.1;EVM0004013.1;EVM0004857.1;EVM0007395.1;EVM0013813.1;EVM0017426.1;EVM0027139.1
393	EVM0004623.1;EVM0007294.1;EVM0011817.1;EVM0013540.1;EVM0015862.1;EVM0015973.1;EVM0018411.1;EVM0018530.1;EVM0020973.1;EVM0022871.1;EVM0027531.1
394	EVM0002826.1;EVM0021230.1
395	EVM0006609.1;EVM0026234.1
396	EVM0007023.1;EVM0009819.1
397	EVM0004372.1;EVM0004381.1;EVM0004996.1;EVM0006037.1;EVM0009173.1;EVM0010676.1;EVM0027080.1;EVM0027842.1
398	EVM0000042.1;EVM0001719.1;EVM0004302.1;EVM0005033.1;EVM0006636.1;EVM0007139.1;EVM0007410.1;EVM0010338.1;EVM0015760.1;EVM0020491.1;EVM0021015.1;EVM0024140.1;EVM0025804.1
399	EVM0001405.1;EVM0006413.1;EVM0012056.1;EVM0012857.1;EVM0016185.1;EVM0024527.1;EVM0028767.1;EVM0028815.1
400	EVM0002565.1;EVM0003055.1;EVM0004041.1;EVM0006874.1;EVM0006924.1;EVM0007426.1;EVM0010658.1;EVM0011214.1;EVM0011553.1;EVM0011856.1;EVM0014926.1;EVM0018276.1;EVM0022567.1;EVM0024078.1;EVM0026138.1
401	EVM0001280.1;EVM0006048.1;EVM0008223.1;EVM0016446.1;EVM0019088.1;EVM0027259.1;EVM0028021.1
402	EVM0001900.1;EVM0002654.1;EVM0005181.1;EVM0006302.1;EVM0009542.1;EVM0010967.1;EVM0011550.1;EVM0013305.1;EVM0020890.1;EVM0023044.1;EVM0026394.1;EVM0027051.1;EVM0027992.1
403	EVM0006322.1;EVM0009431.1;EVM0014283.1;EVM0020062.1
404	EVM0004219.1;EVM0005796.1
405	EVM0000775.1;EVM0018318.1;EVM0022348.1
406	EVM0007937.1;EVM0010053.1;EVM0017271.1;EVM0026295.1
407	EVM0001065.1;EVM0002999.1;EVM0006921.1;EVM0012159.1;EVM0012299.1;EVM0017580.1;EVM0021316.1
408	EVM0001504.1;EVM0008730.1;EVM0017639.1;EVM0018449.1;EVM0022558.1
410	EVM0006799.1;EVM0010695.1;EVM0015723.1;EVM0015754.1;EVM0016854.1;EVM0020075.1;EVM0023684.1;EVM0028837.1
411	EVM0000646.1;EVM0011369.1;EVM0013909.1;EVM0016729.1;EVM0019425.1;EVM0025296.1
412	EVM0006068.1;EVM0020751.1;EVM0020824.1
413	EVM0005799.1;EVM0006795.1;EVM0016866.1
414	EVM0010059.1;EVM0011967.1;EVM0013046.1;EVM0022859.1;EVM0025741.1;EVM0026590.1
415	EVM0002386.1;EVM0002957.1;EVM0012344.1;EVM0019253.1;EVM0025779.1;EVM0025833.1
416	EVM0000222.1;EVM0007212.1;EVM0007361.1;EVM0020577.1;EVM0026230.1
417	EVM0002205.1;EVM0015303.1;EVM0018571.1;EVM0024583.1;EVM0025259.1;EVM0027530.1
418	EVM0009401.1;EVM0010787.1;EVM0012040.1;EVM0018269.1;EVM0019112.1;EVM0022933.1
419	EVM0007547.1;EVM0013380.1
420	EVM0012108.1;EVM0012995.1
421	EVM0002078.1;EVM0002621.1;EVM0009212.1;EVM0009597.1;EVM0013690.1;EVM0013840.1;EVM0016264.1;EVM0022561.1;EVM0028258.1
422	EVM0000581.1;EVM0000836.1;EVM0003866.1;EVM0003963.1;EVM0004155.1;EVM0004883.1;EVM0007442.1;EVM0008204.1;EVM0008472.1;EVM0010946.1;EVM0011702.1;EVM0012000.1;EVM0012613.1;EVM0013219.1;EVM0014181.1;EVM0015960.1;EVM0016939.1;EVM0017292.1;EVM0019626.1;EVM0022365.1;EVM0025980.1;EVM0026492.1;EVM0028250.1
423	EVM0001720.1;EVM0002574.1;EVM0006915.1;EVM0012027.1;EVM0022374.1;EVM0024047.1;EVM0024306.1
424	EVM0012750.1;EVM0027223.1
425	EVM0003212.1;EVM0004399.1;EVM0005074.1;EVM0005344.1;EVM0013644.1;EVM0014026.1;EVM0015734.1;EVM0017351.1;EVM0022108.1;EVM0024174.1
427	EVM0016829.1;EVM0021026.1;EVM0021260.1
428	EVM0004083.1;EVM0026163.1
429	EVM0011647.1;EVM0013993.1;EVM0019222.1;EVM0025263.1;EVM0025468.1
430	EVM0003340.1;EVM0012137.1;EVM0017802.1;EVM0028816.1
431	EVM0001059.1;EVM0001413.1;EVM0006194.1;EVM0008828.1;EVM0021930.1;EVM0026771.1
432	EVM0015310.1
433	EVM0000835.1;EVM0010130.1;EVM0011366.1;EVM0015302.1;EVM0018349.1;EVM0020543.1;EVM0025434.1;EVM0025547.1;EVM0025816.1
434	EVM0004796.1;EVM0010030.1;EVM0018957.1;EVM0021332.1
435	EVM0008784.1;EVM0014131.1;EVM0021469.1
436	EVM0007010.1;EVM0008574.1;EVM0012586.1;EVM0014301.1;EVM0021543.1;EVM0021639.1;EVM0021720.1;EVM0021798.1;EVM0023177.1;EVM0023207.1;EVM0025701.1;EVM0026480.1
437	EVM0011731.1;EVM0021130.1;EVM0022549.1;EVM0023117.1;EVM0023233.1;EVM0028305.1
438	EVM0001445.1;EVM0011339.1;EVM0013948.1;EVM0015024.1;EVM0019889.1;EVM0021383.1;EVM0021659.1
440	EVM0001072.1;EVM0009243.1;EVM0011128.1;EVM0013591.1;EVM0014981.1;EVM0019299.1;EVM0020238.1;EVM0023032.1;EVM0028151.1;EVM0028515.2
441	EVM0001836.1;EVM0002239.1;EVM0003969.1;EVM0004228.1;EVM0007323.1
442	EVM0017365.1;EVM0018122.1;EVM0022297.1;EVM0025417.1;EVM0028039.1
443	EVM0001054.1;EVM0003034.1;EVM0005096.1;EVM0005989.1;EVM0009750.1;EVM0013325.1;EVM0015610.1;EVM0018184.1;EVM0024902.1
444	EVM0000871.1;EVM0025214.1;EVM0027985.1
445	EVM0000800.1;EVM0001499.1;EVM0002787.1;EVM0012655.1;EVM0016940.1;EVM0017141.1;EVM0018690.1;EVM0019013.1;EVM0026224.1;EVM0028302.1
447	EVM0008916.1;EVM0016763.1;EVM0022285.1;EVM0028568.1
448	EVM0004620.1;EVM0010693.1;EVM0020053.1
449	EVM0011156.1;EVM0014561.1
450	EVM0001481.1;EVM0012176.1;EVM0023038.1;EVM0028520.1
451	EVM0001624.1;EVM0007742.1;EVM0009660.1;EVM0013114.1;EVM0013435.1;EVM0014666.1;EVM0016577.1;EVM0016707.1;EVM0017554.1;EVM0021379.1
452	EVM0000151.1;EVM0002494.1;EVM0005502.1;EVM0014776.1
453	EVM0003284.1;EVM0011111.1;EVM0013736.1;EVM0021004.1;EVM0023003.1;EVM0023097.1;EVM0025293.1
454	EVM0008610.1;EVM0020683.1
455	EVM0017221.1
456	EVM0000246.1;EVM0008717.1;EVM0015642.1;EVM0018365.1;EVM0021782.1
457	EVM0000767.1;EVM0003760.1;EVM0007965.1;EVM0009592.1;EVM0011832.1;EVM0017238.1;EVM0023875.1
458	EVM0006703.1;EVM0008416.1;EVM0010453.1;EVM0015674.2
459	EVM0002369.1;EVM0003070.1;EVM0007344.1;EVM0019860.1;EVM0020174.1
460	EVM0002603.1;EVM0011613.1;EVM0014811.1
461	EVM0005114.1;EVM0022337.1
462	EVM0000519.1;EVM0005187.1;EVM0006106.1;EVM0007695.1;EVM0008732.1;EVM0011245.1;EVM0011776.1;EVM0012770.1;EVM0013697.1;EVM0014204.1;EVM0014646.1;EVM0018131.1;EVM0024265.1;EVM0026862.1;EVM0027430.1
463	EVM0011416.1;EVM0015433.1
464	EVM0002865.1;EVM0003411.1;EVM0013493.1;EVM0014476.1;EVM0027898.1
465	EVM0009615.1;EVM0013078.1;EVM0013236.1;EVM0014783.1;EVM0018356.1;EVM0020127.1;EVM0020258.1;EVM0021008.1;EVM0021628.1;EVM0027109.1
466	EVM0000837.1;EVM0002101.1;EVM0004364.1;EVM0006016.1;EVM0006505.1;EVM0008914.1;EVM0010914.1;EVM0011180.1;EVM0012225.1;EVM0014079.1;EVM0016779.1;EVM0020005.1;EVM0022039.1;EVM0023095.1;EVM0027243.1
468	EVM0001993.1;EVM0005491.1;EVM0007563.1;EVM0013562.1
469	EVM0000132.1;EVM0003612.1;EVM0004087.1;EVM0004943.1;EVM0008001.1;EVM0012589.1;EVM0015832.1;EVM0017744.1;EVM0027613.1
470	EVM0003361.1;EVM0003524.1;EVM0005275.1;EVM0009801.1;EVM0011964.1;EVM0018560.1;EVM0018883.1;EVM0022764.1
471	EVM0004829.1;EVM0008445.1;EVM0008924.1;EVM0012642.1;EVM0016247.1;EVM0019992.1;EVM0024494.1;EVM0025177.1;EVM0026932.1;EVM0028074.1
472	EVM0002524.1;EVM0009126.1
473	EVM0003388.1;EVM0004284.1;EVM0006295.1;EVM0008277.1;EVM0008523.1;EVM0010867.1;EVM0012518.1;EVM0018101.1;EVM0022262.1;EVM0023987.1
474	EVM0004997.1;EVM0007306.1;EVM0008594.1;EVM0013580.1;EVM0023880.1;EVM0029092.1
475	EVM0017029.1;EVM0021796.1;EVM0023568.3
476	EVM0000095.1;EVM0015005.1;EVM0017615.1
478	EVM0000356.1;EVM0001752.1;EVM0008487.1;EVM0015339.1;EVM0021143.1;EVM0025144.1
479	EVM0003556.1
480	EVM0005543.1;EVM0006571.1;EVM0013809.1;EVM0015463.1
481	EVM0001683.1;EVM0003630.1;EVM0006944.1;EVM0016253.1
482	EVM0028484.1
483	EVM0001334.1;EVM0018879.1;EVM0021935.1;EVM0027632.1
484	EVM0002997.1;EVM0004145.1;EVM0004808.1;EVM0007625.1;EVM0009838.1;EVM0017097.1;EVM0028890.1
485	EVM0000872.1;EVM0004735.1;EVM0005048.1;EVM0010772.1;EVM0018168.1;EVM0024943.1;EVM0028114.2
486	EVM0001982.1;EVM0014188.1;EVM0016650.1;EVM0016983.1;EVM0017585.1;EVM0022591.1
487	EVM0001878.1;EVM0023302.1
488	EVM0001196.1;EVM0014934.1;EVM0019621.1;EVM0024103.1
489	EVM0009719.1;EVM0010643.1;EVM0011660.1;EVM0012052.1;EVM0013069.1;EVM0013415.1;EVM0014538.1;EVM0014836.1;EVM0018781.1;EVM0022412.1;EVM0026560.1;EVM0027298.1;EVM0027579.1;EVM0028170.1
491	EVM0012460.1;EVM0020123.1;EVM0020617.1;EVM0021832.1
492	EVM0001290.1;EVM0007855.1;EVM0017431.1;EVM0024274.1;EVM0025253.1
493	EVM0000108.1;EVM0013354.1;EVM0014692.1;EVM0016031.1;EVM0017064.1;EVM0021088.1;EVM0027257.1
494	EVM0002117.1
496	EVM0001409.1;EVM0003275.1;EVM0009242.1;EVM0019622.1
497	EVM0006143.2;EVM0021127.2;EVM0023204.1;EVM0027932.1
498	EVM0006518.1;EVM0010094.1;EVM0023034.1
499	EVM0003422.1;EVM0004382.1;EVM0016313.1;EVM0019395.1;EVM0021161.1;EVM0025544.1;EVM0028678.1
500	EVM0001471.1;EVM0021116.1;EVM0026068.1
501	EVM0004920.1;EVM0006116.1;EVM0006837.1;EVM0012177.1;EVM0012678.1;EVM0014601.1;EVM0023407.1
502	EVM0004060.1;EVM0009007.1;EVM0018072.1;EVM0027277.1
503	EVM0019407.1;EVM0021846.1
504	EVM0015612.1;EVM0015716.1;EVM0021190.1
505	EVM0007865.1;EVM0012198.1;EVM0015384.1;EVM0025294.1;EVM0027701.1
506	EVM0001211.1;EVM0007114.1;EVM0009942.2;EVM0011525.1;EVM0017915.1;EVM0026396.1
507	EVM0023429.1;EVM0025724.1;EVM0026524.1
508	EVM0004296.1;EVM0006199.1;EVM0020698.1;EVM0022464.1;EVM0024343.1;EVM0024838.1
509	EVM0008929.1;EVM0010718.1;EVM0023518.1
512	EVM0012547.1;EVM0013797.1;EVM0021895.1
513	EVM0015006.1;EVM0016178.1;EVM0024976.1;EVM0025473.2
514	EVM0006140.1;EVM0014024.1;EVM0027840.1
515	EVM0004727.1;EVM0024054.1;EVM0026558.1
516	EVM0003439.1;EVM0011795.1;EVM0022716.1;EVM0028357.1
517	EVM0001729.1;EVM0012304.1;EVM0013345.1;EVM0019355.1;EVM0023934.1
518	EVM0003894.1;EVM0015090.1
519	EVM0008825.1;EVM0012676.1;EVM0018437.1
520	EVM0000413.1;EVM0006751.1;EVM0014458.1;EVM0023436.1;EVM0024454.1
521	EVM0002483.1;EVM0013340.1;EVM0018520.1
522	EVM0002880.1;EVM0004161.1;EVM0005175.1;EVM0005384.1;EVM0012468.1;EVM0018378.1;EVM0018756.1;EVM0023831.1;EVM0025839.1
523	EVM0002322.1;EVM0004305.1;EVM0007637.1;EVM0012722.1;EVM0025781.1
524	EVM0002661.1;EVM0007834.1;EVM0008874.1;EVM0014138.1;EVM0019211.1;EVM0021351.1;EVM0028277.1
525	EVM0009131.1;EVM0010004.1;EVM0017595.1;EVM0019044.1;EVM0019281.1;EVM0020774.1
528	EVM0005638.1;EVM0016401.1;EVM0028047.1
529	EVM0002456.1;EVM0005790.1;EVM0026950.1
530	EVM0011196.1;EVM0026170.1
531	EVM0000779.1;EVM0000883.1;EVM0002851.1;EVM0021456.1;EVM0026388.1
532	EVM0000300.1;EVM0003821.1;EVM0011745.1;EVM0014465.1;EVM0021085.1;EVM0021449.1;EVM0026070.1
533	EVM0002748.1;EVM0010630.1;EVM0016414.1;EVM0016794.1;EVM0022284.1;EVM0023900.1;EVM0025655.1;EVM0026751.1
534	EVM0007302.1;EVM0011200.2;EVM0014933.1;EVM0015726.1;EVM0020664.1
535	EVM0000004.1;EVM0001114.1;EVM0005767.1;EVM0007417.1;EVM0012329.1;EVM0013960.1;EVM0013962.1;EVM0020265.1;EVM0021221.1;EVM0023665.1;EVM0025436.1;EVM0028527.1
536	EVM0000623.1;EVM0009966.1;EVM0022094.1;EVM0024362.1
537	EVM0004156.1;EVM0014531.1;EVM0018805.1;EVM0023822.1;EVM0024023.1
538	EVM0008082.1;EVM0016608.1;EVM0017481.1;EVM0025019.1;EVM0025753.1
539	EVM0000201.1;EVM0004149.1;EVM0006180.1;EVM0023841.1
540	EVM0004379.1;EVM0005774.1;EVM0007607.1;EVM0008208.1;EVM0008293.1;EVM0009876.1;EVM0011770.1;EVM0012513.1;EVM0013478.1;EVM0016746.1;EVM0017042.1;EVM0021912.1;EVM0025044.1;EVM0027552.1;EVM0028782.1
542	EVM0000947.1;EVM0008276.1;EVM0009440.1;EVM0012485.1;EVM0027214.1;EVM0027741.1;EVM0027789.1
543	EVM0004587.1;EVM0006691.1;EVM0008643.1;EVM0008693.1;EVM0009550.1;EVM0009781.1;EVM0010645.1;EVM0016230.1;EVM0025431.1;EVM0026239.1
544	EVM0008538.1;EVM0010545.1;EVM0010929.1;EVM0014864.1;EVM0028920.1
545	EVM0009174.1;EVM0009829.1;EVM0024423.2;EVM0027278.1
546	EVM0015443.1;EVM0022887.1;EVM0024948.1;EVM0026603.1
547	EVM0002370.1;EVM0005095.1;EVM0005914.1;EVM0008498.1;EVM0017184.1;EVM0020045.1
548	EVM0017549.1;EVM0019336.1
549	EVM0008966.1;EVM0027548.1;EVM0027722.1
550	EVM0003415.1;EVM0016556.1;EVM0024169.4
551	EVM0002151.1;EVM0015180.1;EVM0018769.1;EVM0026264.1;EVM0026542.1
552	EVM0012194.1;EVM0013765.1;EVM0020570.1;EVM0027999.1
553	EVM0000916.1
554	EVM0002424.1;EVM0003778.1;EVM0004059.1;EVM0009066.1;EVM0012349.1
556	EVM0018576.1;EVM0025965.1;EVM0026513.1
557	EVM0026740.1
558	EVM0004885.1;EVM0008536.1;EVM0009026.1;EVM0010272.1;EVM0017103.1;EVM0023961.1;EVM0028749.1
559	EVM0000902.1;EVM0001298.1;EVM0004344.1;EVM0005649.1;EVM0008533.1;EVM0010869.1;EVM0010905.1;EVM0011282.1;EVM0014112.1;EVM0018406.1;EVM0021433.1;EVM0021990.1;EVM0022174.1;EVM0023201.1;EVM0024201.1;EVM0028031.1;EVM0028409.1
560	EVM0019145.1;EVM0024113.1
561	EVM0001757.1;EVM0015255.1;EVM0017067.1
562	EVM0005348.1;EVM0007579.1;EVM0013973.1;EVM0019663.1;EVM0022312.1;EVM0029052.1
563	EVM0015092.1;EVM0017121.1;EVM0017181.1;EVM0018021.1;EVM0018188.1;EVM0028363.1;EVM0028621.1
564	EVM0000997.1;EVM0001510.1;EVM0020706.1;EVM0022927.1
565	EVM0006102.1;EVM0008332.1;EVM0009710.1;EVM0009717.1;EVM0027084.1
566	EVM0007312.1
567	EVM0004339.2;EVM0004371.1;EVM0005090.1;EVM0006766.1;EVM0007960.1;EVM0013771.1;EVM0025632.1
568	EVM0000275.1;EVM0011206.1
570	EVM0007553.1;EVM0014265.1
571	EVM0002774.1;EVM0006948.2;EVM0011174.1;EVM0013372.1;EVM0017728.1;EVM0025347.1
572	EVM0005394.1;EVM0006450.1;EVM0009481.1;EVM0019719.1;EVM0020381.1;EVM0022638.1
574	EVM0002687.1;EVM0005918.1;EVM0008283.1;EVM0009522.1;EVM0012190.1;EVM0017981.1;EVM0021855.1;EVM0025778.1
575	EVM0015589.1;EVM0028875.1;EVM0028986.1
576	EVM0002267.1;EVM0020598.1;EVM0026211.1
577	EVM0007469.1;EVM0011348.1;EVM0015012.1;EVM0028318.1
578	EVM0003470.1;EVM0011380.1;EVM0020100.1;EVM0028935.1
579	EVM0003232.1;EVM0005718.1;EVM0014033.1;EVM0024442.1
580	EVM0012184.1;EVM0017534.1;EVM0019298.1;EVM0021884.1;EVM0024229.1;EVM0025098.1;EVM0025319.1
582	EVM0010001.1;EVM0012146.1;EVM0016616.1;EVM0020580.1;EVM0028617.1
583	EVM0012719.1;EVM0015661.1;EVM0020940.1
584	EVM0026368.3
587	EVM0000298.2;EVM0008663.1;EVM0009589.1;EVM0028652.1
588	EVM0000424.1;EVM0001664.1;EVM0004352.1;EVM0005869.1;EVM0020254.1
589	EVM0004574.1;EVM0008010.1;EVM0012577.1;EVM0017923.1;EVM0021115.1;EVM0029086.1
590	EVM0005569.1;EVM0015082.1;EVM0022824.1
591	EVM0000693.1;EVM0002804.1;EVM0003008.1;EVM0003160.1;EVM0004454.1;EVM0004634.1;EVM0006927.1;EVM0018138.1;EVM0025930.1
592	EVM0004818.1;EVM0005834.1;EVM0007050.1;EVM0011281.1;EVM0012167.1;EVM0014439.1;EVM0019261.1;EVM0025910.1
594	EVM0001627.1
595	EVM0006461.1;EVM0011641.1;EVM0019360.1;EVM0021419.1;EVM0022677.1;EVM0022949.1
596	EVM0005503.1;EVM0013312.1;EVM0018634.1;EVM0020609.1
597	EVM0025391.1
598	EVM0007493.1;EVM0009852.1;EVM0013782.1;EVM0024635.1;EVM0024700.1
599	EVM0018275.1;EVM0020615.1;EVM0025589.1
600	EVM0000455.1;EVM0008211.2;EVM0011606.1;EVM0019624.1;EVM0021595.1;EVM0025651.1
601	EVM0011436.1;EVM0016667.1;EVM0017829.1;EVM0018712.1;EVM0022571.1;EVM0023489.1;EVM0025092.1;EVM0026871.1
602	EVM0002160.1;EVM0002688.1;EVM0005699.1;EVM0015427.1;EVM0019210.1;EVM0026407.1
603	EVM0005535.1;EVM0010361.1;EVM0012519.1;EVM0013183.1;EVM0014983.1;EVM0018285.1;EVM0028296.1
605	EVM0000389.1;EVM0003010.1;EVM0004310.1;EVM0011073.1;EVM0023046.1;EVM0024003.1;EVM0026943.1;EVM0028103.1
606	EVM0000214.1;EVM0026654.1
607	EVM0000786.1;EVM0002882.1;EVM0010743.1;EVM0014687.1;EVM0016206.2;EVM0020864.1
608	EVM0002799.1;EVM0005001.1;EVM0014568.1;EVM0017414.1;EVM0019072.1;EVM0027963.1
609	EVM0007208.1;EVM0028878.1
610	EVM0000658.1;EVM0009578.1;EVM0014835.1;EVM0020149.1;EVM0023974.1
611	EVM0021583.1
612	EVM0015508.1;EVM0017101.1
613	EVM0012249.1
614	EVM0000179.1;EVM0019898.1;EVM0020980.1
615	EVM0004179.1;EVM0028415.1
616	EVM0003256.1;EVM0004477.1;EVM0005562.1;EVM0006190.1;EVM0009897.1;EVM0010856.1;EVM0014626.1;EVM0015590.1;EVM0015691.1;EVM0019258.1;EVM0019486.1;EVM0019790.1;EVM0022184.1;EVM0024974.1;EVM0025817.1;EVM0026166.1;EVM0028070.1
617	EVM0007230.1;EVM0014173.1;EVM0018251.1;EVM0018464.1;EVM0020475.1;EVM0021243.1;EVM0027284.1
618	EVM0003128.1;EVM0005553.1;EVM0005596.1;EVM0005863.1;EVM0006204.1;EVM0019418.1
619	EVM0003261.1;EVM0017005.1;EVM0018369.1
620	EVM0000396.1;EVM0005356.1;EVM0007196.1;EVM0012207.1;EVM0023833.1
621	EVM0001359.1
622	EVM0000451.1;EVM0001730.1;EVM0005448.1;EVM0005539.1;EVM0007373.1;EVM0009076.1;EVM0010974.1;EVM0011150.1;EVM0012930.1;EVM0014483.1;EVM0015601.1;EVM0017283.1;EVM0019363.1;EVM0020125.1;EVM0023052.1;EVM0024065.1;EVM0026552.1;EVM0027382.1
623	EVM0000729.1;EVM0007052.1;EVM0012193.1;EVM0015607.1
624	EVM0004600.1;EVM0018025.1;EVM0021152.1;EVM0028466.1
625	EVM0001798.1;EVM0006359.1;EVM0009680.1;EVM0024916.1
626	EVM0005977.1;EVM0012134.1
627	EVM0008592.1;EVM0009497.1;EVM0009905.1;EVM0015722.1;EVM0016969.1
628	EVM0015928.1
629	EVM0001825.1;EVM0015696.1
630	EVM0003704.1;EVM0004246.1;EVM0023784.1;EVM0024162.1
631	EVM0000342.1;EVM0001141.1;EVM0017110.1;EVM0023211.1;EVM0025848.1
632	EVM0004106.1;EVM0018624.1;EVM0021500.1;EVM0023770.1;EVM0024155.1
633	EVM0009759.1;EVM0014768.1;EVM0016487.1;EVM0022490.1;EVM0022596.1;EVM0026012.1;EVM0026561.1
634	EVM0015900.1;EVM0018831.1;EVM0023463.1
635	EVM0016455.1;EVM0017613.1;EVM0020901.1
636	EVM0004389.2;EVM0005584.1;EVM0009361.1;EVM0014817.1;EVM0016214.1
637	EVM0005658.1;EVM0014302.1;EVM0021217.1;EVM0025720.1
638	EVM0004006.1;EVM0009853.1;EVM0022860.1;EVM0023640.1
639	EVM0002005.1;EVM0004134.1;EVM0005981.1;EVM0006055.1;EVM0006877.1;EVM0016199.1;EVM0025516.1;EVM0027319.1;EVM0027916.1
640	EVM0007923.1;EVM0014143.1;EVM0020397.1;EVM0029054.1
641	EVM0015686.1;EVM0017710.1;EVM0025066.1;EVM0028142.1
642	EVM0001888.1;EVM0013289.1;EVM0013432.1;EVM0024045.1
643	EVM0003814.1;EVM0011197.1;EVM0015467.1;EVM0016471.1;EVM0019050.1;EVM0024190.1;EVM0024792.1
645	EVM0009457.1;EVM0011833.1;EVM0019939.1;EVM0027588.1;EVM0028930.1
646	EVM0000235.1;EVM0011053.1;EVM0015889.1
647	EVM0009211.1;EVM0010448.1;EVM0028387.1
648	EVM0005457.1;EVM0009381.1;EVM0013112.1;EVM0026781.1
649	EVM0003734.1;EVM0015604.1;EVM0020682.1;EVM0022948.1;EVM0027323.1
650	EVM0001933.1;EVM0005286.1;EVM0008016.1;EVM0009925.1;EVM0014906.1;EVM0019886.1;EVM0028034.1
651	EVM0000014.1;EVM0000281.1;EVM0005271.1;EVM0005293.1;EVM0007981.1;EVM0008541.1;EVM0008735.1;EVM0009794.1;EVM0010473.1;EVM0011423.1;EVM0012650.1;EVM0023853.1;EVM0024541.1;EVM0024591.1;EVM0027490.1
652	EVM0005039.1;EVM0013250.1
653	EVM0002471.1;EVM0004037.1;EVM0009676.1;EVM0017153.1;EVM0018202.1;EVM0021339.1;EVM0021779.1
654	EVM0003325.1;EVM0016095.1;EVM0020066.1
655	EVM0022480.1
656	EVM0015942.1;EVM0026543.1
657	EVM0018979.1;EVM0022267.1;EVM0023883.1
658	EVM0007337.1;EVM0020173.1;EVM0026676.1
659	EVM0003588.2;EVM0004275.1;EVM0010832.1
660	EVM0002590.1;EVM0004969.1;EVM0006473.1;EVM0007984.1;EVM0011132.1;EVM0012833.1;EVM0014966.1;EVM0015718.1;EVM0017951.1;EVM0018047.1;EVM0022723.1;EVM0023893.1
661	EVM0011033.1;EVM0021878.1;EVM0022719.1
662	EVM0001575.1;EVM0001708.1;EVM0007921.1;EVM0009045.1;EVM0010236.1;EVM0017159.1;EVM0018763.1;EVM0019383.1;EVM0022715.1
664	EVM0001193.1;EVM0003923.1;EVM0009863.1;EVM0010677.1;EVM0016883.1;EVM0021965.1;EVM0022742.1;EVM0024126.1;EVM0027181.1
665	EVM0002676.1;EVM0007211.1;EVM0016459.1
666	EVM0000697.1;EVM0012869.1;EVM0017798.1;EVM0022193.1;EVM0026937.1
667	EVM0012967.1;EVM0015045.1;EVM0026685.2
668	EVM0002783.1;EVM0011786.1;EVM0014196.1
669	EVM0003124.1;EVM0003530.1;EVM0024640.1;EVM0029005.1
670	EVM0004125.1;EVM0007614.1;EVM0012025.1;EVM0014790.1;EVM0018119.1;EVM0019699.1;EVM0019890.1;EVM0023388.1
671	EVM0010157.1;EVM0010532.1;EVM0011514.1;EVM0018882.1;EVM0027121.1;EVM0028016.1;EVM0028641.1
672	EVM0000382.1;EVM0005614.1;EVM0009580.1;EVM0018499.1;EVM0023219.1;EVM0024581.1;EVM0025764.1;EVM0025766.1;EVM0027042.1
673	EVM0008334.1;EVM0014119.1;EVM0016721.1;EVM0026605.1;EVM0028572.1
675	EVM0000011.1;EVM0003188.1;EVM0005159.1;EVM0012775.1;EVM0025411.1;EVM0027941.1
676	EVM0000869.1;EVM0002061.1;EVM0003823.1;EVM0003970.1;EVM0004094.1;EVM0008179.1;EVM0008203.1;EVM0008658.1;EVM0008734.1;EVM0010054.1;EVM0010899.1;EVM0011574.1;EVM0012958.1;EVM0022858.1;EVM0023074.1;EVM0024645.1;EVM0026780.1;EVM0027997.1
677	EVM0000936.1;EVM0008970.1
678	EVM0002381.1;EVM0003282.1
679	EVM0000354.1;EVM0004451.1;EVM0027819.1;EVM0028625.1
680	EVM0014972.1;EVM0015449.1;EVM0018006.1
681	EVM0005900.1;EVM0007750.1;EVM0020420.1;EVM0027333.1;EVM0027737.1
682	EVM0006387.1;EVM0008630.1;EVM0016334.1
683	EVM0001929.1;EVM0007140.1;EVM0017509.1;EVM0019941.1;EVM0022630.1
684	EVM0002210.1;EVM0005931.1;EVM0026638.1
685	EVM0000666.1;EVM0002655.1;EVM0002718.1;EVM0008331.1;EVM0014661.1;EVM0018263.1;EVM0024742.1;EVM0024822.1;EVM0025660.1;EVM0026497.1
686	EVM0023336.1
688	EVM0007844.1;EVM0008812.1;EVM0009797.1;EVM0010525.1;EVM0010536.1;EVM0015638.1;EVM0018394.1;EVM0019021.1;EVM0022437.1;EVM0024609.1
689	EVM0007765.1;EVM0014102.1;EVM0019262.1;EVM0024703.1;EVM0024994.1
690	EVM0002422.1;EVM0002752.1;EVM0008661.1;EVM0016664.1;EVM0025305.1;EVM0026080.1
691	EVM0006635.1;EVM0013382.1;EVM0018425.1;EVM0026658.1
692	EVM0006281.1;EVM0015226.1;EVM0018564.1
693	EVM0000533.1;EVM0004194.1;EVM0005169.1;EVM0020280.1
694	EVM0004630.1;EVM0012706.1;EVM0016266.1;EVM0016900.1;EVM0024969.1
695	EVM0000437.1;EVM0002726.1;EVM0005865.1;EVM0005966.1;EVM0006289.1;EVM0011591.1;EVM0013196.1;EVM0016152.1;EVM0022527.1
696	EVM0018040.1;EVM0018076.1;EVM0024250.1;EVM0024464.1
697	EVM0013168.1;EVM0018390.1;EVM0019130.1;EVM0025403.1
700	EVM0001152.1;EVM0014696.1;EVM0014715.1
701	EVM0003002.1;EVM0022399.1
702	EVM0002179.1;EVM0008370.1;EVM0025624.1
703	EVM0004878.1;EVM0024622.1;EVM0027166.1
704	EVM0006206.1;EVM0019255.1
705	EVM0008864.1;EVM0017325.1;EVM0022609.1;EVM0027475.1
706	EVM0001618.1;EVM0008290.1;EVM0027814.1
707	EVM0011883.2;EVM0027112.1;EVM0027450.1
708	EVM0001274.1;EVM0008773.1;EVM0014016.1
710	EVM0000928.1;EVM0003930.1;EVM0018077.2
711	EVM0003516.1;EVM0007922.1;EVM0014614.1
713	EVM0000175.1;EVM0017139.1;EVM0024340.1;EVM0024901.1;EVM0026233.1
714	EVM0003584.1;EVM0028892.1
715	EVM0008726.1;EVM0013031.1;EVM0015967.1;EVM0026159.1
716	EVM0004100.2;EVM0005337.1;EVM0028536.1
717	EVM0013680.1;EVM0017635.1;EVM0022484.1;EVM0022667.1
718	EVM0015934.1;EVM0017706.3;EVM0019728.1;EVM0025013.1
719	EVM0000630.1;EVM0013138.1;EVM0017116.1;EVM0017138.1
720	EVM0017883.1;EVM0018772.1
721	EVM0018597.1;EVM0024686.1
722	EVM0002796.1;EVM0003881.1;EVM0005655.1
723	EVM0006653.1;EVM0014226.1;EVM0015010.1;EVM0015629.1
724	EVM0001679.1;EVM0017647.1;EVM0027692.1
725	EVM0002316.1;EVM0006800.1;EVM0008376.1;EVM0021019.1;EVM0021180.1;EVM0026192.1
726	EVM0001816.1;EVM0003402.1;EVM0009777.1;EVM0026342.1
727	EVM0007037.1;EVM0007201.1;EVM0009114.1
728	EVM0015683.1;EVM0017471.1;EVM0023015.1
729	EVM0011984.1;EVM0012079.1;EVM0027069.1
730	EVM0001868.1;EVM0004123.1;EVM0020356.1
731	EVM0005856.1;EVM0016060.1;EVM0016454.1;EVM0023453.1
732	EVM0000173.1;EVM0003354.1;EVM0011001.1;EVM0012914.1
733	EVM0015842.1;EVM0018982.1;EVM0025165.1;EVM0028443.1
734	EVM0004075.1;EVM0025032.1
735	EVM0009956.1;EVM0016126.1;EVM0019316.1;EVM0021754.1
736	EVM0011263.1;EVM0028958.1
737	EVM0008240.1;EVM0008397.1;EVM0012171.1;EVM0012439.1;EVM0012889.1;EVM0014393.1;EVM0016643.1;EVM0017796.1;EVM0020239.1;EVM0021762.1;EVM0028754.1
738	EVM0002409.1;EVM0003154.1;EVM0006176.1;EVM0010112.1;EVM0010550.1;EVM0015949.1;EVM0016239.1;EVM0027396.1
739	EVM0006678.1;EVM0010355.1;EVM0011405.1;EVM0014234.1;EVM0017980.1;EVM0025376.1
740	EVM0002701.1;EVM0006089.1;EVM0007734.1;EVM0011481.1;EVM0014095.1;EVM0019612.1;EVM0019970.1;EVM0025327.1;EVM0027393.1
741	EVM0004595.1;EVM0007462.1;EVM0008776.1;EVM0011332.1;EVM0014964.1;EVM0018984.1;EVM0025370.1
742	EVM0026594.1;EVM0027212.1
743	EVM0005478.1;EVM0011506.1;EVM0015872.1
744	EVM0013023.1;EVM0019146.1
745	EVM0016054.1;EVM0025450.1;EVM0028845.1
746	EVM0007102.1;EVM0019435.1
747	EVM0008367.1;EVM0010410.1;EVM0027688.1
748	EVM0012709.1;EVM0015869.1;EVM0018950.1
749	EVM0003192.1;EVM0006912.1;EVM0010185.1;EVM0014325.1;EVM0018551.1
750	EVM0000537.1;EVM0003134.1;EVM0012919.2;EVM0016094.1;EVM0019340.1;EVM0021410.1
751	EVM0000115.1;EVM0002059.1;EVM0002213.1;EVM0002713.1;EVM0006367.1;EVM0009453.1;EVM0010700.1;EVM0010744.1;EVM0011706.1;EVM0014992.1;EVM0020371.1;EVM0023428.1;EVM0025020.1
752	EVM0002876.1;EVM0010590.1;EVM0012598.1;EVM0017680.1;EVM0020833.1;EVM0023341.1;EVM0025560.1;EVM0027354.1
753	EVM0004722.1;EVM0018386.1;EVM0020159.1
754	EVM0002615.1;EVM0005776.1;EVM0008181.1
755	EVM0004744.1;EVM0017850.1;EVM0025231.1;EVM0026412.1
756	EVM0004024.1;EVM0004331.1;EVM0010034.1;EVM0019751.1;EVM0021009.1;EVM0022430.1;EVM0022694.1;EVM0023294.1;EVM0028272.1
757	EVM0005174.1;EVM0017882.1
758	EVM0004964.1;EVM0005959.1;EVM0011498.1;EVM0014358.1;EVM0015673.1;EVM0018968.1;EVM0019603.1;EVM0020172.1;EVM0021428.1;EVM0026330.1
759	EVM0005827.1;EVM0006005.1;EVM0010595.1;EVM0011529.1;EVM0021077.1
760	EVM0002292.1;EVM0009011.1;EVM0011090.1;EVM0015015.1;EVM0016525.1;EVM0018298.1;EVM0018923.1;EVM0020434.1;EVM0028439.1
761	EVM0015955.1;EVM0017961.1;EVM0018239.1;EVM0027052.1
762	EVM0000463.1;EVM0000807.1;EVM0005507.1;EVM0010399.1;EVM0018788.1;EVM0019120.1;EVM0025413.1
764	EVM0011537.1;EVM0023881.2
765	EVM0004129.1;EVM0016384.1
766	EVM0022700.1;EVM0023238.1
767	EVM0007173.1;EVM0023148.1
768	EVM0006162.1;EVM0008002.1;EVM0018965.1
769	EVM0004843.1;EVM0009998.1;EVM0012607.1;EVM0024718.1;EVM0026274.1
770	EVM0007773.1;EVM0009778.1;EVM0012937.1;EVM0018897.1;EVM0023549.1;EVM0024515.1;EVM0027039.1
771	EVM0001722.1;EVM0002525.1;EVM0023185.1;EVM0023414.1;EVM0026420.1
772	EVM0009286.1;EVM0022418.1
773	EVM0000833.1;EVM0012510.1;EVM0020863.1
775	EVM0004529.1;EVM0012431.1;EVM0014126.1;EVM0015007.1;EVM0021031.1
776	EVM0008419.1;EVM0013714.1;EVM0017082.1;EVM0027762.2;EVM0028505.1
777	EVM0005938.1;EVM0020328.1
778	EVM0000493.1;EVM0009873.1;EVM0013577.1;EVM0014241.1;EVM0021877.1;EVM0029021.1
779	EVM0000341.1;EVM0007816.1;EVM0007869.1;EVM0025482.1
780	EVM0001829.1;EVM0001861.1;EVM0003426.1;EVM0016775.1;EVM0018701.1
781	EVM0001330.1;EVM0001517.1;EVM0010504.1;EVM0020278.1
782	EVM0015859.1
783	EVM0027485.1
784	EVM0005071.2;EVM0007333.1;EVM0009575.1
785	EVM0006363.1;EVM0008434.1;EVM0012724.1;EVM0015319.1;EVM0022756.1;EVM0023239.1;EVM0024870.1;EVM0025149.1
786	EVM0007085.1;EVM0015896.1
787	EVM0000957.1;EVM0015651.1;EVM0016076.1
788	EVM0004076.1;EVM0007325.1;EVM0018428.1;EVM0018657.1
789	EVM0006401.1;EVM0009276.1;EVM0009635.1;EVM0011201.1;EVM0018364.1;EVM0027742.1
790	EVM0008249.1;EVM0015197.1;EVM0024828.1;EVM0025941.1;EVM0027584.1
791	EVM0004417.1
792	EVM0024287.1
793	EVM0005686.1;EVM0012880.1;EVM0022730.1;EVM0024409.1
794	EVM0005552.1;EVM0009254.1;EVM0009407.1
795	EVM0013448.1;EVM0018240.1;EVM0018667.1;EVM0022251.1
796	EVM0011058.1;EVM0027520.2
797	EVM0000257.1;EVM0001946.1;EVM0007777.1;EVM0010763.1;EVM0014968.1
798	EVM0007009.1;EVM0012413.1;EVM0028487.1
799	EVM0005844.1;EVM0018403.1
800	EVM0017207.1;EVM0021380.1;EVM0028345.1
801	EVM0003688.1;EVM0010202.1;EVM0016999.1
802	EVM0011580.1;EVM0016066.1;EVM0021481.1;EVM0024400.1
803	EVM0005311.1;EVM0005719.1;EVM0007152.1;EVM0007671.1;EVM0012713.1;EVM0014823.1;EVM0025514.1
804	EVM0004166.1;EVM0014945.1;EVM0021071.1;EVM0027000.1
806	EVM0000539.1;EVM0008741.1;EVM0013006.1;EVM0018000.1
807	EVM0002012.1;EVM0011692.1;EVM0017608.1;EVM0019205.1
808	EVM0001187.1;EVM0002585.1;EVM0016005.1
809	EVM0002185.3;EVM0003125.1;EVM0010985.1
810	EVM0007932.1;EVM0021526.1
811	EVM0012376.1;EVM0016478.1;EVM0025526.1
812	EVM0002343.1;EVM0006349.1;EVM0011342.1;EVM0011764.1;EVM0020430.1;EVM0026031.1
813	EVM0003000.1;EVM0014246.1;EVM0016318.1;EVM0025882.1
814	EVM0002491.1;EVM0006887.1;EVM0019707.1;EVM0026646.1
815	EVM0006843.1;EVM0015801.1;EVM0016910.1;EVM0018058.1
816	EVM0017077.1;EVM0024245.1
817	EVM0010263.1;EVM0011895.1;EVM0022038.1
818	EVM0001095.1;EVM0010110.1;EVM0013412.1;EVM0018054.1;EVM0027426.1
819	EVM0005391.1;EVM0015984.1;EVM0028293.1
820	EVM0003419.1;EVM0017602.1
822	EVM0001733.1;EVM0005488.1;EVM0016062.1;EVM0025630.1
823	EVM0001782.1;EVM0011928.1;EVM0019760.1;EVM0020162.1
824	EVM0010132.1;EVM0012081.1;EVM0021502.1;EVM0027060.1
825	EVM0009324.1;EVM0019630.1;EVM0019907.1;EVM0024651.1
826	EVM0009159.1;EVM0012048.1;EVM0017864.1;EVM0026633.1
827	EVM0002683.1
828	EVM0008867.1;EVM0015860.1;EVM0023250.1
829	EVM0011893.1;EVM0020409.1;EVM0024783.1
830	EVM0006572.1
831	EVM0018258.1;EVM0025128.1
832	EVM0017435.1;EVM0023922.1;EVM0025683.2
833	EVM0014360.1;EVM0020398.1;EVM0023014.1
834	EVM0012947.1;EVM0013041.1;EVM0013835.1;EVM0015018.2
835	EVM0006834.1;EVM0019521.1;EVM0023615.1;EVM0023782.1
836	EVM0000822.1;EVM0004615.1;EVM0006415.1
837	EVM0005817.1;EVM0007231.3;EVM0018316.1;EVM0028455.3
838	EVM0010225.1;EVM0025104.1;EVM0028675.1
839	EVM0002093.1;EVM0012440.1;EVM0015231.1;EVM0023919.1
840	EVM0006538.1;EVM0016476.1
841	EVM0006468.1;EVM0017195.1
842	EVM0000258.1;EVM0007992.1;EVM0008161.1;EVM0024662.1
843	EVM0011147.1;EVM0012654.1;EVM0021417.1
844	EVM0022517.1;EVM0023750.1;EVM0027839.1
846	EVM0003179.1;EVM0022377.1;EVM0022542.1;EVM0022563.1
847	EVM0002604.1;EVM0005446.1;EVM0006292.1;EVM0018696.1
848	EVM0004003.1;EVM0010013.1;EVM0015816.1
849	EVM0000635.1;EVM0005736.1
850	EVM0010568.1;EVM0022179.1;EVM0022691.2
851	EVM0003711.2;EVM0007621.1;EVM0018539.1;EVM0027673.1;EVM0028677.1
852	EVM0011140.1;EVM0029068.1
853	EVM0000061.1;EVM0007070.1;EVM0018876.1
854	EVM0002600.1;EVM0016610.1;EVM0024263.1
855	EVM0003559.1;EVM0028191.1
856	EVM0000894.1;EVM0001020.1;EVM0017349.1;EVM0019433.1;EVM0022465.1;EVM0025700.1
857	EVM0000052.1;EVM0002995.1;EVM0026618.1
858	EVM0000068.1;EVM0010900.1;EVM0011350.1;EVM0011607.1;EVM0014819.1;EVM0014902.1;EVM0024148.1
859	EVM0007244.1;EVM0027004.1
860	EVM0014225.1;EVM0025498.1
861	EVM0002805.1;EVM0005618.1;EVM0022276.1;EVM0024875.1;EVM0025185.1
862	EVM0007033.1;EVM0012314.1;EVM0012656.1
863	EVM0003067.1;EVM0003184.1;EVM0026504.1
864	EVM0000751.1;EVM0007188.1;EVM0010371.1;EVM0013159.1;EVM0017164.1;EVM0017531.1;EVM0023057.1
865	EVM0016740.1;EVM0019353.1;EVM0020267.1
866	EVM0005248.1;EVM0006717.2;EVM0022693.1
867	EVM0007681.1;EVM0020063.1
869	EVM0003824.1;EVM0009282.1
870	EVM0019461.1;EVM0020929.1;EVM0022273.1;EVM0026026.1;EVM0026537.1
871	EVM0006622.1;EVM0011522.1;EVM0011749.1
872	EVM0023673.1;EVM0025148.1
873	EVM0007792.1;EVM0017175.1;EVM0027880.3
874	EVM0006351.1;EVM0020536.1;EVM0022416.1
875	EVM0005121.1;EVM0005393.1;EVM0006161.1;EVM0012489.1;EVM0015458.1
876	EVM0005381.1;EVM0007273.4;EVM0024185.1
877	EVM0004103.1;EVM0017170.1;EVM0020481.1;EVM0027253.1
878	EVM0013586.1;EVM0024905.1;EVM0026510.1
879	EVM0010773.1;EVM0026491.1
880	EVM0005595.1;EVM0011079.1;EVM0011729.1;EVM0018742.1
881	EVM0013747.1;EVM0019807.1;EVM0021976.1
882	EVM0001017.1;EVM0006920.1;EVM0014467.1;EVM0022603.1
884	EVM0008077.1;EVM0020488.1
885	EVM0009221.2;EVM0009705.1;EVM0028354.1
886	EVM0011952.1;EVM0014110.1
887	EVM0003968.1;EVM0004585.1;EVM0005810.1;EVM0010163.1;EVM0024269.1;EVM0028695.1
888	EVM0000811.1;EVM0015340.1;EVM0017069.1;EVM0022710.1
889	EVM0019127.1
890	EVM0001115.1;EVM0002745.1;EVM0004544.1;EVM0006682.1;EVM0009708.1;EVM0010660.1;EVM0011065.1
891	EVM0001629.1;EVM0006890.1;EVM0010062.1;EVM0018052.1;EVM0024392.1;EVM0028759.1
892	EVM0024497.1;EVM0024715.1
893	EVM0000446.1;EVM0006618.1;EVM0012111.1
894	EVM0008232.1
895	EVM0002090.1;EVM0007562.1;EVM0025270.1;EVM0025558.1
896	EVM0001576.1;EVM0003825.1;EVM0005602.1;EVM0009531.1;EVM0011781.1;EVM0020737.1;EVM0026288.1
897	EVM0018136.1;EVM0025650.1
898	EVM0008040.1;EVM0011429.1
899	EVM0002076.1;EVM0002301.1;EVM0005833.1;EVM0010517.1;EVM0011909.1;EVM0011939.1;EVM0015364.1;EVM0019713.1;EVM0025153.1
900	EVM0022338.1
901	EVM0002242.1;EVM0006908.1;EVM0024701.1
902	EVM0013805.1;EVM0021867.1;EVM0025167.1
903	EVM0000783.1;EVM0004903.1;EVM0012230.1;EVM0013255.1;EVM0027703.1
904	EVM0010741.1;EVM0015421.1
905	EVM0009805.1;EVM0017527.1
906	EVM0001157.1;EVM0023026.1
907	EVM0001992.2
908	EVM0005985.1;EVM0025176.1;EVM0026811.1
909	EVM0017011.1;EVM0023669.1
910	EVM0001867.1;EVM0013758.1;EVM0019801.1;EVM0027444.1
911	EVM0003735.1;EVM0010406.1;EVM0028448.1
912	EVM0004873.1;EVM0019849.1
913	EVM0005330.1;EVM0009473.1;EVM0010255.1;EVM0028398.1
914	EVM0016959.1;EVM0018665.1;EVM0023298.1
915	EVM0012727.1;EVM0013095.1;EVM0019937.1
916	EVM0023762.1;EVM0028655.1
917	EVM0002287.1;EVM0010314.1;EVM0011098.1;EVM0023906.1
918	EVM0001604.1;EVM0010022.1;EVM0016069.1;EVM0018746.1
919	EVM0006894.1;EVM0017918.1;EVM0028228.1
920	EVM0002807.1;EVM0005567.1;EVM0013992.1;EVM0025218.2
922	EVM0007237.1;EVM0011113.1;EVM0024205.2;EVM0026966.1
923	EVM0004456.1;EVM0017511.1;EVM0017588.1
924	EVM0004223.1;EVM0011230.1
925	EVM0005088.1;EVM0006734.1;EVM0009629.1;EVM0013884.1;EVM0019160.1;EVM0028026.1
926	EVM0001459.1;EVM0002469.1;EVM0003237.1;EVM0004588.1;EVM0006429.1;EVM0011715.1;EVM0013082.1;EVM0013894.1;EVM0018085.1;EVM0019684.1;EVM0021317.1
927	EVM0006968.1;EVM0008414.1;EVM0008613.1;EVM0016546.1;EVM0020585.1;EVM0025767.1
928	EVM0002168.1;EVM0005429.1;EVM0028084.1
930	EVM0005206.1;EVM0019256.1
931	EVM0003317.1;EVM0015983.1;EVM0025505.1
932	EVM0002304.1;EVM0017888.1;EVM0026189.1
933	EVM0017280.1;EVM0027719.1
934	EVM0005199.1;EVM0008270.1;EVM0020569.1
935	EVM0012444.1;EVM0026567.1;EVM0027595.1
936	EVM0017867.1;EVM0022547.1;EVM0028908.1
937	EVM0018819.1;EVM0024031.1;EVM0025212.3
938	EVM0007365.1;EVM0008447.1;EVM0019438.1
939	EVM0018452.1;EVM0020654.1
940	EVM0010512.1;EVM0010576.1
941	EVM0005520.1
942	EVM0010969.1
943	EVM0006240.1;EVM0015222.1;EVM0017927.1
944	EVM0012377.1;EVM0024282.1;EVM0028020.1
945	EVM0001166.1;EVM0001541.1;EVM0024721.1
946	EVM0002602.1;EVM0003022.1;EVM0013458.1
947	EVM0002859.1;EVM0005359.1;EVM0009816.1;EVM0020109.1;EVM0025025.1
948	EVM0002909.1;EVM0004576.1;EVM0020757.1;EVM0027614.1
949	EVM0001528.1;EVM0001688.1;EVM0003266.1;EVM0005272.1;EVM0010433.1;EVM0018271.1;EVM0024311.1;EVM0026117.1
950	EVM0000562.1;EVM0002786.1;EVM0007048.1;EVM0012434.1;EVM0014403.1;EVM0021313.1;EVM0026665.1
951	EVM0000218.1;EVM0014409.1;EVM0016692.1;EVM0018232.1;EVM0018447.1;EVM0021001.1
952	EVM0003900.1;EVM0009377.1;EVM0013116.1;EVM0016907.1;EVM0019762.1;EVM0020692.1;EVM0023124.1
953	EVM0002608.1
954	EVM0000780.1;EVM0015617.1;EVM0021336.1
955	EVM0016978.1;EVM0019671.1
956	EVM0002143.1;EVM0005437.1;EVM0009362.1;EVM0027569.1
957	EVM0020599.1;EVM0020918.1
958	EVM0000371.1;EVM0017086.1
959	EVM0008231.1;EVM0026197.1
960	EVM0009262.1;EVM0010330.1;EVM0015950.1
961	EVM0002572.1;EVM0011864.1;EVM0012813.1;EVM0013048.1;EVM0027523.1;EVM0027661.1
962	EVM0007975.1;EVM0022608.1;EVM0028842.1
963	EVM0001661.1;EVM0004269.1;EVM0009739.1;EVM0011162.1;EVM0017249.1;EVM0020549.1;EVM0021974.1;EVM0026338.1;EVM0026838.1;EVM0027763.1;EVM0027823.1
964	EVM0002297.1;EVM0021785.1;EVM0028433.1
965	EVM0002390.1;EVM0009850.1
966	EVM0004632.1;EVM0015858.1;EVM0016840.1;EVM0020650.1
967	EVM0004891.1;EVM0009979.1;EVM0012459.1;EVM0023877.1
968	EVM0019269.1;EVM0020064.1
969	EVM0028411.1
971	EVM0002274.1;EVM0010017.1;EVM0015953.1
972	EVM0000485.1;EVM0011024.1;EVM0011083.1;EVM0014875.1;EVM0016658.1;EVM0017719.1;EVM0021025.1;EVM0026919.2
973	EVM0002872.1;EVM0019489.1;EVM0027592.1
974	EVM0023555.1;EVM0028049.1
975	EVM0006115.1;EVM0011099.1;EVM0012367.1;EVM0027931.1
976	EVM0009701.1;EVM0015631.1;EVM0018784.1;EVM0022225.1;EVM0022662.1;EVM0026219.1;EVM0028033.1
977	EVM0023715.1
978	EVM0000522.6;EVM0007265.1;EVM0019266.1
979	EVM0002199.1;EVM0010966.1;EVM0022676.1
980	EVM0013485.1;EVM0015891.1;EVM0018201.1;EVM0019049.1;EVM0028137.1
981	EVM0005050.1;EVM0005463.1;EVM0010843.1;EVM0011908.1
982	EVM0010761.1;EVM0019900.1
983	EVM0022462.1
984	EVM0001830.1;EVM0003226.1;EVM0003333.1;EVM0006191.1;EVM0019371.1;EVM0022252.1
985	EVM0025438.1
986	EVM0004189.1;EVM0015906.1;EVM0021198.2
987	EVM0017743.1;EVM0024284.1;EVM0026995.1
988	EVM0002516.1;EVM0023567.1;EVM0024382.1;EVM0027785.1
989	EVM0008131.1;EVM0015337.1;EVM0018568.1
990	EVM0019061.1;EVM0020800.1;EVM0027281.1
991	EVM0014765.1
992	EVM0001790.1;EVM0010818.1;EVM0023275.1
993	EVM0005273.1;EVM0008626.1;EVM0021533.1;EVM0025946.1;EVM0026913.1
994	EVM0007486.1;EVM0022602.1
995	EVM0008033.1;EVM0011655.1;EVM0013322.1
996	EVM0000483.1;EVM0019597.1
998	EVM0000278.1;EVM0020389.1
999	EVM0007696.1
1000	EVM0005901.1;EVM0009104.1;EVM0020846.1
1001	EVM0008847.1;EVM0020835.1
1002	EVM0012201.1;EVM0012955.1
1003	EVM0010240.1;EVM0012811.1;EVM0014269.1;EVM0018178.1
1004	EVM0000489.1;EVM0003147.1;EVM0011272.1;EVM0011707.1;EVM0019277.1;EVM0019880.1;EVM0026996.1
1005	EVM0011164.1;EVM0022652.1;EVM0025751.1
1006	EVM0002466.1;EVM0007760.1
1007	EVM0009321.1;EVM0011142.1;EVM0011368.1;EVM0021406.1;EVM0027664.1;EVM0028252.1
1008	EVM0003412.1;EVM0008962.1;EVM0012679.1;EVM0013426.1;EVM0014342.1;EVM0022587.1
1009	EVM0007176.1;EVM0026021.1
1010	EVM0001871.1;EVM0002496.1;EVM0021033.1;EVM0028295.1
1011	EVM0008697.1;EVM0009447.1;EVM0010466.1;EVM0027216.1
1012	EVM0013860.1;EVM0021644.1;EVM0027833.1
1013	EVM0001321.1;EVM0018640.1;EVM0024316.1;EVM0028128.1
1014	EVM0000154.1;EVM0017723.1;EVM0018197.1
1015	EVM0004861.1;EVM0016483.1
1016	EVM0000851.1;EVM0026902.1
1017	EVM0004925.1;EVM0006993.1;EVM0020431.1
1018	EVM0003006.1;EVM0005731.1;EVM0013693.1;EVM0016902.1;EVM0028777.1
1019	EVM0003700.1;EVM0014640.1;EVM0018875.1;EVM0025429.1
1020	EVM0001880.1;EVM0023757.1
1021	EVM0002523.1;EVM0007938.1;EVM0009793.1;EVM0020223.1;EVM0020298.1;EVM0027672.1
1022	EVM0002344.1;EVM0015190.1;EVM0015402.1;EVM0020575.1;EVM0028772.1
1023	EVM0025241.1;EVM0026684.1
1024	EVM0023730.1
1025	EVM0013232.1;EVM0027150.1
1026	EVM0004064.1;EVM0010978.1
1027	EVM0000829.1;EVM0005444.1;EVM0011654.1
1028	EVM0002068.1;EVM0012362.1
1029	EVM0002444.1;EVM0012495.1
1030	EVM0019847.1;EVM0026550.1
1031	EVM0009137.1
1032	EVM0002946.1;EVM0019052.1;EVM0025423.1
1033	EVM0000419.1;EVM0001226.1;EVM0001375.1;EVM0002016.1;EVM0003795.1;EVM0007611.1;EVM0010087.1;EVM0010328.1;EVM0015574.1;EVM0017678.1;EVM0022838.1
1034	EVM0007444.1;EVM0007793.1;EVM0009699.1
1035	EVM0010802.1;EVM0023660.1;EVM0025749.1;EVM0028727.1
1036	EVM0010797.1;EVM0012831.1;EVM0016145.1
1037	EVM0015111.1;EVM0024210.1;EVM0024365.1
1038	EVM0003585.1
1040	EVM0005759.1;EVM0024846.1;EVM0025673.1;EVM0028269.1
1041	EVM0007459.1;EVM0022991.1
1042	EVM0012223.1;EVM0014932.1;EVM0017991.1;EVM0026001.1;EVM0027893.1
1043	EVM0000765.1;EVM0027411.1;EVM0028038.1
1044	EVM0000704.1;EVM0002550.1;EVM0004325.1;EVM0006080.1;EVM0011461.1;EVM0016470.1;EVM0018079.1;EVM0019730.1;EVM0023227.1
1045	EVM0004347.1;EVM0009044.1;EVM0013287.1;EVM0018962.1;EVM0019186.1
1046	EVM0006514.1;EVM0011682.1;EVM0015572.1;EVM0017868.1;EVM0019571.1
1047	EVM0001632.1;EVM0006457.1;EVM0019273.1;EVM0022795.1;EVM0023487.1;EVM0023929.2
1049	EVM0020794.1;EVM0025222.1
1051	EVM0005870.1;EVM0012151.1;EVM0014652.1;EVM0021389.1
1052	EVM0005215.1;EVM0019930.1
1053	EVM0012083.1;EVM0012521.1;EVM0019406.1
1054	EVM0010035.1;EVM0016219.1
1055	EVM0002277.1;EVM0008919.1;EVM0011827.1;EVM0017838.1
1056	EVM0005270.1;EVM0007073.1;EVM0007664.1;EVM0011530.1
1057	EVM0021018.1;EVM0021713.1
1058	EVM0007931.1;EVM0016717.1;EVM0023797.1
1059	EVM0002883.1;EVM0004226.1;EVM0009484.1;EVM0017089.1
1060	EVM0004461.1;EVM0006127.1;EVM0012822.1
1061	EVM0004910.1;EVM0010098.1;EVM0028676.1
1062	EVM0005583.1
1063	EVM0000621.1;EVM0000873.1;EVM0001823.1;EVM0010868.1;EVM0014094.1;EVM0021047.1;EVM0025045.1
1064	EVM0007475.1;EVM0026495.1
1065	EVM0003065.1;EVM0005030.1;EVM0005294.1;EVM0014308.1;EVM0019303.1;EVM0023466.1;EVM0024111.1;EVM0024181.1;EVM0025452.1;EVM0026172.1
1066	EVM0016923.1
1068	EVM0006231.1;EVM0017885.1
1070	EVM0008013.1;EVM0022129.1
1071	EVM0000660.1;EVM0009740.1;EVM0013825.1;EVM0023798.1;EVM0027089.1
1072	EVM0002505.1;EVM0007544.1;EVM0023878.1
1073	EVM0015609.1
1074	EVM0001486.1;EVM0003315.1;EVM0003558.1;EVM0013045.1;EVM0022726.1;EVM0026212.1
1075	EVM0006074.1;EVM0007638.1;EVM0013228.1;EVM0026726.1
1076	EVM0002739.1;EVM0005703.1;EVM0015412.1
1077	EVM0001093.1;EVM0020579.1
1078	EVM0005020.1;EVM0011959.1;EVM0026501.1
1079	EVM0003924.1;EVM0017217.1;EVM0024669.1
1080	EVM0004764.1;EVM0016443.1;EVM0016691.1;EVM0023049.1
1081	EVM0016495.1;EVM0025017.1
1082	EVM0019846.1;EVM0025643.1;EVM0026067.1
1083	EVM0023028.1
1084	EVM0003432.1;EVM0013972.1;EVM0018371.1;EVM0019853.1
1085	EVM0004092.1;EVM0018932.1;EVM0022317.1;EVM0023206.1
1086	EVM0000958.1;EVM0002251.1;EVM0002727.1;EVM0026442.3
1087	EVM0000569.1;EVM0019038.1;EVM0021452.1;EVM0022508.1
1088	EVM0002261.1;EVM0007718.1
1089	EVM0000223.1;EVM0000524.1;EVM0009839.1;EVM0019217.1
1090	EVM0001959.1;EVM0005203.1;EVM0005840.1;EVM0006683.1;EVM0010200.1;EVM0018500.1;EVM0022749.1;EVM0026865.1;EVM0028276.1
1091	EVM0000736.1;EVM0010820.1
1092	EVM0002421.1;EVM0009919.1;EVM0011854.1;EVM0012855.1;EVM0028421.1
1094	EVM0009524.1;EVM0012331.1
1095	EVM0013930.1;EVM0021104.1;EVM0025590.1
1096	EVM0002711.1;EVM0004290.1;EVM0025847.1
1097	EVM0000070.1;EVM0002121.1;EVM0011623.1;EVM0026888.1;EVM0027792.1
1098	EVM0009402.1;EVM0016815.1;EVM0028017.1
1099	EVM0000243.1;EVM0002432.1;EVM0027545.1
1100	EVM0024381.1;EVM0025591.1
1101	EVM0002154.1;EVM0004696.2
1102	EVM0020665.1;EVM0023259.1;EVM0025612.1;EVM0026268.1
1103	EVM0016299.1;EVM0028607.1
1104	EVM0013523.1;EVM0020840.1;EVM0028307.1
1105	EVM0017084.1;EVM0026535.1;EVM0027073.1
1106	EVM0000224.1
1107	EVM0019427.1;EVM0022086.1
1108	EVM0003910.1;EVM0012498.1;EVM0012860.1;EVM0013200.1;EVM0013806.1;EVM0017036.1;EVM0026944.1
1109	EVM0009260.1
1110	EVM0003504.1;EVM0007182.1
1111	EVM0025760.1
1112	EVM0025895.1
1113	EVM0004822.1;EVM0015193.1;EVM0016302.1
1114	EVM0016314.1;EVM0022881.1
1116	EVM0010301.1;EVM0010385.1;EVM0022982.1;EVM0027215.1
1117	EVM0016530.1
1118	EVM0003624.1;EVM0003882.1;EVM0007538.1;EVM0024593.1
1120	EVM0001875.3;EVM0004961.1;EVM0006464.1;EVM0010752.1;EVM0017565.1;EVM0017605.1;EVM0026794.1;EVM0027386.1;EVM0027410.1
1123	EVM0003222.1;EVM0011367.1;EVM0017553.1
1124	EVM0008639.1;EVM0008958.1;EVM0014021.1;EVM0018507.1;EVM0024216.1
1125	EVM0019978.1
1126	EVM0002348.1;EVM0024881.1;EVM0024924.1
1127	EVM0026466.1
1128	EVM0008713.1;EVM0011121.1;EVM0027255.1
1130	EVM0005934.1;EVM0011271.1;EVM0014592.1;EVM0023749.1
1131	EVM0011381.1;EVM0013047.1;EVM0018972.1
1132	EVM0015141.1;EVM0021746.1
1133	EVM0000496.3;EVM0017442.1;EVM0018441.1
1134	EVM0021704.1;EVM0025432.1
1135	EVM0004476.1;EVM0013899.1
1136	EVM0003465.1;EVM0024499.1
1137	EVM0005100.1;EVM0014882.1;EVM0015025.3;EVM0025321.1
1138	EVM0003213.1;EVM0003425.1;EVM0003918.1;EVM0010459.1;EVM0011599.1;EVM0022123.1;EVM0024309.1;EVM0026352.1;EVM0027134.1
1139	EVM0011297.1;EVM0023163.1;EVM0028340.1
1140	EVM0002853.1
1141	EVM0001421.1;EVM0003733.1;EVM0013492.1;EVM0017131.1;EVM0024403.1;EVM0027547.1;EVM0027765.1
1142	EVM0000270.1;EVM0000690.1;EVM0015694.1
1143	EVM0002482.1;EVM0002908.1;EVM0014977.1;EVM0027821.1
1144	EVM0000468.1;EVM0002232.1;EVM0005002.1;EVM0006384.1;EVM0007393.1;EVM0009047.1;EVM0017646.1;EVM0022951.1
1145	EVM0008815.1;EVM0020323.1
1146	EVM0001509.1;EVM0002219.1;EVM0004777.1;EVM0009322.1;EVM0017935.1;EVM0021017.1
1147	EVM0003533.1;EVM0025114.1
1148	EVM0004258.1;EVM0006261.1;EVM0007647.1;EVM0008647.1;EVM0010168.1;EVM0011712.1;EVM0013133.1;EVM0014728.1;EVM0017298.1;EVM0017833.1;EVM0022232.1;EVM0023384.1;EVM0025633.1;EVM0026217.1;EVM0027477.1;EVM0028532.1
1149	EVM0009074.1;EVM0012019.1;EVM0012337.1;EVM0019788.1;EVM0025375.1
1150	EVM0007778.1;EVM0026433.1
1151	EVM0000709.1;EVM0009495.1;EVM0015633.1;EVM0019354.1;EVM0025015.1
1152	EVM0010223.1;EVM0018935.1;EVM0019449.1
1153	EVM0001305.1;EVM0001751.1;EVM0008111.1;EVM0013098.1
1154	EVM0003049.1;EVM0003644.1;EVM0007540.1;EVM0008777.1;EVM0010895.1;EVM0012828.1;EVM0021134.1;EVM0023809.1;EVM0024394.1
1156	EVM0000830.1;EVM0006771.1;EVM0015275.1
1158	EVM0003577.1;EVM0006136.1
1159	EVM0003510.1;EVM0009119.1;EVM0017576.1;EVM0021580.1;EVM0025983.1
1160	EVM0005146.1;EVM0015636.1
1161	EVM0004498.1;EVM0005842.1;EVM0010502.1;EVM0012352.1;EVM0022449.1;EVM0026710.1
1162	EVM0001609.1;EVM0003596.1;EVM0005815.1
1163	EVM0001983.1;EVM0002782.1
1164	EVM0000087.1;EVM0003843.1;EVM0009025.1;EVM0009893.1;EVM0022006.1;EVM0026643.1
1165	EVM0000338.1;EVM0028243.1
1166	EVM0008600.1;EVM0009533.1;EVM0027795.1
1167	EVM0003590.1;EVM0019079.1;EVM0021609.1
1168	EVM0004114.1;EVM0006522.1;EVM0008446.1;EVM0014363.1
1169	EVM0001840.1;EVM0003712.1
1170	EVM0006218.1;EVM0016799.1;EVM0022150.1
1171	EVM0004227.1;EVM0022260.1
1172	EVM0000882.1;EVM0010950.1;EVM0012739.1;EVM0021060.1;EVM0028622.1
1173	EVM0009599.1;EVM0022841.1
1174	EVM0021995.1;EVM0024186.1
1175	EVM0012373.1;EVM0023667.1;EVM0025062.1
1176	EVM0000909.1;EVM0020269.1
1177	EVM0005417.1;EVM0014712.1;EVM0017521.1
1179	EVM0001684.1;EVM0003867.1;EVM0007245.1;EVM0009023.1;EVM0010612.1;EVM0010692.1;EVM0013581.1;EVM0022529.1;EVM0026748.1;EVM0027197.1
1182	EVM0005555.1;EVM0018548.1
1183	EVM0005745.1;EVM0010373.1
1184	EVM0002234.1;EVM0002987.1;EVM0017100.1
1185	EVM0005430.1;EVM0006627.1;EVM0011642.1;EVM0014373.1;EVM0026713.1
1187	EVM0005853.1;EVM0012595.1;EVM0019981.1;EVM0020368.1
1188	EVM0011208.1;EVM0021569.1
1189	EVM0008387.2;EVM0011403.1
1190	EVM0006540.1;EVM0008844.1;EVM0009181.1
1191	EVM0003476.1;EVM0003668.1;EVM0011988.1
1192	EVM0001447.1;EVM0019829.1
1193	EVM0010016.1;EVM0023787.1
1194	EVM0001120.1;EVM0013333.1
1195	EVM0010683.1;EVM0016408.1;EVM0023796.1
1196	EVM0006239.1
1197	EVM0000759.1;EVM0020982.1;EVM0023061.1
1198	EVM0001465.1;EVM0007481.1
1199	EVM0000708.1;EVM0004321.1
1200	EVM0027513.1
1201	EVM0019320.1;EVM0021530.1
1202	EVM0028459.1
1203	EVM0017752.1;EVM0023358.1
1204	EVM0004506.1
1205	EVM0003260.1;EVM0005155.1;EVM0028025.1
1206	EVM0014488.1;EVM0026829.1
1207	EVM0018732.1;EVM0023924.1
1208	EVM0005800.1
1209	EVM0000805.1;EVM0002357.1;EVM0012976.1;EVM0020401.1
1210	EVM0009842.1;EVM0013204.1;EVM0014123.1;EVM0018736.1;EVM0023262.1
1211	EVM0004507.1;EVM0004733.1;EVM0005368.1;EVM0007504.1;EVM0011189.1;EVM0012529.1
1212	EVM0012643.1;EVM0022945.1;EVM0027540.1
1213	EVM0001159.1;EVM0006728.1;EVM0008184.1;EVM0009756.1;EVM0011426.1;EVM0023768.1
1215	EVM0009241.1;EVM0020621.1
1216	EVM0007224.1;EVM0014780.1;EVM0015904.1;EVM0019062.1;EVM0026076.1
1217	EVM0007817.1;EVM0007917.1
1218	EVM0001167.1;EVM0003861.1;EVM0009643.1;EVM0027921.1
1219	EVM0000357.1;EVM0025792.1
1220	EVM0014551.1;EVM0017586.1
1221	EVM0008311.1
1222	EVM0017526.1;EVM0021220.1
1223	EVM0000772.1;EVM0007044.1;EVM0008159.1
1225	EVM0001233.1;EVM0013378.1
1226	EVM0005115.1;EVM0016187.1;EVM0023131.1
1227	EVM0002641.1;EVM0021549.1;EVM0022904.1
1228	EVM0007757.1;EVM0009874.1
1229	EVM0004442.1;EVM0013626.1
1230	EVM0002490.1;EVM0010381.1;EVM0022392.1;EVM0026677.1
1231	EVM0000726.1;EVM0025255.1;EVM0026904.1
1232	EVM0001169.1;EVM0023360.1;EVM0024862.1
1233	EVM0003625.2;EVM0028765.1
1234	EVM0013319.1;EVM0022314.1;EVM0026957.1;EVM0027324.1
1235	EVM0011171.1;EVM0019322.1;EVM0020052.1;EVM0025040.1
1236	EVM0005988.1;EVM0008915.1;EVM0015050.1;EVM0023577.1
1237	EVM0000373.1;EVM0018106.1;EVM0023816.1
1238	EVM0001781.3;EVM0025394.1;EVM0028763.1
1239	EVM0010070.1;EVM0010437.1
1240	EVM0001285.1;EVM0003511.1;EVM0008053.1;EVM0013410.1;EVM0020399.1;EVM0021745.1;EVM0028584.1
1241	EVM0013401.1;EVM0015677.1
1242	EVM0009384.1;EVM0014914.1
1244	EVM0009014.1;EVM0026405.1
1245	EVM0008112.1;EVM0016452.1;EVM0025726.1;EVM0027403.1
1246	EVM0010798.1;EVM0011384.1;EVM0015820.1;EVM0022121.1;EVM0024764.1;EVM0027397.1
1247	EVM0010457.1;EVM0025007.1
1248	EVM0006866.2;EVM0010885.1
1249	EVM0017630.1;EVM0019078.1;EVM0021099.2
1250	EVM0012348.1;EVM0024017.1
1251	EVM0004956.1;EVM0005112.1
1252	EVM0021169.1
1253	EVM0005336.1;EVM0010206.1
1255	EVM0000336.2;EVM0003982.1
1256	EVM0019404.1;EVM0026273.1
1257	EVM0003429.1;EVM0024514.1
1258	EVM0005244.1;EVM0010686.1
1259	EVM0007721.1;EVM0011907.1;EVM0021477.1
1260	EVM0020405.1;EVM0026476.1
1261	EVM0014100.1;EVM0022833.1;EVM0026801.1
1262	EVM0026945.1;EVM0028086.1
1263	EVM0003367.1;EVM0009379.1;EVM0010390.1;EVM0018730.1;EVM0018903.1;EVM0027141.1
1264	EVM0000864.1;EVM0003736.1;EVM0013660.1;EVM0022798.1
1265	EVM0001404.1;EVM0012465.1;EVM0026637.1
1266	EVM0006611.1;EVM0011881.1
1267	EVM0001091.1;EVM0002857.1;EVM0004128.1
1268	EVM0013281.1
1270	EVM0000200.1;EVM0025369.1;EVM0028587.1
1271	EVM0016210.1;EVM0020394.1
1272	EVM0001939.1;EVM0007813.1;EVM0014713.1;EVM0020135.1;EVM0027377.1
1273	EVM0001223.1;EVM0014645.1
1274	EVM0003382.1;EVM0014778.1;EVM0028424.1
1275	EVM0011460.1;EVM0023333.1;EVM0027536.1
1276	EVM0000098.1;EVM0002181.1;EVM0002893.1;EVM0006133.1;EVM0008898.1;EVM0010164.1;EVM0015388.1;EVM0016174.1;EVM0023537.1;EVM0024797.1
1277	EVM0012876.1;EVM0023473.1;EVM0025842.1
1278	EVM0004097.1;EVM0009955.1;EVM0020724.1;EVM0025787.1;EVM0026758.1;EVM0027019.1
1281	EVM0002200.1;EVM0002636.1
1282	EVM0006579.1;EVM0026691.1
1283	EVM0015591.1
1284	EVM0007471.1;EVM0010694.1
1285	EVM0014027.1
1286	EVM0000681.1;EVM0002902.1
1287	EVM0001168.1;EVM0001649.1;EVM0008383.1;EVM0017233.1;EVM0017487.1;EVM0022873.1;EVM0027085.1
1288	EVM0023513.1
1289	EVM0000874.1;EVM0027855.1
1290	EVM0018809.1;EVM0019158.1;EVM0024102.1
1291	EVM0013171.1;EVM0020819.1
1292	EVM0005613.1;EVM0012686.1;EVM0015488.1;EVM0018691.1
1293	EVM0000121.1;EVM0009098.1;EVM0026891.1
1294	EVM0003337.1;EVM0014808.1;EVM0019440.1;EVM0025845.1
1295	EVM0016147.1;EVM0017030.1;EVM0018999.1;EVM0022340.1;EVM0028076.1
1296	EVM0000237.2;EVM0002373.1;EVM0008690.1
1297	EVM0002968.1;EVM0003101.1;EVM0007072.1;EVM0017323.1;EVM0026003.1
1299	EVM0007109.1;EVM0015606.1
1300	EVM0001764.1;EVM0011493.1;EVM0027767.1
1301	EVM0006155.1;EVM0025801.1
1302	EVM0001998.1;EVM0002020.1;EVM0003211.1;EVM0025031.1;EVM0025628.1
1303	EVM0006131.1;EVM0013848.1;EVM0024388.1
1304	EVM0005783.1;EVM0017305.1;EVM0027717.1
1305	EVM0001380.1;EVM0014714.1
1306	EVM0007137.1;EVM0023655.1
1307	EVM0002976.1;EVM0014349.1;EVM0025471.1
1308	EVM0003610.1;EVM0016886.1;EVM0022253.2
1309	EVM0019910.1;EVM0028282.1
1310	EVM0007266.1;EVM0009762.1
1311	EVM0006342.1;EVM0008439.1;EVM0018821.1
1312	EVM0008947.1;EVM0025890.1
1313	EVM0003975.1;EVM0006051.1;EVM0018735.1;EVM0019115.1
1314	EVM0028612.1
1315	EVM0007060.1;EVM0009133.1;EVM0018515.1;EVM0021825.1
1316	EVM0016110.1;EVM0018540.1;EVM0024617.1
1318	EVM0010549.1;EVM0011385.1;EVM0016001.1;EVM0025827.1;EVM0027129.1
1319	EVM0000785.1;EVM0002809.1;EVM0008507.1;EVM0018728.1
1320	EVM0002167.1;EVM0012558.1;EVM0019243.1
1321	EVM0007907.1;EVM0027752.1
1322	EVM0002508.1;EVM0012055.1;EVM0016860.1;EVM0019615.1;EVM0021095.1
1323	EVM0001714.1;EVM0008182.1;EVM0023907.1;EVM0025818.1
1324	EVM0010049.1;EVM0013785.1;EVM0027313.1
1325	EVM0015351.1;EVM0016335.1
1326	EVM0001773.1;EVM0024841.1
1327	EVM0002064.1;EVM0012809.1;EVM0013970.2
1328	EVM0007857.1;EVM0028238.1
1329	EVM0003875.1;EVM0009582.1
1330	EVM0000904.1;EVM0004516.1;EVM0008586.1;EVM0013115.1
1331	EVM0002480.1;EVM0027781.1
1332	EVM0000475.1;EVM0016295.1
1333	EVM0011998.1;EVM0022358.1;EVM0026641.1
1334	EVM0001227.2;EVM0005321.1
1335	EVM0015846.1;EVM0026765.1
1336	EVM0006428.1;EVM0012698.1;EVM0026529.1
1337	EVM0001239.1;EVM0002047.1;EVM0002848.1;EVM0015011.1;EVM0018266.1;EVM0026042.1
1338	EVM0018472.1;EVM0023170.1;EVM0028094.1
1339	EVM0008957.1;EVM0014944.1
1340	EVM0016195.1;EVM0027143.1
1341	EVM0007662.1;EVM0021761.1
1342	EVM0024153.1;EVM0024789.1;EVM0026509.1
1343	EVM0016383.1;EVM0022831.1;EVM0026819.1
1344	EVM0002406.1;EVM0011118.1;EVM0014382.1;EVM0020850.1
1345	EVM0004804.1;EVM0025399.2
1346	EVM0002568.1;EVM0010993.1;EVM0025694.1
1347	EVM0014562.1;EVM0021554.1
1348	EVM0000528.1;EVM0001899.1;EVM0021312.1;EVM0022522.1
1349	EVM0009226.1;EVM0012938.1
1350	EVM0001451.1;EVM0012475.1;EVM0012738.1;EVM0018845.1
1351	EVM0020511.1;EVM0028315.1
1352	EVM0001262.1;EVM0002638.1
1353	EVM0007314.1;EVM0023338.1
1354	EVM0011418.1;EVM0019058.1
1355	EVM0006329.1;EVM0011684.1
1356	EVM0003603.1;EVM0024696.1
1357	EVM0001261.1;EVM0014820.1;EVM0015163.1
1358	EVM0002610.1
1359	EVM0016041.1
1360	EVM0003262.1;EVM0028904.1
1361	EVM0009653.1;EVM0025147.1
1362	EVM0009234.1;EVM0011705.1
1363	EVM0005986.1;EVM0008115.1
1364	EVM0009996.1;EVM0016426.1
1365	EVM0000348.1;EVM0016708.1;EVM0024868.1
1366	EVM0028373.1
1367	EVM0000012.2;EVM0001622.1;EVM0004340.1;EVM0008336.1;EVM0012286.1;EVM0026063.1;EVM0027970.1
1368	EVM0005662.1;EVM0015349.1;EVM0018438.1;EVM0020906.1
1369	EVM0008058.1;EVM0008739.1;EVM0010066.1;EVM0021415.1
1370	EVM0009323.1;EVM0024331.1
1371	EVM0004514.1;EVM0013418.1;EVM0024108.1;EVM0026276.1;EVM0028489.2
1376	EVM0002346.1;EVM0012066.1
1377	EVM0010415.1;EVM0016622.1
1378	EVM0016555.1;EVM0018844.1
1379	EVM0000650.1;EVM0012912.1;EVM0025284.1
1380	EVM0009360.1;EVM0011242.1;EVM0020234.1;EVM0023950.1;EVM0024709.1
1381	EVM0018703.1;EVM0021535.1;EVM0024808.1
1382	EVM0000868.1;EVM0019009.1
1383	EVM0005805.1;EVM0023243.1
1384	EVM0019374.1
1385	EVM0001136.1;EVM0018593.1;EVM0020830.1
1386	EVM0001496.1;EVM0015307.1;EVM0018652.1
1387	EVM0001923.1;EVM0009965.1;EVM0020656.1
1388	EVM0007897.1;EVM0014825.1;EVM0019092.1;EVM0019442.1;EVM0027705.1
1389	EVM0009527.3;EVM0011473.1;EVM0017955.1
1390	EVM0011815.1;EVM0013450.1;EVM0017066.1
1391	EVM0012430.1
1392	EVM0011341.1
1393	EVM0019329.3;EVM0027040.1
1394	EVM0013409.1;EVM0025933.1
1395	EVM0015435.1;EVM0019688.1
1396	EVM0002596.1;EVM0012099.1
1397	EVM0016995.1;EVM0017612.1
1398	EVM0003451.1;EVM0026451.1
1399	EVM0017389.1
1400	EVM0014994.1
1401	EVM0005590.1;EVM0010493.1;EVM0017004.1
1402	EVM0015016.1;EVM0020707.1
1403	EVM0015795.1;EVM0020604.1
1404	EVM0012034.1;EVM0025578.1
1405	EVM0019450.1;EVM0026837.1
1406	EVM0018538.1;EVM0029048.1
1407	EVM0004283.1;EVM0024445.1;EVM0025951.1
1408	EVM0012697.1;EVM0023765.1
1409	EVM0006881.1;EVM0011685.1
1410	EVM0001736.1;EVM0013709.1;EVM0024172.1
1411	EVM0000505.1;EVM0025955.1
1412	EVM0009665.2;EVM0012302.1;EVM0025688.1
1413	EVM0010535.1;EVM0014781.1;EVM0020128.1
1414	EVM0005018.1;EVM0017083.1
1415	EVM0010903.1;EVM0015657.1
1416	EVM0001155.1;EVM0017905.1
1417	EVM0017430.1;EVM0019820.1;EVM0025390.1
1418	EVM0002971.2;EVM0010268.1
1419	EVM0003886.1;EVM0023674.1;EVM0028336.1
1420	EVM0007543.1;EVM0013728.1;EVM0025962.1
1422	EVM0011169.1;EVM0017810.1;EVM0019584.1
1424	EVM0010651.1;EVM0019785.1
1425	EVM0007439.1;EVM0017088.1;EVM0020525.1
1428	EVM0013331.1;EVM0019614.1;EVM0027472.1
1429	EVM0007903.1;EVM0018648.1;EVM0018858.1;EVM0023838.1;EVM0024459.1
1430	EVM0022362.1
1431	EVM0008657.1;EVM0013118.1
1432	EVM0018435.1;EVM0025354.1
1433	EVM0003338.1;EVM0027695.1
1434	EVM0003852.1;EVM0010471.1
1435	EVM0005494.1;EVM0024504.1
1436	EVM0021564.1
1437	EVM0009746.1;EVM0009795.1;EVM0027383.1
1438	EVM0013609.1;EVM0028566.1
1439	EVM0007391.1
1440	EVM0000918.2;EVM0009590.1;EVM0015457.1
1441	EVM0019477.1
1442	EVM0017488.1;EVM0026634.1
1443	EVM0002401.1;EVM0009443.1;EVM0010930.1;EVM0010998.1;EVM0020337.1;EVM0021418.1;EVM0025553.1
1444	EVM0014605.1;EVM0016122.1
1445	EVM0020502.1
1446	EVM0005141.1;EVM0014975.1
1447	EVM0013527.1
1448	EVM0002918.1;EVM0019183.1;EVM0022183.1;EVM0025981.1
1449	EVM0014200.1;EVM0026894.1
1450	EVM0013990.1;EVM0021980.1
1451	EVM0013211.1;EVM0018797.1;EVM0026988.1
1452	EVM0019554.1;EVM0020744.1
1453	EVM0001838.1;EVM0026329.1
1454	EVM0003872.1;EVM0018256.1;EVM0024371.1;EVM0025552.1
1455	EVM0022024.1;EVM0026165.1
1456	EVM0016213.1;EVM0026579.1
1457	EVM0019875.1;EVM0022733.1
1458	EVM0007429.1;EVM0024679.1
1459	EVM0003330.1
1460	EVM0005222.1;EVM0017457.1
1461	EVM0014832.1;EVM0017210.1;EVM0019739.1;EVM0019759.1
1462	EVM0011547.1;EVM0022396.1
1463	EVM0016518.1;EVM0026296.1
1464	EVM0011612.1
1465	EVM0008972.1;EVM0012793.1;EVM0024456.1
1466	EVM0005623.1;EVM0007089.1;EVM0008166.1;EVM0024614.1;EVM0028663.2
1467	EVM0001770.1;EVM0012537.1;EVM0025381.1
1468	EVM0016519.1;EVM0027497.1
1469	EVM0001351.1;EVM0007560.1
1470	EVM0000933.1;EVM0021532.1
1471	EVM0002767.1;EVM0018164.1
1472	EVM0002248.1;EVM0012556.1
1473	EVM0027273.1;EVM0028130.1
1474	EVM0005692.1;EVM0014460.1
1475	EVM0007616.1;EVM0022988.1
1476	EVM0006246.1
1479	EVM0009894.1;EVM0012728.1;EVM0028811.1
1480	EVM0023041.1;EVM0028341.1
1485	EVM0005201.1;EVM0007049.1;EVM0024276.1
1486	EVM0003855.1;EVM0014615.2
1487	EVM0009598.1;EVM0013015.1
1488	EVM0000663.1;EVM0026584.1
1489	EVM0023344.1;EVM0026500.1
1490	EVM0010161.1;EVM0018278.1
1491	EVM0000547.1;EVM0005372.1;EVM0015570.1
1492	EVM0016563.1;EVM0021933.1
1493	EVM0005482.2;EVM0021524.1
1494	EVM0009096.1;EVM0011768.1
1495	EVM0020324.1;EVM0026597.1
1496	EVM0003172.1;EVM0007122.1;EVM0020314.1;EVM0020923.1
1497	EVM0009918.1;EVM0025929.1
1498	EVM0026664.1
1499	EVM0009726.1;EVM0022897.1
1500	EVM0012321.1;EVM0013050.1
1501	EVM0009753.1;EVM0022281.1
1502	EVM0003937.1;EVM0011440.1
1503	EVM0004532.1;EVM0021913.1
1504	EVM0002962.1;EVM0004004.1;EVM0021643.1
1505	EVM0011178.1;EVM0014459.1;EVM0024755.1
1506	EVM0017356.1;EVM0027283.1
1507	EVM0001082.1;EVM0012447.1;EVM0018550.1;EVM0027824.1
1508	EVM0000219.1;EVM0027221.2
1509	EVM0001427.1;EVM0006558.1;EVM0007545.1;EVM0019648.1
1510	EVM0004164.1;EVM0013769.1
1511	EVM0013126.1;EVM0023469.1
1512	EVM0004055.1;EVM0010937.1;EVM0028854.1
1513	EVM0013885.1;EVM0022435.1
1514	EVM0005700.1;EVM0026883.1
1515	EVM0015632.1;EVM0026686.1
1516	EVM0014388.1
1517	EVM0004772.1;EVM0026371.1;EVM0026489.1
1518	EVM0001635.2;EVM0025729.1
1519	EVM0008831.1;EVM0018216.1
1520	EVM0008403.1;EVM0023581.1
1521	EVM0017574.1;EVM0022398.1;EVM0025365.1;EVM0029076.1
1522	EVM0007461.1;EVM0008267.1;EVM0021240.1
1523	EVM0016381.1
1524	EVM0000592.1;EVM0002982.1;EVM0010711.1;EVM0021224.1;EVM0028630.1
1525	EVM0002834.1;EVM0004864.1
1526	EVM0013076.1;EVM0015735.1;EVM0019974.1
1527	EVM0010337.1;EVM0013842.1;EVM0015871.1
1528	EVM0005485.1
1529	EVM0001310.1;EVM0002425.1
1530	EVM0000170.1;EVM0013762.1;EVM0017716.1
1531	EVM0001045.1;EVM0026744.1
1532	EVM0005005.1;EVM0023072.1
1534	EVM0008147.1;EVM0025920.1
1535	EVM0004118.1;EVM0012583.1
1536	EVM0003206.1;EVM0006108.1;EVM0010837.1;EVM0024692.2
1537	EVM0015927.1
1538	EVM0023281.2;EVM0027641.1
1539	EVM0019896.1;EVM0023060.1
1540	EVM0022623.1;EVM0023959.2
1541	EVM0000553.1;EVM0001042.1
1542	EVM0016344.1;EVM0025519.1
1543	EVM0011690.1;EVM0015974.1
1544	EVM0003369.1;EVM0025022.1;EVM0025061.1
1545	EVM0004855.1;EVM0020959.1;EVM0028499.1
1546	EVM0001353.1;EVM0012931.1
1547	EVM0002119.1;EVM0013049.1;EVM0016396.1;EVM0022151.1
1548	EVM0001006.1;EVM0004639.1
1549	EVM0011538.1;EVM0018133.1;EVM0025136.1;EVM0028314.1
1550	EVM0014967.1;EVM0029034.1
1551	EVM0007805.1;EVM0021768.1
1552	EVM0000130.1;EVM0002728.1;EVM0018059.1
1553	EVM0000974.1;EVM0018737.1;EVM0025717.1
1554	EVM0004905.1;EVM0026179.1
1555	EVM0018826.1;EVM0022055.1
1556	EVM0017243.1;EVM0026774.1
1557	EVM0005029.1;EVM0021652.1;EVM0028547.1
1558	EVM0001934.1;EVM0025352.1
1559	EVM0004534.1;EVM0007970.1;EVM0010782.1
1561	EVM0004530.1;EVM0016884.1;EVM0017562.1;EVM0022559.1
1562	EVM0011258.1;EVM0013445.1;EVM0027433.1
1564	EVM0011494.1;EVM0013361.1;EVM0025892.1
1565	EVM0028005.1
1566	EVM0006283.1;EVM0008549.1
1567	EVM0006083.1;EVM0013459.1
1568	EVM0003165.4;EVM0015269.1
1569	EVM0010367.1
1570	EVM0006001.1;EVM0020991.1
1571	EVM0018492.1;EVM0024451.1
1572	EVM0014063.1;EVM0015464.1
1573	EVM0018646.1;EVM0021349.1;EVM0021632.1;EVM0028187.1
1574	EVM0000866.1;EVM0028741.1
1575	EVM0017535.1
1576	EVM0006923.1;EVM0010085.1
1577	EVM0002624.1;EVM0017692.1
1578	EVM0012550.1;EVM0028888.1
1579	EVM0010831.1;EVM0012014.1;EVM0017401.1;EVM0026328.1;EVM0028549.1
1580	EVM0001466.1;EVM0002473.1;EVM0015520.1
1581	EVM0002613.1;EVM0002917.1;EVM0027012.1
1582	EVM0002838.1;EVM0009571.1
1583	EVM0012089.1;EVM0024983.1
1584	EVM0001061.1;EVM0005335.1
1585	EVM0023827.1;EVM0026581.1
1586	EVM0021868.1;EVM0029001.1
1587	EVM0005673.1;EVM0017191.1
1588	EVM0001962.1
1590	EVM0005278.1;EVM0023788.1
1592	EVM0008984.1;EVM0014752.1
1593	EVM0010554.1;EVM0012509.1;EVM0016710.1;EVM0016945.1;EVM0017670.1;EVM0019772.1;EVM0026797.1
1594	EVM0018731.1;EVM0022665.1
1595	EVM0003048.1;EVM0023446.1
1596	EVM0012291.1;EVM0025836.1
1597	EVM0004505.1;EVM0010404.1;EVM0010580.1
1598	EVM0016503.1;EVM0026157.1
1599	EVM0008401.1;EVM0018609.3
1600	EVM0000462.1;EVM0020144.1
1601	EVM0012493.1;EVM0019587.1
1602	EVM0002700.1;EVM0008602.1
1603	EVM0010496.1;EVM0014282.1
1604	EVM0002187.1;EVM0009602.1;EVM0012345.1;EVM0024991.1;EVM0028626.1
1605	EVM0017333.1;EVM0017656.1
1606	EVM0005788.1
1607	EVM0014887.1;EVM0018621.1
1608	EVM0017047.1;EVM0022929.1
1609	EVM0005702.1;EVM0021774.1
1610	EVM0003436.1
1611	EVM0016432.1;EVM0028998.1
1612	EVM0000702.1;EVM0011148.1;EVM0015080.1;EVM0021769.1;EVM0024913.1
1613	EVM0004952.1;EVM0018775.1
1614	EVM0011376.1;EVM0020535.1
1615	EVM0003433.1;EVM0021301.1
1616	EVM0019823.1;EVM0024101.1
1617	EVM0010543.1;EVM0018586.1
1618	EVM0011886.1;EVM0021364.1;EVM0028349.1
1619	EVM0006656.1;EVM0013080.1
1620	EVM0023563.1
1621	EVM0020489.1;EVM0023181.1
1622	EVM0014165.1;EVM0016435.1;EVM0018090.1
1623	EVM0016493.1
1624	EVM0005676.1;EVM0006708.1
1625	EVM0017701.1;EVM0024215.1
1626	EVM0022361.1;EVM0027309.1
1627	EVM0006022.1;EVM0025685.1
1628	EVM0000749.1;EVM0008758.1
1629	EVM0008501.1
1630	EVM0008312.1;EVM0017417.1
1631	EVM0009725.1;EVM0020279.1
1632	EVM0010975.1;EVM0015877.1;EVM0016597.1
1633	EVM0000976.1
1634	EVM0016260.1;EVM0018546.1
1635	EVM0003905.1;EVM0005945.1
1636	EVM0003360.1;EVM0009448.1;EVM0015585.1;EVM0021455.1;EVM0022450.1;EVM0023139.1
1637	EVM0002015.1;EVM0019382.1
1638	EVM0028115.1
1639	EVM0010320.2;EVM0024784.1;EVM0027812.2
1640	EVM0026064.1;EVM0026124.3
1641	EVM0013130.1;EVM0013364.1
1642	EVM0011051.1;EVM0014130.1
1643	EVM0017345.1
1644	EVM0002506.1;EVM0004318.1;EVM0024522.1
1645	EVM0008285.1;EVM0022632.1
1646	EVM0009004.2;EVM0011737.1
1647	EVM0015534.1;EVM0023810.1;EVM0024479.1
1648	EVM0004152.1
1650	EVM0010136.1;EVM0012156.1;EVM0017890.1;EVM0025068.1
1651	EVM0004725.1;EVM0010475.1;EVM0010757.1;EVM0013064.1;EVM0014689.1;EVM0021309.1;EVM0021514.1;EVM0021838.1;EVM0024079.1
1652	EVM0003703.1;EVM0015116.1;EVM0027001.1
1654	EVM0009450.1;EVM0024934.1
1655	EVM0004234.1;EVM0013004.1;EVM0018166.1
1656	EVM0020122.1
1657	EVM0000953.1;EVM0004030.1;EVM0014247.1;EVM0024616.1;EVM0026681.1;EVM0027437.1;EVM0028043.1
1658	EVM0019175.1;EVM0022385.1
1659	EVM0011698.2;EVM0012075.1
1660	EVM0012359.1;EVM0013117.1
1661	EVM0002313.1;EVM0024032.1;EVM0026506.1;EVM0028379.1
1662	EVM0006625.1;EVM0019131.1
1663	EVM0013086.1;EVM0014281.1
1664	EVM0002260.1;EVM0009812.1
1665	EVM0010434.1;EVM0023110.1
1666	EVM0018442.1
1668	EVM0026286.1;EVM0026645.1
1669	EVM0002885.1;EVM0019784.1
1670	EVM0011173.1;EVM0012245.1;EVM0025619.1
1671	EVM0000147.1;EVM0014366.1
1672	EVM0004987.1;EVM0029060.1
1673	EVM0015495.1;EVM0028721.1
1674	EVM0001238.1;EVM0015034.1;EVM0015749.1
1675	EVM0001333.1;EVM0006935.1;EVM0008273.1
1676	EVM0015503.1;EVM0021137.1
1677	EVM0002769.1;EVM0011575.1
1678	EVM0006275.1;EVM0008569.1
1679	EVM0014633.1;EVM0024544.1
1680	EVM0017669.1;EVM0020331.4
1681	EVM0008379.1;EVM0017070.1
1682	EVM0007568.1;EVM0016808.1
1683	EVM0011747.1;EVM0021853.1
1684	EVM0006325.1;EVM0009735.1;EVM0026078.1
1685	EVM0000849.1;EVM0002241.1;EVM0008581.1
1686	EVM0002504.1;EVM0012107.1
1687	EVM0007581.1;EVM0016705.1
1688	EVM0004359.1;EVM0004792.1;EVM0020712.1
1689	EVM0005292.1;EVM0021999.1
1690	EVM0009224.1;EVM0022076.1
1691	EVM0006739.1;EVM0025053.1
1692	EVM0004356.1;EVM0004832.1
1693	EVM0021531.1
1694	EVM0006389.1;EVM0009807.3
1695	EVM0022992.1
1696	EVM0015903.1;EVM0024115.1
1697	EVM0006223.2;EVM0021730.1;EVM0028232.1
1698	EVM0010958.1;EVM0016429.1
1699	EVM0007690.1;EVM0018542.1
1700	EVM0020041.1;EVM0023729.1
1701	EVM0014194.1;EVM0026566.1
1702	EVM0014786.1;EVM0016731.1;EVM0025059.1
1703	EVM0013012.1;EVM0013770.1
1704	EVM0024741.1;EVM0027207.1
1705	EVM0004887.1;EVM0005351.1
1706	EVM0010770.1;EVM0013928.1
1707	EVM0003809.1;EVM0008990.1;EVM0016628.1;EVM0027521.1;EVM0028188.1
1708	EVM0009792.1;EVM0014183.1;EVM0019503.1
1709	EVM0000921.1;EVM0023666.1
1710	EVM0012120.1;EVM0015724.1;EVM0020974.1
1711	EVM0000393.1;EVM0005189.1;EVM0010449.1;EVM0019683.1
1712	EVM0000940.1;EVM0006426.1
1713	EVM0027972.1
1714	EVM0000053.1;EVM0005889.1;EVM0020687.1
1715	EVM0012848.1;EVM0019605.1
1716	EVM0018450.1;EVM0026161.1
1717	EVM0014169.1;EVM0018420.1;EVM0027902.1
1718	EVM0006178.1;EVM0028841.1
1719	EVM0005093.1;EVM0006845.2;EVM0024064.1;EVM0024817.1
1720	EVM0005334.1;EVM0008943.1;EVM0019560.1;EVM0027122.1
1721	EVM0000339.1;EVM0002922.1
1722	EVM0017686.1;EVM0017917.1;EVM0022839.1
1723	EVM0009120.1;EVM0014599.1;EVM0021131.1
1724	EVM0005497.1;EVM0007059.1
1725	EVM0001399.1;EVM0004746.1;EVM0011082.1;EVM0012572.1;EVM0014067.1
1726	EVM0013491.1;EVM0016857.1
1727	EVM0024604.1;EVM0026790.1
1728	EVM0002520.1;EVM0016098.1;EVM0025875.1
1729	EVM0005690.1;EVM0020880.2
1730	EVM0017020.1;EVM0017973.1
1731	EVM0016437.1
1732	EVM0008020.1;EVM0026283.1
1733	EVM0022194.1
1734	EVM0028109.1
1735	EVM0022631.1;EVM0026897.1
1736	EVM0002632.2;EVM0023560.1
1737	EVM0014070.1;EVM0014843.1;EVM0026878.1
1738	EVM0000383.1;EVM0020320.1
1739	EVM0012062.1;EVM0022743.1
1740	EVM0020157.1;EVM0020618.1
1741	EVM0006314.2;EVM0026652.1
1742	EVM0009535.1;EVM0011769.1;EVM0028146.1
1743	EVM0018179.1;EVM0028444.1
1744	EVM0015962.1;EVM0023412.1
1746	EVM0005004.1;EVM0022799.1
1747	EVM0012168.1;EVM0016496.1;EVM0017247.1
1748	EVM0011276.1;EVM0017022.1
1749	EVM0006534.1;EVM0007660.1;EVM0028301.1
1750	EVM0006619.1;EVM0026729.1
1751	EVM0024981.1
1752	EVM0000296.1;EVM0020457.1
1753	EVM0004664.1;EVM0023319.1
1754	EVM0003522.1;EVM0017784.1
1755	EVM0011292.1;EVM0023039.1
1756	EVM0013787.1;EVM0015841.3
1757	EVM0000619.1;EVM0007024.1;EVM0008022.1
1758	EVM0017837.1
1759	EVM0007840.1;EVM0012336.1
1760	EVM0004674.1;EVM0019377.1
1761	EVM0024627.1;EVM0027495.2
1762	EVM0016277.1;EVM0021611.1
1763	EVM0012432.1;EVM0018177.1
1764	EVM0023410.1;EVM0027541.1
1765	EVM0009570.1;EVM0022009.1
1766	EVM0021687.1;EVM0025112.1
1767	EVM0000713.1;EVM0016761.1
1768	EVM0027082.1;EVM0028161.1
1769	EVM0006659.1;EVM0022470.1
1770	EVM0002385.1;EVM0009711.1
1771	EVM0027322.1
1772	EVM0008164.1;EVM0011560.1
1773	EVM0008155.1;EVM0019030.1;EVM0020384.1
1774	EVM0012549.1;EVM0013206.1;EVM0019882.1
1775	EVM0006242.1;EVM0013203.1
1776	EVM0007288.1;EVM0011779.1
1777	EVM0026965.1
1778	EVM0011503.2;EVM0022182.1
1779	EVM0006085.1;EVM0016845.2
1780	EVM0006777.1;EVM0010284.1
1781	EVM0012050.1;EVM0026984.1
1782	EVM0008517.1;EVM0020433.1
1783	EVM0025944.1
1784	EVM0008428.1;EVM0019596.1
1785	EVM0020691.1;EVM0023554.1
1786	EVM0006898.1;EVM0010456.1
1787	EVM0014958.1;EVM0023920.1
1788	EVM0011246.1;EVM0020245.1;EVM0024707.1
1789	EVM0014518.1;EVM0015866.1
1790	EVM0002023.1;EVM0011584.1;EVM0021635.1
1791	EVM0009800.1;EVM0011238.1;EVM0018102.1
1792	EVM0005479.1;EVM0017274.1;EVM0025510.1
1793	EVM0005970.1;EVM0016554.1;EVM0028461.1
1794	EVM0002266.1;EVM0017648.1
1795	EVM0025703.1
1796	EVM0007466.1;EVM0025601.1
1797	EVM0002453.1;EVM0029010.1
1798	EVM0018088.1;EVM0024708.1
1799	EVM0002681.1
1800	EVM0013636.1;EVM0022424.1
1801	EVM0017112.1
1802	EVM0009493.1;EVM0017999.1
1803	EVM0001870.1;EVM0006833.1;EVM0007779.1
1804	EVM0023926.1
1805	EVM0012436.1;EVM0015216.1
1806	EVM0024642.1;EVM0028401.1
1807	EVM0009296.1;EVM0017265.1
1808	EVM0020253.1;EVM0021542.1;EVM0024714.1
1809	EVM0007216.1;EVM0009848.1;EVM0011422.1
1810	EVM0010789.1;EVM0021937.1
1811	EVM0012196.1;EVM0012428.1;EVM0017385.1
1812	EVM0020552.1;EVM0023419.1
1813	EVM0003758.1;EVM0003999.1;EVM0004823.1;EVM0008886.1;EVM0019686.1;EVM0026351.1
1814	EVM0009363.1;EVM0016462.1;EVM0026129.1;EVM0028339.1
1816	EVM0000056.1;EVM0002651.1;EVM0008860.1;EVM0011791.1;EVM0018387.1;EVM0018878.1
1817	EVM0001666.1;EVM0004637.1;EVM0008771.1;EVM0012353.1;EVM0012785.1;EVM0013503.1;EVM0014438.1;EVM0018255.1;EVM0025986.1;EVM0027209.1;EVM0028732.1
1818	EVM0022402.1
1819	EVM0014940.1;EVM0024241.1
1820	EVM0027787.1
1821	EVM0004856.1;EVM0008298.1;EVM0026009.1;EVM0027952.1
1822	EVM0003024.1;EVM0006396.1
1823	EVM0017336.1;EVM0021148.1
1824	EVM0000511.1;EVM0007413.1
1825	EVM0011732.1;EVM0021767.1
1826	EVM0005793.1;EVM0015615.1;EVM0017409.1
1827	EVM0000474.1;EVM0005490.1;EVM0026069.1
1828	EVM0008271.1;EVM0011783.1;EVM0021750.1
1829	EVM0008565.1
1830	EVM0006167.1;EVM0016445.1
1831	EVM0014035.1;EVM0022467.1
1832	EVM0005766.1
1833	EVM0007524.1;EVM0023321.1
1834	EVM0001990.1;EVM0017851.1
1835	EVM0020288.1;EVM0022059.1
1836	EVM0023741.1
1837	EVM0009169.1;EVM0009967.1;EVM0019121.1;EVM0025445.1
1838	EVM0007573.1;EVM0014132.1;EVM0021460.1
1839	EVM0000999.1;EVM0003658.1
1840	EVM0018947.4;EVM0020590.1
1841	EVM0019171.1;EVM0027674.1
1842	EVM0003487.1;EVM0005464.1
1843	EVM0005214.1;EVM0015444.1;EVM0016488.1
1844	EVM0001278.1;EVM0022164.1
1845	EVM0011871.1;EVM0016888.3
1846	EVM0001231.1;EVM0003763.1
1847	EVM0001489.1;EVM0024209.1
1848	EVM0013798.1;EVM0015490.1;EVM0023887.1
1850	EVM0004981.1;EVM0023758.1
1851	EVM0008746.1;EVM0028776.2
1852	EVM0024255.1
1853	EVM0028306.1
1854	EVM0016772.1
1855	EVM0004501.1;EVM0022928.1
1856	EVM0019819.1;EVM0027023.1
1857	EVM0007121.1;EVM0015001.1
1858	EVM0004660.2
1859	EVM0003311.1;EVM0010857.1;EVM0027115.1;EVM0027254.1
1860	EVM0001323.1;EVM0009217.1
1861	EVM0026380.1
1862	EVM0007054.1
1863	EVM0024474.1;EVM0025151.1
1864	EVM0020734.1;EVM0027718.1
1865	EVM0000450.1;EVM0020666.1
1866	EVM0015281.1
1867	EVM0005341.1;EVM0008995.1;EVM0022624.1
1868	EVM0010519.1;EVM0013515.1;EVM0022901.1
1869	EVM0010558.1;EVM0023274.2
1870	EVM0000236.1;EVM0025162.1
1871	EVM0001563.1;EVM0003903.1
1872	EVM0028825.1
1873	EVM0002029.1;EVM0017544.1;EVM0020997.4
1874	EVM0007548.1;EVM0024207.1
1875	EVM0005565.1;EVM0012699.1
1876	EVM0001654.1;EVM0007856.1;EVM0023312.1;EVM0023486.1
1877	EVM0002087.1;EVM0007191.1
1878	EVM0007118.1;EVM0019483.1
1879	EVM0008066.1
1880	EVM0009366.1
1881	EVM0009693.1;EVM0014613.1;EVM0019314.1
1882	EVM0002164.1;EVM0009706.1;EVM0010904.1;EVM0024834.1;EVM0028931.1
1883	EVM0001460.1;EVM0025752.3
1884	EVM0008789.1
1885	EVM0012141.1;EVM0020603.1;EVM0024874.1
1886	EVM0009480.1;EVM0018307.1
1887	EVM0015976.1;EVM0018880.1
1888	EVM0013552.1;EVM0028691.1
1889	EVM0006039.1;EVM0007283.1;EVM0023431.1
1890	EVM0022758.1
1891	EVM0016461.1;EVM0017228.1
1892	EVM0013371.1;EVM0026474.1
1893	EVM0022240.1;EVM0024028.1
1894	EVM0013421.1;EVM0023676.1
1895	EVM0001916.1;EVM0004251.1;EVM0015829.1;EVM0019063.1;EVM0021989.1
1896	EVM0007130.1;EVM0009463.2
1897	EVM0007893.1;EVM0019018.1
1898	EVM0016050.1;EVM0016932.1
1899	EVM0010636.1;EVM0015028.1
1900	EVM0005798.1;EVM0014703.1
1901	EVM0003786.1;EVM0025342.1;EVM0025864.1
1902	EVM0011280.1;EVM0024674.1
1903	EVM0006590.1;EVM0018842.1
1904	EVM0013425.1
1905	EVM0017732.1;EVM0022106.1;EVM0022815.1
1906	EVM0015952.1
1907	EVM0003541.1;EVM0019398.1;EVM0025026.1;EVM0027598.1;EVM0027749.1
1908	EVM0004141.1;EVM0004721.1;EVM0007600.1;EVM0013230.1;EVM0027636.1
1909	EVM0001892.1;EVM0028593.1
1910	EVM0008443.1;EVM0008560.1;EVM0013391.1;EVM0014078.1;EVM0016792.1;EVM0025617.1;EVM0027346.1
1911	EVM0014286.1;EVM0015811.1
1912	EVM0000320.1;EVM0001843.1;EVM0015532.1;EVM0019304.1;EVM0023293.1;EVM0024425.1
1914	EVM0028944.1
1916	EVM0016467.1;EVM0025455.1
1917	EVM0007180.1;EVM0012172.1;EVM0020826.1
1918	EVM0019056.1;EVM0024565.1
1919	EVM0002130.1
1920	EVM0002035.1;EVM0027827.1
1921	EVM0015533.1
1922	EVM0002107.1;EVM0023867.1
1923	EVM0004168.1;EVM0011790.1
1924	EVM0012206.1;EVM0015208.1
1925	EVM0003167.1;EVM0006941.1
1926	EVM0016885.1
1927	EVM0004776.1;EVM0017445.1
1928	EVM0000898.2;EVM0026749.1
1929	EVM0002703.1;EVM0007232.1
1930	EVM0025343.1
1931	EVM0019378.1;EVM0023063.1;EVM0027417.1
1932	EVM0019638.1
1933	EVM0005873.5;EVM0010649.5
1934	EVM0002737.3;EVM0003391.1
1935	EVM0006000.1;EVM0009513.1
1936	EVM0021090.1
1937	EVM0005290.1
1938	EVM0010583.1;EVM0024389.1
1939	EVM0005672.3;EVM0007947.1
1940	EVM0008192.1;EVM0014500.1;EVM0023693.1
1941	EVM0017558.1;EVM0026784.1
1942	EVM0011722.1;EVM0020669.1
1943	EVM0000331.1;EVM0024731.1
1944	EVM0000391.1;EVM0021697.1;EVM0027334.1
1945	EVM0013904.1
1946	EVM0004551.1;EVM0017774.1
1947	EVM0000420.1;EVM0003239.1;EVM0013135.1
1948	EVM0003233.1
1949	EVM0016369.1;EVM0016956.1;EVM0021529.1
1950	EVM0016393.1;EVM0025858.1
1951	EVM0000852.1;EVM0017627.1;EVM0018577.1
1952	EVM0009034.2;EVM0018026.1
1953	EVM0006041.1;EVM0027110.1
1954	EVM0008451.1;EVM0012491.1;EVM0024657.1
1955	EVM0004261.1;EVM0009491.1
1956	EVM0024854.1;EVM0027362.1
1957	EVM0021676.1;EVM0025141.1
1958	EVM0013942.1;EVM0015138.1;EVM0017267.1
1959	EVM0004038.1;EVM0028372.1
1960	EVM0010101.1;EVM0010992.1
1961	EVM0000771.1;EVM0027327.1
1962	EVM0002640.1;EVM0027802.1
1963	EVM0004065.1;EVM0006169.1;EVM0023704.1
1964	EVM0005709.1;EVM0006914.1
1965	EVM0009351.1;EVM0017920.1;EVM0028056.1;EVM0028230.1
1966	EVM0019025.1;EVM0023202.1
1967	EVM0018498.1;EVM0020538.1;EVM0026024.1
1968	EVM0007111.1;EVM0011754.1;EVM0012559.1;EVM0018587.1;EVM0021568.1
1969	EVM0022762.1;EVM0023193.1;EVM0027457.1
1970	EVM0011290.1;EVM0023801.1
1971	EVM0017679.1;EVM0017787.1
1972	EVM0013556.1;EVM0025090.1;EVM0027630.1
1973	EVM0010560.1;EVM0011497.1
1974	EVM0008913.1;EVM0011454.1
1975	EVM0002669.1;EVM0008510.1;EVM0020452.1
1976	EVM0025448.1
1977	EVM0008803.1;EVM0016451.1
1978	EVM0012712.1
1979	EVM0015160.1;EVM0025567.1
1980	EVM0003322.1;EVM0013859.1;EVM0021335.1
1981	EVM0007783.1;EVM0017039.1
1982	EVM0005570.1;EVM0018229.1
1983	EVM0009924.1;EVM0012631.1
1984	EVM0001574.1;EVM0010935.1
1985	EVM0001676.1;EVM0003060.1;EVM0003619.1;EVM0009233.1;EVM0009732.1;EVM0010068.1;EVM0011721.1;EVM0014584.1;EVM0023629.1
1986	EVM0016224.1;EVM0022576.1
1987	EVM0011269.1;EVM0021557.1
1988	EVM0012065.1
1989	EVM0019465.1;EVM0021432.1
1990	EVM0010745.1;EVM0022387.1
1991	EVM0010673.1;EVM0014217.1;EVM0020970.1
1992	EVM0013487.1;EVM0015147.1
1993	EVM0002931.1;EVM0015344.1
1994	EVM0007454.1;EVM0008091.1;EVM0021791.1
1995	EVM0000119.1;EVM0006181.1;EVM0025281.1
1996	EVM0004743.1;EVM0005650.1
1997	EVM0006270.1;EVM0008278.1;EVM0028971.1
1998	EVM0021430.2
1999	EVM0021546.1;EVM0021601.1
2000	EVM0012594.1;EVM0020899.1;EVM0026934.1
2001	EVM0004895.1;EVM0016018.1;EVM0022980.1
2002	EVM0005923.1;EVM0023212.1
2003	EVM0003299.1;EVM0014643.1;EVM0015413.1
2004	EVM0004459.1
2005	EVM0005573.1;EVM0010097.1;EVM0025107.1
2006	EVM0003940.1;EVM0024621.1
2007	EVM0004158.2;EVM0012805.1;EVM0022432.1
2008	EVM0013613.1;EVM0027384.2
2009	EVM0020838.1;EVM0021665.1
2010	EVM0007756.1
2011	EVM0010847.1
2012	EVM0007025.1;EVM0010727.1
2013	EVM0004790.1;EVM0017598.1
2014	EVM0002814.1;EVM0003064.1;EVM0011102.1;EVM0028203.1
2015	EVM0001996.1;EVM0009227.1;EVM0024191.1
2016	EVM0002914.1;EVM0017428.1;EVM0027456.1;EVM0027929.1
2017	EVM0000176.1;EVM0021355.1;EVM0027875.1
2018	EVM0005477.1;EVM0013300.1;EVM0022663.1
2019	EVM0000067.1;EVM0006904.1;EVM0008092.1;EVM0010598.1;EVM0012221.1;EVM0020804.1;EVM0023596.1
2020	EVM0010753.1;EVM0019240.1;EVM0021890.1
2021	EVM0002319.1;EVM0013702.1;EVM0017959.1;EVM0024030.1;EVM0024491.1;EVM0027130.1
2023	EVM0000608.1;EVM0001208.1;EVM0002342.1;EVM0005239.1;EVM0012861.1;EVM0019865.1;EVM0021683.1
2024	EVM0003576.1;EVM0006851.1;EVM0010342.1;EVM0014814.1;EVM0018221.1;EVM0021264.1
2025	EVM0017505.1;EVM0020517.1
2026	EVM0020137.1;EVM0022809.1
2027	EVM0018754.2;EVM0026490.1
2028	EVM0005015.1;EVM0018039.1
2029	EVM0002478.1
2030	EVM0001833.1;EVM0010264.1
2031	EVM0015240.1
2032	EVM0003685.1;EVM0018363.1
2033	EVM0004867.1;EVM0015908.1
2034	EVM0000859.1;EVM0025169.1
2035	EVM0003005.1;EVM0017034.1;EVM0026620.1
2036	EVM0005670.1;EVM0017483.1
2037	EVM0011328.1
2038	EVM0018469.1;EVM0028637.1
2039	EVM0017485.1;EVM0028751.1
2040	EVM0004446.1;EVM0025412.1;EVM0028468.1
2041	EVM0006770.1;EVM0009835.1
2042	EVM0012320.1;EVM0024319.1
2043	EVM0021399.1;EVM0021645.1
2044	EVM0020634.1;EVM0024384.1
2045	EVM0015941.1;EVM0019081.1;EVM0026598.1
2047	EVM0004428.1;EVM0019381.1;EVM0024404.1
2048	EVM0012324.1;EVM0017860.1
2049	EVM0009569.1;EVM0015076.1;EVM0017902.1
2050	EVM0008449.1;EVM0027341.1
2051	EVM0008872.1;EVM0017934.1
2052	EVM0014045.1;EVM0023084.1
2053	EVM0000877.1;EVM0014463.1
2054	EVM0003728.1;EVM0008799.1;EVM0024350.1
2055	EVM0003068.1;EVM0024552.1
2056	EVM0000624.1;EVM0001417.1;EVM0025050.1
2057	EVM0022064.1;EVM0027797.1
2058	EVM0028263.1
2059	EVM0018615.1;EVM0022386.1
2060	EVM0024171.1
2061	EVM0007961.3;EVM0013691.1;EVM0021352.1
2062	EVM0008960.1
2063	EVM0010343.1;EVM0013905.1;EVM0021863.1;EVM0027667.1
2064	EVM0004626.1;EVM0006418.1;EVM0028053.1
2065	EVM0010696.1;EVM0015264.1;EVM0018885.1
2066	EVM0015939.1;EVM0026786.1;EVM0027657.1
2067	EVM0013398.1
2068	EVM0008526.1;EVM0011143.1
2069	EVM0028271.1
2070	EVM0003366.1;EVM0008246.1
2071	EVM0016998.1;EVM0017302.1
2072	EVM0005697.1;EVM0028183.1
2073	EVM0015852.1;EVM0017824.1
2074	EVM0017599.1
2075	EVM0007978.1;EVM0013148.2
2076	EVM0011891.2;EVM0024281.2
2077	EVM0006769.1;EVM0014427.1
2078	EVM0001976.1;EVM0004487.1;EVM0006119.1;EVM0006615.1;EVM0011158.1;EVM0011231.1;EVM0024467.1
2079	EVM0015527.1;EVM0023268.1
2080	EVM0018695.1;EVM0026110.1
2081	EVM0007505.1;EVM0027137.1
2082	EVM0007020.1
2083	EVM0014948.1
2084	EVM0024584.1;EVM0025733.1
2085	EVM0002762.1;EVM0017252.1
2086	EVM0000304.1;EVM0004096.1;EVM0009214.1;EVM0012917.1
2087	EVM0019741.1;EVM0020085.1
2088	EVM0001687.1;EVM0012843.1
2089	EVM0009215.1;EVM0016653.1
2090	EVM0025825.1;EVM0025987.1
2091	EVM0014544.1;EVM0017962.1
2092	EVM0023285.1;EVM0024795.1
2093	EVM0004665.1;EVM0016395.1;EVM0019141.1
2094	EVM0004915.1;EVM0022709.1;EVM0026810.1
2095	EVM0022964.1
2096	EVM0010256.1;EVM0016298.1;EVM0027372.1
2097	EVM0022324.1;EVM0028683.1
2098	EVM0007348.1
2099	EVM0000498.1;EVM0016564.1;EVM0019873.1
2100	EVM0005426.1;EVM0010469.1
2101	EVM0001837.1;EVM0011478.1
2102	EVM0003357.1;EVM0006576.1
2103	EVM0023529.1;EVM0027937.1
2104	EVM0017662.1;EVM0022773.1
2105	EVM0004929.1;EVM0011361.1
2106	EVM0003386.1;EVM0011778.1
2107	EVM0010613.1;EVM0020951.1;EVM0024952.1
2108	EVM0007483.1;EVM0016497.1
2109	EVM0011976.1;EVM0026158.1
2110	EVM0006072.1;EVM0006621.1
[truncated: 14,671 more rows]
