# Supplementary material for: Haplotype-resolved genome assembly for tetraploid Chinese cherry (Prunus pseudocerasus) offers insights into fruit firmness
Source: Hortic Res. 2024 Jul 8;11(7):uhae142. doi: 10.1093/hr/uhae142 (PMC11233885; doi:10.1093/hr/uhae142)
Supplement: Web_Material_uhae142 [file web_material_uhae142.zip › Supplementary Tables-revised/Table S31-revised.xlsx]

## Sheet: Table S31
Table S31. The gene family statistics of Prunus yedoensis.
Gene faimly_id	gene_id
0	Pyn_C0149.3;Pyn_C0236.21;Pyn_C0319.2;Pyn_C0345.10;Pyn_C1194.2;Pyn_C2259.3;Pyn_C3461.6;Pyn_C3723.24;Pyn_C3847.1
2	Pyn_C0133.13;Pyn_C0161.3;Pyn_C0696.6;Pyn_C1073.7;Pyn_C1259.13;Pyn_C2482.3;Pyn_C2966.1;Pyn_C3117.13;Pyn_C3282.2;Pyn_C3881.3
5	Pyn_C0022.22
6	Pyn_C0687.16;Pyn_C0687.18;Pyn_C0687.19;Pyn_C0905.1;Pyn_C0905.6;Pyn_C1514.6;Pyn_C2351.1;Pyn_C2351.2;Pyn_C3896.25
8	Pyn_C0019.5;Pyn_C0142.26;Pyn_C0224.1;Pyn_C0224.5;Pyn_C0282.24;Pyn_C0328.5;Pyn_C0375.38;Pyn_C0637.9;Pyn_C1071.6;Pyn_C1083.20;Pyn_C1312.2;Pyn_C1576.11;Pyn_C1639.5;Pyn_C1651.4;Pyn_C1887.9;Pyn_C1908.16;Pyn_C2027.4;Pyn_C2108.2;Pyn_C2835.7;Pyn_C2953.1;Pyn_C3089.2;Pyn_C3515.4;Pyn_C3549.2;Pyn_C3555.4;Pyn_C3655.19;Pyn_C3692.13;Pyn_C3759.9;Pyn_C3795.6;Pyn_C3968.7
9	Pyn_C0996.27
10	Pyn_C0022.17;Pyn_C0022.19;Pyn_C0059.42
13	Pyn_C0001.11;Pyn_C0001.13;Pyn_C0001.14;Pyn_C0134.61;Pyn_C0134.62;Pyn_C0196.6;Pyn_C0215.10;Pyn_C0281.2;Pyn_C0329.79;Pyn_C0329.80;Pyn_C0329.81;Pyn_C0329.82;Pyn_C0344.1;Pyn_C0474.1;Pyn_C0474.2;Pyn_C0667.2;Pyn_C0667.3;Pyn_C0667.5;Pyn_C0667.6;Pyn_C0725.9;Pyn_C0789.15;Pyn_C0789.16;Pyn_C0789.7;Pyn_C0789.8;Pyn_C0915.2;Pyn_C0962.1;Pyn_C0962.2;Pyn_C0962.3;Pyn_C0962.4;Pyn_C0962.5;Pyn_C1206.2;Pyn_C1206.4;Pyn…
14	Pyn_C0154.8;Pyn_C0154.9;Pyn_C0390.3;Pyn_C1126.10;Pyn_C1126.2;Pyn_C1126.6;Pyn_C1126.7;Pyn_C1126.8;Pyn_C1148.1;Pyn_C1148.2;Pyn_C1308.11;Pyn_C1308.1;Pyn_C1308.2;Pyn_C1308.3;Pyn_C1308.4;Pyn_C1308.5;Pyn_C1308.6;Pyn_C1530.15;Pyn_C1530.16;Pyn_C1530.17;Pyn_C1644.22;Pyn_C1644.24;Pyn_C1867.11;Pyn_C1867.12;Pyn_C1867.2;Pyn_C1867.4;Pyn_C1867.5;Pyn_C1867.7;Pyn_C1867.8;Pyn_C1867.9;Pyn_C2463.21;Pyn_C2463.22;Pyn_…
15	Pyn_C0852.12
17	Pyn_C0002.2;Pyn_C0028.4;Pyn_C1194.1
18	Pyn_C0220.18;Pyn_C0220.22;Pyn_C0230.25;Pyn_C0818.5;Pyn_C1132.4;Pyn_C1230.25;Pyn_C1657.4;Pyn_C1657.5;Pyn_C1971.10;Pyn_C2357.1;Pyn_C2762.23;Pyn_C2955.1;Pyn_C2955.22;Pyn_C2955.2;Pyn_C2955.4;Pyn_C3058.31;Pyn_C3058.32;Pyn_C3058.33;Pyn_C3058.34;Pyn_C3058.37;Pyn_C3058.45;Pyn_C3631.6;Pyn_C3834.2;Pyn_C3930.2;Pyn_C3959.1;Pyn_C3996.16
19	Pyn_C0139.45;Pyn_C0211.17;Pyn_C1893.4;Pyn_C3061.9;Pyn_C3320.10;Pyn_C3930.7
21	Pyn_C2651.3;Pyn_C2849.24
22	Pyn_C0043.2;Pyn_C0247.104;Pyn_C0291.4;Pyn_C0299.3;Pyn_C0341.2;Pyn_C0341.3;Pyn_C0759.3;Pyn_C0914.12;Pyn_C1276.4;Pyn_C1693.10;Pyn_C1693.12;Pyn_C1693.3;Pyn_C1693.8;Pyn_C1696.1;Pyn_C2903.1;Pyn_C3499.10;Pyn_C3499.1;Pyn_C3499.6
24	Pyn_C0187.10;Pyn_C0287.10;Pyn_C0385.40;Pyn_C0385.42;Pyn_C0635.3;Pyn_C0635.4;Pyn_C0944.18;Pyn_C0944.19;Pyn_C1291.5;Pyn_C2056.10;Pyn_C2056.11;Pyn_C2056.1;Pyn_C2056.3;Pyn_C2056.4;Pyn_C2056.5;Pyn_C2056.8;Pyn_C2293.11;Pyn_C2293.2;Pyn_C2293.6;Pyn_C2293.7;Pyn_C2293.9;Pyn_C2343.13;Pyn_C2343.16;Pyn_C2343.17;Pyn_C2645.4;Pyn_C3169.1;Pyn_C3169.3;Pyn_C3169.4;Pyn_C3276.1;Pyn_C3318.8;Pyn_C3609.2;Pyn_C3609.3;Pyn…
25	Pyn_C0040.32;Pyn_C0040.33;Pyn_C0040.4;Pyn_C0040.5;Pyn_C0040.6;Pyn_C0062.1;Pyn_C0088.32;Pyn_C0124.5;Pyn_C0155.18;Pyn_C0155.23;Pyn_C0155.41;Pyn_C0155.42;Pyn_C0155.43;Pyn_C0228.18;Pyn_C0250.10;Pyn_C0333.6;Pyn_C0333.7;Pyn_C0459.8;Pyn_C0459.9;Pyn_C0528.5;Pyn_C0528.6;Pyn_C0669.8;Pyn_C0689.1;Pyn_C0689.2;Pyn_C0835.1;Pyn_C1467.2;Pyn_C1467.5;Pyn_C1467.6;Pyn_C1467.7;Pyn_C1467.9;Pyn_C1560.11;Pyn_C1560.20;Pyn…
26	Pyn_C0028.2;Pyn_C0064.17;Pyn_C0110.28;Pyn_C0169.122;Pyn_C0225.2;Pyn_C0747.24;Pyn_C1853.23;Pyn_C1853.24;Pyn_C1893.19;Pyn_C1893.20;Pyn_C2206.2;Pyn_C2295.16;Pyn_C2613.1;Pyn_C3593.19;Pyn_C3593.23;Pyn_C3606.11
27	Pyn_C0033.81;Pyn_C0259.21;Pyn_C0282.1;Pyn_C0381.19;Pyn_C0416.3;Pyn_C0626.1;Pyn_C0626.2;Pyn_C0743.1;Pyn_C0743.2;Pyn_C0743.3;Pyn_C0743.4;Pyn_C1091.3;Pyn_C1091.4;Pyn_C1091.5;Pyn_C1091.6;Pyn_C1131.8;Pyn_C1296.8;Pyn_C1483.1;Pyn_C1508.4;Pyn_C1528.1;Pyn_C1528.2;Pyn_C1528.3;Pyn_C1528.4;Pyn_C1639.2;Pyn_C1726.1;Pyn_C1759.2;Pyn_C1948.4;Pyn_C1948.5;Pyn_C2147.2;Pyn_C2148.22;Pyn_C2234.17;Pyn_C2234.18;Pyn_C2234…
28	Pyn_C2683.10
33	Pyn_C0015.6;Pyn_C2377.3;Pyn_C2499.3;Pyn_C3608.4;Pyn_C3930.8
35	Pyn_C0013.9;Pyn_C0948.3;Pyn_C3170.2;Pyn_C3218.1
36	Pyn_C0025.25;Pyn_C0070.7;Pyn_C0110.3;Pyn_C0110.5;Pyn_C0215.17;Pyn_C0215.3;Pyn_C0215.4;Pyn_C0255.8;Pyn_C0334.10;Pyn_C0367.12;Pyn_C0373.3;Pyn_C0770.1;Pyn_C0855.2;Pyn_C0914.10;Pyn_C0914.13;Pyn_C0914.4;Pyn_C0914.9;Pyn_C0922.2;Pyn_C1122.4;Pyn_C1587.1;Pyn_C1597.8;Pyn_C1715.4;Pyn_C1898.5;Pyn_C1908.18;Pyn_C1932.2;Pyn_C2227.6;Pyn_C2314.1;Pyn_C2331.1;Pyn_C2410.14;Pyn_C2434.2;Pyn_C2530.7;Pyn_C2640.1;Pyn_C26…
37	Pyn_C0807.10;Pyn_C0807.11;Pyn_C0807.1;Pyn_C0807.3;Pyn_C0807.6;Pyn_C0807.7;Pyn_C0807.9;Pyn_C0813.1;Pyn_C0813.2;Pyn_C0813.3;Pyn_C0813.4;Pyn_C0813.5;Pyn_C0813.7;Pyn_C0897.10;Pyn_C0897.11;Pyn_C0897.13;Pyn_C0897.14;Pyn_C0897.15;Pyn_C0897.16;Pyn_C0897.19;Pyn_C0897.20;Pyn_C0897.8;Pyn_C0897.9;Pyn_C1576.2;Pyn_C1576.4;Pyn_C1576.6;Pyn_C2589.19;Pyn_C3612.10;Pyn_C3612.11;Pyn_C3612.2;Pyn_C3612.5;Pyn_C3612.6;Py…
38	Pyn_C0355.6;Pyn_C0953.9
39	Pyn_C1686.12;Pyn_C1800.45
40	Pyn_C0987.17
41	Pyn_C0003.33;Pyn_C0003.34;Pyn_C0003.59;Pyn_C0003.60;Pyn_C0003.63;Pyn_C0003.65;Pyn_C0003.71;Pyn_C0003.72;Pyn_C0003.73;Pyn_C0027.8;Pyn_C0035.79;Pyn_C0259.26;Pyn_C0426.6;Pyn_C0554.2;Pyn_C0588.1;Pyn_C0816.1;Pyn_C0860.27;Pyn_C0924.19;Pyn_C1083.23;Pyn_C1151.5;Pyn_C1311.1;Pyn_C1353.2;Pyn_C1353.41;Pyn_C1353.43;Pyn_C1374.6;Pyn_C1691.20;Pyn_C1691.21;Pyn_C1742.3;Pyn_C1929.1;Pyn_C1959.7;Pyn_C1972.19;Pyn_C197…
42	Pyn_C0009.11;Pyn_C0023.13;Pyn_C0174.4;Pyn_C0257.7;Pyn_C0667.4;Pyn_C1569.4;Pyn_C2160.1;Pyn_C3449.25;Pyn_C3552.10
43	Pyn_C0624.27;Pyn_C2151.4;Pyn_C3902.14
44	Pyn_C0040.27;Pyn_C0047.5;Pyn_C0109.2;Pyn_C0110.7;Pyn_C0139.23;Pyn_C0342.1;Pyn_C0342.2;Pyn_C0426.2;Pyn_C0494.18;Pyn_C0719.68;Pyn_C1038.1;Pyn_C1323.20;Pyn_C1795.9;Pyn_C2410.3;Pyn_C2470.3;Pyn_C2540.8;Pyn_C2685.11;Pyn_C3073.10;Pyn_C3530.24;Pyn_C3621.4;Pyn_C3623.23;Pyn_C3650.16;Pyn_C3689.8;Pyn_C3788.2
46	Pyn_C0053.2;Pyn_C0091.13;Pyn_C0097.16;Pyn_C0097.17;Pyn_C0097.19;Pyn_C0097.21;Pyn_C0228.23;Pyn_C0249.13;Pyn_C0289.17;Pyn_C0344.10;Pyn_C0344.11;Pyn_C0344.9;Pyn_C1010.1;Pyn_C1010.2;Pyn_C1972.10;Pyn_C1972.11;Pyn_C1972.12;Pyn_C1972.13;Pyn_C1972.16;Pyn_C1972.1;Pyn_C1972.21;Pyn_C1972.22;Pyn_C1972.23;Pyn_C1972.24;Pyn_C1972.2;Pyn_C1972.3;Pyn_C1972.4;Pyn_C1972.6;Pyn_C1972.7;Pyn_C1972.8;Pyn_C1972.9;Pyn_C210…
47	Pyn_C0124.13;Pyn_C0124.31;Pyn_C0159.15;Pyn_C0159.16;Pyn_C0200.14;Pyn_C0200.17;Pyn_C0200.23;Pyn_C0240.3;Pyn_C0240.4;Pyn_C0242.12;Pyn_C0242.13;Pyn_C0375.45;Pyn_C0408.6;Pyn_C0642.10;Pyn_C0642.11;Pyn_C0642.12;Pyn_C0642.14;Pyn_C0642.15;Pyn_C0642.17;Pyn_C0642.18;Pyn_C0642.21;Pyn_C0642.23;Pyn_C0642.24;Pyn_C0642.25;Pyn_C0642.26;Pyn_C0642.27;Pyn_C0642.28;Pyn_C0642.29;Pyn_C0642.9;Pyn_C0656.1;Pyn_C1199.1;Py…
49	Pyn_C2287.4
50	Pyn_C0163.52;Pyn_C0163.53;Pyn_C0232.13;Pyn_C0232.15;Pyn_C0264.1;Pyn_C0264.8;Pyn_C0264.9;Pyn_C0532.4;Pyn_C2047.2;Pyn_C2047.3;Pyn_C2047.5;Pyn_C2563.2;Pyn_C3092.8;Pyn_C3506.1;Pyn_C3506.2;Pyn_C3562.13;Pyn_C3562.15;Pyn_C3562.16;Pyn_C3562.9;Pyn_C3840.8
51	Pyn_C3449.15
52	Pyn_C0009.45;Pyn_C0009.46;Pyn_C0009.47;Pyn_C0009.48;Pyn_C0009.49;Pyn_C0184.21;Pyn_C0184.22;Pyn_C0184.23;Pyn_C0184.24;Pyn_C0184.25;Pyn_C0184.26;Pyn_C0184.27;Pyn_C0184.28;Pyn_C0184.29;Pyn_C0269.17;Pyn_C0269.18;Pyn_C0269.19;Pyn_C0269.20;Pyn_C0269.21;Pyn_C0269.22;Pyn_C0269.23
53	Pyn_C3429.5
55	Pyn_C0198.37;Pyn_C0909.6;Pyn_C1632.26;Pyn_C2193.5;Pyn_C2499.2
56	Pyn_C0099.23;Pyn_C0181.20;Pyn_C0187.12;Pyn_C0194.4;Pyn_C0241.2;Pyn_C0260.9;Pyn_C0637.1;Pyn_C0834.1;Pyn_C0918.18;Pyn_C0987.1;Pyn_C1064.1;Pyn_C1067.1;Pyn_C1136.1;Pyn_C1143.2;Pyn_C1167.13;Pyn_C1316.10;Pyn_C1399.1;Pyn_C1420.3;Pyn_C1464.2;Pyn_C1516.27;Pyn_C1559.17;Pyn_C1569.7;Pyn_C1664.2;Pyn_C1696.7;Pyn_C1700.5;Pyn_C1845.12;Pyn_C1936.2;Pyn_C1949.18;Pyn_C1992.1;Pyn_C2073.1;Pyn_C2112.7;Pyn_C2249.4;Pyn_C…
57	Pyn_C0193.8;Pyn_C2318.1
58	Pyn_C0052.4;Pyn_C0052.5;Pyn_C0232.6;Pyn_C0402.12;Pyn_C0867.11;Pyn_C1024.6;Pyn_C1082.6;Pyn_C1252.2;Pyn_C2014.7;Pyn_C2610.10;Pyn_C2610.12;Pyn_C2610.16;Pyn_C2610.19;Pyn_C2610.3;Pyn_C3570.3;Pyn_C3573.18;Pyn_C3782.29;Pyn_C4004.10;Pyn_C4004.1
60	Pyn_C0046.37;Pyn_C0046.38;Pyn_C0046.39;Pyn_C0226.139;Pyn_C0226.140;Pyn_C0854.4;Pyn_C1430.10;Pyn_C1539.36;Pyn_C1644.6;Pyn_C1644.7;Pyn_C1868.32;Pyn_C2661.17;Pyn_C2918.3;Pyn_C2918.4;Pyn_C3505.4;Pyn_C3633.7;Pyn_C3633.8
61	Pyn_C0016.41;Pyn_C0036.5;Pyn_C0247.40;Pyn_C0281.36;Pyn_C0281.37;Pyn_C0281.38;Pyn_C0688.2;Pyn_C0688.7;Pyn_C0860.1;Pyn_C0860.2;Pyn_C0860.3;Pyn_C0860.4;Pyn_C0860.5;Pyn_C0860.6;Pyn_C0860.7;Pyn_C0860.8;Pyn_C1686.10;Pyn_C1869.1;Pyn_C1869.6;Pyn_C1970.5;Pyn_C2817.10;Pyn_C2817.11;Pyn_C2817.13;Pyn_C2817.14;Pyn_C2817.15;Pyn_C2817.17;Pyn_C2817.7;Pyn_C2817.8;Pyn_C3262.1;Pyn_C3461.3;Pyn_C3476.33;Pyn_C3476.34;P…
62	Pyn_C0003.1;Pyn_C0003.5;Pyn_C0003.6;Pyn_C0287.67;Pyn_C0779.8;Pyn_C0964.2;Pyn_C1544.53;Pyn_C1544.54;Pyn_C1544.55;Pyn_C2045.2;Pyn_C2045.4;Pyn_C2466.2;Pyn_C2466.5;Pyn_C2466.6;Pyn_C2582.6;Pyn_C2582.7;Pyn_C3196.8;Pyn_C3449.37;Pyn_C3665.3;Pyn_C3665.5
64	Pyn_C0142.9;Pyn_C2715.4;Pyn_C3323.5
65	Pyn_C0041.6;Pyn_C0098.7;Pyn_C0573.1;Pyn_C0573.2;Pyn_C0883.1;Pyn_C0883.2;Pyn_C0883.3;Pyn_C1042.1;Pyn_C1568.1;Pyn_C1908.6;Pyn_C1908.7;Pyn_C1908.8;Pyn_C2049.25;Pyn_C2049.26;Pyn_C2049.27;Pyn_C2049.28;Pyn_C2089.3;Pyn_C2089.6;Pyn_C2283.1;Pyn_C2293.1;Pyn_C2293.3;Pyn_C2419.1;Pyn_C2419.2;Pyn_C2419.4;Pyn_C2419.5;Pyn_C2419.6;Pyn_C2419.7;Pyn_C3154.3;Pyn_C3154.4;Pyn_C3378.1;Pyn_C3378.2;Pyn_C3654.9;Pyn_C3800.2…
68	Pyn_C0003.49;Pyn_C0143.49;Pyn_C0386.19;Pyn_C1866.2;Pyn_C1893.5;Pyn_C1897.3;Pyn_C2225.3;Pyn_C2238.1;Pyn_C2238.3;Pyn_C2922.4;Pyn_C2974.19;Pyn_C3588.8;Pyn_C3772.11;Pyn_C3772.9
70	Pyn_C0403.6;Pyn_C0976.4;Pyn_C3694.3;Pyn_C3694.4
71	Pyn_C0247.103;Pyn_C1693.13
72	Pyn_C0248.20;Pyn_C0248.25;Pyn_C0568.21;Pyn_C0568.25;Pyn_C0568.26;Pyn_C0668.5;Pyn_C1530.7;Pyn_C2112.9;Pyn_C2568.1;Pyn_C2568.3;Pyn_C2585.1;Pyn_C2845.15;Pyn_C2845.19;Pyn_C2845.20;Pyn_C2845.23;Pyn_C3148.1;Pyn_C3494.5
73	Pyn_C0083.15;Pyn_C0109.54;Pyn_C0109.55;Pyn_C0109.59;Pyn_C0109.60;Pyn_C0121.2;Pyn_C0121.3;Pyn_C0155.31;Pyn_C0155.32;Pyn_C0155.33;Pyn_C0155.36;Pyn_C0255.3;Pyn_C0383.8;Pyn_C0504.1;Pyn_C0752.4;Pyn_C0838.6;Pyn_C1017.13;Pyn_C1316.20;Pyn_C1316.21;Pyn_C1433.1;Pyn_C1473.5;Pyn_C2253.1;Pyn_C2253.2;Pyn_C2452.1;Pyn_C2657.6;Pyn_C2689.27;Pyn_C2689.28;Pyn_C2726.3;Pyn_C2850.1;Pyn_C2859.5;Pyn_C2859.6;Pyn_C2881.7;P…
75	Pyn_C0181.1;Pyn_C0690.10;Pyn_C1034.10;Pyn_C1034.11;Pyn_C1034.12;Pyn_C1034.13;Pyn_C1034.15;Pyn_C1034.16;Pyn_C1034.17;Pyn_C1034.18;Pyn_C1034.19;Pyn_C1034.20;Pyn_C1034.22;Pyn_C1034.23;Pyn_C1034.7;Pyn_C1034.8;Pyn_C1976.16;Pyn_C3098.22;Pyn_C3269.14;Pyn_C3530.31;Pyn_C3530.32;Pyn_C3530.33;Pyn_C3530.34;Pyn_C3530.35;Pyn_C3530.36;Pyn_C3530.37;Pyn_C3530.40;Pyn_C3530.41;Pyn_C3530.43;Pyn_C3530.44;Pyn_C3530.45…
76	Pyn_C0059.32;Pyn_C0186.15;Pyn_C0186.20;Pyn_C0186.21;Pyn_C0335.32;Pyn_C0335.33;Pyn_C0335.36;Pyn_C0625.1;Pyn_C0625.2;Pyn_C0625.3;Pyn_C1168.10;Pyn_C1168.11;Pyn_C1786.33;Pyn_C2745.1;Pyn_C3117.10;Pyn_C3117.8;Pyn_C3144.4;Pyn_C3332.4;Pyn_C3437.3;Pyn_C3934.2
78	Pyn_C0059.17;Pyn_C0182.5;Pyn_C0209.3;Pyn_C2417.5
79	Pyn_C0749.10
80	Pyn_C0215.13;Pyn_C0215.15;Pyn_C0346.3;Pyn_C0696.1;Pyn_C1455.15;Pyn_C1455.1;Pyn_C1455.2;Pyn_C1455.3;Pyn_C1455.4;Pyn_C1455.7;Pyn_C2004.13;Pyn_C2004.14;Pyn_C2004.15;Pyn_C2004.16;Pyn_C2004.3;Pyn_C2004.4;Pyn_C2004.5;Pyn_C2004.6;Pyn_C2004.8;Pyn_C2004.9;Pyn_C2562.2;Pyn_C2562.3;Pyn_C2610.41;Pyn_C3588.13;Pyn_C3920.2;Pyn_C3921.2
82	Pyn_C0528.1
83	Pyn_C0098.27;Pyn_C0287.69;Pyn_C0384.8;Pyn_C1076.1;Pyn_C1076.2;Pyn_C1353.28;Pyn_C2418.1;Pyn_C2447.5;Pyn_C2466.1;Pyn_C3075.1;Pyn_C3175.1;Pyn_C3175.2;Pyn_C3196.7;Pyn_C3665.7
84	Pyn_C0059.62;Pyn_C0059.63;Pyn_C0059.64;Pyn_C0059.66;Pyn_C0059.69;Pyn_C0059.70;Pyn_C0059.72;Pyn_C1458.11;Pyn_C1549.2
85	Pyn_C1121.2;Pyn_C1482.1
86	Pyn_C0388.6
87	Pyn_C0757.15;Pyn_C0757.16;Pyn_C0936.2;Pyn_C1329.1;Pyn_C1704.12;Pyn_C2124.6;Pyn_C2151.2;Pyn_C2151.3;Pyn_C2316.3;Pyn_C2316.4;Pyn_C2316.5;Pyn_C2316.6;Pyn_C2354.1;Pyn_C2354.3;Pyn_C2354.4;Pyn_C2875.2;Pyn_C2875.3;Pyn_C2875.5;Pyn_C2875.6;Pyn_C3292.1;Pyn_C3292.2;Pyn_C3307.1;Pyn_C3307.2;Pyn_C3307.4;Pyn_C3441.1;Pyn_C3536.1;Pyn_C3550.12;Pyn_C3550.13;Pyn_C3550.4;Pyn_C3550.5;Pyn_C3550.8;Pyn_C3597.1;Pyn_C3597.…
89	Pyn_C0055.19;Pyn_C0055.21;Pyn_C0055.22;Pyn_C0055.25;Pyn_C0055.26;Pyn_C0283.1;Pyn_C0283.2;Pyn_C0283.3;Pyn_C0283.4;Pyn_C0283.5;Pyn_C0734.11;Pyn_C0734.4;Pyn_C0734.6;Pyn_C0734.7;Pyn_C0734.8;Pyn_C0734.9;Pyn_C1349.10;Pyn_C1349.11;Pyn_C1349.13;Pyn_C1349.14;Pyn_C1858.10;Pyn_C3107.10;Pyn_C3628.6
90	Pyn_C0026.9;Pyn_C0038.52;Pyn_C0112.14;Pyn_C0247.93;Pyn_C0259.52;Pyn_C0516.3;Pyn_C0516.4;Pyn_C0685.31;Pyn_C0719.32;Pyn_C0974.1;Pyn_C1095.1;Pyn_C1095.2;Pyn_C1095.3;Pyn_C1470.4;Pyn_C1470.5;Pyn_C1881.25;Pyn_C1959.3;Pyn_C1988.2;Pyn_C2090.15;Pyn_C2090.16;Pyn_C2125.11;Pyn_C2189.29;Pyn_C2589.6;Pyn_C2982.10;Pyn_C2984.2;Pyn_C3431.5;Pyn_C3454.1;Pyn_C3483.5;Pyn_C3654.8;Pyn_C3771.2;Pyn_C3979.2;Pyn_C3979.4
91	Pyn_C1569.10;Pyn_C2387.27
92	Pyn_C0016.42;Pyn_C0416.32;Pyn_C0757.1;Pyn_C1257.77;Pyn_C1686.9;Pyn_C1869.4;Pyn_C2491.2;Pyn_C2604.7;Pyn_C2747.5;Pyn_C2786.9;Pyn_C3102.3;Pyn_C3143.5;Pyn_C3461.5
93	Pyn_C0453.6;Pyn_C2048.2;Pyn_C2048.3;Pyn_C2048.4;Pyn_C2326.19;Pyn_C2709.3
94	Pyn_C0028.7;Pyn_C0033.78;Pyn_C0058.10;Pyn_C0058.42;Pyn_C0140.22;Pyn_C0140.29;Pyn_C0140.30;Pyn_C0290.2;Pyn_C0381.10;Pyn_C0385.25;Pyn_C0385.37;Pyn_C0876.53;Pyn_C1048.2;Pyn_C1222.23;Pyn_C1249.2;Pyn_C1344.5;Pyn_C1841.2;Pyn_C1841.3;Pyn_C2094.9;Pyn_C2146.55;Pyn_C2267.5;Pyn_C2547.1;Pyn_C2547.2;Pyn_C2851.1;Pyn_C2955.65;Pyn_C2955.67;Pyn_C3193.42;Pyn_C3639.13;Pyn_C3957.8
95	Pyn_C0288.20;Pyn_C0385.16;Pyn_C0879.4;Pyn_C0879.6;Pyn_C0953.51;Pyn_C0953.52;Pyn_C0953.53;Pyn_C0953.54;Pyn_C0953.55;Pyn_C0953.56;Pyn_C0953.57;Pyn_C1307.11;Pyn_C1914.3;Pyn_C1914.4;Pyn_C1914.6;Pyn_C2351.3;Pyn_C2351.4;Pyn_C2351.5;Pyn_C2351.6;Pyn_C2682.8;Pyn_C3542.1;Pyn_C3542.2;Pyn_C3542.3;Pyn_C3542.4;Pyn_C3542.5;Pyn_C3995.36;Pyn_C3995.37;Pyn_C3995.38;Pyn_C3995.39;Pyn_C3995.40;Pyn_C3995.41;Pyn_C3995.4…
96	Pyn_C0008.25;Pyn_C0098.17;Pyn_C0118.1;Pyn_C0118.2;Pyn_C0313.5;Pyn_C0388.12;Pyn_C0760.1;Pyn_C0766.21;Pyn_C0766.22;Pyn_C1017.8;Pyn_C1196.6;Pyn_C1273.2;Pyn_C1701.4;Pyn_C1921.28;Pyn_C2283.4;Pyn_C2381.5;Pyn_C2381.6;Pyn_C2657.1;Pyn_C3031.12;Pyn_C3031.13;Pyn_C3049.11;Pyn_C3103.3;Pyn_C3172.22;Pyn_C3172.23;Pyn_C3280.3;Pyn_C3359.8;Pyn_C3509.8;Pyn_C3566.17;Pyn_C3594.3;Pyn_C3728.13;Pyn_C3843.21;Pyn_C4004.35
99	Pyn_C0103.13;Pyn_C0146.1;Pyn_C0146.2;Pyn_C0146.3;Pyn_C0219.21;Pyn_C0333.12;Pyn_C0356.8;Pyn_C0356.9;Pyn_C0641.7;Pyn_C0749.1;Pyn_C1093.17;Pyn_C1184.17;Pyn_C1184.18;Pyn_C1184.19;Pyn_C1449.10;Pyn_C1449.11;Pyn_C1893.38;Pyn_C2439.3;Pyn_C2651.21;Pyn_C3048.4;Pyn_C3048.5;Pyn_C3077.7;Pyn_C3077.8;Pyn_C3980.3
100	Pyn_C0090.12;Pyn_C0090.13;Pyn_C0090.14;Pyn_C0090.15;Pyn_C0090.18;Pyn_C0090.20;Pyn_C0090.21;Pyn_C0090.22;Pyn_C0090.23;Pyn_C0301.13;Pyn_C0301.9;Pyn_C1159.2;Pyn_C2277.7;Pyn_C2391.1;Pyn_C3013.10;Pyn_C3013.11;Pyn_C3013.12;Pyn_C3013.9;Pyn_C3299.10;Pyn_C3299.11;Pyn_C3299.13;Pyn_C3299.14;Pyn_C3299.7;Pyn_C3299.9;Pyn_C3449.1
101	Pyn_C1391.1;Pyn_C1391.2;Pyn_C1762.13;Pyn_C1762.16;Pyn_C1762.18;Pyn_C1762.21;Pyn_C1762.22;Pyn_C1762.23;Pyn_C1762.25;Pyn_C1762.26;Pyn_C1762.27;Pyn_C1762.28;Pyn_C1762.29;Pyn_C1762.30;Pyn_C1772.1;Pyn_C2445.1;Pyn_C2445.2;Pyn_C2445.3;Pyn_C3655.5
104	Pyn_C0231.13;Pyn_C0386.21;Pyn_C0386.22;Pyn_C0742.1;Pyn_C0758.11;Pyn_C0758.12;Pyn_C0758.13;Pyn_C0758.14;Pyn_C0758.15;Pyn_C0949.6;Pyn_C1198.5;Pyn_C1842.36;Pyn_C2100.21;Pyn_C3124.4;Pyn_C3359.23
107	Pyn_C0328.1;Pyn_C0757.17;Pyn_C0757.20;Pyn_C0757.21;Pyn_C0757.22;Pyn_C0757.23;Pyn_C2375.3;Pyn_C2375.4;Pyn_C2395.1;Pyn_C2395.4;Pyn_C2395.7
108	Pyn_C0348.10;Pyn_C0348.4;Pyn_C0348.6;Pyn_C0348.7;Pyn_C0348.8;Pyn_C0348.9;Pyn_C1001.1;Pyn_C1001.2;Pyn_C1001.3;Pyn_C1001.4;Pyn_C2276.36;Pyn_C2699.4;Pyn_C3895.2
111	Pyn_C0168.11;Pyn_C0311.20;Pyn_C0339.8;Pyn_C0521.12;Pyn_C1074.3;Pyn_C1964.10;Pyn_C1969.9;Pyn_C3110.1
112	Pyn_C0694.12;Pyn_C0694.13;Pyn_C1267.1;Pyn_C2892.10;Pyn_C2892.2;Pyn_C2892.5;Pyn_C2892.6;Pyn_C2892.7;Pyn_C2892.8;Pyn_C3317.48;Pyn_C3682.12;Pyn_C3682.13;Pyn_C3682.14;Pyn_C3682.15;Pyn_C3682.17;Pyn_C3682.18;Pyn_C3682.19;Pyn_C3682.20;Pyn_C3682.22;Pyn_C3771.4
114	Pyn_C0164.2;Pyn_C0164.46;Pyn_C0164.49;Pyn_C0317.27;Pyn_C0823.25;Pyn_C1225.1;Pyn_C1225.2;Pyn_C1225.3;Pyn_C1225.4;Pyn_C1534.9;Pyn_C1559.19;Pyn_C2673.35;Pyn_C2673.36;Pyn_C3229.12;Pyn_C3229.9
115	Pyn_C0041.11;Pyn_C0094.21;Pyn_C0445.25;Pyn_C0481.13;Pyn_C1016.2;Pyn_C1353.17;Pyn_C1353.24;Pyn_C1865.2;Pyn_C1928.5;Pyn_C1928.9;Pyn_C2625.11;Pyn_C3031.38;Pyn_C3333.2;Pyn_C3333.3;Pyn_C3333.4;Pyn_C3333.5;Pyn_C3855.2
116	Pyn_C0246.3;Pyn_C0403.10;Pyn_C0403.11;Pyn_C0668.12;Pyn_C0668.13;Pyn_C0737.10;Pyn_C0737.11;Pyn_C1012.1;Pyn_C1227.2;Pyn_C1227.3;Pyn_C1585.49;Pyn_C2854.1
118	Pyn_C1093.3;Pyn_C3623.7
119	Pyn_C1487.6
120	Pyn_C0124.8;Pyn_C0300.1;Pyn_C0300.2;Pyn_C0300.3;Pyn_C0300.4;Pyn_C0300.6;Pyn_C0479.3;Pyn_C0479.4;Pyn_C2831.1
121	Pyn_C0008.26;Pyn_C0025.7;Pyn_C0070.6;Pyn_C0118.3;Pyn_C0200.9;Pyn_C0375.39;Pyn_C0388.14;Pyn_C0642.1;Pyn_C0756.6;Pyn_C0766.23;Pyn_C0840.5;Pyn_C0848.16;Pyn_C1005.9;Pyn_C1017.9;Pyn_C1196.4;Pyn_C1415.2;Pyn_C1426.27;Pyn_C1455.14;Pyn_C1651.5;Pyn_C1873.38;Pyn_C1908.15;Pyn_C2085.6;Pyn_C2094.7;Pyn_C2203.1;Pyn_C2283.3;Pyn_C2390.11;Pyn_C2419.8;Pyn_C2623.2;Pyn_C2927.5;Pyn_C3031.15;Pyn_C3049.4;Pyn_C3103.2;Pyn_…
122	Pyn_C0099.6;Pyn_C0099.7;Pyn_C0158.9;Pyn_C0211.3;Pyn_C0211.5;Pyn_C0334.6;Pyn_C0668.1;Pyn_C0668.3;Pyn_C0668.4;Pyn_C0733.3;Pyn_C0733.4;Pyn_C1781.1;Pyn_C2220.2;Pyn_C2220.3;Pyn_C2220.5;Pyn_C2341.57;Pyn_C2341.58;Pyn_C2455.6;Pyn_C2532.10;Pyn_C2532.8;Pyn_C3264.14;Pyn_C3494.6;Pyn_C3494.7;Pyn_C3899.16;Pyn_C3899.17
124	Pyn_C0183.3;Pyn_C0307.1;Pyn_C0307.8;Pyn_C0307.9;Pyn_C0866.2;Pyn_C0866.3;Pyn_C1316.27;Pyn_C1361.2;Pyn_C2891.10;Pyn_C2891.11;Pyn_C2891.1;Pyn_C2891.2;Pyn_C2891.8;Pyn_C3230.1;Pyn_C3577.1;Pyn_C3655.11;Pyn_C3881.1;Pyn_C3960.10;Pyn_C3960.15;Pyn_C3960.16;Pyn_C3960.4;Pyn_C3960.6;Pyn_C3960.9
127	Pyn_C1689.5;Pyn_C1866.3;Pyn_C2216.2;Pyn_C2216.5;Pyn_C2216.6;Pyn_C2216.7;Pyn_C3165.5;Pyn_C3165.7;Pyn_C3487.28
128	Pyn_C0161.2;Pyn_C0448.1;Pyn_C0741.19;Pyn_C0741.20;Pyn_C0741.22;Pyn_C0741.23;Pyn_C0741.24;Pyn_C1197.2;Pyn_C1264.4;Pyn_C2106.1;Pyn_C2586.14;Pyn_C2586.15;Pyn_C2586.17;Pyn_C2586.18;Pyn_C2586.19;Pyn_C2586.22;Pyn_C3269.11;Pyn_C3269.3;Pyn_C3269.5;Pyn_C3269.9;Pyn_C3456.3;Pyn_C3659.2;Pyn_C3716.1;Pyn_C3716.3;Pyn_C3716.5;Pyn_C3863.12;Pyn_C3863.14;Pyn_C3863.5;Pyn_C3863.7
129	Pyn_C0116.4;Pyn_C1324.28;Pyn_C1624.20;Pyn_C1749.6;Pyn_C2657.4;Pyn_C3426.8;Pyn_C3699.9
130	Pyn_C0102.4;Pyn_C0987.7;Pyn_C1907.9;Pyn_C3429.4;Pyn_C3693.2
132	Pyn_C0048.16;Pyn_C0160.4;Pyn_C3375.6;Pyn_C3444.4
134	Pyn_C0945.30;Pyn_C0945.31;Pyn_C1961.4
135	Pyn_C0055.46;Pyn_C0055.49;Pyn_C0055.50;Pyn_C0110.38;Pyn_C2338.20;Pyn_C2338.38;Pyn_C2338.44;Pyn_C2338.48;Pyn_C2752.1
137	Pyn_C0029.11;Pyn_C0029.9;Pyn_C0143.50
138	Pyn_C0065.24;Pyn_C0065.25;Pyn_C0065.26;Pyn_C0248.10;Pyn_C0248.4;Pyn_C0248.5;Pyn_C0248.7;Pyn_C0248.9;Pyn_C0343.10;Pyn_C0343.12;Pyn_C0343.7;Pyn_C2722.11;Pyn_C2722.13;Pyn_C2722.14;Pyn_C2722.17;Pyn_C2722.18;Pyn_C2722.19;Pyn_C2722.7;Pyn_C2722.8
139	Pyn_C0009.6;Pyn_C0063.17;Pyn_C0063.18;Pyn_C0209.15;Pyn_C0240.28;Pyn_C0486.8;Pyn_C1056.6;Pyn_C2247.1;Pyn_C2247.4;Pyn_C2247.5;Pyn_C2339.13;Pyn_C2906.11;Pyn_C2906.1;Pyn_C2906.2;Pyn_C2906.3;Pyn_C2906.4;Pyn_C3085.6;Pyn_C3484.2;Pyn_C3487.12
140	Pyn_C0047.24;Pyn_C0191.18;Pyn_C0191.19;Pyn_C0525.21;Pyn_C1183.4;Pyn_C1522.6;Pyn_C1617.1;Pyn_C1792.2;Pyn_C3681.2
141	Pyn_C0006.59;Pyn_C0023.25;Pyn_C0045.1;Pyn_C0061.41;Pyn_C0063.1;Pyn_C0069.18;Pyn_C0109.27;Pyn_C0143.15;Pyn_C0172.1;Pyn_C0178.5;Pyn_C0210.40;Pyn_C0215.8;Pyn_C0268.17;Pyn_C0338.14;Pyn_C0348.5;Pyn_C0388.15;Pyn_C0430.2;Pyn_C0504.4;Pyn_C0516.17;Pyn_C0669.7;Pyn_C0766.4;Pyn_C0778.2;Pyn_C0829.1;Pyn_C1070.6;Pyn_C1183.9;Pyn_C1289.2;Pyn_C1346.4;Pyn_C1465.6;Pyn_C1485.6;Pyn_C1497.9;Pyn_C1544.47;Pyn_C1588.11;Py…
142	Pyn_C0220.2;Pyn_C0220.4;Pyn_C0220.6;Pyn_C0981.2;Pyn_C1360.11;Pyn_C1360.2;Pyn_C1360.3;Pyn_C1360.5;Pyn_C1360.6;Pyn_C1360.8;Pyn_C1360.9;Pyn_C1391.7;Pyn_C1762.32;Pyn_C1762.33;Pyn_C1762.37;Pyn_C1994.22;Pyn_C3782.1;Pyn_C3782.2;Pyn_C3782.5;Pyn_C3782.9;Pyn_C3783.1
144	Pyn_C0226.124;Pyn_C0226.125;Pyn_C0226.126;Pyn_C0226.127;Pyn_C0226.130;Pyn_C0226.132;Pyn_C0226.133;Pyn_C0226.135;Pyn_C0226.136;Pyn_C1489.6;Pyn_C1731.4
145	Pyn_C0290.23;Pyn_C0290.24;Pyn_C0429.7;Pyn_C0429.8;Pyn_C0542.3;Pyn_C1895.4;Pyn_C1895.5;Pyn_C1921.6;Pyn_C2463.12;Pyn_C2463.13;Pyn_C2991.1;Pyn_C2991.4;Pyn_C2991.5;Pyn_C2991.6
146	Pyn_C0163.71;Pyn_C0163.72;Pyn_C0198.30;Pyn_C0198.31;Pyn_C0198.32;Pyn_C0198.33;Pyn_C0198.35;Pyn_C0198.39;Pyn_C0198.42;Pyn_C0639.7;Pyn_C1522.9;Pyn_C1627.2;Pyn_C2721.1;Pyn_C2721.2;Pyn_C2721.3;Pyn_C2721.4;Pyn_C2721.5;Pyn_C2721.6
147	Pyn_C3184.1
148	Pyn_C0071.10;Pyn_C0071.11;Pyn_C0071.12;Pyn_C0071.13;Pyn_C0071.8;Pyn_C0206.5;Pyn_C0793.2;Pyn_C1766.1;Pyn_C1833.11;Pyn_C1833.13;Pyn_C1833.23;Pyn_C1833.25;Pyn_C1833.26;Pyn_C1833.7;Pyn_C1833.8;Pyn_C1833.9;Pyn_C2489.2;Pyn_C2628.1;Pyn_C3360.1;Pyn_C3360.2;Pyn_C3862.1;Pyn_C3862.3;Pyn_C3862.4;Pyn_C3871.3;Pyn_C3871.6;Pyn_C3871.7;Pyn_C3871.8;Pyn_C3871.9
150	Pyn_C0004.11;Pyn_C0004.9;Pyn_C0042.16;Pyn_C0042.17;Pyn_C0131.26;Pyn_C0226.116;Pyn_C0226.118;Pyn_C0408.17;Pyn_C1109.10;Pyn_C1109.11;Pyn_C1109.13;Pyn_C1432.5;Pyn_C1709.8;Pyn_C1838.3;Pyn_C2477.15;Pyn_C2477.16;Pyn_C2477.17;Pyn_C2477.18;Pyn_C2477.19;Pyn_C3060.5;Pyn_C3060.8;Pyn_C3547.5;Pyn_C3547.6
151	Pyn_C0084.10;Pyn_C0125.1;Pyn_C0259.63;Pyn_C0944.44;Pyn_C1454.16;Pyn_C1839.15;Pyn_C2158.14;Pyn_C2189.11;Pyn_C2510.51;Pyn_C3503.12;Pyn_C3503.13
152	Pyn_C0326.16;Pyn_C1030.2;Pyn_C1544.21;Pyn_C2270.10;Pyn_C3477.5
153	Pyn_C3824.17
154	Pyn_C0105.13;Pyn_C0105.14;Pyn_C0105.15;Pyn_C0119.8;Pyn_C0119.9;Pyn_C0358.1;Pyn_C0358.2;Pyn_C0358.4;Pyn_C0358.5;Pyn_C0358.6;Pyn_C0369.10;Pyn_C0369.11;Pyn_C0369.12;Pyn_C0369.14;Pyn_C0369.7;Pyn_C0369.8;Pyn_C0715.15;Pyn_C0715.22;Pyn_C1184.13;Pyn_C1184.16;Pyn_C1184.5;Pyn_C1184.7;Pyn_C1184.8;Pyn_C1742.14;Pyn_C1742.18;Pyn_C2121.2;Pyn_C2200.14;Pyn_C2727.2;Pyn_C2775.4;Pyn_C3153.8;Pyn_C3158.1;Pyn_C3158.2;P…
155	Pyn_C3623.14
156	Pyn_C0936.4;Pyn_C0936.5;Pyn_C1073.4;Pyn_C1073.5;Pyn_C1073.6;Pyn_C1116.9;Pyn_C1219.9;Pyn_C1339.9;Pyn_C1469.1;Pyn_C1594.1;Pyn_C2225.10;Pyn_C2669.11;Pyn_C2669.12;Pyn_C2825.1;Pyn_C3090.1;Pyn_C3268.1;Pyn_C3933.8
157	Pyn_C0264.3;Pyn_C1621.12;Pyn_C2089.1;Pyn_C2564.22;Pyn_C2564.23;Pyn_C2564.24;Pyn_C2902.1;Pyn_C2902.2;Pyn_C2919.3;Pyn_C3605.1
158	Pyn_C0074.11;Pyn_C0331.7;Pyn_C0498.2;Pyn_C0719.71;Pyn_C0727.8;Pyn_C0937.15;Pyn_C1961.30;Pyn_C2879.17;Pyn_C2918.19;Pyn_C2983.4;Pyn_C3318.25
159	Pyn_C0086.1;Pyn_C0109.52;Pyn_C0109.58;Pyn_C0121.8;Pyn_C0155.34;Pyn_C0255.1;Pyn_C0356.7;Pyn_C0752.6;Pyn_C0838.5;Pyn_C0905.3;Pyn_C1316.23;Pyn_C1412.1;Pyn_C1426.2;Pyn_C1473.3;Pyn_C1807.3;Pyn_C2510.55;Pyn_C2598.2;Pyn_C2689.26;Pyn_C2850.2;Pyn_C2859.2;Pyn_C2859.3;Pyn_C2881.6;Pyn_C3229.7;Pyn_C3290.4;Pyn_C3290.5;Pyn_C3688.9;Pyn_C3772.4;Pyn_C3772.5;Pyn_C3774.1;Pyn_C3904.11;Pyn_C3999.6
160	Pyn_C0035.5;Pyn_C0043.4;Pyn_C0124.10;Pyn_C0313.10;Pyn_C0375.41;Pyn_C0582.3;Pyn_C1833.21;Pyn_C1964.7;Pyn_C2177.10;Pyn_C2642.2;Pyn_C2707.19;Pyn_C3077.5;Pyn_C3547.17;Pyn_C4001.4
163	Pyn_C0034.30;Pyn_C0065.39;Pyn_C0128.4;Pyn_C0295.5;Pyn_C0961.2;Pyn_C1497.13;Pyn_C1497.14;Pyn_C1827.7;Pyn_C1827.8;Pyn_C2851.15
164	Pyn_C0034.56;Pyn_C0034.57;Pyn_C0105.52;Pyn_C0105.53;Pyn_C0122.4;Pyn_C0152.49;Pyn_C0152.53;Pyn_C0152.54;Pyn_C0295.28;Pyn_C0618.10;Pyn_C0618.12;Pyn_C0618.13;Pyn_C0719.8;Pyn_C0719.9;Pyn_C1872.28;Pyn_C1872.29;Pyn_C2007.2;Pyn_C2490.39;Pyn_C2916.10;Pyn_C2916.11;Pyn_C2916.12;Pyn_C2916.13;Pyn_C2916.16;Pyn_C2916.18;Pyn_C3031.49;Pyn_C3429.9;Pyn_C3472.4;Pyn_C3526.1;Pyn_C3526.4;Pyn_C3526.5;Pyn_C3766.15
165	Pyn_C1952.16;Pyn_C2276.24
167	Pyn_C1828.1;Pyn_C3332.3
169	Pyn_C1646.14
170	Pyn_C0067.1;Pyn_C1644.4;Pyn_C1644.5;Pyn_C1971.4;Pyn_C2390.8;Pyn_C3814.5;Pyn_C3814.6;Pyn_C3814.7
172	Pyn_C2211.3;Pyn_C2603.1;Pyn_C2603.2;Pyn_C2603.7;Pyn_C3086.1;Pyn_C3963.2;Pyn_C3963.3;Pyn_C3963.4;Pyn_C3963.5;Pyn_C3963.6;Pyn_C3963.7;Pyn_C3963.8;Pyn_C3963.9
173	Pyn_C0154.20;Pyn_C0200.12;Pyn_C0971.10;Pyn_C1244.1;Pyn_C1301.1;Pyn_C1844.3;Pyn_C1848.9;Pyn_C2045.5;Pyn_C2826.1;Pyn_C3119.8
174	Pyn_C3429.2
175	Pyn_C0039.10;Pyn_C0039.11;Pyn_C0039.12;Pyn_C0039.13;Pyn_C0039.8;Pyn_C0174.11;Pyn_C0174.12;Pyn_C0174.8;Pyn_C0252.41;Pyn_C0252.43;Pyn_C0252.44;Pyn_C2448.48;Pyn_C2448.49
176	Pyn_C0352.3;Pyn_C0470.2;Pyn_C0470.3;Pyn_C0939.1;Pyn_C1286.1;Pyn_C1286.2;Pyn_C1286.3;Pyn_C1941.6;Pyn_C2359.1;Pyn_C2668.34;Pyn_C3197.2;Pyn_C3478.9;Pyn_C3916.46
177	Pyn_C1737.18;Pyn_C3273.6;Pyn_C3912.2
179	Pyn_C0315.12;Pyn_C0315.13;Pyn_C1868.21;Pyn_C1868.26;Pyn_C1868.27;Pyn_C1868.29;Pyn_C1868.30;Pyn_C1868.31;Pyn_C1868.33;Pyn_C1868.34;Pyn_C1874.1;Pyn_C2257.3;Pyn_C2700.18;Pyn_C3713.10;Pyn_C3713.11;Pyn_C3713.2;Pyn_C3713.3;Pyn_C3713.4;Pyn_C3713.6;Pyn_C3713.7;Pyn_C3713.8;Pyn_C3713.9
180	Pyn_C0050.55;Pyn_C0050.56;Pyn_C0248.24;Pyn_C0248.26;Pyn_C1529.36;Pyn_C1529.37;Pyn_C1621.17;Pyn_C1621.19;Pyn_C1621.20;Pyn_C1778.1;Pyn_C1778.2;Pyn_C1778.3;Pyn_C1778.4;Pyn_C1965.41;Pyn_C3371.1
182	Pyn_C0174.1;Pyn_C0174.2;Pyn_C0722.2;Pyn_C3013.13;Pyn_C3013.14;Pyn_C3013.15;Pyn_C3099.25;Pyn_C3099.29;Pyn_C3732.2;Pyn_C3732.4
183	Pyn_C0045.10;Pyn_C0045.11;Pyn_C0045.13;Pyn_C0045.7;Pyn_C0045.8;Pyn_C0109.56;Pyn_C0450.3;Pyn_C1073.10;Pyn_C1073.13;Pyn_C1259.10;Pyn_C1259.7;Pyn_C1259.8;Pyn_C1259.9;Pyn_C1474.13;Pyn_C1474.15;Pyn_C1474.19;Pyn_C1684.1;Pyn_C1893.12;Pyn_C1893.13;Pyn_C1893.14;Pyn_C1893.16;Pyn_C2487.3;Pyn_C2487.4;Pyn_C2786.3;Pyn_C2786.4;Pyn_C3112.1;Pyn_C3112.2;Pyn_C3487.21
184	Pyn_C0211.20;Pyn_C0220.23;Pyn_C0220.25;Pyn_C0250.20;Pyn_C0250.21;Pyn_C0250.24;Pyn_C0250.25;Pyn_C0250.28;Pyn_C0250.29;Pyn_C0250.30;Pyn_C2416.4;Pyn_C3930.4;Pyn_C3930.5;Pyn_C4000.13;Pyn_C4000.14;Pyn_C4000.7;Pyn_C4000.8;Pyn_C4000.9
185	Pyn_C0116.6;Pyn_C0848.15;Pyn_C1949.16
186	Pyn_C0098.64;Pyn_C0098.65;Pyn_C0098.66;Pyn_C0098.67;Pyn_C0098.68;Pyn_C0098.69;Pyn_C0327.1;Pyn_C0327.2;Pyn_C0327.3;Pyn_C0327.4;Pyn_C1717.1;Pyn_C2275.4;Pyn_C2336.15;Pyn_C2336.16;Pyn_C3647.14
187	Pyn_C0088.23;Pyn_C0365.10;Pyn_C0365.12;Pyn_C0365.13;Pyn_C0365.5;Pyn_C0365.6;Pyn_C0365.7;Pyn_C0365.9;Pyn_C1017.11;Pyn_C1017.12;Pyn_C1783.1;Pyn_C2331.4;Pyn_C2331.6;Pyn_C2331.7;Pyn_C3049.1;Pyn_C3049.3
188	Pyn_C0025.23;Pyn_C0036.1;Pyn_C0112.6;Pyn_C0185.3;Pyn_C0189.12;Pyn_C0221.3;Pyn_C0334.12;Pyn_C0367.10;Pyn_C0551.1;Pyn_C0709.1;Pyn_C0914.7;Pyn_C1001.13;Pyn_C1062.1;Pyn_C1073.28;Pyn_C1215.1;Pyn_C1587.4;Pyn_C1898.1;Pyn_C1908.20;Pyn_C1931.2;Pyn_C2041.17;Pyn_C2227.5;Pyn_C2331.3;Pyn_C2434.4;Pyn_C2510.58;Pyn_C2513.1;Pyn_C2640.4;Pyn_C2640.9;Pyn_C2651.12;Pyn_C2655.1;Pyn_C2663.9;Pyn_C2771.1;Pyn_C2958.2;Pyn_C…
189	Pyn_C0006.44;Pyn_C0006.46;Pyn_C0006.47;Pyn_C0006.48;Pyn_C0006.50;Pyn_C0006.52;Pyn_C0006.53;Pyn_C0006.54;Pyn_C0032.4;Pyn_C0032.5;Pyn_C0032.6;Pyn_C0032.8;Pyn_C0032.9;Pyn_C2767.2;Pyn_C2767.3;Pyn_C3259.54
191	Pyn_C0047.13;Pyn_C0439.2;Pyn_C0439.6;Pyn_C2249.8;Pyn_C3002.12;Pyn_C3002.13;Pyn_C3002.15;Pyn_C3002.16
192	Pyn_C0516.22;Pyn_C2245.24;Pyn_C2245.25;Pyn_C2245.26;Pyn_C2943.8;Pyn_C2943.9;Pyn_C3143.6;Pyn_C3497.2
193	Pyn_C2351.30
194	Pyn_C0002.4;Pyn_C0175.1;Pyn_C0716.5;Pyn_C0716.6;Pyn_C1204.2;Pyn_C1204.3;Pyn_C2520.8;Pyn_C2520.9;Pyn_C2623.1;Pyn_C2847.1;Pyn_C2917.3;Pyn_C2917.7;Pyn_C3755.1
195	Pyn_C0059.28;Pyn_C0059.29;Pyn_C0059.30;Pyn_C0059.46;Pyn_C0059.47;Pyn_C1695.1;Pyn_C1695.2;Pyn_C1914.1;Pyn_C1914.2;Pyn_C3300.16;Pyn_C3300.17;Pyn_C3300.18
196	Pyn_C0996.10;Pyn_C0996.7;Pyn_C0996.8;Pyn_C0996.9;Pyn_C1316.3;Pyn_C1316.4;Pyn_C2304.5;Pyn_C3488.53;Pyn_C3488.66
197	Pyn_C0133.10;Pyn_C0133.11;Pyn_C0334.2;Pyn_C0617.1;Pyn_C0906.2;Pyn_C0906.3;Pyn_C1658.2;Pyn_C2200.5;Pyn_C2849.4;Pyn_C3650.5
198	Pyn_C0006.13;Pyn_C0006.16;Pyn_C1368.1;Pyn_C1368.3;Pyn_C1368.4;Pyn_C1530.10;Pyn_C1530.12;Pyn_C1530.13;Pyn_C1530.14
199	Pyn_C0015.3;Pyn_C0015.5;Pyn_C0038.76;Pyn_C0143.10;Pyn_C0143.12;Pyn_C0143.13;Pyn_C0143.14;Pyn_C0271.26;Pyn_C1455.51;Pyn_C2527.4;Pyn_C2527.6;Pyn_C3180.1
200	Pyn_C1452.1;Pyn_C1452.2;Pyn_C1452.3;Pyn_C1452.4;Pyn_C2449.1;Pyn_C2677.1;Pyn_C2677.2;Pyn_C2677.3;Pyn_C2677.4;Pyn_C3593.10;Pyn_C3593.11;Pyn_C3593.12;Pyn_C3593.13;Pyn_C3593.14;Pyn_C3593.3;Pyn_C3593.4;Pyn_C3593.5;Pyn_C3593.7;Pyn_C3981.2;Pyn_C3981.3;Pyn_C3981.4
201	Pyn_C0012.17;Pyn_C0012.18;Pyn_C0120.32;Pyn_C0120.34;Pyn_C0286.1;Pyn_C0286.3;Pyn_C2575.2;Pyn_C2575.3;Pyn_C2575.4
202	Pyn_C0193.19;Pyn_C0866.4;Pyn_C0933.1;Pyn_C0933.2;Pyn_C0933.3;Pyn_C0933.4;Pyn_C1446.1;Pyn_C1446.2;Pyn_C1474.23;Pyn_C1474.24;Pyn_C1632.30;Pyn_C2956.23;Pyn_C2956.24;Pyn_C2956.25;Pyn_C2956.26;Pyn_C2956.27;Pyn_C2956.28;Pyn_C2956.29;Pyn_C3904.24
203	Pyn_C0132.14;Pyn_C0208.18;Pyn_C0260.34;Pyn_C0260.35;Pyn_C0260.36;Pyn_C0260.38;Pyn_C0495.10;Pyn_C0657.18;Pyn_C1591.14;Pyn_C1591.15;Pyn_C1591.16;Pyn_C1859.8;Pyn_C3314.3
204	Pyn_C0148.14;Pyn_C0525.12;Pyn_C0586.6;Pyn_C0586.9;Pyn_C1455.83;Pyn_C1455.84;Pyn_C2234.6;Pyn_C2234.7;Pyn_C2608.19;Pyn_C2608.21;Pyn_C3503.30;Pyn_C3503.36;Pyn_C3503.37;Pyn_C3503.38;Pyn_C3503.41;Pyn_C3660.8;Pyn_C4007.5
206	Pyn_C0120.1;Pyn_C0222.11;Pyn_C0383.2;Pyn_C0523.11;Pyn_C1516.8;Pyn_C3031.25
207	Pyn_C0023.12;Pyn_C0663.4;Pyn_C1086.1;Pyn_C1243.1;Pyn_C1243.2;Pyn_C1243.3;Pyn_C1938.2;Pyn_C1949.12;Pyn_C1949.13
208	Pyn_C0774.3;Pyn_C2457.60
209	Pyn_C1062.2;Pyn_C1062.3;Pyn_C1222.4;Pyn_C2510.56;Pyn_C2746.11;Pyn_C3475.2
210	Pyn_C0430.7
211	Pyn_C0263.9;Pyn_C0329.74;Pyn_C1508.20;Pyn_C1508.29;Pyn_C1744.10;Pyn_C2629.5;Pyn_C3944.16
212	Pyn_C0290.1;Pyn_C0600.4;Pyn_C1344.6;Pyn_C1508.10;Pyn_C1508.12;Pyn_C1508.25;Pyn_C1508.28;Pyn_C1508.9;Pyn_C2528.11;Pyn_C3701.34;Pyn_C3944.10;Pyn_C3944.12;Pyn_C3944.13;Pyn_C3944.21;Pyn_C3944.4;Pyn_C3944.6;Pyn_C3944.7;Pyn_C3944.8;Pyn_C3944.9
215	Pyn_C0003.58;Pyn_C0003.62;Pyn_C0003.64;Pyn_C0003.76;Pyn_C0059.2;Pyn_C0059.5;Pyn_C0259.27;Pyn_C0554.1;Pyn_C0855.4;Pyn_C0860.28;Pyn_C0860.29;Pyn_C1151.6;Pyn_C1353.3;Pyn_C1353.42;Pyn_C1353.6;Pyn_C1374.5;Pyn_C1691.22;Pyn_C1691.23;Pyn_C1851.11;Pyn_C1929.2;Pyn_C1972.17;Pyn_C1972.18;Pyn_C2103.3;Pyn_C2165.3;Pyn_C2672.1;Pyn_C3113.5;Pyn_C3410.2;Pyn_C3410.3
216	Pyn_C3785.16
217	Pyn_C0010.3;Pyn_C0011.11;Pyn_C0222.6;Pyn_C0306.1;Pyn_C0954.1;Pyn_C0954.4;Pyn_C0954.7;Pyn_C1709.3;Pyn_C1975.29;Pyn_C2085.14;Pyn_C2804.13;Pyn_C3060.10;Pyn_C3073.23;Pyn_C3207.2;Pyn_C3403.3
218	Pyn_C0103.52
219	Pyn_C0009.37;Pyn_C0193.6;Pyn_C1105.3;Pyn_C1358.2;Pyn_C3031.44;Pyn_C3689.4
220	Pyn_C0053.4;Pyn_C0103.39;Pyn_C0118.4;Pyn_C0118.5;Pyn_C0301.20;Pyn_C0966.4;Pyn_C1475.3;Pyn_C1475.4;Pyn_C1947.9;Pyn_C2222.6;Pyn_C3039.9
221	Pyn_C0113.12;Pyn_C0113.6;Pyn_C1510.3;Pyn_C1742.37;Pyn_C2379.7;Pyn_C2863.38;Pyn_C2863.47;Pyn_C3723.5;Pyn_C3816.16
224	Pyn_C0169.105;Pyn_C0169.106;Pyn_C0663.17;Pyn_C0663.18;Pyn_C0663.19;Pyn_C1455.11;Pyn_C1455.12;Pyn_C1530.1;Pyn_C1530.2;Pyn_C1853.7
226	Pyn_C0088.36;Pyn_C0112.1;Pyn_C0620.38;Pyn_C0645.14;Pyn_C1210.40;Pyn_C1499.8;Pyn_C1835.28;Pyn_C2433.38;Pyn_C2558.1;Pyn_C2612.10;Pyn_C2873.8;Pyn_C3969.13
227	Pyn_C0252.46;Pyn_C0319.16;Pyn_C0336.35;Pyn_C0336.36;Pyn_C0694.1;Pyn_C1215.2;Pyn_C1328.4;Pyn_C1678.13;Pyn_C1678.9;Pyn_C2336.9;Pyn_C2715.1;Pyn_C3317.61;Pyn_C3647.8;Pyn_C3883.4;Pyn_C3883.6;Pyn_C3883.7
228	Pyn_C0210.6;Pyn_C0259.14;Pyn_C0626.9;Pyn_C0996.29;Pyn_C2443.18
229	Pyn_C0004.39;Pyn_C1678.11;Pyn_C1678.12;Pyn_C1678.8;Pyn_C3883.3;Pyn_C3883.5
230	Pyn_C0003.57;Pyn_C0161.11;Pyn_C0216.45;Pyn_C0295.22;Pyn_C0852.9;Pyn_C2732.1;Pyn_C2851.30;Pyn_C3518.6;Pyn_C3851.12
232	Pyn_C0113.8;Pyn_C0113.9;Pyn_C0315.18;Pyn_C0315.19;Pyn_C0315.21;Pyn_C0315.22;Pyn_C0315.23;Pyn_C0383.4;Pyn_C1058.2;Pyn_C1530.9;Pyn_C1743.2;Pyn_C1774.5;Pyn_C1868.37;Pyn_C1868.39;Pyn_C1868.40;Pyn_C1868.41;Pyn_C1868.42;Pyn_C1868.43;Pyn_C1868.44;Pyn_C1969.5;Pyn_C1974.8;Pyn_C2074.3;Pyn_C2782.1;Pyn_C2782.2;Pyn_C3828.13;Pyn_C3828.14;Pyn_C3828.16;Pyn_C3828.17;Pyn_C3828.18;Pyn_C3828.19;Pyn_C3828.21
233	Pyn_C0046.8;Pyn_C0115.21;Pyn_C1274.15;Pyn_C1400.1;Pyn_C1607.3;Pyn_C1957.1;Pyn_C1957.2;Pyn_C1957.4;Pyn_C2110.14;Pyn_C2110.19;Pyn_C2244.1
235	Pyn_C1029.20;Pyn_C1468.1;Pyn_C1556.1;Pyn_C3192.12;Pyn_C3259.21;Pyn_C3568.14;Pyn_C3568.15;Pyn_C3650.1
236	Pyn_C0438.26;Pyn_C0438.28;Pyn_C3192.13;Pyn_C3259.19;Pyn_C3259.20;Pyn_C3259.22
237	Pyn_C0134.54;Pyn_C0134.56;Pyn_C0460.22;Pyn_C0504.15;Pyn_C0769.8;Pyn_C0803.5;Pyn_C0854.16;Pyn_C1884.4;Pyn_C1884.5
238	Pyn_C0138.18;Pyn_C0138.19;Pyn_C0138.22;Pyn_C0342.3;Pyn_C0634.12;Pyn_C0634.13;Pyn_C0634.14;Pyn_C0634.1;Pyn_C0634.8;Pyn_C2387.20;Pyn_C2387.21;Pyn_C2416.12;Pyn_C2881.3;Pyn_C2881.4;Pyn_C3107.22
239	Pyn_C0668.11;Pyn_C0810.2;Pyn_C1061.2;Pyn_C2161.2;Pyn_C2829.3;Pyn_C2829.4;Pyn_C2829.5;Pyn_C3825.2;Pyn_C3825.4
240	Pyn_C0000.5;Pyn_C0000.6;Pyn_C0753.11;Pyn_C2849.30;Pyn_C3387.4;Pyn_C3387.5;Pyn_C3509.26;Pyn_C3509.27;Pyn_C3916.12
241	Pyn_C0157.4;Pyn_C0227.7;Pyn_C0227.8;Pyn_C0340.3;Pyn_C0874.3;Pyn_C0874.5;Pyn_C1060.40;Pyn_C1060.42;Pyn_C1060.43;Pyn_C2042.2;Pyn_C2855.2;Pyn_C2857.2
242	Pyn_C0093.39;Pyn_C0261.2;Pyn_C1225.11;Pyn_C1527.12;Pyn_C2544.20;Pyn_C2544.31;Pyn_C2544.33;Pyn_C2544.38;Pyn_C2544.39;Pyn_C2544.40;Pyn_C2544.41;Pyn_C2610.32;Pyn_C2610.33;Pyn_C2610.34;Pyn_C2610.36;Pyn_C2673.29;Pyn_C2682.15;Pyn_C2682.16;Pyn_C2682.17;Pyn_C2740.3;Pyn_C3123.1
244	Pyn_C3151.6
245	Pyn_C0009.5;Pyn_C0719.23;Pyn_C1029.7
246	Pyn_C0301.12;Pyn_C0301.4;Pyn_C0301.7;Pyn_C0822.15;Pyn_C0822.18;Pyn_C0843.10;Pyn_C0843.9;Pyn_C1322.5;Pyn_C1322.7;Pyn_C1486.7;Pyn_C1486.8;Pyn_C1609.1;Pyn_C1850.3;Pyn_C2277.5;Pyn_C2277.8
247	Pyn_C0600.41;Pyn_C1348.18;Pyn_C1348.19;Pyn_C1348.20;Pyn_C1348.22;Pyn_C1348.23;Pyn_C1512.6;Pyn_C1512.7;Pyn_C1512.8;Pyn_C3032.16;Pyn_C3511.25;Pyn_C3527.5;Pyn_C3527.6;Pyn_C3527.7
248	Pyn_C1811.2
250	Pyn_C0024.37;Pyn_C0073.8;Pyn_C0367.14
252	Pyn_C0272.17;Pyn_C0272.26;Pyn_C0807.2;Pyn_C0813.6;Pyn_C1670.27;Pyn_C1670.28;Pyn_C1670.35;Pyn_C2049.7;Pyn_C2399.11;Pyn_C2399.2
253	Pyn_C0000.14;Pyn_C0000.15;Pyn_C0000.16;Pyn_C0000.18;Pyn_C0000.19;Pyn_C0000.22;Pyn_C0000.23;Pyn_C0000.24;Pyn_C0897.18;Pyn_C1461.6;Pyn_C1461.7
254	Pyn_C0001.6;Pyn_C0047.21;Pyn_C0068.2;Pyn_C0165.18;Pyn_C0215.20;Pyn_C0242.7;Pyn_C0304.1;Pyn_C0367.1;Pyn_C0624.6;Pyn_C0693.3;Pyn_C0818.7;Pyn_C1052.1;Pyn_C1258.2;Pyn_C1367.4;Pyn_C1379.3;Pyn_C1440.8;Pyn_C1458.18;Pyn_C1560.8;Pyn_C1624.4;Pyn_C1833.20;Pyn_C1892.5;Pyn_C1925.3;Pyn_C2052.2;Pyn_C2201.10;Pyn_C2530.3;Pyn_C2626.9;Pyn_C2865.2;Pyn_C3078.4;Pyn_C3223.4;Pyn_C3375.11;Pyn_C3466.4;Pyn_C3487.24;Pyn_C37…
255	Pyn_C0879.25;Pyn_C0879.26;Pyn_C0879.27;Pyn_C0879.28;Pyn_C2387.29;Pyn_C2387.30;Pyn_C2784.16;Pyn_C2784.17;Pyn_C2784.18;Pyn_C2784.19;Pyn_C2784.21;Pyn_C2784.22;Pyn_C2784.23;Pyn_C2784.24;Pyn_C2784.25;Pyn_C2784.26;Pyn_C3616.1;Pyn_C3616.2;Pyn_C3616.3
256	Pyn_C0212.15;Pyn_C0212.9;Pyn_C0333.21;Pyn_C0333.26;Pyn_C0376.11;Pyn_C0376.12;Pyn_C0376.13;Pyn_C0376.14;Pyn_C0376.16;Pyn_C3476.2;Pyn_C3538.3
259	Pyn_C0852.7;Pyn_C0978.8
261	Pyn_C0566.23;Pyn_C0566.35;Pyn_C1298.76;Pyn_C1298.85;Pyn_C1977.16;Pyn_C2293.21;Pyn_C2343.1;Pyn_C2360.5;Pyn_C2619.11;Pyn_C2619.6
262	Pyn_C0019.82;Pyn_C0214.25;Pyn_C2397.3;Pyn_C2556.1;Pyn_C2986.2;Pyn_C2986.3;Pyn_C3198.1
263	Pyn_C0001.34
264	Pyn_C0415.5;Pyn_C0415.6;Pyn_C0415.7;Pyn_C0415.8;Pyn_C0415.9;Pyn_C0715.10;Pyn_C0715.17;Pyn_C0715.18;Pyn_C1311.3;Pyn_C2198.11;Pyn_C2198.12;Pyn_C2198.13;Pyn_C2680.5
265	Pyn_C0094.15;Pyn_C1544.16;Pyn_C1722.27;Pyn_C1722.31
266	Pyn_C0020.79;Pyn_C0290.63;Pyn_C0331.5
268	Pyn_C0329.8;Pyn_C0492.15;Pyn_C0492.16;Pyn_C0492.18;Pyn_C2552.15;Pyn_C2552.7;Pyn_C3995.12;Pyn_C3995.13;Pyn_C3995.15;Pyn_C3995.16;Pyn_C3995.17;Pyn_C3995.9
269	Pyn_C0248.13;Pyn_C0248.17;Pyn_C0248.18;Pyn_C2172.1;Pyn_C2614.1;Pyn_C2614.2;Pyn_C2614.5;Pyn_C2614.7;Pyn_C2722.1;Pyn_C2722.3;Pyn_C2847.7;Pyn_C2847.8;Pyn_C2847.9;Pyn_C3091.8
270	Pyn_C0147.10;Pyn_C0147.11;Pyn_C0147.12;Pyn_C0147.9;Pyn_C0170.42;Pyn_C0493.7;Pyn_C0493.8;Pyn_C1008.5;Pyn_C1008.6;Pyn_C1008.7;Pyn_C1662.11;Pyn_C1747.18;Pyn_C3906.1
271	Pyn_C3437.18;Pyn_C3549.7;Pyn_C3654.2
274	Pyn_C0849.20;Pyn_C1259.1;Pyn_C1259.3;Pyn_C2021.12;Pyn_C2021.13;Pyn_C2021.14;Pyn_C2746.12;Pyn_C3156.5;Pyn_C3475.6
275	Pyn_C1868.28;Pyn_C3713.5
276	Pyn_C0026.46;Pyn_C0215.11;Pyn_C0215.12;Pyn_C2004.12;Pyn_C2627.1;Pyn_C3449.31;Pyn_C3820.36;Pyn_C3820.37;Pyn_C3920.1;Pyn_C3998.76;Pyn_C3998.77;Pyn_C3998.78
277	Pyn_C0226.104;Pyn_C0226.105;Pyn_C0259.5;Pyn_C0791.13;Pyn_C0791.14;Pyn_C1114.4;Pyn_C2129.4;Pyn_C2727.7
278	Pyn_C0061.17;Pyn_C0140.16;Pyn_C0537.22;Pyn_C1029.18;Pyn_C1893.37;Pyn_C2490.29;Pyn_C3097.19;Pyn_C3568.12
279	Pyn_C0668.14;Pyn_C1183.38;Pyn_C1222.10;Pyn_C3598.3;Pyn_C3598.4;Pyn_C3598.5;Pyn_C3598.6;Pyn_C3598.7
280	Pyn_C2410.4
281	Pyn_C0319.32;Pyn_C0404.2
283	Pyn_C0927.26;Pyn_C0945.70;Pyn_C1872.22;Pyn_C2130.4;Pyn_C2662.1;Pyn_C2930.17;Pyn_C3464.3;Pyn_C3823.7
284	Pyn_C0009.1;Pyn_C3970.12
286	Pyn_C0736.5;Pyn_C3441.12
287	Pyn_C0945.16;Pyn_C1499.23;Pyn_C2713.21;Pyn_C3300.4
288	Pyn_C1938.6
289	Pyn_C1714.1;Pyn_C1714.2;Pyn_C1714.3;Pyn_C2816.2;Pyn_C3562.6;Pyn_C3562.7;Pyn_C3764.2;Pyn_C3829.1;Pyn_C3829.2;Pyn_C3829.3;Pyn_C3829.4;Pyn_C3829.6
290	Pyn_C3248.5;Pyn_C3511.21;Pyn_C3511.22
291	Pyn_C2011.2;Pyn_C3816.10
292	Pyn_C0181.7;Pyn_C0620.33;Pyn_C2338.43;Pyn_C2552.34
293	Pyn_C0372.7;Pyn_C1402.27;Pyn_C1402.28;Pyn_C1816.6;Pyn_C1816.7;Pyn_C2002.1;Pyn_C2002.2;Pyn_C2284.10;Pyn_C2284.11;Pyn_C2284.9;Pyn_C2829.1;Pyn_C2939.1;Pyn_C3173.10;Pyn_C3304.1;Pyn_C3304.2;Pyn_C3304.7
294	Pyn_C1061.10;Pyn_C1061.7;Pyn_C1061.8;Pyn_C1061.9;Pyn_C2611.1;Pyn_C2611.2;Pyn_C2611.3;Pyn_C2611.4;Pyn_C2611.5;Pyn_C3896.1
296	Pyn_C0105.29;Pyn_C1546.40;Pyn_C1670.32;Pyn_C2150.21;Pyn_C3018.2;Pyn_C3325.10
297	Pyn_C0204.32;Pyn_C0444.12;Pyn_C1497.25;Pyn_C3756.8;Pyn_C3818.14;Pyn_C3818.15;Pyn_C3818.16
298	Pyn_C0139.35;Pyn_C0259.29;Pyn_C0278.10;Pyn_C1264.12;Pyn_C1646.11;Pyn_C2435.4;Pyn_C3983.31;Pyn_C3983.34
302	Pyn_C0853.2;Pyn_C0853.3;Pyn_C0853.4;Pyn_C0853.5;Pyn_C0853.6;Pyn_C1384.1;Pyn_C1544.39;Pyn_C1544.40;Pyn_C1544.41;Pyn_C1544.42;Pyn_C1544.43;Pyn_C1544.44
303	Pyn_C0364.4;Pyn_C0364.5;Pyn_C0364.6;Pyn_C0364.7;Pyn_C0364.8;Pyn_C0372.22;Pyn_C0372.23;Pyn_C0372.24;Pyn_C2200.13;Pyn_C2302.11;Pyn_C2302.12;Pyn_C2302.13;Pyn_C2302.14;Pyn_C2302.15;Pyn_C2302.16;Pyn_C3465.7;Pyn_C3465.8;Pyn_C3672.6
304	Pyn_C0396.72;Pyn_C0396.73;Pyn_C0396.74;Pyn_C0396.76;Pyn_C0396.77;Pyn_C0396.80;Pyn_C0492.5;Pyn_C0492.6;Pyn_C1426.16;Pyn_C2177.2;Pyn_C2514.2;Pyn_C2705.1
305	Pyn_C0000.3;Pyn_C0088.8;Pyn_C0542.10;Pyn_C0547.32;Pyn_C0612.16;Pyn_C2180.10;Pyn_C2433.55;Pyn_C2938.7
306	Pyn_C0268.38;Pyn_C0335.8;Pyn_C0460.3;Pyn_C1359.5;Pyn_C1359.6;Pyn_C1359.7;Pyn_C3259.40;Pyn_C3259.41;Pyn_C3259.42
307	Pyn_C0950.14;Pyn_C0950.15;Pyn_C0950.17;Pyn_C0950.19;Pyn_C0950.20;Pyn_C0950.21;Pyn_C2990.31;Pyn_C2990.32;Pyn_C2990.33;Pyn_C2990.34;Pyn_C2990.35
308	Pyn_C2111.1;Pyn_C2520.7
309	Pyn_C2651.8
310	Pyn_C0206.10;Pyn_C0206.11;Pyn_C0206.2;Pyn_C0206.6;Pyn_C0206.7;Pyn_C0206.8;Pyn_C0206.9;Pyn_C0758.1;Pyn_C0758.2;Pyn_C0758.3;Pyn_C0758.4;Pyn_C3420.10
311	Pyn_C0046.18;Pyn_C0410.3;Pyn_C1576.19;Pyn_C1576.23;Pyn_C2873.1
312	Pyn_C0276.48;Pyn_C0276.51;Pyn_C0503.10;Pyn_C0876.3;Pyn_C1527.2;Pyn_C1527.3;Pyn_C2146.36;Pyn_C2522.20;Pyn_C3300.9;Pyn_C3449.26;Pyn_C3518.36;Pyn_C3678.7
313	Pyn_C0371.2;Pyn_C0411.2;Pyn_C2906.34;Pyn_C3102.1;Pyn_C3233.2;Pyn_C3462.3;Pyn_C3462.4
314	Pyn_C0639.10;Pyn_C0639.11;Pyn_C0639.12;Pyn_C0639.14;Pyn_C0639.15;Pyn_C0639.16;Pyn_C0639.18;Pyn_C1522.12;Pyn_C1522.13;Pyn_C1522.14;Pyn_C1522.15;Pyn_C1522.16;Pyn_C1522.18;Pyn_C1522.21
316	Pyn_C0404.15;Pyn_C0404.16;Pyn_C0404.19;Pyn_C0404.20;Pyn_C0404.29;Pyn_C0404.32;Pyn_C0404.35;Pyn_C1703.6;Pyn_C1703.9;Pyn_C1928.10;Pyn_C1928.4;Pyn_C1928.7;Pyn_C3026.5;Pyn_C3026.6;Pyn_C3099.13;Pyn_C3099.14;Pyn_C3099.15;Pyn_C3099.17;Pyn_C3099.18
317	Pyn_C0204.10;Pyn_C0204.12;Pyn_C0204.13;Pyn_C0204.14;Pyn_C0204.17;Pyn_C0204.18
318	Pyn_C0624.32;Pyn_C0953.39;Pyn_C0953.41;Pyn_C0953.44;Pyn_C0953.45
319	Pyn_C2369.10;Pyn_C2369.3;Pyn_C2369.4;Pyn_C2369.6;Pyn_C2369.7;Pyn_C3111.27;Pyn_C3175.7
321	Pyn_C1024.7;Pyn_C1082.3;Pyn_C1351.15;Pyn_C2108.9;Pyn_C2610.7;Pyn_C2914.11;Pyn_C3488.27;Pyn_C3653.4;Pyn_C4004.11
322	Pyn_C0188.38;Pyn_C0188.39;Pyn_C0223.6;Pyn_C1670.40;Pyn_C1987.20;Pyn_C1987.21;Pyn_C2326.23;Pyn_C2857.8;Pyn_C3282.5
323	Pyn_C0007.72;Pyn_C0008.38;Pyn_C0259.13;Pyn_C1200.6;Pyn_C1396.40;Pyn_C1676.1;Pyn_C1774.2;Pyn_C1956.3;Pyn_C3983.19
324	Pyn_C0019.78;Pyn_C0945.41;Pyn_C1961.29;Pyn_C2673.5
325	Pyn_C2552.12;Pyn_C2552.13;Pyn_C2552.14;Pyn_C3449.27
326	Pyn_C1691.7
327	Pyn_C0088.20;Pyn_C0088.21;Pyn_C0088.22;Pyn_C0202.12;Pyn_C0202.13;Pyn_C0850.3;Pyn_C0850.4;Pyn_C0850.5;Pyn_C0958.2;Pyn_C1441.2;Pyn_C1441.3;Pyn_C1441.4;Pyn_C2746.3;Pyn_C2746.4;Pyn_C3107.13;Pyn_C3881.8;Pyn_C3881.9;Pyn_C3960.1
329	Pyn_C0357.13;Pyn_C0693.1;Pyn_C1037.1;Pyn_C1037.2;Pyn_C1183.2;Pyn_C1978.4;Pyn_C2370.1;Pyn_C2408.3;Pyn_C2960.1;Pyn_C3132.1;Pyn_C3328.3;Pyn_C3574.19;Pyn_C3582.12;Pyn_C3725.20;Pyn_C3809.5;Pyn_C3837.2
330	Pyn_C0026.5;Pyn_C0026.6;Pyn_C0138.12;Pyn_C0319.23;Pyn_C0319.36;Pyn_C0391.3;Pyn_C0485.11;Pyn_C0594.1;Pyn_C0645.5;Pyn_C1021.5;Pyn_C1268.3;Pyn_C1499.20;Pyn_C3007.5;Pyn_C3488.42;Pyn_C3692.12
331	Pyn_C1304.9
332	Pyn_C0230.2;Pyn_C1274.2;Pyn_C1873.28;Pyn_C3650.15;Pyn_C3998.50
334	Pyn_C0250.112;Pyn_C0250.113;Pyn_C0250.114;Pyn_C0400.2;Pyn_C0400.3;Pyn_C1559.6;Pyn_C2098.5
336	Pyn_C0082.5;Pyn_C0109.48;Pyn_C0109.49;Pyn_C0109.50;Pyn_C0109.51;Pyn_C0355.7;Pyn_C2570.3;Pyn_C2570.4;Pyn_C3005.2;Pyn_C3287.16
337	Pyn_C0184.5;Pyn_C0184.6;Pyn_C0184.7;Pyn_C0269.4;Pyn_C0269.5;Pyn_C0375.12;Pyn_C0375.5;Pyn_C0375.6;Pyn_C0971.2;Pyn_C0971.3;Pyn_C1293.54;Pyn_C1885.4;Pyn_C2044.1;Pyn_C2044.5;Pyn_C2044.6;Pyn_C2411.12;Pyn_C2411.8;Pyn_C2411.9;Pyn_C2522.3;Pyn_C2966.4;Pyn_C2966.5;Pyn_C3077.2;Pyn_C3077.3;Pyn_C3275.4;Pyn_C3299.4;Pyn_C3299.5;Pyn_C3518.18
338	Pyn_C2597.1
340	Pyn_C0096.5;Pyn_C0393.1;Pyn_C0555.14;Pyn_C0668.15;Pyn_C0668.16;Pyn_C0668.7;Pyn_C1183.35;Pyn_C1183.36;Pyn_C1887.16;Pyn_C2276.21;Pyn_C2685.6;Pyn_C3226.2;Pyn_C3494.3
341	Pyn_C0113.4;Pyn_C0147.5;Pyn_C0388.23;Pyn_C0419.1;Pyn_C0646.12;Pyn_C0865.3;Pyn_C1060.6;Pyn_C1183.18;Pyn_C1201.1;Pyn_C1430.5;Pyn_C1576.22;Pyn_C1803.1;Pyn_C1868.25;Pyn_C1873.12;Pyn_C1914.5;Pyn_C2044.3;Pyn_C2406.5;Pyn_C2803.6;Pyn_C2885.25;Pyn_C3260.11;Pyn_C3269.10;Pyn_C3286.7
342	Pyn_C0011.18;Pyn_C0019.4;Pyn_C0142.25;Pyn_C0200.10;Pyn_C0328.6;Pyn_C0398.3;Pyn_C0637.10;Pyn_C0756.7;Pyn_C0848.19;Pyn_C1005.11;Pyn_C1005.12;Pyn_C1083.22;Pyn_C1098.3;Pyn_C1301.3;Pyn_C1576.10;Pyn_C1639.3;Pyn_C1651.3;Pyn_C1873.36;Pyn_C1887.10;Pyn_C1887.11;Pyn_C1908.17;Pyn_C2027.3;Pyn_C2085.8;Pyn_C2094.6;Pyn_C2393.1;Pyn_C2807.4;Pyn_C2835.6;Pyn_C3089.1;Pyn_C3151.8;Pyn_C3284.8;Pyn_C3515.5;Pyn_C3549.1;Py…
343	Pyn_C0070.10;Pyn_C0684.2;Pyn_C0759.6;Pyn_C1316.14;Pyn_C2640.12
344	Pyn_C0169.21;Pyn_C0204.24
345	Pyn_C0003.39;Pyn_C1222.13;Pyn_C1227.4;Pyn_C1348.12;Pyn_C1920.2;Pyn_C3449.10
346	Pyn_C0386.43;Pyn_C0573.9;Pyn_C0753.10;Pyn_C1351.31;Pyn_C1351.32;Pyn_C1351.36;Pyn_C2078.2;Pyn_C2930.3;Pyn_C4013.2
347	Pyn_C4004.28
348	Pyn_C0154.13;Pyn_C0154.14;Pyn_C0396.83;Pyn_C0626.3;Pyn_C0626.4;Pyn_C1514.4;Pyn_C1957.6;Pyn_C2535.10
349	Pyn_C0178.2;Pyn_C0521.4;Pyn_C0521.5;Pyn_C1946.11;Pyn_C2118.3;Pyn_C3253.3
351	Pyn_C0010.15;Pyn_C0010.18;Pyn_C0326.5;Pyn_C0876.48;Pyn_C1044.13;Pyn_C1786.56
352	Pyn_C0019.75;Pyn_C0089.5;Pyn_C0386.28;Pyn_C0731.19;Pyn_C0731.20;Pyn_C1024.5;Pyn_C1082.5;Pyn_C1474.14;Pyn_C1572.2;Pyn_C1626.5;Pyn_C1893.15;Pyn_C1893.17;Pyn_C1938.22;Pyn_C2480.8;Pyn_C2610.15;Pyn_C2610.1;Pyn_C4004.15
354	Pyn_C0702.2;Pyn_C0702.3;Pyn_C0846.5;Pyn_C1176.5;Pyn_C1176.6;Pyn_C1357.2;Pyn_C1722.4;Pyn_C1737.11;Pyn_C1855.36;Pyn_C2528.19;Pyn_C2528.20;Pyn_C3614.9
355	Pyn_C2448.22;Pyn_C2448.23;Pyn_C2448.24;Pyn_C2448.25
356	Pyn_C1497.21;Pyn_C3756.12
357	Pyn_C0423.3;Pyn_C2806.3;Pyn_C3408.8;Pyn_C3655.7
358	Pyn_C0271.7;Pyn_C0668.20;Pyn_C0668.27;Pyn_C0668.30;Pyn_C0668.32;Pyn_C1076.5;Pyn_C1183.19;Pyn_C1183.21;Pyn_C1183.25;Pyn_C1183.28;Pyn_C1183.29;Pyn_C1183.31;Pyn_C1711.7;Pyn_C2962.1;Pyn_C3175.4;Pyn_C3321.1;Pyn_C3321.4;Pyn_C3554.1;Pyn_C3554.2
359	Pyn_C1522.35;Pyn_C2380.1;Pyn_C2380.2;Pyn_C2380.3;Pyn_C2929.29;Pyn_C2929.30;Pyn_C2929.32;Pyn_C2929.33;Pyn_C3007.1
360	Pyn_C0187.13;Pyn_C0187.5;Pyn_C1544.2;Pyn_C1875.4;Pyn_C1875.5;Pyn_C1875.6;Pyn_C1875.7;Pyn_C2473.3;Pyn_C2990.22;Pyn_C2990.6;Pyn_C2990.7;Pyn_C2990.8;Pyn_C2990.9;Pyn_C3308.6;Pyn_C3462.18
361	Pyn_C0155.17;Pyn_C0192.4;Pyn_C0192.5;Pyn_C0247.48;Pyn_C0247.49;Pyn_C0247.50;Pyn_C0247.55;Pyn_C0377.44;Pyn_C0377.45;Pyn_C0944.3;Pyn_C0944.4;Pyn_C1097.2;Pyn_C1097.3;Pyn_C1097.4;Pyn_C1597.30;Pyn_C1740.4;Pyn_C1740.5;Pyn_C1854.5;Pyn_C1970.12;Pyn_C1970.13;Pyn_C3906.3;Pyn_C3906.4;Pyn_C3906.5
362	Pyn_C0281.30;Pyn_C1341.1;Pyn_C1516.19;Pyn_C1516.21;Pyn_C1516.23;Pyn_C1516.24;Pyn_C1756.13;Pyn_C1993.13;Pyn_C1993.14;Pyn_C2018.2;Pyn_C3173.23
363	Pyn_C0762.3;Pyn_C0849.15;Pyn_C3099.30
364	Pyn_C0100.3;Pyn_C0706.6;Pyn_C1560.7;Pyn_C1925.4;Pyn_C2865.1
365	Pyn_C0015.1
366	Pyn_C0050.7;Pyn_C0194.7;Pyn_C1337.8;Pyn_C1635.5;Pyn_C1635.6;Pyn_C3193.14;Pyn_C3193.22;Pyn_C3193.24;Pyn_C3193.25;Pyn_C3193.26;Pyn_C3425.11
368	Pyn_C0005.51;Pyn_C0120.15;Pyn_C1516.26;Pyn_C1993.10;Pyn_C2268.18;Pyn_C3260.13;Pyn_C3670.20
369	Pyn_C0241.9;Pyn_C0639.2;Pyn_C1522.1;Pyn_C1522.2;Pyn_C1522.4
370	Pyn_C0030.18;Pyn_C0030.19;Pyn_C0030.20;Pyn_C0030.21;Pyn_C3216.1;Pyn_C3277.7;Pyn_C3277.8;Pyn_C3488.6
372	Pyn_C0684.1
373	Pyn_C0124.45;Pyn_C0921.7;Pyn_C1734.8;Pyn_C3564.11;Pyn_C3566.19
374	Pyn_C0061.47;Pyn_C3518.12;Pyn_C3816.15
375	Pyn_C0247.24;Pyn_C0247.25;Pyn_C1976.3;Pyn_C1976.4;Pyn_C3001.11;Pyn_C3001.12;Pyn_C3001.13;Pyn_C3998.9
376	Pyn_C1310.10
378	Pyn_C0216.8;Pyn_C1004.8;Pyn_C2895.4
379	Pyn_C1257.36;Pyn_C2060.11;Pyn_C2060.6;Pyn_C3138.1;Pyn_C3138.3
380	Pyn_C1217.1;Pyn_C1217.3;Pyn_C1304.4;Pyn_C1892.16;Pyn_C1892.7;Pyn_C1892.8;Pyn_C3287.25;Pyn_C3287.26;Pyn_C3320.6;Pyn_C4003.2
381	Pyn_C2150.15;Pyn_C2150.18;Pyn_C2150.19;Pyn_C2150.20;Pyn_C3893.10;Pyn_C3893.13;Pyn_C3893.14;Pyn_C3893.16;Pyn_C3893.6;Pyn_C3893.7;Pyn_C3893.8
382	Pyn_C0074.14;Pyn_C0350.10;Pyn_C0350.11;Pyn_C2804.27;Pyn_C2804.28;Pyn_C2804.29;Pyn_C2804.30;Pyn_C2804.32;Pyn_C3521.23;Pyn_C3521.27
383	Pyn_C0476.5;Pyn_C2532.5;Pyn_C2532.6;Pyn_C2589.14;Pyn_C2589.15;Pyn_C2603.11;Pyn_C2603.12;Pyn_C3418.3;Pyn_C3705.5;Pyn_C3963.15;Pyn_C3963.16
384	Pyn_C0200.11;Pyn_C0226.26;Pyn_C0313.9;Pyn_C0767.45;Pyn_C1301.2;Pyn_C2369.12;Pyn_C3111.25
386	Pyn_C3731.3
388	Pyn_C0368.17;Pyn_C0368.18;Pyn_C0368.19;Pyn_C1449.2;Pyn_C1449.7;Pyn_C1449.8;Pyn_C1449.9;Pyn_C3226.42;Pyn_C3702.6;Pyn_C3702.7
389	Pyn_C0078.5;Pyn_C0233.10;Pyn_C0233.11;Pyn_C1165.2;Pyn_C1165.3;Pyn_C3108.5;Pyn_C3397.1
390	Pyn_C0024.36;Pyn_C0024.38;Pyn_C0024.39;Pyn_C0024.40;Pyn_C2576.10;Pyn_C2576.8;Pyn_C2576.9
391	Pyn_C0035.60;Pyn_C0378.16;Pyn_C3530.2
393	Pyn_C0268.10;Pyn_C0831.11;Pyn_C3039.2
394	Pyn_C1937.4;Pyn_C2332.14;Pyn_C2332.15;Pyn_C2332.16;Pyn_C2510.41;Pyn_C3107.50;Pyn_C3107.51
395	Pyn_C2535.2;Pyn_C2535.3;Pyn_C2535.4;Pyn_C2535.5;Pyn_C2535.6
396	Pyn_C0017.8;Pyn_C0247.72;Pyn_C2021.8;Pyn_C3397.15;Pyn_C3397.16
397	Pyn_C0050.21;Pyn_C0050.22;Pyn_C2463.2;Pyn_C2856.7
398	Pyn_C3044.8
399	Pyn_C0266.10;Pyn_C0266.11;Pyn_C0266.8;Pyn_C0266.9;Pyn_C1488.6;Pyn_C1488.7;Pyn_C2244.7;Pyn_C2552.27;Pyn_C2723.1;Pyn_C2723.2;Pyn_C2900.4;Pyn_C3991.5
400	Pyn_C0375.34;Pyn_C0438.7;Pyn_C0507.1;Pyn_C0507.2;Pyn_C0507.7;Pyn_C0833.1;Pyn_C0833.8;Pyn_C1230.21;Pyn_C1513.3;Pyn_C1734.39;Pyn_C1834.28;Pyn_C1834.29;Pyn_C2727.5;Pyn_C3247.17;Pyn_C3522.3;Pyn_C3639.1
401	Pyn_C0227.13;Pyn_C0227.14;Pyn_C0715.1;Pyn_C0715.2;Pyn_C1304.3;Pyn_C1892.10;Pyn_C1892.11;Pyn_C1892.12;Pyn_C1892.6;Pyn_C1892.9;Pyn_C3287.22;Pyn_C3320.2;Pyn_C3320.5;Pyn_C3320.7;Pyn_C4003.3
403	Pyn_C0053.7;Pyn_C0314.2;Pyn_C0329.99;Pyn_C1338.2;Pyn_C2698.3;Pyn_C3899.13
404	Pyn_C0259.4;Pyn_C0785.1;Pyn_C0785.3;Pyn_C1434.2;Pyn_C3384.6;Pyn_C3567.10;Pyn_C3567.8;Pyn_C3567.9
406	Pyn_C0385.54;Pyn_C0385.55;Pyn_C0385.56;Pyn_C0385.57;Pyn_C0385.58;Pyn_C0385.59;Pyn_C3257.2;Pyn_C3257.3;Pyn_C3257.4
407	Pyn_C0287.28;Pyn_C0983.2
410	Pyn_C0081.6;Pyn_C0163.42;Pyn_C0163.45;Pyn_C0254.38;Pyn_C0295.29;Pyn_C0601.3;Pyn_C1380.45;Pyn_C2994.10;Pyn_C2994.8
411	Pyn_C0024.9;Pyn_C2678.2;Pyn_C2782.10;Pyn_C2782.11;Pyn_C2782.9;Pyn_C3152.3;Pyn_C3871.14
412	Pyn_C3544.1;Pyn_C3544.2;Pyn_C3544.3;Pyn_C3749.4
413	Pyn_C0204.26;Pyn_C0284.4;Pyn_C0284.5;Pyn_C0284.6;Pyn_C1673.2;Pyn_C1762.38;Pyn_C2336.7;Pyn_C3647.5;Pyn_C3905.1
414	Pyn_C0241.4;Pyn_C1163.10;Pyn_C1163.11;Pyn_C1167.10;Pyn_C1167.6;Pyn_C1645.2;Pyn_C2782.8;Pyn_C3919.2;Pyn_C3919.3
415	Pyn_C0170.16;Pyn_C0170.17;Pyn_C0170.18;Pyn_C0170.19;Pyn_C0170.20;Pyn_C0170.23;Pyn_C0170.24;Pyn_C0170.25;Pyn_C0170.26;Pyn_C0170.27;Pyn_C0170.28;Pyn_C0170.30
416	Pyn_C0329.17;Pyn_C2150.10;Pyn_C2761.3;Pyn_C3785.13;Pyn_C3918.2;Pyn_C3995.21;Pyn_C3995.23;Pyn_C3995.25
417	Pyn_C0105.43;Pyn_C0223.13;Pyn_C1310.36;Pyn_C2341.40;Pyn_C3488.52
418	Pyn_C0002.18;Pyn_C0706.4;Pyn_C2282.1;Pyn_C2282.3;Pyn_C2282.7;Pyn_C3088.6;Pyn_C3088.7;Pyn_C4000.17;Pyn_C4000.18
419	Pyn_C0300.24;Pyn_C0300.25;Pyn_C0300.26;Pyn_C0300.28;Pyn_C0300.29
420	Pyn_C2264.7;Pyn_C3437.15;Pyn_C3599.1;Pyn_C3599.2;Pyn_C3599.3
421	Pyn_C0530.1;Pyn_C0530.3;Pyn_C0530.4;Pyn_C1705.14;Pyn_C2041.16;Pyn_C3015.5;Pyn_C3492.1;Pyn_C3938.11;Pyn_C3938.14;Pyn_C3938.15;Pyn_C3938.16
422	Pyn_C0001.5;Pyn_C0047.19;Pyn_C0050.67;Pyn_C0100.2;Pyn_C0110.14;Pyn_C0165.19;Pyn_C0176.6;Pyn_C0215.19;Pyn_C0242.8;Pyn_C0452.6;Pyn_C0477.1;Pyn_C0512.5;Pyn_C0607.1;Pyn_C0624.8;Pyn_C0706.7;Pyn_C0818.8;Pyn_C0994.1;Pyn_C1076.6;Pyn_C1088.1;Pyn_C1250.1;Pyn_C1258.1;Pyn_C1367.3;Pyn_C1379.5;Pyn_C1624.3;Pyn_C1771.7;Pyn_C1892.3;Pyn_C2027.2;Pyn_C2052.4;Pyn_C2166.3;Pyn_C2201.8;Pyn_C2499.7;Pyn_C2530.4;Pyn_C2560.…
423	Pyn_C1786.37;Pyn_C1786.38;Pyn_C1786.39;Pyn_C1786.40;Pyn_C1786.41;Pyn_C1873.16;Pyn_C1873.17;Pyn_C3437.6;Pyn_C3437.7;Pyn_C3437.8
424	Pyn_C0081.11;Pyn_C0081.12;Pyn_C0081.13;Pyn_C0081.14;Pyn_C0081.9
425	Pyn_C1758.3;Pyn_C1758.4;Pyn_C1758.5;Pyn_C1871.6;Pyn_C1871.7;Pyn_C1871.8;Pyn_C3839.10;Pyn_C3839.11;Pyn_C3839.13;Pyn_C3839.14;Pyn_C3839.9
429	Pyn_C0351.14;Pyn_C0351.9;Pyn_C2688.7;Pyn_C2688.8;Pyn_C2990.1
430	Pyn_C0416.18;Pyn_C0416.19;Pyn_C0416.20;Pyn_C0416.22;Pyn_C3901.10;Pyn_C3901.11;Pyn_C3901.12;Pyn_C3901.6;Pyn_C3901.7;Pyn_C3901.8;Pyn_C3901.9
431	Pyn_C0715.12;Pyn_C0715.13;Pyn_C1311.4;Pyn_C1311.6;Pyn_C2680.6;Pyn_C2775.1;Pyn_C2775.2
432	Pyn_C0706.1;Pyn_C1401.1;Pyn_C1401.2;Pyn_C1701.1;Pyn_C3816.34
433	Pyn_C0624.13;Pyn_C1693.69;Pyn_C3054.10;Pyn_C3815.9
434	Pyn_C0134.51;Pyn_C0134.52;Pyn_C2249.19;Pyn_C2249.20
435	Pyn_C0371.20;Pyn_C2072.1;Pyn_C2708.1;Pyn_C2708.2;Pyn_C2708.5;Pyn_C3348.1;Pyn_C3348.2
436	Pyn_C0167.3;Pyn_C0250.45;Pyn_C0250.46;Pyn_C0250.47;Pyn_C0250.48;Pyn_C1347.1;Pyn_C2834.1
437	Pyn_C0101.6;Pyn_C0445.19;Pyn_C0499.5;Pyn_C2783.8;Pyn_C3851.2
438	Pyn_C0072.13;Pyn_C0823.36;Pyn_C0823.37;Pyn_C3373.1;Pyn_C3374.2;Pyn_C3374.3;Pyn_C3544.31;Pyn_C3544.32;Pyn_C3544.33;Pyn_C3821.2;Pyn_C3821.3
440	Pyn_C0209.17;Pyn_C0209.19;Pyn_C2270.17;Pyn_C2270.8;Pyn_C2270.9;Pyn_C3487.10;Pyn_C3487.11;Pyn_C3487.7;Pyn_C3487.8;Pyn_C3487.9;Pyn_C3686.6
441	Pyn_C3072.1;Pyn_C3072.2
442	Pyn_C0026.32;Pyn_C0388.11;Pyn_C3107.85;Pyn_C3107.88;Pyn_C3472.2
443	Pyn_C0014.18;Pyn_C0074.8;Pyn_C0074.9;Pyn_C0202.60;Pyn_C0288.40;Pyn_C0843.16;Pyn_C1245.3;Pyn_C2974.55;Pyn_C2983.7;Pyn_C2983.8;Pyn_C3020.6;Pyn_C3824.3
445	Pyn_C0051.2;Pyn_C0051.8;Pyn_C0051.9;Pyn_C0171.12;Pyn_C0280.3;Pyn_C0426.16;Pyn_C0618.1;Pyn_C1046.11;Pyn_C1046.12;Pyn_C1238.4;Pyn_C1238.5;Pyn_C2549.1;Pyn_C3426.6;Pyn_C3817.24;Pyn_C3991.1
446	Pyn_C0356.6
447	Pyn_C0662.46;Pyn_C1644.14;Pyn_C2477.71
448	Pyn_C0091.14;Pyn_C0091.15;Pyn_C0206.1;Pyn_C0230.8;Pyn_C0230.9;Pyn_C0758.5;Pyn_C3380.2;Pyn_C3380.3;Pyn_C3380.4
449	Pyn_C1123.29;Pyn_C1426.4
450	Pyn_C1353.32;Pyn_C1353.33
451	Pyn_C1298.8;Pyn_C1858.5;Pyn_C1858.6;Pyn_C1858.7;Pyn_C3301.5;Pyn_C3638.34;Pyn_C3638.35;Pyn_C3638.36
452	Pyn_C2121.3;Pyn_C3153.9;Pyn_C3858.7
453	Pyn_C0143.16;Pyn_C3180.2
454	Pyn_C0276.24;Pyn_C0276.25;Pyn_C0951.2;Pyn_C2132.13;Pyn_C2132.14;Pyn_C3793.8;Pyn_C3793.9
455	Pyn_C2180.5;Pyn_C2180.6;Pyn_C2180.7
456	Pyn_C0377.3;Pyn_C1176.19
457	Pyn_C0517.1;Pyn_C0658.4;Pyn_C0658.5;Pyn_C1273.7;Pyn_C1711.8;Pyn_C3032.22
458	Pyn_C0096.11;Pyn_C0109.17;Pyn_C0268.14;Pyn_C0787.3;Pyn_C0831.4;Pyn_C3847.5
459	Pyn_C0871.26;Pyn_C1175.13;Pyn_C1761.2;Pyn_C2045.29;Pyn_C2045.30;Pyn_C2113.5;Pyn_C3509.5
460	Pyn_C2202.1
461	Pyn_C0055.40;Pyn_C0660.11;Pyn_C0660.13;Pyn_C0660.19;Pyn_C0660.20;Pyn_C0660.21;Pyn_C2338.41;Pyn_C2511.7
462	Pyn_C1043.7;Pyn_C1455.62;Pyn_C1455.63;Pyn_C1455.64;Pyn_C1455.65;Pyn_C1455.66;Pyn_C1455.67;Pyn_C1455.69;Pyn_C1455.71;Pyn_C1455.73;Pyn_C1455.79;Pyn_C1455.80;Pyn_C3503.34;Pyn_C3503.35;Pyn_C3503.40;Pyn_C3503.43;Pyn_C3503.44;Pyn_C3503.49;Pyn_C3503.51;Pyn_C3503.53;Pyn_C3503.55;Pyn_C3503.56;Pyn_C3503.57;Pyn_C3503.58
463	Pyn_C2304.2;Pyn_C2304.3
464	Pyn_C0351.4;Pyn_C0371.3;Pyn_C0549.6;Pyn_C3273.3;Pyn_C3374.31;Pyn_C3618.3
465	Pyn_C0059.1;Pyn_C0308.12;Pyn_C2212.10;Pyn_C2212.9
468	Pyn_C0073.12;Pyn_C2137.16;Pyn_C2137.17;Pyn_C2137.19;Pyn_C2341.44;Pyn_C2341.46;Pyn_C2341.48;Pyn_C2931.4;Pyn_C2931.5;Pyn_C3526.10
469	Pyn_C0089.15;Pyn_C0476.1;Pyn_C0476.2;Pyn_C0525.18;Pyn_C0992.4;Pyn_C1378.11;Pyn_C2109.18;Pyn_C3082.6;Pyn_C3122.1;Pyn_C3705.1;Pyn_C3933.6
470	Pyn_C2017.4
471	Pyn_C1255.2;Pyn_C2853.16;Pyn_C2853.17;Pyn_C2853.18;Pyn_C2853.19;Pyn_C3476.10;Pyn_C3476.6;Pyn_C3476.7;Pyn_C3476.9
472	Pyn_C0944.26;Pyn_C2364.22;Pyn_C3992.10;Pyn_C3992.11;Pyn_C3992.12;Pyn_C3992.14;Pyn_C3992.15;Pyn_C3992.16;Pyn_C3992.17;Pyn_C3992.18;Pyn_C3992.9
473	Pyn_C0329.72;Pyn_C0329.73;Pyn_C1305.1;Pyn_C1744.4;Pyn_C1744.5;Pyn_C1744.6;Pyn_C1744.7;Pyn_C1744.8;Pyn_C1744.9;Pyn_C3310.1;Pyn_C3310.2;Pyn_C3310.3;Pyn_C3310.5;Pyn_C3310.6
474	Pyn_C1059.3;Pyn_C1059.6;Pyn_C1444.1;Pyn_C1444.2;Pyn_C2135.1
475	Pyn_C0216.73;Pyn_C3192.4;Pyn_C3192.5;Pyn_C3259.31;Pyn_C3259.32;Pyn_C3823.3
476	Pyn_C0336.32;Pyn_C0336.33;Pyn_C0384.16;Pyn_C1353.36
479	Pyn_C0663.8;Pyn_C0663.9;Pyn_C2608.2
480	Pyn_C0019.51;Pyn_C0465.6;Pyn_C2613.3;Pyn_C2691.3;Pyn_C2707.5
481	Pyn_C0577.14;Pyn_C2501.3;Pyn_C3756.3;Pyn_C3802.16;Pyn_C3802.17
483	Pyn_C3111.43
484	Pyn_C0416.17;Pyn_C0547.26;Pyn_C0687.21;Pyn_C2021.2;Pyn_C2689.1;Pyn_C3173.18;Pyn_C3173.19;Pyn_C3397.10;Pyn_C3397.9;Pyn_C3901.13;Pyn_C3901.14
485	Pyn_C0026.28;Pyn_C0134.24;Pyn_C0237.23;Pyn_C0271.2;Pyn_C0555.1;Pyn_C0555.2;Pyn_C1105.5;Pyn_C1105.6;Pyn_C1204.7;Pyn_C1231.6;Pyn_C1378.13;Pyn_C1851.7;Pyn_C1948.7;Pyn_C1993.9;Pyn_C2193.11;Pyn_C2667.1;Pyn_C3099.26;Pyn_C3143.4;Pyn_C3499.7;Pyn_C3627.4;Pyn_C3681.18;Pyn_C3681.19;Pyn_C3799.1;Pyn_C3799.2
488	Pyn_C0019.37;Pyn_C0259.34;Pyn_C1532.10;Pyn_C2863.24
490	Pyn_C1059.2;Pyn_C3112.5
491	Pyn_C0210.26;Pyn_C0210.27;Pyn_C0210.28;Pyn_C1557.2;Pyn_C1557.3;Pyn_C2787.4;Pyn_C3557.20;Pyn_C3994.10;Pyn_C3994.11
492	Pyn_C0260.42;Pyn_C1591.11;Pyn_C2511.1;Pyn_C2511.2;Pyn_C3678.3
493	Pyn_C1210.41;Pyn_C1210.42;Pyn_C1210.43;Pyn_C1210.46;Pyn_C2612.8;Pyn_C2873.10
496	Pyn_C0014.2;Pyn_C0719.41;Pyn_C0899.1;Pyn_C1037.4;Pyn_C2243.3
497	Pyn_C2071.6;Pyn_C2071.7;Pyn_C3925.1
498	Pyn_C0171.13;Pyn_C0171.14;Pyn_C0171.15;Pyn_C3896.17;Pyn_C3896.19
501	Pyn_C0020.28;Pyn_C0020.29;Pyn_C0163.34;Pyn_C0302.1;Pyn_C1762.36
503	Pyn_C0507.18;Pyn_C0507.19;Pyn_C0507.21;Pyn_C1834.6
504	Pyn_C0005.66;Pyn_C0038.16;Pyn_C1281.5;Pyn_C1455.38;Pyn_C1756.4
505	Pyn_C0126.9;Pyn_C0624.23;Pyn_C1812.19;Pyn_C2273.3;Pyn_C3782.11;Pyn_C3782.15;Pyn_C3947.3;Pyn_C3947.6
506	Pyn_C0005.13;Pyn_C0007.42;Pyn_C0092.11;Pyn_C1478.26
507	Pyn_C0996.22;Pyn_C2326.24;Pyn_C2443.12;Pyn_C3582.13;Pyn_C3582.15;Pyn_C3582.16
508	Pyn_C0234.20;Pyn_C0234.22;Pyn_C0234.23;Pyn_C0243.35;Pyn_C0362.12;Pyn_C2109.10;Pyn_C2109.11;Pyn_C2109.8;Pyn_C2109.9;Pyn_C3054.17;Pyn_C3054.19;Pyn_C3054.20
512	Pyn_C1257.21;Pyn_C2218.7
513	Pyn_C0181.18;Pyn_C2059.11;Pyn_C2914.2;Pyn_C3098.1;Pyn_C3488.41
514	Pyn_C0371.38;Pyn_C3117.23;Pyn_C3556.7;Pyn_C3556.8
515	Pyn_C0823.31;Pyn_C3663.6
516	Pyn_C0281.52;Pyn_C0485.54;Pyn_C0741.12;Pyn_C1033.13;Pyn_C1742.24
517	Pyn_C0129.38;Pyn_C0208.52;Pyn_C0208.53;Pyn_C0208.54;Pyn_C0208.55
518	Pyn_C0251.7;Pyn_C0303.11;Pyn_C1395.17;Pyn_C2168.10;Pyn_C2295.8
520	Pyn_C0296.16;Pyn_C0843.5
521	Pyn_C0249.3;Pyn_C2626.14;Pyn_C3071.13;Pyn_C3071.16;Pyn_C3071.7;Pyn_C3071.9
522	Pyn_C0098.56;Pyn_C0098.58;Pyn_C0327.12;Pyn_C0327.13;Pyn_C2207.1
523	Pyn_C1281.10;Pyn_C1281.7;Pyn_C2369.20;Pyn_C2369.21;Pyn_C2369.25
524	Pyn_C0230.4;Pyn_C0230.5;Pyn_C0802.1;Pyn_C0802.2;Pyn_C1290.1;Pyn_C3226.22;Pyn_C3226.23;Pyn_C3226.26;Pyn_C3226.27
525	Pyn_C1083.2;Pyn_C1083.3;Pyn_C1083.5;Pyn_C2448.56;Pyn_C2448.57;Pyn_C2448.58;Pyn_C2566.1
527	Pyn_C0110.2
528	Pyn_C0243.24;Pyn_C0738.6;Pyn_C1786.21;Pyn_C2460.1;Pyn_C3188.23
529	Pyn_C0385.6;Pyn_C0556.49
530	Pyn_C0030.32;Pyn_C3313.2;Pyn_C3541.15
531	Pyn_C0410.4;Pyn_C1576.17;Pyn_C1576.18;Pyn_C1576.20;Pyn_C1576.21;Pyn_C1984.2;Pyn_C2626.2;Pyn_C2626.5
532	Pyn_C0226.34;Pyn_C0226.35;Pyn_C0946.6;Pyn_C0946.7;Pyn_C0946.8;Pyn_C2245.70;Pyn_C2245.71;Pyn_C2245.72
533	Pyn_C3896.2;Pyn_C3896.3
534	Pyn_C0281.53;Pyn_C0485.45;Pyn_C0485.46;Pyn_C0741.7;Pyn_C1033.6;Pyn_C3509.21
535	Pyn_C3300.26;Pyn_C3300.27;Pyn_C3995.2;Pyn_C3995.3
536	Pyn_C0597.5;Pyn_C0871.10;Pyn_C0871.11;Pyn_C1369.1;Pyn_C1369.2;Pyn_C1369.3;Pyn_C1369.4;Pyn_C1478.1;Pyn_C1478.2;Pyn_C2262.3
537	Pyn_C0556.14;Pyn_C1406.5;Pyn_C1514.7;Pyn_C1953.1;Pyn_C2234.13;Pyn_C2927.21;Pyn_C2974.37;Pyn_C3014.4;Pyn_C3649.3
538	Pyn_C0618.8;Pyn_C1276.2;Pyn_C1877.3;Pyn_C1987.10;Pyn_C1987.11;Pyn_C1987.12;Pyn_C1987.13;Pyn_C1987.15;Pyn_C1987.17;Pyn_C1987.18;Pyn_C2749.5
539	Pyn_C0212.13;Pyn_C0212.4;Pyn_C0212.8;Pyn_C0295.8;Pyn_C0333.24;Pyn_C0333.27;Pyn_C0363.7;Pyn_C0363.8;Pyn_C0438.25;Pyn_C0507.5;Pyn_C0507.6;Pyn_C0833.3;Pyn_C0833.4;Pyn_C3817.1;Pyn_C3817.3;Pyn_C3817.5
542	Pyn_C0216.17;Pyn_C0216.19;Pyn_C0216.20;Pyn_C0290.5;Pyn_C0305.1;Pyn_C2920.9;Pyn_C3950.1
543	Pyn_C0132.10;Pyn_C0132.2;Pyn_C0132.3;Pyn_C0132.7;Pyn_C0485.70;Pyn_C0485.71;Pyn_C1743.1;Pyn_C1750.1;Pyn_C1750.2;Pyn_C1750.3;Pyn_C1912.2;Pyn_C1952.12;Pyn_C1952.13;Pyn_C1952.6;Pyn_C1952.7;Pyn_C3375.9;Pyn_C3411.5;Pyn_C3443.5
544	Pyn_C0000.12;Pyn_C0662.21;Pyn_C1461.4;Pyn_C1980.49;Pyn_C1980.50;Pyn_C2231.3;Pyn_C2231.4
545	Pyn_C0156.4;Pyn_C1522.34;Pyn_C2808.12;Pyn_C3007.2;Pyn_C3816.45
546	Pyn_C0069.11;Pyn_C0069.12;Pyn_C0069.13;Pyn_C0069.9;Pyn_C1753.15;Pyn_C1753.16;Pyn_C1753.17;Pyn_C1753.19;Pyn_C3655.3;Pyn_C3655.4
547	Pyn_C0195.11;Pyn_C0195.12;Pyn_C0195.13;Pyn_C0195.14;Pyn_C2484.1
548	Pyn_C0152.32;Pyn_C0152.33;Pyn_C0152.35;Pyn_C2544.10;Pyn_C2544.9
549	Pyn_C0226.79;Pyn_C1056.21;Pyn_C3147.1
551	Pyn_C0174.15;Pyn_C0252.32;Pyn_C0252.33;Pyn_C3167.17
552	Pyn_C0276.40;Pyn_C1612.1;Pyn_C2132.20;Pyn_C2132.21;Pyn_C3793.1
553	Pyn_C0227.10;Pyn_C0227.11;Pyn_C0227.9
554	Pyn_C0105.10;Pyn_C0105.5;Pyn_C0105.6;Pyn_C0105.8;Pyn_C0105.9;Pyn_C2270.5
556	Pyn_C0653.8;Pyn_C0653.9;Pyn_C0836.19;Pyn_C1801.10;Pyn_C1881.10;Pyn_C1881.11;Pyn_C1881.13;Pyn_C2171.2;Pyn_C2171.3;Pyn_C2171.4;Pyn_C2171.5;Pyn_C2171.6;Pyn_C2243.13;Pyn_C2243.14
558	Pyn_C1183.1;Pyn_C2234.11;Pyn_C2608.25;Pyn_C2608.28;Pyn_C3248.2
560	Pyn_C0006.33;Pyn_C0024.7;Pyn_C0025.14;Pyn_C0054.7;Pyn_C0076.4;Pyn_C0164.48;Pyn_C0181.24;Pyn_C0213.3;Pyn_C0236.18;Pyn_C0266.33;Pyn_C0282.8;Pyn_C0375.29;Pyn_C0408.24;Pyn_C0411.1;Pyn_C0418.2;Pyn_C0430.6;Pyn_C0456.2;Pyn_C0653.1;Pyn_C0736.8;Pyn_C0822.14;Pyn_C0849.19;Pyn_C0867.7;Pyn_C0978.7;Pyn_C0984.4;Pyn_C0987.14;Pyn_C1205.1;Pyn_C1322.3;Pyn_C1426.26;Pyn_C1440.12;Pyn_C1465.5;Pyn_C1491.7;Pyn_C1593.3;Py…
561	Pyn_C0135.3;Pyn_C0238.9;Pyn_C1773.16;Pyn_C2031.2;Pyn_C2031.3;Pyn_C2146.5;Pyn_C2503.16
562	Pyn_C1016.1;Pyn_C1068.3;Pyn_C1353.20;Pyn_C1353.23;Pyn_C1353.25;Pyn_C2625.8;Pyn_C3245.2
563	Pyn_C0226.196;Pyn_C1031.2
564	Pyn_C0091.3;Pyn_C2100.7;Pyn_C2309.1;Pyn_C3785.2
565	Pyn_C1834.5;Pyn_C1834.9
566	Pyn_C2351.18;Pyn_C2351.19;Pyn_C2351.20;Pyn_C2351.21;Pyn_C2351.22
567	Pyn_C0009.2;Pyn_C0033.22
568	Pyn_C0500.16;Pyn_C2977.10;Pyn_C2977.9;Pyn_C3725.27;Pyn_C3971.9
569	Pyn_C0046.45;Pyn_C0247.94;Pyn_C0247.95;Pyn_C1963.5
570	Pyn_C0396.31;Pyn_C0396.32;Pyn_C1017.27
571	Pyn_C2661.2;Pyn_C2661.3;Pyn_C2661.5;Pyn_C3723.23
572	Pyn_C0000.21;Pyn_C0290.39
574	Pyn_C0443.1;Pyn_C2542.2;Pyn_C3493.3;Pyn_C3493.4;Pyn_C3604.12;Pyn_C3604.7;Pyn_C3604.8;Pyn_C3604.9
575	Pyn_C0396.37
576	Pyn_C1928.11;Pyn_C3058.6
577	Pyn_C0600.12;Pyn_C2822.4;Pyn_C3839.32
578	Pyn_C0001.17;Pyn_C0001.18;Pyn_C0088.6;Pyn_C0088.7;Pyn_C1144.3
579	Pyn_C1590.21;Pyn_C1590.22;Pyn_C1590.23;Pyn_C1590.25
582	Pyn_C0198.12;Pyn_C0198.13;Pyn_C0198.14;Pyn_C0361.44;Pyn_C0500.13;Pyn_C1907.14;Pyn_C1907.15;Pyn_C1907.17;Pyn_C1907.18;Pyn_C1907.19;Pyn_C1907.2;Pyn_C1934.7;Pyn_C1934.8;Pyn_C1934.9;Pyn_C2606.28;Pyn_C2606.29;Pyn_C2977.7;Pyn_C3582.7;Pyn_C3582.8
583	Pyn_C1497.35;Pyn_C1497.36;Pyn_C1996.2;Pyn_C1996.3;Pyn_C1996.4;Pyn_C1996.5;Pyn_C1996.6;Pyn_C2971.1;Pyn_C2971.2;Pyn_C2971.3;Pyn_C2971.4;Pyn_C2971.5;Pyn_C3182.3
586	Pyn_C0168.5
587	Pyn_C0129.19;Pyn_C0201.37;Pyn_C0426.1;Pyn_C0747.1;Pyn_C1337.3;Pyn_C2685.10;Pyn_C3193.9
588	Pyn_C0776.8;Pyn_C1542.4;Pyn_C1542.5;Pyn_C1542.6;Pyn_C1542.8;Pyn_C3902.10
589	Pyn_C0925.2;Pyn_C1948.3;Pyn_C2426.1;Pyn_C3458.4;Pyn_C3458.5
590	Pyn_C0026.37;Pyn_C0405.14
591	Pyn_C0103.42;Pyn_C0103.49;Pyn_C2594.2;Pyn_C3881.7
593	Pyn_C0617.3
595	Pyn_C0040.8;Pyn_C0068.5;Pyn_C0225.1;Pyn_C0627.3;Pyn_C0736.3;Pyn_C1183.13;Pyn_C1183.14;Pyn_C1183.15;Pyn_C1316.1;Pyn_C1666.2;Pyn_C1666.3;Pyn_C1851.6;Pyn_C2032.5;Pyn_C2041.11;Pyn_C2041.12;Pyn_C2595.10;Pyn_C2655.5;Pyn_C3011.9;Pyn_C3324.4;Pyn_C3418.1;Pyn_C3557.17;Pyn_C3557.18;Pyn_C3608.5;Pyn_C3608.6;Pyn_C3853.3;Pyn_C3870.5
596	Pyn_C0289.16;Pyn_C1937.6;Pyn_C2332.11;Pyn_C2510.43;Pyn_C3472.26
597	Pyn_C0137.19;Pyn_C0137.20;Pyn_C0261.4
598	Pyn_C0139.27;Pyn_C0767.38;Pyn_C1893.6;Pyn_C3279.5
599	Pyn_C1921.17;Pyn_C3167.4
600	Pyn_C0097.12;Pyn_C0097.8;Pyn_C0168.18;Pyn_C0168.21;Pyn_C0238.26;Pyn_C2803.9
601	Pyn_C0496.1;Pyn_C0822.6;Pyn_C2216.16;Pyn_C2307.1;Pyn_C3758.11
602	Pyn_C0055.28;Pyn_C0240.22;Pyn_C0335.20;Pyn_C3410.4;Pyn_C3410.5;Pyn_C3925.6
603	Pyn_C0249.1;Pyn_C0340.10;Pyn_C0408.8;Pyn_C0987.13;Pyn_C1993.6;Pyn_C2626.16;Pyn_C3119.1
604	Pyn_C1219.3;Pyn_C1219.4;Pyn_C1219.7;Pyn_C3086.2;Pyn_C3086.3;Pyn_C3086.4;Pyn_C3963.1
605	Pyn_C0098.28;Pyn_C0098.29;Pyn_C0098.30;Pyn_C0281.13;Pyn_C0281.15;Pyn_C0281.16;Pyn_C2493.4;Pyn_C2803.4;Pyn_C3196.3;Pyn_C3196.4;Pyn_C3196.6
606	Pyn_C0037.24;Pyn_C0037.25;Pyn_C0037.26;Pyn_C0037.27;Pyn_C0037.28
607	Pyn_C0184.10;Pyn_C0916.5;Pyn_C0916.7;Pyn_C0916.8
608	Pyn_C0944.46;Pyn_C0944.47;Pyn_C0944.49;Pyn_C1839.17;Pyn_C2158.12
609	Pyn_C0014.26;Pyn_C0275.19;Pyn_C0912.1;Pyn_C1646.2;Pyn_C3895.3
610	Pyn_C0236.11;Pyn_C0236.12;Pyn_C0236.13;Pyn_C0236.14;Pyn_C0236.15;Pyn_C0236.16
611	Pyn_C0202.14;Pyn_C1674.22;Pyn_C2080.4;Pyn_C2703.3;Pyn_C3615.4
612	Pyn_C0407.1;Pyn_C0407.2;Pyn_C0407.3;Pyn_C2477.6;Pyn_C2477.7;Pyn_C2477.8
614	Pyn_C1977.1;Pyn_C2049.10
615	Pyn_C0164.7;Pyn_C1491.4;Pyn_C3863.1
616	Pyn_C1477.26;Pyn_C1477.28;Pyn_C1477.30;Pyn_C1477.31;Pyn_C1477.32;Pyn_C1886.6;Pyn_C1886.7;Pyn_C1886.8;Pyn_C1886.9
617	Pyn_C0289.3
618	Pyn_C0353.9;Pyn_C1747.22;Pyn_C2683.6;Pyn_C2683.8;Pyn_C2879.22
619	Pyn_C0329.10;Pyn_C0329.11;Pyn_C0329.12;Pyn_C0329.9;Pyn_C2552.8;Pyn_C2552.9;Pyn_C3918.7
620	Pyn_C0475.5;Pyn_C0475.6;Pyn_C0475.7;Pyn_C3175.11;Pyn_C3175.14;Pyn_C3282.12;Pyn_C3282.13;Pyn_C3282.14;Pyn_C3759.3;Pyn_C3759.5
622	Pyn_C0019.59;Pyn_C0019.60;Pyn_C0019.61;Pyn_C0022.23;Pyn_C0022.25;Pyn_C0022.26;Pyn_C0022.27;Pyn_C0187.14;Pyn_C0187.15;Pyn_C0187.16;Pyn_C0187.6;Pyn_C0245.1;Pyn_C0245.2;Pyn_C1402.10;Pyn_C1402.13;Pyn_C1402.14;Pyn_C1402.1;Pyn_C2473.1;Pyn_C2473.2;Pyn_C2597.2;Pyn_C2597.3;Pyn_C2597.4;Pyn_C2597.5;Pyn_C3825.3
623	Pyn_C0357.2;Pyn_C0391.19;Pyn_C0391.21
624	Pyn_C0371.31;Pyn_C2613.6
625	Pyn_C2275.7;Pyn_C2336.11;Pyn_C2336.12;Pyn_C2336.19;Pyn_C3647.10;Pyn_C3647.11
626	Pyn_C0685.23;Pyn_C0685.24;Pyn_C0937.26;Pyn_C1109.20
627	Pyn_C0098.1;Pyn_C0312.20;Pyn_C0312.21;Pyn_C2167.2;Pyn_C2458.10;Pyn_C2458.8;Pyn_C2458.9
628	Pyn_C1210.20;Pyn_C1210.22
629	Pyn_C2049.15
630	Pyn_C0019.80;Pyn_C0027.17;Pyn_C0608.8;Pyn_C0668.6;Pyn_C1363.11;Pyn_C3494.4
631	Pyn_C0077.23;Pyn_C1697.4;Pyn_C1865.16;Pyn_C2965.3
632	Pyn_C0058.3;Pyn_C0058.4;Pyn_C0058.5;Pyn_C0088.37;Pyn_C1222.1;Pyn_C1222.2;Pyn_C1222.3;Pyn_C2558.2;Pyn_C3598.10
633	Pyn_C0747.17;Pyn_C0747.18;Pyn_C0747.19;Pyn_C0747.21;Pyn_C1131.14;Pyn_C1559.16;Pyn_C1696.8;Pyn_C3900.1
634	Pyn_C0065.80;Pyn_C0192.12;Pyn_C0214.33;Pyn_C1380.3
635	Pyn_C0385.27;Pyn_C0556.35;Pyn_C0561.13;Pyn_C0945.60;Pyn_C1760.11;Pyn_C2267.8
636	Pyn_C0231.41;Pyn_C0231.46;Pyn_C0231.47;Pyn_C0280.27;Pyn_C0406.9;Pyn_C0494.16;Pyn_C2470.6
637	Pyn_C0173.6;Pyn_C0173.7;Pyn_C0250.102;Pyn_C0638.1;Pyn_C0638.3;Pyn_C0847.2;Pyn_C0847.3;Pyn_C3815.1
638	Pyn_C0662.27;Pyn_C1980.40;Pyn_C1980.42;Pyn_C3067.3;Pyn_C3395.3
639	Pyn_C0019.81;Pyn_C0027.22;Pyn_C0608.6;Pyn_C0830.1;Pyn_C0830.2;Pyn_C0957.10;Pyn_C1363.10;Pyn_C1363.7;Pyn_C1363.8;Pyn_C1363.9
640	Pyn_C0253.11;Pyn_C0542.2;Pyn_C1187.6;Pyn_C1972.27;Pyn_C1972.29
641	Pyn_C0286.12;Pyn_C1395.10;Pyn_C1395.12;Pyn_C1395.9;Pyn_C3903.11
642	Pyn_C0791.6;Pyn_C0791.7;Pyn_C2137.6;Pyn_C2341.62;Pyn_C2858.8
643	Pyn_C1184.14;Pyn_C2147.4;Pyn_C2320.4;Pyn_C2726.1;Pyn_C3091.4;Pyn_C4004.31
645	Pyn_C0296.4;Pyn_C0296.5;Pyn_C0296.6;Pyn_C0296.7
646	Pyn_C2094.17;Pyn_C2094.18;Pyn_C2094.19;Pyn_C3385.1;Pyn_C3385.2
647	Pyn_C0202.34;Pyn_C0527.20;Pyn_C1397.2;Pyn_C1822.2;Pyn_C2276.31
648	Pyn_C0494.17;Pyn_C2470.4
649	Pyn_C0095.6;Pyn_C0314.4;Pyn_C3530.1;Pyn_C3679.12
650	Pyn_C0095.7
651	Pyn_C0229.1;Pyn_C0229.2;Pyn_C0229.3;Pyn_C0229.4;Pyn_C0317.13;Pyn_C1515.10;Pyn_C1515.11;Pyn_C1515.12;Pyn_C1515.13;Pyn_C1515.14;Pyn_C1515.15;Pyn_C1515.16;Pyn_C1515.17;Pyn_C1515.18;Pyn_C1515.19;Pyn_C1515.20;Pyn_C1515.21;Pyn_C1515.8;Pyn_C1515.9
653	Pyn_C0046.6;Pyn_C0046.7;Pyn_C0098.40;Pyn_C0171.10;Pyn_C0171.9;Pyn_C0336.27;Pyn_C0523.17;Pyn_C2167.1;Pyn_C2446.3
654	Pyn_C0225.3;Pyn_C0287.22;Pyn_C0402.2;Pyn_C0747.22;Pyn_C1962.8
655	Pyn_C3350.30;Pyn_C3350.31;Pyn_C3350.32
656	Pyn_C0480.7;Pyn_C1592.15;Pyn_C1619.4;Pyn_C1619.5;Pyn_C1619.7
657	Pyn_C1279.2;Pyn_C1298.38;Pyn_C1416.1;Pyn_C2109.21;Pyn_C3638.6
658	Pyn_C0058.22;Pyn_C0058.23;Pyn_C3503.10
659	Pyn_C0164.15;Pyn_C0164.18;Pyn_C2046.6;Pyn_C2046.7;Pyn_C3193.65
660	Pyn_C0400.19;Pyn_C1834.7
661	Pyn_C0045.2;Pyn_C0045.4;Pyn_C0045.5;Pyn_C0045.6;Pyn_C3646.1;Pyn_C3646.2
665	Pyn_C0008.21;Pyn_C0008.32;Pyn_C0139.37;Pyn_C0139.44
666	Pyn_C0122.5;Pyn_C0980.4;Pyn_C2333.11;Pyn_C2339.2;Pyn_C2862.1;Pyn_C3260.29;Pyn_C3260.30
667	Pyn_C0065.29;Pyn_C0122.2;Pyn_C0396.63;Pyn_C0980.2
668	Pyn_C0825.6;Pyn_C0825.7;Pyn_C0937.7;Pyn_C3273.1;Pyn_C3374.27;Pyn_C3374.29
669	Pyn_C2437.21;Pyn_C2673.20;Pyn_C3108.7
670	Pyn_C1266.4;Pyn_C1266.5;Pyn_C1892.1;Pyn_C1892.2;Pyn_C3328.2;Pyn_C3441.22;Pyn_C3441.23;Pyn_C3441.24;Pyn_C3441.26
672	Pyn_C0004.14;Pyn_C0066.4;Pyn_C0222.5;Pyn_C0339.15;Pyn_C0954.6;Pyn_C1174.4;Pyn_C1972.66;Pyn_C1972.70;Pyn_C2771.8;Pyn_C2804.12
673	Pyn_C0272.6;Pyn_C0335.9;Pyn_C1359.3;Pyn_C3031.26;Pyn_C3259.43
675	Pyn_C0040.10;Pyn_C0040.11;Pyn_C0040.1;Pyn_C0040.2;Pyn_C0040.7;Pyn_C0459.2;Pyn_C1560.13;Pyn_C1560.14;Pyn_C1560.15;Pyn_C1560.21;Pyn_C1560.22;Pyn_C1560.9;Pyn_C1713.3;Pyn_C1713.4;Pyn_C3118.1;Pyn_C3118.5;Pyn_C3118.6;Pyn_C3118.7;Pyn_C3225.1;Pyn_C3225.2;Pyn_C3574.3;Pyn_C3574.4;Pyn_C3835.5
676	Pyn_C0025.12;Pyn_C0165.8;Pyn_C0230.22;Pyn_C0318.8;Pyn_C0339.2;Pyn_C0461.2;Pyn_C1065.2;Pyn_C1065.3;Pyn_C1121.3;Pyn_C1121.4;Pyn_C1296.9;Pyn_C1378.15;Pyn_C1378.16;Pyn_C1845.10;Pyn_C1845.9;Pyn_C2276.38;Pyn_C2439.4;Pyn_C2699.6;Pyn_C3260.21;Pyn_C3650.11
677	Pyn_C3169.35;Pyn_C3420.11;Pyn_C3420.6;Pyn_C3811.7;Pyn_C3811.8;Pyn_C3811.9
678	Pyn_C0098.48;Pyn_C2131.2;Pyn_C3475.3
679	Pyn_C0480.3;Pyn_C0719.61;Pyn_C1226.3;Pyn_C1592.22;Pyn_C1619.11;Pyn_C2540.2
680	Pyn_C0276.12;Pyn_C0918.7;Pyn_C1512.10;Pyn_C3378.13
681	Pyn_C3031.30
682	Pyn_C1965.47;Pyn_C3444.8
683	Pyn_C0004.2;Pyn_C0004.3;Pyn_C3060.2;Pyn_C3472.1
684	Pyn_C0122.22;Pyn_C2636.12;Pyn_C2636.13
685	Pyn_C0047.7;Pyn_C0047.8;Pyn_C0071.3;Pyn_C0071.4;Pyn_C0071.6;Pyn_C0071.7;Pyn_C2338.45;Pyn_C3621.6;Pyn_C3621.7;Pyn_C3968.16;Pyn_C3968.17;Pyn_C3968.18
689	Pyn_C0050.31;Pyn_C0136.7;Pyn_C0288.41;Pyn_C3439.22;Pyn_C3464.9
690	Pyn_C0010.24;Pyn_C0010.25;Pyn_C0266.24;Pyn_C0266.25;Pyn_C0266.26;Pyn_C0266.27;Pyn_C0266.28;Pyn_C0266.30;Pyn_C0266.35
691	Pyn_C0046.5;Pyn_C0247.101;Pyn_C0523.15;Pyn_C0523.16;Pyn_C1644.31;Pyn_C2606.2;Pyn_C2606.3
692	Pyn_C1321.14;Pyn_C1321.20
693	Pyn_C0321.2;Pyn_C2137.14;Pyn_C2341.51;Pyn_C3318.23
694	Pyn_C0134.16;Pyn_C0134.17;Pyn_C0287.5;Pyn_C0330.4;Pyn_C0344.7;Pyn_C1993.8
695	Pyn_C0415.15;Pyn_C0415.17;Pyn_C0415.18
696	Pyn_C0353.10;Pyn_C0353.7;Pyn_C1747.21;Pyn_C3317.3;Pyn_C3606.2
697	Pyn_C0867.8;Pyn_C2316.2;Pyn_C2552.11;Pyn_C2666.7;Pyn_C3830.1;Pyn_C3838.16
700	Pyn_C0239.1;Pyn_C0254.19;Pyn_C0953.2;Pyn_C1380.29
701	Pyn_C0650.12;Pyn_C1293.24;Pyn_C2457.28;Pyn_C2716.6
702	Pyn_C0371.30;Pyn_C0516.37;Pyn_C3143.1;Pyn_C3762.12
703	Pyn_C0300.46;Pyn_C0638.4
704	Pyn_C0061.56;Pyn_C0061.57;Pyn_C0547.29;Pyn_C3054.4;Pyn_C3054.5;Pyn_C3054.6
705	Pyn_C0059.6;Pyn_C1259.12;Pyn_C2212.6;Pyn_C3694.7
706	Pyn_C0097.1;Pyn_C0168.12;Pyn_C0246.25;Pyn_C2210.5
707	Pyn_C0226.5;Pyn_C1090.3;Pyn_C1090.5;Pyn_C1090.6;Pyn_C1090.8;Pyn_C1339.4;Pyn_C3878.3
708	Pyn_C0485.13;Pyn_C3748.8;Pyn_C3748.9
710	Pyn_C0235.11;Pyn_C1298.68;Pyn_C1352.5;Pyn_C1977.2
711	Pyn_C0547.39;Pyn_C0685.17;Pyn_C0937.21
712	Pyn_C0280.13;Pyn_C0330.6;Pyn_C0344.5
715	Pyn_C1512.9;Pyn_C2104.2
717	Pyn_C0335.25;Pyn_C1592.5;Pyn_C2071.20;Pyn_C3757.5
718	Pyn_C0757.13;Pyn_C1123.26;Pyn_C2395.9;Pyn_C3753.29
719	Pyn_C1750.11;Pyn_C2085.17;Pyn_C3313.5;Pyn_C3313.8;Pyn_C3313.9;Pyn_C3447.10;Pyn_C3447.9
720	Pyn_C0374.10;Pyn_C0374.11;Pyn_C0374.7;Pyn_C0374.9;Pyn_C1307.18;Pyn_C1307.19;Pyn_C1307.22;Pyn_C1307.23;Pyn_C1307.24;Pyn_C1307.25
721	Pyn_C1125.2;Pyn_C1125.3;Pyn_C1125.4;Pyn_C3192.15;Pyn_C3192.16;Pyn_C3259.15;Pyn_C3259.16;Pyn_C3259.17;Pyn_C3355.2;Pyn_C3355.3
722	Pyn_C0547.43;Pyn_C0937.36;Pyn_C0937.37;Pyn_C0974.8;Pyn_C2154.3;Pyn_C3523.3;Pyn_C3523.5
724	Pyn_C0501.1;Pyn_C0507.13;Pyn_C0507.14;Pyn_C1831.2;Pyn_C2595.11;Pyn_C2595.12;Pyn_C2595.13;Pyn_C2595.14;Pyn_C2595.15;Pyn_C2595.16;Pyn_C2595.17;Pyn_C2635.1
725	Pyn_C0154.17
726	Pyn_C0195.1;Pyn_C0845.1;Pyn_C1853.1;Pyn_C3612.3
728	Pyn_C0030.10;Pyn_C0030.8;Pyn_C0030.9;Pyn_C3488.18
729	Pyn_C0019.16;Pyn_C1176.2;Pyn_C2528.17
730	Pyn_C1261.5;Pyn_C2016.3;Pyn_C3200.28;Pyn_C3701.19
731	Pyn_C0011.5;Pyn_C0020.46;Pyn_C0310.9;Pyn_C1897.26
732	Pyn_C0226.9;Pyn_C0246.10;Pyn_C0246.9;Pyn_C2245.44
733	Pyn_C0231.19;Pyn_C0231.24;Pyn_C0386.16
734	Pyn_C1225.14;Pyn_C2437.19;Pyn_C2673.26
735	Pyn_C1163.6;Pyn_C2146.27;Pyn_C3485.6;Pyn_C3919.7
736	Pyn_C0202.40;Pyn_C0202.41;Pyn_C0202.43;Pyn_C1011.4;Pyn_C3843.16
737	Pyn_C0346.10;Pyn_C0346.11;Pyn_C0346.13;Pyn_C1074.4;Pyn_C1074.5;Pyn_C1485.5;Pyn_C3110.10;Pyn_C3110.2;Pyn_C3110.3;Pyn_C3110.7;Pyn_C3110.9;Pyn_C3629.1;Pyn_C3629.2
739	Pyn_C0277.10;Pyn_C0277.6;Pyn_C0277.9;Pyn_C0613.1;Pyn_C3831.2
740	Pyn_C0167.30;Pyn_C0277.8;Pyn_C0662.4;Pyn_C0662.5;Pyn_C0662.6;Pyn_C0851.10;Pyn_C0851.8;Pyn_C1643.3;Pyn_C3107.23;Pyn_C3904.10;Pyn_C3904.16;Pyn_C3983.14;Pyn_C3983.15;Pyn_C3983.16;Pyn_C3983.17
742	Pyn_C2132.7
743	Pyn_C0096.9;Pyn_C0109.11;Pyn_C0787.1;Pyn_C1323.11;Pyn_C3847.6
744	Pyn_C0122.30;Pyn_C0396.92;Pyn_C0408.1
745	Pyn_C0485.58;Pyn_C3031.20
746	Pyn_C0115.10;Pyn_C0115.9;Pyn_C0354.10;Pyn_C0977.12;Pyn_C1400.11;Pyn_C3731.4
747	Pyn_C2477.55;Pyn_C2919.15;Pyn_C3998.59
748	Pyn_C0099.10;Pyn_C0103.63;Pyn_C0432.8;Pyn_C2455.8;Pyn_C3092.1;Pyn_C3099.24
749	Pyn_C0058.37;Pyn_C0368.10;Pyn_C0368.12;Pyn_C0368.9;Pyn_C0556.9;Pyn_C1370.4;Pyn_C1994.29;Pyn_C1994.31;Pyn_C1994.32
750	Pyn_C0077.25;Pyn_C0077.6;Pyn_C0370.15;Pyn_C0702.4;Pyn_C1722.5;Pyn_C1737.10;Pyn_C1855.35;Pyn_C3097.2
751	Pyn_C2222.1;Pyn_C2222.2;Pyn_C3835.16
752	Pyn_C0003.46;Pyn_C0007.25;Pyn_C1227.6;Pyn_C1935.1;Pyn_C2849.21;Pyn_C2922.2;Pyn_C3073.8
753	Pyn_C0204.27;Pyn_C0287.45;Pyn_C0849.11;Pyn_C1544.45
754	Pyn_C0061.22;Pyn_C0140.11;Pyn_C0537.17;Pyn_C0547.1;Pyn_C2490.24;Pyn_C2800.4
755	Pyn_C0013.7;Pyn_C0038.47;Pyn_C0076.19;Pyn_C0511.12;Pyn_C2311.21;Pyn_C2683.2;Pyn_C3381.5;Pyn_C3381.8;Pyn_C3725.32
756	Pyn_C0757.27;Pyn_C0757.28;Pyn_C1693.16;Pyn_C1693.17;Pyn_C1693.18;Pyn_C3169.36
758	Pyn_C0277.11;Pyn_C1921.32;Pyn_C1921.35;Pyn_C3758.2
759	Pyn_C0660.6;Pyn_C1455.82;Pyn_C2595.2;Pyn_C2595.3;Pyn_C3898.6
760	Pyn_C0089.16;Pyn_C0089.18;Pyn_C0526.1;Pyn_C3374.34
764	Pyn_C2689.11;Pyn_C2689.9
765	Pyn_C0556.30;Pyn_C0945.51;Pyn_C1760.2;Pyn_C2993.1
766	Pyn_C0037.47;Pyn_C1946.29;Pyn_C1946.30
767	Pyn_C0017.14;Pyn_C0247.77
768	Pyn_C0162.10;Pyn_C1380.62;Pyn_C1422.1;Pyn_C1727.13;Pyn_C3710.2;Pyn_C3800.17
769	Pyn_C1183.17;Pyn_C1183.8
770	Pyn_C1525.4;Pyn_C1525.6;Pyn_C3706.2;Pyn_C3706.3;Pyn_C3706.6;Pyn_C3706.9
771	Pyn_C1550.10;Pyn_C1550.11;Pyn_C1550.12;Pyn_C1550.9;Pyn_C2366.3;Pyn_C2433.5
772	Pyn_C1652.16;Pyn_C1652.18
775	Pyn_C2047.6;Pyn_C3562.10;Pyn_C3562.11;Pyn_C3562.14
776	Pyn_C0094.14;Pyn_C0171.8;Pyn_C0368.52;Pyn_C1141.1;Pyn_C1624.7;Pyn_C1624.8;Pyn_C3192.2;Pyn_C3192.3;Pyn_C3259.34;Pyn_C3259.35;Pyn_C3259.36;Pyn_C3259.38
777	Pyn_C1225.13;Pyn_C2437.18;Pyn_C2673.27;Pyn_C3193.81
778	Pyn_C0050.63;Pyn_C0149.2;Pyn_C1120.3;Pyn_C1120.4;Pyn_C1424.2;Pyn_C3284.4;Pyn_C3465.1
779	Pyn_C0254.17;Pyn_C0254.18;Pyn_C0378.9;Pyn_C1380.24;Pyn_C1380.25
780	Pyn_C1604.8;Pyn_C1604.9;Pyn_C3323.7;Pyn_C3866.1
781	Pyn_C1034.3;Pyn_C2128.7;Pyn_C3488.62;Pyn_C3530.27
782	Pyn_C1583.10;Pyn_C1583.8;Pyn_C1583.9;Pyn_C3087.10;Pyn_C3087.7;Pyn_C3087.8;Pyn_C3087.9
783	Pyn_C0199.3;Pyn_C0392.4;Pyn_C0400.27
784	Pyn_C0205.2;Pyn_C1865.1;Pyn_C2946.9
785	Pyn_C0007.9;Pyn_C0459.4;Pyn_C0727.7;Pyn_C2457.18;Pyn_C3835.1;Pyn_C3835.2
786	Pyn_C0268.27;Pyn_C0660.24;Pyn_C1591.19
787	Pyn_C0099.19;Pyn_C1490.1;Pyn_C1974.38;Pyn_C2393.27
788	Pyn_C0007.61
789	Pyn_C0191.17;Pyn_C1071.8;Pyn_C1985.2
790	Pyn_C0226.162;Pyn_C0226.163;Pyn_C0226.164;Pyn_C0226.165;Pyn_C0226.166;Pyn_C0226.169;Pyn_C3043.1;Pyn_C3043.2;Pyn_C3327.5
791	Pyn_C0210.31;Pyn_C0210.32;Pyn_C0210.33;Pyn_C0210.35;Pyn_C1557.6;Pyn_C1557.7;Pyn_C1557.8;Pyn_C1557.9
792	Pyn_C0461.4;Pyn_C1378.14;Pyn_C2699.7;Pyn_C3260.20
793	Pyn_C0111.14;Pyn_C0111.15;Pyn_C0111.16;Pyn_C3004.10;Pyn_C3004.11;Pyn_C3004.13;Pyn_C3004.14;Pyn_C3004.15;Pyn_C3004.16
794	Pyn_C0871.3;Pyn_C1478.7;Pyn_C2477.86;Pyn_C3111.24
796	Pyn_C0499.2;Pyn_C1800.1;Pyn_C2766.2;Pyn_C3838.7;Pyn_C3851.5
797	Pyn_C0945.10;Pyn_C0945.8;Pyn_C0996.36;Pyn_C1257.2;Pyn_C2125.9;Pyn_C2552.46;Pyn_C2552.48;Pyn_C2804.6
799	Pyn_C1878.7;Pyn_C2437.22;Pyn_C2437.23;Pyn_C2437.25;Pyn_C3108.3;Pyn_C3397.3
800	Pyn_C0282.22;Pyn_C1017.15;Pyn_C1109.4
801	Pyn_C0093.24;Pyn_C0093.45;Pyn_C0536.2;Pyn_C0536.3;Pyn_C0536.4;Pyn_C0660.14;Pyn_C1230.10;Pyn_C1230.9;Pyn_C2740.8
802	Pyn_C1141.2;Pyn_C3061.13;Pyn_C3061.8;Pyn_C3345.3;Pyn_C3345.4;Pyn_C3345.6;Pyn_C3808.4
803	Pyn_C0014.30;Pyn_C0250.22;Pyn_C1336.2;Pyn_C1685.3;Pyn_C2162.8;Pyn_C2416.6;Pyn_C4000.12
806	Pyn_C0124.42;Pyn_C1734.6
807	Pyn_C0061.10;Pyn_C0537.25;Pyn_C1868.1;Pyn_C2490.32;Pyn_C3692.43
808	Pyn_C0719.1;Pyn_C0719.2;Pyn_C0719.3;Pyn_C1396.58;Pyn_C1396.59;Pyn_C2061.5;Pyn_C3992.28
809	Pyn_C1239.2;Pyn_C1239.3;Pyn_C2097.1;Pyn_C2371.1;Pyn_C2371.2;Pyn_C3159.2;Pyn_C3159.4;Pyn_C3657.6
810	Pyn_C0163.10;Pyn_C0191.15;Pyn_C0263.6;Pyn_C3350.24
811	Pyn_C0224.6;Pyn_C1966.1;Pyn_C3836.3
812	Pyn_C0747.30;Pyn_C0747.31;Pyn_C0747.32;Pyn_C1769.10;Pyn_C1769.11;Pyn_C1769.12;Pyn_C1769.9
813	Pyn_C0093.4;Pyn_C0226.39;Pyn_C0324.4;Pyn_C0600.38;Pyn_C3032.13
814	Pyn_C0271.46;Pyn_C1279.5;Pyn_C2109.20;Pyn_C2260.2;Pyn_C3638.2
815	Pyn_C0020.69;Pyn_C2879.38;Pyn_C3652.3
816	Pyn_C0432.17;Pyn_C0432.18;Pyn_C3198.2
817	Pyn_C0028.23;Pyn_C0199.19;Pyn_C0400.13;Pyn_C3748.6
818	Pyn_C0945.36
819	Pyn_C0065.31;Pyn_C0396.60;Pyn_C2005.21;Pyn_C3725.79
820	Pyn_C0516.24;Pyn_C1071.9;Pyn_C3085.3
822	Pyn_C0364.10;Pyn_C2302.17;Pyn_C2302.18;Pyn_C2302.8
823	Pyn_C0018.18;Pyn_C0202.31;Pyn_C2276.37;Pyn_C2699.5
824	Pyn_C0462.3;Pyn_C1362.3;Pyn_C1362.5;Pyn_C2268.42;Pyn_C2929.3;Pyn_C3219.3
825	Pyn_C0023.49;Pyn_C0023.53;Pyn_C0285.33;Pyn_C2211.2;Pyn_C3663.2;Pyn_C3916.55
826	Pyn_C1060.17;Pyn_C1060.18;Pyn_C1060.19;Pyn_C1060.21;Pyn_C2477.64
827	Pyn_C0202.4;Pyn_C0202.5;Pyn_C0658.1;Pyn_C0658.2;Pyn_C0987.9;Pyn_C1068.1;Pyn_C1073.2;Pyn_C1623.2;Pyn_C2177.6;Pyn_C2417.1;Pyn_C2434.5;Pyn_C2434.6;Pyn_C2720.3;Pyn_C3260.9;Pyn_C3429.7;Pyn_C3693.5
828	Pyn_C1591.6;Pyn_C1591.7;Pyn_C1591.8
829	Pyn_C0169.53;Pyn_C0836.1;Pyn_C0836.4;Pyn_C0836.5;Pyn_C0971.5;Pyn_C0971.7;Pyn_C0971.8
830	Pyn_C1089.2;Pyn_C2774.5;Pyn_C3317.7
831	Pyn_C0033.39;Pyn_C0580.3;Pyn_C0662.50;Pyn_C0965.6;Pyn_C3395.30
832	Pyn_C0271.40;Pyn_C0860.16;Pyn_C3998.36
833	Pyn_C0662.3;Pyn_C3317.71;Pyn_C4006.8
834	Pyn_C0387.5;Pyn_C0516.1;Pyn_C1844.2;Pyn_C3085.14
835	Pyn_C0019.70;Pyn_C0027.6;Pyn_C3570.1
836	Pyn_C0184.16;Pyn_C0184.17;Pyn_C0269.14;Pyn_C0269.15;Pyn_C2338.15;Pyn_C2338.16
837	Pyn_C0685.19;Pyn_C0937.22;Pyn_C1109.15
838	Pyn_C1872.30;Pyn_C1872.31;Pyn_C2326.1;Pyn_C2787.1;Pyn_C3994.13;Pyn_C3994.19
839	Pyn_C0003.95;Pyn_C3922.1
840	Pyn_C0767.22;Pyn_C2268.26;Pyn_C3485.1
841	Pyn_C2492.4;Pyn_C2492.5;Pyn_C3518.1
842	Pyn_C2375.6;Pyn_C2433.25;Pyn_C3552.2
843	Pyn_C1321.7;Pyn_C1977.12;Pyn_C2619.18;Pyn_C3401.4;Pyn_C3614.7
844	Pyn_C0188.16;Pyn_C0188.17;Pyn_C0188.18;Pyn_C0188.20
846	Pyn_C0134.40;Pyn_C0134.41;Pyn_C0134.60;Pyn_C0134.63;Pyn_C1884.2;Pyn_C3524.9
847	Pyn_C0237.11;Pyn_C0237.12;Pyn_C0237.13;Pyn_C0237.14
849	Pyn_C1070.1;Pyn_C1497.2;Pyn_C1799.1;Pyn_C2885.8;Pyn_C2885.9
850	Pyn_C0216.55;Pyn_C1800.6
851	Pyn_C1961.26;Pyn_C1961.27;Pyn_C2471.4
852	Pyn_C0061.42;Pyn_C0547.20;Pyn_C0632.2;Pyn_C0916.14;Pyn_C3263.3
853	Pyn_C0145.8;Pyn_C0145.9;Pyn_C0992.3
854	Pyn_C2125.22
855	Pyn_C3654.10
856	Pyn_C0075.11;Pyn_C1085.3;Pyn_C2668.27;Pyn_C2668.28
857	Pyn_C0252.6;Pyn_C1776.1;Pyn_C2117.9;Pyn_C2448.8;Pyn_C2478.9
858	Pyn_C0253.1;Pyn_C0295.32;Pyn_C0295.33;Pyn_C0295.34;Pyn_C0295.35;Pyn_C2916.3
859	Pyn_C0169.113;Pyn_C0169.114;Pyn_C0416.24;Pyn_C1853.13;Pyn_C3901.4
860	Pyn_C0105.32;Pyn_C2049.11
861	Pyn_C1183.5;Pyn_C2072.7;Pyn_C2072.8;Pyn_C3557.19;Pyn_C3611.4;Pyn_C3611.5;Pyn_C3937.1
862	Pyn_C1082.2;Pyn_C2610.18;Pyn_C2610.8
863	Pyn_C0918.5;Pyn_C3224.4;Pyn_C3378.15
864	Pyn_C0856.1;Pyn_C0856.4;Pyn_C1624.21;Pyn_C1624.22;Pyn_C1969.1;Pyn_C1969.3;Pyn_C1969.4;Pyn_C1969.6;Pyn_C2806.1
865	Pyn_C0568.13;Pyn_C0663.15;Pyn_C2845.12;Pyn_C3420.3;Pyn_C3811.12
866	Pyn_C0953.12;Pyn_C1670.31
867	Pyn_C0045.12;Pyn_C0662.25;Pyn_C1980.43;Pyn_C3067.1;Pyn_C3395.2
868	Pyn_C2817.1;Pyn_C2817.3;Pyn_C3476.25;Pyn_C3476.26;Pyn_C3476.29
869	Pyn_C1324.10;Pyn_C1324.11;Pyn_C1324.12;Pyn_C1324.14;Pyn_C1324.16;Pyn_C1324.8;Pyn_C1324.9;Pyn_C1670.1
870	Pyn_C0058.40;Pyn_C0329.42;Pyn_C0348.1;Pyn_C1001.7;Pyn_C1370.2;Pyn_C2626.4
871	Pyn_C1530.4;Pyn_C1530.5;Pyn_C1530.6;Pyn_C3938.4
872	Pyn_C1400.33;Pyn_C2245.35;Pyn_C3080.7
873	Pyn_C2293.27
874	Pyn_C0243.15;Pyn_C0897.6;Pyn_C3612.13
875	Pyn_C0016.51;Pyn_C0016.53;Pyn_C0113.3;Pyn_C1842.16;Pyn_C1842.18;Pyn_C2646.3;Pyn_C3851.8
876	Pyn_C0271.33;Pyn_C0860.19;Pyn_C3998.37
877	Pyn_C0287.41;Pyn_C2131.8;Pyn_C2813.3
878	Pyn_C0662.56;Pyn_C1980.13;Pyn_C3395.36
879	Pyn_C0210.15;Pyn_C0287.71;Pyn_C3075.3;Pyn_C3802.1
880	Pyn_C1546.39
881	Pyn_C2947.3;Pyn_C2949.2;Pyn_C3031.39;Pyn_C3141.2;Pyn_C3192.10;Pyn_C3259.26
882	Pyn_C0127.11;Pyn_C0127.2;Pyn_C0211.16;Pyn_C0340.6;Pyn_C1060.24;Pyn_C2042.6;Pyn_C2313.1;Pyn_C2855.5;Pyn_C3930.9
884	Pyn_C0329.61;Pyn_C0329.62;Pyn_C2351.25
885	Pyn_C0005.33;Pyn_C0154.18;Pyn_C2268.44
886	Pyn_C0487.11;Pyn_C0487.9;Pyn_C2058.12;Pyn_C2058.13;Pyn_C2058.9
887	Pyn_C2257.7;Pyn_C3280.6;Pyn_C3663.5;Pyn_C3663.7
888	Pyn_C0240.20;Pyn_C1880.1
889	Pyn_C1969.16;Pyn_C3071.14;Pyn_C3071.15
890	Pyn_C0319.33;Pyn_C0393.5;Pyn_C0973.1;Pyn_C0973.2;Pyn_C2084.1
891	Pyn_C0051.14;Pyn_C0129.27;Pyn_C0130.3;Pyn_C0208.22;Pyn_C0571.8;Pyn_C1322.10;Pyn_C1621.23;Pyn_C1893.10;Pyn_C1947.16;Pyn_C3408.9;Pyn_C3574.6;Pyn_C3719.1;Pyn_C3910.1
892	Pyn_C0318.12;Pyn_C0318.16;Pyn_C0396.110;Pyn_C2464.11
893	Pyn_C0103.19;Pyn_C0103.83;Pyn_C1881.26;Pyn_C3467.4
894	Pyn_C3541.34;Pyn_C3541.35
895	Pyn_C0004.34;Pyn_C1081.11;Pyn_C3107.95;Pyn_C3753.10
896	Pyn_C0668.19;Pyn_C1183.27;Pyn_C2823.10;Pyn_C2823.11;Pyn_C2823.8;Pyn_C2823.9;Pyn_C3859.5
897	Pyn_C0250.73;Pyn_C0396.8;Pyn_C0694.21;Pyn_C3317.39
899	Pyn_C0547.11;Pyn_C2727.1;Pyn_C3522.9
900	Pyn_C0226.220
901	Pyn_C0006.2;Pyn_C1116.1;Pyn_C1116.6;Pyn_C1116.7;Pyn_C2266.2;Pyn_C2266.3;Pyn_C2499.5;Pyn_C2499.6;Pyn_C2531.2
902	Pyn_C0154.3;Pyn_C0367.8;Pyn_C0367.9;Pyn_C0406.6;Pyn_C0756.4;Pyn_C0934.2;Pyn_C1362.19;Pyn_C1603.2;Pyn_C1693.73;Pyn_C1693.75;Pyn_C3549.5;Pyn_C3549.6
903	Pyn_C0055.31;Pyn_C0055.32;Pyn_C2158.34;Pyn_C2158.35;Pyn_C3058.23;Pyn_C3058.24
905	Pyn_C1843.4;Pyn_C1843.5;Pyn_C3725.44;Pyn_C3725.45
906	Pyn_C0038.75;Pyn_C0061.50;Pyn_C0271.25;Pyn_C1263.3;Pyn_C1487.8;Pyn_C3054.13
907	Pyn_C0838.2;Pyn_C0838.3;Pyn_C1342.4
908	Pyn_C0685.1;Pyn_C0685.2;Pyn_C0685.4;Pyn_C0894.1;Pyn_C0894.2;Pyn_C0894.3;Pyn_C0894.4;Pyn_C3424.1
909	Pyn_C0037.46;Pyn_C0311.51;Pyn_C0951.9;Pyn_C3107.14
910	Pyn_C1426.31;Pyn_C1967.1;Pyn_C2245.54
911	Pyn_C3001.6;Pyn_C3169.31
912	Pyn_C0753.16;Pyn_C0753.17
913	Pyn_C0042.19;Pyn_C0343.5;Pyn_C1432.4;Pyn_C1483.6;Pyn_C2554.17
914	Pyn_C0180.7;Pyn_C0329.63;Pyn_C2045.8;Pyn_C2351.27
915	Pyn_C0311.29;Pyn_C1693.34;Pyn_C1893.34
916	Pyn_C0352.17;Pyn_C1585.44;Pyn_C2117.36
917	Pyn_C2340.2;Pyn_C2340.4;Pyn_C2743.2
918	Pyn_C0136.2;Pyn_C1331.2;Pyn_C2720.7;Pyn_C3439.20;Pyn_C3657.10
919	Pyn_C1257.45;Pyn_C1510.12;Pyn_C2748.3
920	Pyn_C0303.2;Pyn_C0303.6;Pyn_C0860.26;Pyn_C2295.12;Pyn_C2295.13;Pyn_C2295.15
921	Pyn_C2061.6;Pyn_C3992.29
922	Pyn_C0226.68;Pyn_C2793.9
923	Pyn_C0662.49;Pyn_C3395.27
924	Pyn_C0002.52;Pyn_C0937.28;Pyn_C0937.30
925	Pyn_C0935.3;Pyn_C1293.10;Pyn_C1293.13;Pyn_C1293.8;Pyn_C1293.9;Pyn_C2133.1;Pyn_C2133.2;Pyn_C2133.5;Pyn_C2133.6
926	Pyn_C0275.28;Pyn_C2587.1;Pyn_C2724.1
927	Pyn_C1660.1;Pyn_C1660.2;Pyn_C1660.3;Pyn_C1660.4;Pyn_C2414.2
928	Pyn_C0876.10;Pyn_C0876.11;Pyn_C0876.12;Pyn_C1481.10;Pyn_C1481.6;Pyn_C1481.7;Pyn_C1481.8;Pyn_C2918.5;Pyn_C2918.6;Pyn_C3633.5;Pyn_C3633.6
929	Pyn_C0003.75;Pyn_C0086.2;Pyn_C0529.1;Pyn_C0735.2;Pyn_C0736.4;Pyn_C1638.1;Pyn_C1715.9;Pyn_C1908.9;Pyn_C1995.1;Pyn_C2092.1;Pyn_C2424.1;Pyn_C2642.3;Pyn_C3091.5;Pyn_C3117.1
930	Pyn_C0207.13
931	Pyn_C0238.36;Pyn_C0238.37;Pyn_C1570.7;Pyn_C2593.1
933	Pyn_C0065.86;Pyn_C0065.88;Pyn_C0065.89;Pyn_C0953.15
934	Pyn_C0214.3;Pyn_C0316.60;Pyn_C3921.14
935	Pyn_C0776.12;Pyn_C2858.1;Pyn_C2858.2;Pyn_C2858.3;Pyn_C3902.6
936	Pyn_C0103.71;Pyn_C1773.9;Pyn_C1976.18;Pyn_C2146.12;Pyn_C3092.7
937	Pyn_C3124.13;Pyn_C3124.14
938	Pyn_C1298.16;Pyn_C1858.2;Pyn_C3444.1;Pyn_C3482.1;Pyn_C3638.31
939	Pyn_C0933.11;Pyn_C2956.16;Pyn_C3957.5
940	Pyn_C0124.27;Pyn_C0240.27;Pyn_C2247.2;Pyn_C3271.30
941	Pyn_C1965.23;Pyn_C2990.20
942	Pyn_C0046.60;Pyn_C0046.61;Pyn_C0046.62;Pyn_C0046.63;Pyn_C0046.64;Pyn_C2632.3;Pyn_C2632.5;Pyn_C2632.6;Pyn_C2751.1;Pyn_C2751.2;Pyn_C2751.3;Pyn_C3433.1;Pyn_C3433.2;Pyn_C3433.3;Pyn_C3433.4
943	Pyn_C0983.17;Pyn_C1326.4;Pyn_C3036.2
944	Pyn_C0552.4;Pyn_C2691.16;Pyn_C2691.17;Pyn_C2691.18;Pyn_C2691.19;Pyn_C2768.1
945	Pyn_C3441.15;Pyn_C3441.16;Pyn_C3441.17
946	Pyn_C0006.9;Pyn_C0866.15;Pyn_C1550.13;Pyn_C2366.4
947	Pyn_C0662.65;Pyn_C3395.38
948	Pyn_C0152.1;Pyn_C0152.2;Pyn_C0152.3;Pyn_C0152.4;Pyn_C0904.12;Pyn_C0904.13;Pyn_C1325.20;Pyn_C2510.21;Pyn_C2796.4;Pyn_C3961.2
949	Pyn_C0191.1;Pyn_C0191.2;Pyn_C0191.3;Pyn_C0191.4;Pyn_C0578.5;Pyn_C1420.7;Pyn_C2759.2;Pyn_C2953.10
951	Pyn_C0197.11;Pyn_C0665.4;Pyn_C0837.2;Pyn_C1085.15;Pyn_C1252.12;Pyn_C1543.3;Pyn_C1864.5;Pyn_C3723.15;Pyn_C3994.15
952	Pyn_C1176.11;Pyn_C1176.14;Pyn_C1176.15;Pyn_C2334.3;Pyn_C2334.4;Pyn_C2334.5
953	Pyn_C1674.27
954	Pyn_C0226.142;Pyn_C0375.40
955	Pyn_C1923.7
956	Pyn_C1980.52;Pyn_C2231.6;Pyn_C2608.13;Pyn_C2670.23;Pyn_C2670.5
957	Pyn_C0169.36;Pyn_C0368.28
958	Pyn_C0248.12;Pyn_C2614.10;Pyn_C2614.11;Pyn_C2722.5;Pyn_C2827.2;Pyn_C2847.2;Pyn_C2847.3;Pyn_C2847.5
959	Pyn_C2308.2;Pyn_C2673.7;Pyn_C3525.2
960	Pyn_C0003.25;Pyn_C0767.2
961	Pyn_C0376.10;Pyn_C2365.1;Pyn_C3476.3
963	Pyn_C0069.19;Pyn_C1753.7;Pyn_C2225.2;Pyn_C2664.1;Pyn_C3480.3
964	Pyn_C0332.5;Pyn_C0600.5;Pyn_C2061.16;Pyn_C2822.13;Pyn_C3992.39
965	Pyn_C2132.11;Pyn_C3378.24;Pyn_C3701.10;Pyn_C3793.11
966	Pyn_C0485.64;Pyn_C0996.33;Pyn_C2804.5
967	Pyn_C0169.101;Pyn_C0396.24;Pyn_C2353.4
968	Pyn_C0655.6;Pyn_C1708.7;Pyn_C1708.8;Pyn_C2974.77
969	Pyn_C0231.58;Pyn_C0231.61;Pyn_C0231.62
970	Pyn_C1550.8;Pyn_C1853.5;Pyn_C1990.2;Pyn_C2568.2;Pyn_C3941.4
971	Pyn_C0234.3;Pyn_C0589.8;Pyn_C0876.20;Pyn_C1481.16
972	Pyn_C0936.3;Pyn_C1876.5;Pyn_C2225.8;Pyn_C2225.9;Pyn_C3547.21
973	Pyn_C0038.25;Pyn_C0664.17;Pyn_C1455.28;Pyn_C1455.29
974	Pyn_C0652.9;Pyn_C1632.7;Pyn_C1700.1
975	Pyn_C0154.11;Pyn_C0154.1;Pyn_C0154.2;Pyn_C0221.12;Pyn_C0600.43;Pyn_C2070.4;Pyn_C3352.1
976	Pyn_C0627.2;Pyn_C1924.1
978	Pyn_C0005.65;Pyn_C1756.3;Pyn_C2438.22;Pyn_C2750.3
979	Pyn_C0155.14;Pyn_C2045.22
980	Pyn_C2214.1;Pyn_C2214.2;Pyn_C3167.5;Pyn_C3541.39;Pyn_C3581.10
981	Pyn_C0156.12;Pyn_C0156.15;Pyn_C0156.18;Pyn_C0156.1;Pyn_C2522.45
982	Pyn_C0332.1
983	Pyn_C0024.29;Pyn_C0024.30;Pyn_C0024.31;Pyn_C2969.10;Pyn_C2969.12;Pyn_C2969.13
984	Pyn_C0228.12;Pyn_C0228.13;Pyn_C0228.14;Pyn_C0228.15
986	Pyn_C0023.47;Pyn_C0290.54
987	Pyn_C0247.8;Pyn_C0623.41;Pyn_C1543.11;Pyn_C1543.13;Pyn_C1543.9
988	Pyn_C0046.9;Pyn_C0247.106;Pyn_C2441.2;Pyn_C2948.9
989	Pyn_C0180.14;Pyn_C0329.38;Pyn_C2351.8
990	Pyn_C0059.77;Pyn_C0059.78;Pyn_C0212.1
991	Pyn_C1246.8
992	Pyn_C0018.35;Pyn_C0022.32;Pyn_C2344.13
993	Pyn_C0757.26;Pyn_C0883.6;Pyn_C1426.5;Pyn_C1693.15;Pyn_C2049.21
994	Pyn_C0077.17;Pyn_C0361.4;Pyn_C0370.6
995	Pyn_C0652.1
996	Pyn_C0944.10;Pyn_C0944.11;Pyn_C0944.8;Pyn_C0944.9;Pyn_C3109.14;Pyn_C3109.16;Pyn_C3109.17
998	Pyn_C0099.24;Pyn_C0131.20;Pyn_C0181.21;Pyn_C0194.5;Pyn_C0260.8;Pyn_C0606.2;Pyn_C0637.2;Pyn_C0918.19;Pyn_C0987.2;Pyn_C0989.8;Pyn_C1107.1;Pyn_C1569.6;Pyn_C1696.6;Pyn_C1992.2;Pyn_C2041.7;Pyn_C2355.5;Pyn_C3044.6;Pyn_C3119.5
999	Pyn_C3594.14;Pyn_C3824.1;Pyn_C3963.29
1000	Pyn_C0284.2;Pyn_C2336.2;Pyn_C2336.3;Pyn_C3647.1
1001	Pyn_C0061.68;Pyn_C0061.69;Pyn_C0061.70
1002	Pyn_C0246.27;Pyn_C0246.28;Pyn_C1339.12
1003	Pyn_C0636.3;Pyn_C2014.6;Pyn_C2464.29;Pyn_C3573.17
1004	Pyn_C0624.15;Pyn_C1017.43;Pyn_C1539.33;Pyn_C1539.35;Pyn_C1585.16;Pyn_C2680.2;Pyn_C3107.17;Pyn_C3195.11;Pyn_C3983.18
1005	Pyn_C2369.1
1006	Pyn_C0038.17;Pyn_C1455.37;Pyn_C3111.17
1007	Pyn_C0353.22;Pyn_C2293.13;Pyn_C2293.14;Pyn_C2343.10;Pyn_C2343.9;Pyn_C2499.1;Pyn_C2684.6
1008	Pyn_C0574.10;Pyn_C0574.11;Pyn_C1031.10;Pyn_C1450.16;Pyn_C1864.21;Pyn_C3200.7;Pyn_C3200.8;Pyn_C3287.20
1009	Pyn_C0001.31
1010	Pyn_C0104.5;Pyn_C0104.6;Pyn_C0525.19;Pyn_C0851.6;Pyn_C3090.6;Pyn_C3090.7;Pyn_C3803.2;Pyn_C3803.3;Pyn_C3904.18
1011	Pyn_C0353.12;Pyn_C1164.11;Pyn_C2293.19
1012	Pyn_C0029.12;Pyn_C0029.13;Pyn_C0134.43;Pyn_C0134.44;Pyn_C0143.51;Pyn_C0143.52;Pyn_C3916.43
1013	Pyn_C0046.52;Pyn_C0567.13;Pyn_C0567.14;Pyn_C1788.3;Pyn_C1963.1
1014	Pyn_C0105.25;Pyn_C0369.1;Pyn_C1324.25;Pyn_C1670.13;Pyn_C1839.5;Pyn_C2158.23
1015	Pyn_C0169.30;Pyn_C0169.31
1016	Pyn_C0374.20;Pyn_C1307.31;Pyn_C1396.27;Pyn_C3992.57
1017	Pyn_C0007.30;Pyn_C0246.13;Pyn_C0246.22;Pyn_C1585.25;Pyn_C1585.26;Pyn_C1585.7;Pyn_C2210.4;Pyn_C2231.5
1018	Pyn_C0272.32;Pyn_C0272.33;Pyn_C2572.2;Pyn_C2572.3
1019	Pyn_C0252.13;Pyn_C2448.14;Pyn_C2448.15;Pyn_C2448.18
1020	Pyn_C0006.36;Pyn_C0246.1;Pyn_C0256.1;Pyn_C0256.2;Pyn_C0632.1;Pyn_C0937.39;Pyn_C1424.1;Pyn_C2111.6;Pyn_C2304.4;Pyn_C2610.38;Pyn_C2610.39
1021	Pyn_C0150.13;Pyn_C1046.8;Pyn_C1358.3;Pyn_C2622.8;Pyn_C3472.7
1022	Pyn_C0099.1;Pyn_C0099.2;Pyn_C1085.16;Pyn_C2410.11;Pyn_C2410.16;Pyn_C2410.8;Pyn_C3369.8
1023	Pyn_C1734.28;Pyn_C1734.29;Pyn_C1734.30;Pyn_C1734.31;Pyn_C2734.18;Pyn_C2734.19;Pyn_C2734.20;Pyn_C2734.21
1024	Pyn_C2023.10;Pyn_C2023.11;Pyn_C2023.1;Pyn_C2023.2;Pyn_C2023.5;Pyn_C2023.6;Pyn_C2023.7;Pyn_C2023.9;Pyn_C3193.44;Pyn_C3705.4
1025	Pyn_C0681.14;Pyn_C2338.47
1026	Pyn_C0126.16;Pyn_C1812.26
1027	Pyn_C0953.6;Pyn_C1872.5;Pyn_C2311.16;Pyn_C3667.19
1028	Pyn_C0378.5;Pyn_C0445.10;Pyn_C2146.43;Pyn_C2974.61
1029	Pyn_C0034.42;Pyn_C1969.40;Pyn_C3692.21
1030	Pyn_C0088.34;Pyn_C0587.16;Pyn_C1922.1
1032	Pyn_C0107.1;Pyn_C0497.7;Pyn_C0566.14;Pyn_C1312.7;Pyn_C3932.5
1033	Pyn_C0011.2;Pyn_C0283.10;Pyn_C0310.7;Pyn_C1219.11;Pyn_C3851.10;Pyn_C3851.9
1034	Pyn_C0007.68;Pyn_C1623.1;Pyn_C1623.7;Pyn_C1623.8;Pyn_C1623.9;Pyn_C2434.7;Pyn_C2434.8
1035	Pyn_C1333.2;Pyn_C1923.2;Pyn_C1986.1;Pyn_C3254.2
1036	Pyn_C0012.13;Pyn_C0120.31;Pyn_C1938.8
1037	Pyn_C0415.3;Pyn_C0945.26;Pyn_C2198.9;Pyn_C2713.11
1038	Pyn_C0022.13;Pyn_C0345.20;Pyn_C1718.4
1039	Pyn_C3374.10;Pyn_C3374.11;Pyn_C3374.14;Pyn_C3374.15
1041	Pyn_C0577.1;Pyn_C1780.14;Pyn_C1780.15
1042	Pyn_C0320.3;Pyn_C2578.25;Pyn_C2829.6;Pyn_C3428.2;Pyn_C3825.5
1043	Pyn_C1246.3;Pyn_C3259.49
1044	Pyn_C0251.3;Pyn_C1044.14;Pyn_C1446.6;Pyn_C1446.7;Pyn_C1474.28;Pyn_C2956.33
1045	Pyn_C0234.19;Pyn_C1279.7;Pyn_C1279.8;Pyn_C2109.12;Pyn_C2109.13;Pyn_C2109.15;Pyn_C2109.16;Pyn_C2109.17;Pyn_C3054.15;Pyn_C3054.16
1047	Pyn_C0138.24;Pyn_C0138.25;Pyn_C0138.26;Pyn_C0138.27;Pyn_C0138.28;Pyn_C0634.4;Pyn_C0634.5
1051	Pyn_C0276.46;Pyn_C0276.53;Pyn_C0276.54;Pyn_C0503.7;Pyn_C0876.2;Pyn_C1321.10;Pyn_C1481.1;Pyn_C1519.2;Pyn_C1527.4;Pyn_C1774.7;Pyn_C3968.2;Pyn_C3968.5
1052	Pyn_C0902.2;Pyn_C3031.78
1053	Pyn_C0286.8;Pyn_C1395.5
1054	Pyn_C0281.5;Pyn_C3000.7;Pyn_C3828.6
1055	Pyn_C1965.42;Pyn_C1972.42
1056	Pyn_C1559.1;Pyn_C1559.2;Pyn_C2302.6;Pyn_C2672.3;Pyn_C3172.27;Pyn_C3205.3
1057	Pyn_C0573.5;Pyn_C0573.6;Pyn_C0573.8;Pyn_C1351.37
1058	Pyn_C0254.45;Pyn_C1380.52;Pyn_C1727.2;Pyn_C2776.8
1059	Pyn_C0287.38;Pyn_C0983.11;Pyn_C1246.17;Pyn_C1441.10;Pyn_C1946.18;Pyn_C3253.8
1060	Pyn_C0037.7;Pyn_C0037.8;Pyn_C0037.9
1061	Pyn_C0357.12;Pyn_C0918.20;Pyn_C1808.5;Pyn_C2638.1;Pyn_C3036.10;Pyn_C3260.25
1062	Pyn_C0275.5;Pyn_C0978.3;Pyn_C2416.17;Pyn_C2418.2;Pyn_C3843.3
1063	Pyn_C0080.5;Pyn_C0094.10;Pyn_C0314.1;Pyn_C1807.8;Pyn_C1936.1;Pyn_C2130.1;Pyn_C2235.4;Pyn_C2235.5;Pyn_C3170.3
1064	Pyn_C2595.18;Pyn_C2595.19;Pyn_C2595.20
1065	Pyn_C0046.57;Pyn_C0874.8;Pyn_C1607.6;Pyn_C2110.10;Pyn_C2110.11;Pyn_C2110.15;Pyn_C2110.6;Pyn_C2110.7;Pyn_C2110.8;Pyn_C2110.9;Pyn_C2849.23;Pyn_C3680.8
1066	Pyn_C1022.6
1068	Pyn_C0038.53;Pyn_C0038.54;Pyn_C0187.38;Pyn_C0231.36;Pyn_C0231.37;Pyn_C0383.5;Pyn_C0408.21;Pyn_C0441.1;Pyn_C1544.58;Pyn_C2545.1;Pyn_C2545.2;Pyn_C2826.2;Pyn_C2826.5
1069	Pyn_C0185.2;Pyn_C0215.18;Pyn_C0221.4;Pyn_C0334.11;Pyn_C0367.11;Pyn_C0914.5;Pyn_C1001.14;Pyn_C1329.2;Pyn_C2331.2;Pyn_C2510.13;Pyn_C2640.3;Pyn_C2640.6;Pyn_C2641.6;Pyn_C2715.3;Pyn_C2771.2;Pyn_C3323.9
1070	Pyn_C0352.2;Pyn_C2457.34;Pyn_C3478.8
1071	Pyn_C1855.32;Pyn_C1855.40;Pyn_C1855.41;Pyn_C1855.42;Pyn_C1855.43
1072	Pyn_C0010.9;Pyn_C2085.24;Pyn_C3518.15;Pyn_C3816.18
1074	Pyn_C0315.24;Pyn_C0335.3;Pyn_C0814.2;Pyn_C2366.10;Pyn_C2366.11;Pyn_C2366.14;Pyn_C2366.8;Pyn_C2393.34;Pyn_C2956.1;Pyn_C2956.5;Pyn_C3831.3
1075	Pyn_C1071.11
1076	Pyn_C0372.19;Pyn_C2564.12;Pyn_C2564.13
1077	Pyn_C0741.2;Pyn_C1033.1
1078	Pyn_C0014.21
1079	Pyn_C0918.2;Pyn_C2132.3;Pyn_C3378.18;Pyn_C3378.19
1080	Pyn_C1747.14;Pyn_C2293.26
1081	Pyn_C2526.31
1082	Pyn_C0019.21;Pyn_C1176.7;Pyn_C2528.21;Pyn_C3488.12
1084	Pyn_C0253.2;Pyn_C0253.3;Pyn_C0295.36;Pyn_C0295.38;Pyn_C1642.7;Pyn_C1642.8;Pyn_C3449.14
1085	Pyn_C0453.4;Pyn_C2326.18;Pyn_C2709.2
1086	Pyn_C0129.49;Pyn_C0137.22;Pyn_C0731.2;Pyn_C1516.20;Pyn_C1516.22;Pyn_C1583.6;Pyn_C1878.3;Pyn_C1965.64;Pyn_C1993.16;Pyn_C2359.2;Pyn_C2400.1;Pyn_C3087.5;Pyn_C3397.5;Pyn_C3603.5;Pyn_C3762.3
1087	Pyn_C0250.90;Pyn_C0485.29;Pyn_C0485.30;Pyn_C3186.2
1088	Pyn_C1920.10;Pyn_C1920.6;Pyn_C1920.7;Pyn_C1920.8;Pyn_C2422.11;Pyn_C2422.13;Pyn_C2422.9
1089	Pyn_C0033.83;Pyn_C0152.13;Pyn_C0381.17;Pyn_C2661.6;Pyn_C3961.13
1090	Pyn_C0016.43;Pyn_C0016.44;Pyn_C0016.45;Pyn_C1397.16;Pyn_C1397.17;Pyn_C1397.21;Pyn_C1397.25;Pyn_C1712.1;Pyn_C1712.6;Pyn_C1712.9
1092	Pyn_C0023.32;Pyn_C0047.11;Pyn_C0071.19;Pyn_C0071.1;Pyn_C3621.10;Pyn_C3968.13
1094	Pyn_C0061.30;Pyn_C0061.31;Pyn_C0817.1;Pyn_C2800.10;Pyn_C2800.11
1095	Pyn_C0024.47;Pyn_C0776.9;Pyn_C2576.1;Pyn_C3260.28;Pyn_C3902.9
1096	Pyn_C0287.66;Pyn_C2112.16
1097	Pyn_C2853.7;Pyn_C2853.8;Pyn_C2853.9;Pyn_C3476.17;Pyn_C3476.18
1098	Pyn_C0243.37;Pyn_C1633.2;Pyn_C1847.5;Pyn_C3818.25
1099	Pyn_C0332.6;Pyn_C0347.10;Pyn_C3992.65
1100	Pyn_C0019.56;Pyn_C1005.1;Pyn_C2863.5
1101	Pyn_C0620.11;Pyn_C1022.13;Pyn_C1476.7
1102	Pyn_C0014.25;Pyn_C3756.9
1103	Pyn_C1544.27
1104	Pyn_C3226.30;Pyn_C3226.32;Pyn_C3226.34
1105	Pyn_C0368.29;Pyn_C1184.39;Pyn_C1184.40;Pyn_C2887.10
1106	Pyn_C0539.15;Pyn_C0539.17;Pyn_C0539.18;Pyn_C0539.19;Pyn_C1579.1
1107	Pyn_C0160.3;Pyn_C0160.6
1108	Pyn_C0011.30;Pyn_C0011.31;Pyn_C0185.4;Pyn_C0185.5;Pyn_C3365.1
1109	Pyn_C1652.23;Pyn_C3155.7
1110	Pyn_C3395.23;Pyn_C3395.25
1111	Pyn_C3638.9
1113	Pyn_C0296.17;Pyn_C0296.18;Pyn_C1455.21;Pyn_C3111.22
1114	Pyn_C1965.24;Pyn_C1965.25;Pyn_C1965.26;Pyn_C1965.27
1116	Pyn_C0020.7;Pyn_C0944.5;Pyn_C2885.26
1117	Pyn_C1550.1;Pyn_C1550.3;Pyn_C1550.4;Pyn_C1550.5;Pyn_C1550.7;Pyn_C2433.4
1118	Pyn_C0031.3;Pyn_C2771.5;Pyn_C2895.11;Pyn_C2895.12;Pyn_C2895.16;Pyn_C3357.4;Pyn_C3357.5;Pyn_C3623.1;Pyn_C3623.5
1120	Pyn_C0035.1;Pyn_C0035.3;Pyn_C0035.8;Pyn_C0234.16;Pyn_C0424.3;Pyn_C2693.11;Pyn_C2693.12;Pyn_C2693.13;Pyn_C3089.5;Pyn_C3968.3;Pyn_C3968.4
1121	Pyn_C0036.8;Pyn_C0260.12;Pyn_C0849.16;Pyn_C1387.3;Pyn_C1759.1;Pyn_C1852.2;Pyn_C1873.1;Pyn_C1908.21;Pyn_C1936.5;Pyn_C1998.7;Pyn_C1998.8;Pyn_C2021.16;Pyn_C2064.1;Pyn_C2148.21;Pyn_C2274.1;Pyn_C2864.1;Pyn_C3772.3;Pyn_C3876.2
1122	Pyn_C0012.9;Pyn_C0052.18;Pyn_C0064.11;Pyn_C0070.12;Pyn_C0200.13;Pyn_C0276.23;Pyn_C0304.22;Pyn_C0328.4;Pyn_C0445.3;Pyn_C0798.3;Pyn_C0823.24;Pyn_C0838.4;Pyn_C0984.5;Pyn_C1310.3;Pyn_C1332.8;Pyn_C1465.3;Pyn_C1745.5;Pyn_C1844.5;Pyn_C1925.1;Pyn_C1946.22;Pyn_C1997.2;Pyn_C2177.3;Pyn_C2452.3;Pyn_C2455.12;Pyn_C2468.1;Pyn_C2670.14;Pyn_C2822.6;Pyn_C2916.7;Pyn_C3421.2;Pyn_C3544.9;Pyn_C3776.2;Pyn_C3835.10;Pyn_…
1123	Pyn_C2210.3;Pyn_C2956.19
1124	Pyn_C0317.16;Pyn_C1747.2
1126	Pyn_C0028.9;Pyn_C0150.10;Pyn_C0150.17;Pyn_C0150.1;Pyn_C0150.2;Pyn_C0150.3;Pyn_C0150.5;Pyn_C0150.9
1127	Pyn_C0187.11;Pyn_C0287.11;Pyn_C0385.41;Pyn_C0385.43;Pyn_C0635.2;Pyn_C2056.2;Pyn_C2056.7;Pyn_C2056.9;Pyn_C2343.15;Pyn_C3169.2;Pyn_C3169.6;Pyn_C3378.3;Pyn_C3609.1;Pyn_C3800.1;Pyn_C3975.3
1128	Pyn_C0988.1;Pyn_C1387.1;Pyn_C2433.11;Pyn_C2433.12
1129	Pyn_C0211.15;Pyn_C3930.11
1130	Pyn_C0088.5;Pyn_C3260.26;Pyn_C3825.7
1131	Pyn_C1969.39;Pyn_C3692.18
1132	Pyn_C0152.18;Pyn_C3107.21
1133	Pyn_C3701.22;Pyn_C3701.23;Pyn_C3820.21
1134	Pyn_C0662.70;Pyn_C1980.6
1135	Pyn_C0322.1;Pyn_C1274.16;Pyn_C2552.17
1136	Pyn_C0065.58;Pyn_C2005.10;Pyn_C3725.90
1137	Pyn_C1474.2;Pyn_C1474.7;Pyn_C2159.13
1138	Pyn_C0500.2;Pyn_C0500.3;Pyn_C1871.2;Pyn_C3839.1;Pyn_C3839.2
1140	Pyn_C0645.4;Pyn_C1210.33;Pyn_C1835.34
1141	Pyn_C0152.45;Pyn_C2137.11;Pyn_C2250.3;Pyn_C2341.53
1142	Pyn_C1502.1;Pyn_C2249.1
1143	Pyn_C3395.14;Pyn_C3603.1
1144	Pyn_C0160.2;Pyn_C0160.5;Pyn_C0164.45;Pyn_C1225.7;Pyn_C1998.2;Pyn_C2673.33
1145	Pyn_C1474.22
1146	Pyn_C0460.26
1147	Pyn_C2526.4;Pyn_C2526.5;Pyn_C2526.6;Pyn_C3816.54;Pyn_C3816.55
1148	Pyn_C0158.10
1149	Pyn_C0326.10;Pyn_C0326.12;Pyn_C0326.13;Pyn_C1786.62;Pyn_C1786.63
1150	Pyn_C0102.11;Pyn_C0124.3;Pyn_C1808.2;Pyn_C1808.3;Pyn_C2995.1
1151	Pyn_C0438.2;Pyn_C0642.30;Pyn_C3169.10;Pyn_C3190.2;Pyn_C3190.3;Pyn_C3696.1
1152	Pyn_C0248.11;Pyn_C0248.15;Pyn_C0248.16;Pyn_C0248.21;Pyn_C2722.20;Pyn_C2722.2;Pyn_C2722.6
1156	Pyn_C0233.13;Pyn_C0233.14;Pyn_C0389.7;Pyn_C1349.12;Pyn_C3041.10;Pyn_C3041.6;Pyn_C3041.7;Pyn_C3041.8;Pyn_C3558.1;Pyn_C3558.2
1157	Pyn_C1311.9
1158	Pyn_C1194.3
1159	Pyn_C0098.24;Pyn_C0098.25;Pyn_C0226.43;Pyn_C0727.1;Pyn_C3814.2;Pyn_C3814.3
1160	Pyn_C1298.83;Pyn_C2360.3;Pyn_C2619.8
1161	Pyn_C0624.38;Pyn_C0624.39;Pyn_C0624.41
1162	Pyn_C1298.33;Pyn_C2109.34
1163	Pyn_C2164.1;Pyn_C3351.1;Pyn_C3351.4;Pyn_C3351.6
1164	Pyn_C2983.9
1165	Pyn_C2889.3;Pyn_C2889.4;Pyn_C2889.5;Pyn_C3145.1;Pyn_C3145.2;Pyn_C3145.4
1166	Pyn_C0188.23;Pyn_C1987.34;Pyn_C3710.6
1167	Pyn_C0719.26;Pyn_C0719.27;Pyn_C2020.2;Pyn_C2020.3;Pyn_C2020.5;Pyn_C2020.6;Pyn_C2020.7
1168	Pyn_C0006.26;Pyn_C0895.1;Pyn_C2159.6;Pyn_C3629.7
1169	Pyn_C0139.11;Pyn_C0296.22;Pyn_C1515.6;Pyn_C3983.61
1170	Pyn_C0516.27;Pyn_C0516.28;Pyn_C0516.29;Pyn_C0516.30;Pyn_C0516.31;Pyn_C3717.1;Pyn_C3717.2;Pyn_C3717.3
1171	Pyn_C3724.10;Pyn_C3724.11;Pyn_C3724.9;Pyn_C3739.4;Pyn_C3739.5
1172	Pyn_C0910.10;Pyn_C0910.12;Pyn_C0910.13;Pyn_C0910.7;Pyn_C0910.9
1173	Pyn_C0070.14;Pyn_C0614.1;Pyn_C0860.23;Pyn_C2348.1;Pyn_C2763.4;Pyn_C2763.5
1174	Pyn_C3488.24;Pyn_C3488.25;Pyn_C3653.6;Pyn_C3653.7;Pyn_C3653.9
1175	Pyn_C0879.12;Pyn_C0879.14;Pyn_C0879.8;Pyn_C2526.23;Pyn_C2526.27;Pyn_C2526.28
1176	Pyn_C0497.9;Pyn_C0566.16;Pyn_C1859.4
1177	Pyn_C0005.10;Pyn_C0040.13;Pyn_C0203.3;Pyn_C1812.9;Pyn_C2218.10
1182	Pyn_C0105.31;Pyn_C1670.26
1183	Pyn_C1841.1
1184	Pyn_C0015.40;Pyn_C0199.12;Pyn_C0400.18;Pyn_C1644.19
1185	Pyn_C1774.16
1186	Pyn_C0093.50;Pyn_C1688.5;Pyn_C2740.17;Pyn_C3585.5
1187	Pyn_C0329.1;Pyn_C1371.22;Pyn_C2885.24;Pyn_C3552.7;Pyn_C3552.9;Pyn_C3762.6
1188	Pyn_C0300.11;Pyn_C2544.2;Pyn_C2544.4
1189	Pyn_C0566.13;Pyn_C1298.96;Pyn_C1567.7
1190	Pyn_C0094.13;Pyn_C1145.1;Pyn_C1353.37;Pyn_C1622.2
1191	Pyn_C3317.79;Pyn_C4006.13;Pyn_C4006.14
1192	Pyn_C0132.17
1193	Pyn_C1946.6;Pyn_C3183.1;Pyn_C3615.5
1194	Pyn_C0432.3
1195	Pyn_C0425.3;Pyn_C2148.11;Pyn_C2342.7;Pyn_C3577.4
1196	Pyn_C1440.1;Pyn_C1509.3;Pyn_C1509.4
1197	Pyn_C0396.106;Pyn_C0396.107;Pyn_C2464.7;Pyn_C2464.8;Pyn_C3725.28;Pyn_C3971.10
1198	Pyn_C0019.35;Pyn_C1864.14;Pyn_C3287.10
1199	Pyn_C1915.3;Pyn_C1915.4;Pyn_C1915.5;Pyn_C2332.18;Pyn_C2332.19;Pyn_C3107.46;Pyn_C3107.47;Pyn_C3107.48
1200	Pyn_C0329.20
1201	Pyn_C1941.2;Pyn_C1941.3;Pyn_C1941.4;Pyn_C1941.5;Pyn_C2668.31;Pyn_C2668.32;Pyn_C2668.33
1202	Pyn_C0910.4;Pyn_C1590.2;Pyn_C1590.4;Pyn_C2364.1;Pyn_C2364.2;Pyn_C2364.5;Pyn_C2364.7
1203	Pyn_C0058.41;Pyn_C0148.4;Pyn_C0151.10;Pyn_C1370.1;Pyn_C2269.2;Pyn_C3372.1
1204	Pyn_C0026.40;Pyn_C2488.8
1205	Pyn_C1263.14;Pyn_C1491.8;Pyn_C3863.3
1206	Pyn_C3107.78;Pyn_C3107.79;Pyn_C3107.80
1207	Pyn_C1652.21;Pyn_C1652.22;Pyn_C3155.8;Pyn_C3155.9
1208	Pyn_C0350.8;Pyn_C0350.9;Pyn_C3521.17;Pyn_C3521.20
1209	Pyn_C1774.17;Pyn_C1974.16;Pyn_C2782.6;Pyn_C2782.7
1210	Pyn_C0082.1;Pyn_C0082.3;Pyn_C0396.97;Pyn_C0414.2;Pyn_C1639.1;Pyn_C2860.1;Pyn_C3005.1;Pyn_C3005.4;Pyn_C3376.6
1211	Pyn_C1525.11;Pyn_C1525.2;Pyn_C1525.5;Pyn_C1559.21;Pyn_C3706.10;Pyn_C3706.1;Pyn_C3706.5;Pyn_C3706.7;Pyn_C3706.8
1212	Pyn_C1541.1;Pyn_C2164.2;Pyn_C3351.2;Pyn_C3351.3
1213	Pyn_C0279.3;Pyn_C0279.4;Pyn_C0368.5;Pyn_C0368.7;Pyn_C1994.34;Pyn_C2742.14;Pyn_C2928.10;Pyn_C2928.11
1214	Pyn_C2757.3
1215	Pyn_C2060.21;Pyn_C2387.11
1216	Pyn_C0004.13;Pyn_C0066.3;Pyn_C0222.4;Pyn_C1709.1;Pyn_C3073.25
1217	Pyn_C0854.10;Pyn_C0854.11;Pyn_C1430.3
1218	Pyn_C0626.5;Pyn_C1773.13;Pyn_C1773.14;Pyn_C2094.4;Pyn_C2146.2;Pyn_C2146.7;Pyn_C2146.8
1219	Pyn_C0260.14;Pyn_C0260.15;Pyn_C0930.3;Pyn_C2338.18;Pyn_C2338.19
1220	Pyn_C0995.1;Pyn_C2448.28;Pyn_C2668.6
1221	Pyn_C1836.26;Pyn_C1897.33;Pyn_C3692.5
1222	Pyn_C0139.21;Pyn_C0296.27;Pyn_C1038.3;Pyn_C3983.54
1223	Pyn_C0311.12;Pyn_C1426.18;Pyn_C1734.21;Pyn_C2705.3
1226	Pyn_C0171.3;Pyn_C0171.4;Pyn_C1293.52
1227	Pyn_C0007.37;Pyn_C1362.27
1228	Pyn_C1126.13;Pyn_C1126.15;Pyn_C2989.11;Pyn_C2989.9;Pyn_C3408.1
1229	Pyn_C0082.27;Pyn_C2268.23
1230	Pyn_C0188.31;Pyn_C0188.32;Pyn_C1987.27
1231	Pyn_C0623.1;Pyn_C1333.4
1232	Pyn_C1298.47;Pyn_C2109.2
1233	Pyn_C0035.95;Pyn_C1868.16;Pyn_C2700.14;Pyn_C3701.37
1234	Pyn_C0008.24;Pyn_C0008.28;Pyn_C0008.29;Pyn_C0008.30;Pyn_C0139.39;Pyn_C0139.41;Pyn_C0139.42;Pyn_C0139.43
1235	Pyn_C0019.91;Pyn_C0163.47;Pyn_C0163.48;Pyn_C2994.12
1236	Pyn_C2137.7;Pyn_C2341.61;Pyn_C2535.1
1237	Pyn_C0160.32;Pyn_C0160.35;Pyn_C2711.4;Pyn_C2711.5;Pyn_C2711.7
1238	Pyn_C0386.36;Pyn_C0386.37;Pyn_C0753.5;Pyn_C0753.6;Pyn_C1151.7;Pyn_C1374.3
1239	Pyn_C0001.2
1241	Pyn_C2523.5;Pyn_C2906.17;Pyn_C3817.23
1242	Pyn_C1034.21;Pyn_C1034.6;Pyn_C3098.21;Pyn_C3269.15;Pyn_C3530.30
1243	Pyn_C3521.14;Pyn_C3521.15;Pyn_C3521.16;Pyn_C3521.18;Pyn_C3681.5
1244	Pyn_C0992.2;Pyn_C1324.29;Pyn_C1670.16;Pyn_C3933.4
1245	Pyn_C4004.27
1247	Pyn_C0009.30;Pyn_C0260.20;Pyn_C0766.13
1248	Pyn_C0629.1;Pyn_C0978.6;Pyn_C1704.10;Pyn_C3738.5
1249	Pyn_C0384.4;Pyn_C2132.25;Pyn_C3510.1
1250	Pyn_C0289.11;Pyn_C1456.8;Pyn_C1456.9;Pyn_C3124.10;Pyn_C3124.9
1251	Pyn_C0152.22;Pyn_C0198.15;Pyn_C1907.1;Pyn_C2341.74
1252	Pyn_C0127.1;Pyn_C1230.6;Pyn_C1359.4;Pyn_C1397.8;Pyn_C2690.1;Pyn_C3694.5
1253	Pyn_C3817.6
1254	Pyn_C0065.96;Pyn_C0239.4
1255	Pyn_C0124.15;Pyn_C0312.12
1256	Pyn_C0400.11;Pyn_C0597.3
1257	Pyn_C3107.4;Pyn_C3301.17;Pyn_C3301.18;Pyn_C3701.44
1258	Pyn_C0129.42;Pyn_C2945.1;Pyn_C3983.53
1259	Pyn_C0044.6;Pyn_C0669.2;Pyn_C3853.6
1260	Pyn_C0038.66;Pyn_C3381.1;Pyn_C3588.1;Pyn_C3998.53
1261	Pyn_C2351.41;Pyn_C3811.23
1262	Pyn_C0188.34;Pyn_C1987.25;Pyn_C3372.26;Pyn_C3372.27
1263	Pyn_C3154.5
1264	Pyn_C0011.8;Pyn_C0167.7;Pyn_C0310.12;Pyn_C3107.81
1265	Pyn_C0226.181;Pyn_C1031.16;Pyn_C2287.14
1266	Pyn_C0041.8;Pyn_C1585.11
1267	Pyn_C0625.12;Pyn_C0943.3
1268	Pyn_C1396.38;Pyn_C3992.44;Pyn_C3992.46
1269	Pyn_C2071.4;Pyn_C2071.5;Pyn_C2736.10;Pyn_C2736.11;Pyn_C2736.7
1270	Pyn_C0054.4;Pyn_C0054.5;Pyn_C0270.2;Pyn_C0270.3
1271	Pyn_C0287.35;Pyn_C0983.14;Pyn_C0983.8
1272	Pyn_C2664.3
1273	Pyn_C0044.2;Pyn_C0219.16;Pyn_C0510.1;Pyn_C1307.10;Pyn_C1307.8;Pyn_C1307.9;Pyn_C3891.3
1274	Pyn_C0228.16;Pyn_C0767.19;Pyn_C0767.20
1275	Pyn_C2112.12;Pyn_C2112.13;Pyn_C2112.15;Pyn_C3396.1
1276	Pyn_C3530.12;Pyn_C3530.15;Pyn_C3530.16
1277	Pyn_C0110.58;Pyn_C0225.10;Pyn_C0225.9;Pyn_C0402.7;Pyn_C0402.8
1278	Pyn_C0866.19;Pyn_C0970.3;Pyn_C0970.5;Pyn_C1573.1;Pyn_C3160.2;Pyn_C3487.13
1280	Pyn_C0231.4
1281	Pyn_C0511.9;Pyn_C1022.17;Pyn_C1476.4;Pyn_C3546.7
1282	Pyn_C0590.30
1283	Pyn_C0002.32;Pyn_C0002.34
1284	Pyn_C0093.3;Pyn_C0600.37;Pyn_C3032.12;Pyn_C3951.3
1286	Pyn_C0350.2
1287	Pyn_C0003.45;Pyn_C0750.3;Pyn_C0750.4;Pyn_C0903.5;Pyn_C0903.6;Pyn_C1031.12;Pyn_C1834.12;Pyn_C2230.8;Pyn_C2230.9;Pyn_C2287.10;Pyn_C2564.46;Pyn_C2564.47;Pyn_C2922.1
1288	Pyn_C2784.10;Pyn_C2784.11;Pyn_C2784.12;Pyn_C3363.14;Pyn_C3363.15;Pyn_C3363.3;Pyn_C3363.4;Pyn_C3363.5;Pyn_C3363.6
1289	Pyn_C2448.45;Pyn_C2448.46
1290	Pyn_C0320.4;Pyn_C1539.1;Pyn_C1585.48;Pyn_C1739.1;Pyn_C2854.2;Pyn_C3419.4
1291	Pyn_C0028.22;Pyn_C0150.31;Pyn_C0485.8
1292	Pyn_C0192.10;Pyn_C0192.2;Pyn_C0192.7;Pyn_C0192.8
1293	Pyn_C0719.14;Pyn_C0719.15;Pyn_C2364.18;Pyn_C3992.5
1294	Pyn_C1923.8;Pyn_C3761.1
1295	Pyn_C0259.11;Pyn_C0368.45;Pyn_C0368.47;Pyn_C0624.12;Pyn_C3379.1
1296	Pyn_C0250.101;Pyn_C3085.11
1297	Pyn_C0020.39;Pyn_C0330.3;Pyn_C0344.8;Pyn_C3099.22
1298	Pyn_C0527.15
1299	Pyn_C0082.28;Pyn_C0236.17;Pyn_C1230.4;Pyn_C2690.2
1300	Pyn_C0052.9;Pyn_C0088.3;Pyn_C0232.11;Pyn_C0646.2;Pyn_C1646.16
1301	Pyn_C0188.13;Pyn_C1324.2;Pyn_C3146.7
1302	Pyn_C0098.18;Pyn_C0165.14;Pyn_C0623.15;Pyn_C1560.5;Pyn_C2150.16;Pyn_C2829.7;Pyn_C3825.6
1303	Pyn_C1635.3;Pyn_C3193.20
1304	Pyn_C1529.15;Pyn_C2742.6;Pyn_C3970.2
1305	Pyn_C0169.128;Pyn_C1014.11;Pyn_C2155.6
1306	Pyn_C0415.4;Pyn_C0945.28;Pyn_C2198.10
1307	Pyn_C0085.19;Pyn_C0851.5;Pyn_C3829.7;Pyn_C3904.19
1308	Pyn_C2348.12;Pyn_C2578.19
1309	Pyn_C0059.76;Pyn_C0823.22;Pyn_C0823.23
1310	Pyn_C0522.3;Pyn_C0860.10;Pyn_C3998.32
1312	Pyn_C3193.74
1313	Pyn_C2726.10;Pyn_C2726.11;Pyn_C2726.6;Pyn_C2726.7;Pyn_C2726.8;Pyn_C2726.9;Pyn_C3701.49;Pyn_C3902.15
1314	Pyn_C0122.47
1315	Pyn_C0078.4;Pyn_C0226.204;Pyn_C0226.205;Pyn_C0262.1
1316	Pyn_C0818.2;Pyn_C0818.6
1319	Pyn_C3681.7;Pyn_C3681.9
1320	Pyn_C0006.66;Pyn_C0006.67;Pyn_C0006.70
1321	Pyn_C0009.15;Pyn_C0009.18;Pyn_C0009.22;Pyn_C0766.26
1322	Pyn_C0288.21;Pyn_C0288.22;Pyn_C0288.23;Pyn_C1386.8;Pyn_C1386.9;Pyn_C1597.27;Pyn_C1786.16;Pyn_C3437.25
1323	Pyn_C0031.1;Pyn_C0031.4;Pyn_C1610.2;Pyn_C2895.13;Pyn_C2895.14;Pyn_C2895.15;Pyn_C2895.18;Pyn_C3357.2;Pyn_C3367.1;Pyn_C3623.2;Pyn_C3785.18
1324	Pyn_C0109.28;Pyn_C0197.9;Pyn_C0243.38;Pyn_C0665.2;Pyn_C0665.5;Pyn_C1395.22;Pyn_C1864.4;Pyn_C3409.3
1325	Pyn_C0124.40;Pyn_C0159.4;Pyn_C3271.25
1326	Pyn_C0018.1;Pyn_C1439.8
1327	Pyn_C0329.37;Pyn_C2168.3;Pyn_C2351.7
1328	Pyn_C1632.10;Pyn_C2632.10;Pyn_C3433.9
1329	Pyn_C1746.12;Pyn_C3193.41;Pyn_C3575.1;Pyn_C3664.8
1330	Pyn_C1293.4;Pyn_C3426.10;Pyn_C3652.16;Pyn_C3667.33;Pyn_C3915.4
1331	Pyn_C1203.6;Pyn_C1835.11;Pyn_C3682.5
1332	Pyn_C0169.103;Pyn_C1017.34;Pyn_C2353.2
1333	Pyn_C3544.5;Pyn_C3749.2
1334	Pyn_C0190.1;Pyn_C0216.22;Pyn_C1396.7;Pyn_C1396.8;Pyn_C2392.23
1335	Pyn_C3462.10;Pyn_C3477.36
1336	Pyn_C0189.6;Pyn_C0438.13;Pyn_C0438.14;Pyn_C1686.6
1337	Pyn_C3351.12;Pyn_C3800.11;Pyn_C3800.15
1338	Pyn_C0114.3;Pyn_C0201.7;Pyn_C2608.12
1339	Pyn_C0281.18;Pyn_C2493.2;Pyn_C2946.7
1340	Pyn_C3860.4
1341	Pyn_C0547.17;Pyn_C2490.4;Pyn_C3263.5
1342	Pyn_C0026.20;Pyn_C2264.4;Pyn_C3437.12;Pyn_C3979.15
1343	Pyn_C0250.86;Pyn_C3317.34
1344	Pyn_C0072.3;Pyn_C2586.5
1345	Pyn_C0386.42;Pyn_C0753.9;Pyn_C1576.16
1346	Pyn_C0274.16
1347	Pyn_C2045.33;Pyn_C2942.4;Pyn_C3420.2;Pyn_C3811.14
1348	Pyn_C0157.1;Pyn_C0157.3;Pyn_C0340.2;Pyn_C2691.11;Pyn_C2855.1;Pyn_C2857.4;Pyn_C2911.1;Pyn_C3056.10
1349	Pyn_C2843.2;Pyn_C3541.46;Pyn_C3541.53
1350	Pyn_C0154.10;Pyn_C0221.1;Pyn_C0323.4;Pyn_C0365.1;Pyn_C0365.3;Pyn_C2368.1
1351	Pyn_C0852.21;Pyn_C1227.10;Pyn_C2922.9
1352	Pyn_C0590.48;Pyn_C2199.5
1353	Pyn_C0055.51;Pyn_C1727.12;Pyn_C2338.34;Pyn_C2338.35
1354	Pyn_C3992.47;Pyn_C3992.48
1355	Pyn_C0122.3;Pyn_C0980.3;Pyn_C2333.10;Pyn_C2339.1
1356	Pyn_C1547.4;Pyn_C2268.25;Pyn_C2929.18
1357	Pyn_C0059.48;Pyn_C0059.49;Pyn_C1695.3;Pyn_C1695.4;Pyn_C1695.5
1358	Pyn_C1434.3;Pyn_C1434.4;Pyn_C1449.5;Pyn_C1449.6;Pyn_C3267.1;Pyn_C3384.3;Pyn_C3384.4;Pyn_C3384.5
1359	Pyn_C1307.6
1360	Pyn_C0259.6;Pyn_C3983.7;Pyn_C3983.8
1361	Pyn_C0823.52;Pyn_C0857.17;Pyn_C1078.3;Pyn_C3577.11
1362	Pyn_C0122.19;Pyn_C0122.20;Pyn_C0980.13;Pyn_C2333.18;Pyn_C2339.11;Pyn_C2339.12
1363	Pyn_C0160.22;Pyn_C1310.15;Pyn_C2711.14;Pyn_C2711.16
1364	Pyn_C0023.34;Pyn_C1543.4;Pyn_C1543.5;Pyn_C2915.1;Pyn_C2915.2
1365	Pyn_C3782.27;Pyn_C3782.28
1367	Pyn_C1477.5;Pyn_C1477.6;Pyn_C1477.7;Pyn_C2348.14;Pyn_C2578.21
1368	Pyn_C0077.18;Pyn_C0077.19;Pyn_C0370.3;Pyn_C0370.4;Pyn_C2114.1
1369	Pyn_C2816.6
1370	Pyn_C0249.24;Pyn_C1908.4;Pyn_C1908.5;Pyn_C2688.2
1371	Pyn_C1576.14;Pyn_C1727.26;Pyn_C2500.2;Pyn_C2500.4;Pyn_C3678.10;Pyn_C3678.5;Pyn_C3678.6;Pyn_C3678.8
1375	Pyn_C0473.2;Pyn_C0709.3;Pyn_C0906.1;Pyn_C1268.1;Pyn_C1978.6;Pyn_C2984.3;Pyn_C3144.2;Pyn_C3292.10
1376	Pyn_C0135.1;Pyn_C0238.11;Pyn_C2031.9;Pyn_C2503.9
1377	Pyn_C0169.123;Pyn_C0416.41;Pyn_C1014.2;Pyn_C2155.1
1378	Pyn_C0077.35;Pyn_C0077.36;Pyn_C1697.9;Pyn_C3097.12
1379	Pyn_C0038.36;Pyn_C0361.33;Pyn_C0664.6;Pyn_C1318.4;Pyn_C2372.8;Pyn_C2663.7;Pyn_C2663.8
1380	Pyn_C0295.10;Pyn_C0295.7;Pyn_C0395.8;Pyn_C1597.25;Pyn_C2851.18;Pyn_C3898.2
1381	Pyn_C1246.48;Pyn_C2782.12
1382	Pyn_C0974.5;Pyn_C3454.6
1383	Pyn_C0404.5
1384	Pyn_C1168.2;Pyn_C1478.27
1385	Pyn_C0024.25;Pyn_C1056.20;Pyn_C2969.6;Pyn_C3147.2
1386	Pyn_C0198.8;Pyn_C1232.1;Pyn_C3441.4
1387	Pyn_C1619.1;Pyn_C2071.24;Pyn_C2071.25;Pyn_C3757.10;Pyn_C3757.9
1388	Pyn_C0116.3;Pyn_C0116.7;Pyn_C0142.6;Pyn_C0848.14
1389	Pyn_C1921.21;Pyn_C3167.2
1390	Pyn_C2853.14;Pyn_C3476.13;Pyn_C3476.14
1391	Pyn_C1961.7;Pyn_C2986.11
1392	Pyn_C1975.22;Pyn_C1975.23
1393	Pyn_C0566.38;Pyn_C1298.72;Pyn_C1977.13
1394	Pyn_C0226.151;Pyn_C0226.152;Pyn_C1847.4;Pyn_C3818.24
1395	Pyn_C0163.24;Pyn_C2477.43;Pyn_C2646.12
1396	Pyn_C2016.2;Pyn_C3701.20
1397	Pyn_C0250.105;Pyn_C2586.2
1398	Pyn_C0259.75;Pyn_C0259.76
1399	Pyn_C0035.22
1401	Pyn_C3313.24;Pyn_C3488.14;Pyn_C3488.15
1402	Pyn_C0662.24;Pyn_C1980.45
1403	Pyn_C0719.56;Pyn_C0825.4;Pyn_C0937.4;Pyn_C0937.5
1404	Pyn_C0259.45;Pyn_C1275.1;Pyn_C1893.7
1405	Pyn_C0329.5;Pyn_C1752.1;Pyn_C3300.24
1406	Pyn_C2610.28;Pyn_C2610.29;Pyn_C2927.8
1407	Pyn_C2552.29;Pyn_C3681.17
1408	Pyn_C0161.19
1409	Pyn_C1176.4;Pyn_C2528.18
1410	Pyn_C0315.3;Pyn_C3193.28;Pyn_C3193.30;Pyn_C3664.21
1411	Pyn_C1788.5;Pyn_C2245.36;Pyn_C3633.1
1412	Pyn_C1921.23;Pyn_C3167.1
1413	Pyn_C3871.1
1414	Pyn_C0169.72;Pyn_C0636.42;Pyn_C0953.73;Pyn_C1830.2
1415	Pyn_C0326.25;Pyn_C1257.14;Pyn_C2058.27;Pyn_C2058.28
1416	Pyn_C1693.52;Pyn_C2849.7
1418	Pyn_C0088.12;Pyn_C0088.14;Pyn_C1696.2;Pyn_C1696.3
1419	Pyn_C0072.23;Pyn_C0115.25;Pyn_C0586.3
1420	Pyn_C0012.4;Pyn_C0012.5;Pyn_C0281.21;Pyn_C3234.1;Pyn_C3234.2
1422	Pyn_C0071.29;Pyn_C0228.11;Pyn_C0315.8;Pyn_C0315.9;Pyn_C2068.6;Pyn_C2270.16;Pyn_C3686.7
1423	Pyn_C1003.10;Pyn_C1003.11;Pyn_C1003.12
1425	Pyn_C3488.73;Pyn_C3488.74
1427	Pyn_C0276.49;Pyn_C0503.8;Pyn_C0977.14;Pyn_C1321.11;Pyn_C2522.21;Pyn_C3968.1
1428	Pyn_C0496.5;Pyn_C3758.6;Pyn_C3758.7
1430	Pyn_C0138.9;Pyn_C1060.26;Pyn_C1060.27
1431	Pyn_C1873.44
1432	Pyn_C0876.71;Pyn_C2318.7
1433	Pyn_C0034.55;Pyn_C2490.41;Pyn_C3692.30;Pyn_C3692.31
1434	Pyn_C0230.34;Pyn_C3860.3
1435	Pyn_C0537.1;Pyn_C0547.16;Pyn_C2490.10;Pyn_C3263.6
1436	Pyn_C1298.50;Pyn_C1298.52
1437	Pyn_C1298.14;Pyn_C3482.2
1438	Pyn_C1402.24;Pyn_C1402.25;Pyn_C3304.9
1439	Pyn_C1210.17;Pyn_C1210.18;Pyn_C1210.19
1440	Pyn_C0137.14;Pyn_C0290.16;Pyn_C2731.6;Pyn_C3695.1
1441	Pyn_C0025.4
1442	Pyn_C0600.29;Pyn_C3032.4
1443	Pyn_C0329.3;Pyn_C0731.1;Pyn_C1878.2;Pyn_C1935.2;Pyn_C1935.3;Pyn_C2146.23;Pyn_C3193.23
1445	Pyn_C0652.14;Pyn_C2643.3;Pyn_C3917.3;Pyn_C3917.4
1446	Pyn_C0243.25;Pyn_C0243.26;Pyn_C2460.2;Pyn_C2460.3;Pyn_C3301.30
1447	Pyn_C0662.35;Pyn_C1765.7;Pyn_C3395.12
1448	Pyn_C0167.22;Pyn_C0662.1;Pyn_C2230.5;Pyn_C2230.6
1449	Pyn_C1298.71
1450	Pyn_C0495.8;Pyn_C0538.10;Pyn_C2505.11;Pyn_C3223.2;Pyn_C3877.1
1451	Pyn_C2914.13;Pyn_C3488.26;Pyn_C3653.5
1452	Pyn_C0103.7;Pyn_C1881.5;Pyn_C2243.19
1453	Pyn_C1378.17;Pyn_C3260.22
1454	Pyn_C1588.10;Pyn_C1588.8;Pyn_C1632.27;Pyn_C2298.15
1455	Pyn_C2243.4;Pyn_C2433.86
1456	Pyn_C0005.48;Pyn_C2268.21;Pyn_C3670.13
1457	Pyn_C0140.31;Pyn_C0140.32;Pyn_C3692.35
1458	Pyn_C2437.26;Pyn_C3108.2;Pyn_C3397.4
1459	Pyn_C0103.89;Pyn_C2091.14;Pyn_C2091.16
1460	Pyn_C0396.99;Pyn_C1843.7;Pyn_C3725.42
1461	Pyn_C3374.4;Pyn_C3374.5;Pyn_C3821.4;Pyn_C3821.5;Pyn_C3850.11
1462	Pyn_C0276.61;Pyn_C0384.13;Pyn_C0503.1;Pyn_C1965.82
1463	Pyn_C0504.3;Pyn_C1458.14
1464	Pyn_C3043.7;Pyn_C3043.8;Pyn_C3043.9;Pyn_C3726.4;Pyn_C3726.5;Pyn_C3726.6
1465	Pyn_C0018.11;Pyn_C2276.28
1466	Pyn_C1834.3;Pyn_C2488.9;Pyn_C2544.12
1467	Pyn_C0945.7;Pyn_C2198.4;Pyn_C2552.44
1468	Pyn_C0105.67;Pyn_C0649.6;Pyn_C2124.3
1469	Pyn_C0005.26;Pyn_C0489.7
1470	Pyn_C3200.18;Pyn_C3200.19;Pyn_C3820.34
1472	Pyn_C0863.1;Pyn_C0876.72;Pyn_C1446.4;Pyn_C1474.26;Pyn_C2956.31;Pyn_C3957.19
1473	Pyn_C0026.27;Pyn_C0026.30;Pyn_C3979.22
1474	Pyn_C1839.6;Pyn_C2158.22;Pyn_C3921.12
1475	Pyn_C0110.56;Pyn_C0110.59;Pyn_C0110.61
1476	Pyn_C1243.10;Pyn_C1243.11;Pyn_C1243.9;Pyn_C2341.82;Pyn_C2341.83;Pyn_C2341.84
1479	Pyn_C0109.30;Pyn_C0109.31;Pyn_C1003.14;Pyn_C1742.4
1480	Pyn_C2005.15;Pyn_C2005.16;Pyn_C3725.83;Pyn_C3725.84;Pyn_C3733.3
1482	Pyn_C0966.1
1485	Pyn_C0050.42;Pyn_C3161.23;Pyn_C3425.5
1486	Pyn_C0089.7;Pyn_C2325.7;Pyn_C3271.28
1487	Pyn_C0124.16;Pyn_C3271.16
1488	Pyn_C2110.2
1489	Pyn_C1704.5;Pyn_C2548.2
1490	Pyn_C0352.11;Pyn_C0470.14
1491	Pyn_C0285.16;Pyn_C3545.2;Pyn_C3766.1
1492	Pyn_C2031.7;Pyn_C2503.12;Pyn_C3663.3
1493	Pyn_C0623.6;Pyn_C1040.4
1494	Pyn_C2041.1;Pyn_C3555.7;Pyn_C3555.9
1495	Pyn_C0140.2;Pyn_C0140.3;Pyn_C0547.8;Pyn_C3345.8;Pyn_C3590.4
1496	Pyn_C0204.21;Pyn_C0295.15;Pyn_C0295.16;Pyn_C2851.23;Pyn_C2851.24
1497	Pyn_C0163.41;Pyn_C2994.6;Pyn_C3336.2
1498	Pyn_C0312.7;Pyn_C3431.10
1499	Pyn_C1746.4;Pyn_C3664.15
1500	Pyn_C2016.5;Pyn_C3701.16;Pyn_C3820.33
1501	Pyn_C1570.6
1502	Pyn_C0742.6;Pyn_C0742.9;Pyn_C1332.11
1503	Pyn_C3664.19
1504	Pyn_C0003.26;Pyn_C1642.4;Pyn_C2057.9;Pyn_C3449.18;Pyn_C3978.1
1505	Pyn_C0035.77;Pyn_C1778.10;Pyn_C3669.5
1506	Pyn_C0016.20;Pyn_C1532.4;Pyn_C2707.24
1507	Pyn_C0048.9;Pyn_C1304.6;Pyn_C1304.7;Pyn_C1304.8;Pyn_C2062.1;Pyn_C2265.1;Pyn_C2293.8;Pyn_C3109.10;Pyn_C3525.17;Pyn_C3867.1
1508	Pyn_C0259.65;Pyn_C1454.15
1509	Pyn_C0051.11;Pyn_C2653.2;Pyn_C2653.3;Pyn_C3507.4
1510	Pyn_C0292.2;Pyn_C0347.19;Pyn_C2955.59
1511	Pyn_C0012.7;Pyn_C1938.7
1512	Pyn_C1682.1;Pyn_C1851.4;Pyn_C1851.9
1513	Pyn_C0662.42;Pyn_C1980.31
1514	Pyn_C0719.24;Pyn_C0719.25;Pyn_C0899.17;Pyn_C0899.18;Pyn_C1293.56;Pyn_C1293.57;Pyn_C2020.1
1515	Pyn_C0163.3;Pyn_C0590.31;Pyn_C1463.1
1516	Pyn_C0485.56;Pyn_C1711.4;Pyn_C3554.4
1517	Pyn_C0363.1;Pyn_C0391.22;Pyn_C1499.16
1518	Pyn_C1184.20;Pyn_C2276.20;Pyn_C3226.3
1519	Pyn_C1576.9;Pyn_C1976.33
1520	Pyn_C0040.23;Pyn_C0088.1;Pyn_C3835.6
1521	Pyn_C0134.50;Pyn_C1234.6;Pyn_C3518.14
1522	Pyn_C0329.4;Pyn_C0346.12;Pyn_C0876.30;Pyn_C1961.6;Pyn_C2290.6;Pyn_C2619.5;Pyn_C3151.1;Pyn_C3480.2;Pyn_C3623.19;Pyn_C3752.1;Pyn_C3998.71
1523	Pyn_C0538.5;Pyn_C1599.2;Pyn_C2505.7;Pyn_C3294.11;Pyn_C3353.1
1524	Pyn_C3160.4
1525	Pyn_C0020.56;Pyn_C0020.57;Pyn_C1897.38;Pyn_C1897.39;Pyn_C3652.17;Pyn_C3652.19
1526	Pyn_C0027.11;Pyn_C0362.13
1527	Pyn_C0197.25
1528	Pyn_C0339.6;Pyn_C0521.10;Pyn_C1946.8;Pyn_C3183.3
1529	Pyn_C0019.40;Pyn_C1532.8;Pyn_C2707.29;Pyn_C3127.3
1530	Pyn_C1175.6;Pyn_C1175.7;Pyn_C1175.8;Pyn_C2152.10;Pyn_C2152.11;Pyn_C2152.12;Pyn_C2152.13
1531	Pyn_C0678.15;Pyn_C2863.9
1532	Pyn_C0180.21;Pyn_C0329.19;Pyn_C2552.3
1533	Pyn_C0077.39;Pyn_C1029.28;Pyn_C3097.15
1534	Pyn_C0408.15
1535	Pyn_C0005.24;Pyn_C0392.10
1536	Pyn_C0207.1;Pyn_C2326.20
1537	Pyn_C2332.13;Pyn_C2510.42;Pyn_C3107.52
1538	Pyn_C1312.8;Pyn_C3932.4
1539	Pyn_C0009.31;Pyn_C0055.55;Pyn_C0766.11;Pyn_C0766.12;Pyn_C2338.31
1540	Pyn_C2429.1;Pyn_C2787.5;Pyn_C2787.6;Pyn_C3994.7;Pyn_C3994.8
1541	Pyn_C0385.48;Pyn_C0556.27;Pyn_C0561.5;Pyn_C1675.6
1542	Pyn_C0019.6;Pyn_C0126.12;Pyn_C1812.22;Pyn_C2863.41
1543	Pyn_C0019.28;Pyn_C1532.18;Pyn_C1554.8;Pyn_C1564.7
1544	Pyn_C0276.18;Pyn_C3378.21
1545	Pyn_C1972.43;Pyn_C1972.44;Pyn_C3511.24
1546	Pyn_C0113.14;Pyn_C2528.6;Pyn_C3427.6
1547	Pyn_C0310.25;Pyn_C3929.10;Pyn_C3929.14;Pyn_C3929.8;Pyn_C3929.9
1548	Pyn_C0944.43;Pyn_C1839.12;Pyn_C2158.17
1549	Pyn_C0035.97
1550	Pyn_C0010.14;Pyn_C2085.30;Pyn_C3816.22
1551	Pyn_C1585.29;Pyn_C1585.30;Pyn_C1585.5
1552	Pyn_C0183.12;Pyn_C0183.14;Pyn_C0798.1;Pyn_C0901.1;Pyn_C1100.10;Pyn_C1100.11;Pyn_C2032.1
1553	Pyn_C1542.10;Pyn_C1542.11;Pyn_C1542.12
1554	Pyn_C2457.52;Pyn_C2457.53;Pyn_C3919.10;Pyn_C3919.11
1555	Pyn_C0138.15;Pyn_C2060.33
1556	Pyn_C0333.19;Pyn_C0978.16;Pyn_C3790.4
1557	Pyn_C0306.17;Pyn_C0501.2;Pyn_C0501.6;Pyn_C1994.24
1558	Pyn_C0977.7;Pyn_C1230.17;Pyn_C1780.10;Pyn_C3940.3
1559	Pyn_C0016.38;Pyn_C1869.8
1561	Pyn_C2150.1;Pyn_C2150.2;Pyn_C2150.3;Pyn_C2448.38;Pyn_C2448.41;Pyn_C2448.42;Pyn_C2448.43
1562	Pyn_C3271.14
1563	Pyn_C0914.6;Pyn_C1122.5;Pyn_C1898.2;Pyn_C1908.19;Pyn_C1931.1;Pyn_C2314.3
1564	Pyn_C0005.7;Pyn_C1119.1;Pyn_C1257.85;Pyn_C1383.1
1565	Pyn_C0333.1;Pyn_C2150.5;Pyn_C2150.8;Pyn_C2205.6;Pyn_C2382.2;Pyn_C3635.1
1566	Pyn_C2387.12
1567	Pyn_C0063.6
1568	Pyn_C0311.43;Pyn_C1873.10;Pyn_C1967.12
1569	Pyn_C0289.19;Pyn_C1274.4
1570	Pyn_C1298.67
1571	Pyn_C1298.44;Pyn_C3638.3
1572	Pyn_C0007.14;Pyn_C0897.5;Pyn_C3612.14
1573	Pyn_C1264.10;Pyn_C2014.8;Pyn_C3573.19
1574	Pyn_C0405.12;Pyn_C1224.1;Pyn_C1224.4;Pyn_C2981.4
1575	Pyn_C1226.12;Pyn_C1619.19;Pyn_C3917.5;Pyn_C3917.6
1576	Pyn_C0163.38;Pyn_C0312.13;Pyn_C2458.1;Pyn_C2994.3
1577	Pyn_C0268.1
1578	Pyn_C0570.3;Pyn_C1544.8;Pyn_C3477.15
1579	Pyn_C0209.4;Pyn_C0209.5;Pyn_C0231.29;Pyn_C0231.34;Pyn_C0231.35
1580	Pyn_C1164.23;Pyn_C2421.4;Pyn_C3058.14
1581	Pyn_C0120.2;Pyn_C0222.16;Pyn_C0383.1;Pyn_C1516.11
1582	Pyn_C0209.12;Pyn_C0315.31;Pyn_C2424.3;Pyn_C2651.2
1583	Pyn_C0028.19;Pyn_C0150.28;Pyn_C3610.6
1584	Pyn_C0377.12;Pyn_C0876.21;Pyn_C1481.17;Pyn_C3179.4
1585	Pyn_C0377.21;Pyn_C0876.18;Pyn_C1481.15
1586	Pyn_C0007.19;Pyn_C0396.29
1587	Pyn_C0252.31
1588	Pyn_C1140.11;Pyn_C1140.12;Pyn_C1140.17;Pyn_C3235.25;Pyn_C3235.26
1589	Pyn_C0135.8;Pyn_C0232.4;Pyn_C0317.4;Pyn_C0317.7;Pyn_C0329.57;Pyn_C1070.3;Pyn_C2346.4;Pyn_C2610.17;Pyn_C3021.1;Pyn_C3474.7;Pyn_C3782.30
1590	Pyn_C0024.1;Pyn_C0403.4;Pyn_C0737.8;Pyn_C1012.3;Pyn_C1585.47;Pyn_C2854.3;Pyn_C2854.4;Pyn_C2951.5
1591	Pyn_C0098.61;Pyn_C2797.4
1592	Pyn_C0652.5;Pyn_C0761.5
1593	Pyn_C0271.42;Pyn_C0522.6;Pyn_C0808.1;Pyn_C0860.13;Pyn_C2229.1;Pyn_C2229.2;Pyn_C3825.14;Pyn_C3825.15
1594	Pyn_C0063.4;Pyn_C1325.8
1595	Pyn_C1325.27;Pyn_C2117.25;Pyn_C2949.6
1596	Pyn_C0485.65;Pyn_C1089.9;Pyn_C3317.14
1597	Pyn_C0652.2
1598	Pyn_C0000.11;Pyn_C1461.3;Pyn_C2987.2
1599	Pyn_C1307.12;Pyn_C2879.13
1600	Pyn_C0114.13;Pyn_C0202.7;Pyn_C0573.11
1601	Pyn_C0019.48;Pyn_C2707.18
1602	Pyn_C0945.33;Pyn_C0945.34;Pyn_C2713.1
1603	Pyn_C0276.22;Pyn_C0951.3;Pyn_C2132.8
1604	Pyn_C0290.7;Pyn_C0473.1;Pyn_C0505.1;Pyn_C0927.17;Pyn_C1344.1;Pyn_C1833.6;Pyn_C3541.31;Pyn_C3670.2
1605	Pyn_C0336.3;Pyn_C1678.3;Pyn_C3657.3;Pyn_C3657.4
1606	Pyn_C0105.17;Pyn_C1324.21;Pyn_C1670.9
1607	Pyn_C0105.64;Pyn_C0649.10;Pyn_C1252.8
1608	Pyn_C0361.7;Pyn_C0968.9
1609	Pyn_C0352.8;Pyn_C0806.5;Pyn_C3031.46;Pyn_C3478.13
1610	Pyn_C0022.7;Pyn_C0345.12
1611	Pyn_C2026.1
1613	Pyn_C1196.8;Pyn_C3031.10
1614	Pyn_C0108.7;Pyn_C2678.8;Pyn_C3871.20
1615	Pyn_C0155.13;Pyn_C3541.16;Pyn_C3541.17
1616	Pyn_C0685.20;Pyn_C0937.23
1617	Pyn_C0152.51;Pyn_C2137.15;Pyn_C2341.49;Pyn_C3526.2
1618	Pyn_C1363.3
1619	Pyn_C1168.7;Pyn_C1558.5;Pyn_C2159.27;Pyn_C3193.39
1620	Pyn_C0042.2;Pyn_C0042.3
1621	Pyn_C2338.11
1622	Pyn_C0274.3;Pyn_C0274.4;Pyn_C0340.1;Pyn_C0737.6;Pyn_C0762.1;Pyn_C2102.12;Pyn_C2102.13;Pyn_C2102.8
1623	Pyn_C1966.3;Pyn_C2102.5;Pyn_C3836.1
1624	Pyn_C1946.7;Pyn_C2318.13;Pyn_C3183.2
1626	Pyn_C0657.10;Pyn_C1961.47;Pyn_C1962.29
1628	Pyn_C1743.7;Pyn_C2138.7;Pyn_C3440.6
1629	Pyn_C0396.103;Pyn_C0500.10;Pyn_C2464.3;Pyn_C2977.4
1630	Pyn_C3701.26
1631	Pyn_C1612.2;Pyn_C2132.23
1632	Pyn_C0542.28;Pyn_C1167.14
1633	Pyn_C1163.8;Pyn_C2774.8;Pyn_C3919.5
1634	Pyn_C0252.27;Pyn_C0995.2;Pyn_C2448.29;Pyn_C3560.6
1635	Pyn_C0361.55;Pyn_C1954.13;Pyn_C1965.20
1636	Pyn_C0045.9;Pyn_C0450.2;Pyn_C1259.5;Pyn_C1684.2;Pyn_C2592.1;Pyn_C3112.3;Pyn_C3112.4
1637	Pyn_C0902.4;Pyn_C3031.80;Pyn_C3557.21
1639	Pyn_C0642.4;Pyn_C3031.1
1640	Pyn_C0250.92;Pyn_C0250.93
1641	Pyn_C0316.33;Pyn_C0681.2;Pyn_C2080.1
1642	Pyn_C0466.6;Pyn_C1151.12;Pyn_C1762.50
1643	Pyn_C0316.6;Pyn_C0316.9
1644	Pyn_C0198.24;Pyn_C1972.30;Pyn_C1972.31;Pyn_C1972.33
1645	Pyn_C3317.19;Pyn_C3317.20;Pyn_C3317.21
1646	Pyn_C0587.1;Pyn_C1974.1;Pyn_C2522.26;Pyn_C2522.27
1647	Pyn_C1222.11
1648	Pyn_C0120.11;Pyn_C2961.2;Pyn_C2961.3
1649	Pyn_C0071.20;Pyn_C0071.23;Pyn_C0071.24;Pyn_C0137.3;Pyn_C0406.2;Pyn_C0406.3;Pyn_C1179.2;Pyn_C1263.4;Pyn_C1263.5;Pyn_C1263.6;Pyn_C1594.4;Pyn_C2379.4;Pyn_C2856.5
1650	Pyn_C0476.3;Pyn_C0603.3;Pyn_C0670.2;Pyn_C1959.2;Pyn_C1988.1;Pyn_C3099.2;Pyn_C3099.3;Pyn_C3705.2
1651	Pyn_C1938.14;Pyn_C2480.10;Pyn_C2480.1;Pyn_C2480.2;Pyn_C2480.4
1652	Pyn_C0075.10;Pyn_C0075.13;Pyn_C0075.9;Pyn_C1085.2;Pyn_C1085.4;Pyn_C1085.5
1654	Pyn_C1054.7
1655	Pyn_C1839.11;Pyn_C2158.18;Pyn_C2410.5
1656	Pyn_C3937.4
1658	Pyn_C0005.45;Pyn_C2929.25
1659	Pyn_C1257.15
1660	Pyn_C0046.34;Pyn_C1644.11;Pyn_C3505.1
1661	Pyn_C0075.2;Pyn_C0075.3;Pyn_C1085.11;Pyn_C1085.12;Pyn_C1085.13
1662	Pyn_C0026.50;Pyn_C0885.8;Pyn_C1149.5;Pyn_C3556.1
1663	Pyn_C0982.4;Pyn_C1396.19;Pyn_C3004.4
1664	Pyn_C1458.15;Pyn_C1458.16;Pyn_C1578.8;Pyn_C2893.1;Pyn_C2893.2;Pyn_C3161.16
1665	Pyn_C0164.34;Pyn_C3193.62
1666	Pyn_C3692.24
1668	Pyn_C3200.20;Pyn_C3201.7;Pyn_C3701.13
1669	Pyn_C0288.9;Pyn_C0525.3;Pyn_C2498.1;Pyn_C3049.13;Pyn_C3089.24
1670	Pyn_C0022.35;Pyn_C1778.9;Pyn_C3669.6
1671	Pyn_C0287.76;Pyn_C3363.21
1672	Pyn_C0023.43;Pyn_C0290.65;Pyn_C3859.6
1673	Pyn_C1298.95;Pyn_C1567.6
1674	Pyn_C0316.13;Pyn_C0316.14;Pyn_C0316.15;Pyn_C0316.16;Pyn_C0316.17;Pyn_C0717.5;Pyn_C0717.6;Pyn_C0717.7
1675	Pyn_C0587.9;Pyn_C2510.38
1676	Pyn_C1325.32;Pyn_C2117.21
1677	Pyn_C1126.17;Pyn_C1734.13;Pyn_C2734.3
1678	Pyn_C2448.27;Pyn_C3377.1
1679	Pyn_C0316.40;Pyn_C0316.41
1680	Pyn_C0169.136
1681	Pyn_C0072.4
1682	Pyn_C0470.8;Pyn_C2457.29;Pyn_C3197.7
1683	Pyn_C0050.14
1684	Pyn_C2309.5;Pyn_C3785.5
1685	Pyn_C3530.10;Pyn_C3530.11
1686	Pyn_C0170.50;Pyn_C1257.47;Pyn_C4008.1
1687	Pyn_C0854.6;Pyn_C0854.7;Pyn_C1430.7
1688	Pyn_C0791.16;Pyn_C2129.2;Pyn_C2727.8
1689	Pyn_C3701.28;Pyn_C3701.29
1690	Pyn_C0374.4;Pyn_C1096.4;Pyn_C1307.16;Pyn_C3752.6
1691	Pyn_C0876.56;Pyn_C1044.8;Pyn_C2956.38
1692	Pyn_C1043.32;Pyn_C1043.33;Pyn_C3318.38;Pyn_C3318.39
1693	Pyn_C0385.44
1694	Pyn_C1526.1;Pyn_C1893.48;Pyn_C1893.49;Pyn_C3097.36
1695	Pyn_C0126.13;Pyn_C0403.2;Pyn_C1812.23;Pyn_C2863.40;Pyn_C2863.46
1696	Pyn_C0361.39;Pyn_C1875.1;Pyn_C2990.2
1697	Pyn_C0019.71;Pyn_C1529.43
1698	Pyn_C0022.6;Pyn_C0345.1;Pyn_C3699.3
1699	Pyn_C0152.24
1700	Pyn_C0444.4
1701	Pyn_C0169.19;Pyn_C3839.37
1702	Pyn_C3485.5
1703	Pyn_C0626.12;Pyn_C1022.21
1704	Pyn_C0276.33
1706	Pyn_C0009.38;Pyn_C0055.60;Pyn_C0766.3;Pyn_C2338.27
1707	Pyn_C2159.33;Pyn_C2159.34
1708	Pyn_C2808.3;Pyn_C3658.10;Pyn_C3816.36
1709	Pyn_C0268.19;Pyn_C0268.21;Pyn_C0657.7;Pyn_C1962.27
1710	Pyn_C0465.3;Pyn_C0878.3;Pyn_C1325.24;Pyn_C1325.25;Pyn_C1325.26;Pyn_C2117.26;Pyn_C2117.27;Pyn_C2707.10;Pyn_C2924.3
1711	Pyn_C0970.4;Pyn_C3160.3
1712	Pyn_C0871.29;Pyn_C1362.8;Pyn_C2113.3
1713	Pyn_C1391.4;Pyn_C1391.5;Pyn_C1762.31
1715	Pyn_C1621.22;Pyn_C3998.49
1716	Pyn_C0276.3;Pyn_C1222.29
1717	Pyn_C2787.8;Pyn_C3994.1;Pyn_C3994.3;Pyn_C3994.4
1718	Pyn_C2198.5
1719	Pyn_C0339.11;Pyn_C0339.13;Pyn_C0339.17;Pyn_C0521.14;Pyn_C0521.15;Pyn_C2093.1
1720	Pyn_C0425.13;Pyn_C1601.2;Pyn_C2148.18;Pyn_C2148.19;Pyn_C2148.20
1721	Pyn_C0134.21;Pyn_C0134.23;Pyn_C0134.25;Pyn_C0134.26;Pyn_C0134.27;Pyn_C0134.28;Pyn_C0134.29;Pyn_C0134.30;Pyn_C0134.31;Pyn_C0134.32;Pyn_C0134.36;Pyn_C2836.1;Pyn_C2836.2;Pyn_C2836.3
1723	Pyn_C0226.41;Pyn_C0287.1;Pyn_C0287.3;Pyn_C0324.1;Pyn_C0324.2;Pyn_C0661.1;Pyn_C1666.6;Pyn_C1666.8;Pyn_C1793.2;Pyn_C2041.4;Pyn_C2041.6;Pyn_C2041.8;Pyn_C2041.9;Pyn_C3555.3;Pyn_C3569.2
1724	Pyn_C0168.4;Pyn_C1095.4;Pyn_C2608.7;Pyn_C3511.14
1725	Pyn_C0164.22;Pyn_C0164.26;Pyn_C0164.29;Pyn_C0164.30;Pyn_C0164.31;Pyn_C0164.32;Pyn_C2046.11;Pyn_C2046.14
1726	Pyn_C0350.4;Pyn_C1257.10
1727	Pyn_C0350.13;Pyn_C2804.23
1729	Pyn_C2448.55;Pyn_C2566.2
1730	Pyn_C0060.2
1731	Pyn_C0854.9;Pyn_C1430.4;Pyn_C3511.1
1732	Pyn_C0133.18;Pyn_C1516.1;Pyn_C2281.6;Pyn_C2281.7
1733	Pyn_C2577.4;Pyn_C3167.18
1734	Pyn_C0504.6
1735	Pyn_C1722.2;Pyn_C3374.26
1736	Pyn_C1298.39
1737	Pyn_C0010.19;Pyn_C0010.20;Pyn_C0010.22;Pyn_C0010.26;Pyn_C0266.32;Pyn_C0266.34
1738	Pyn_C0311.33;Pyn_C1967.7
1739	Pyn_C0313.1;Pyn_C0388.18;Pyn_C2622.6;Pyn_C3472.9
1740	Pyn_C2437.31;Pyn_C2673.9
1741	Pyn_C2245.22
1742	Pyn_C2163.2
1743	Pyn_C0181.2;Pyn_C0181.3;Pyn_C0268.40
1744	Pyn_C1396.20;Pyn_C3004.7
1746	Pyn_C0122.42;Pyn_C1855.8
1747	Pyn_C0379.47;Pyn_C2411.4
1748	Pyn_C2438.36;Pyn_C2750.14;Pyn_C3057.4;Pyn_C3169.19
1749	Pyn_C1972.51;Pyn_C1972.52;Pyn_C3511.20
1750	Pyn_C3331.6
1751	Pyn_C0252.29;Pyn_C0995.5;Pyn_C2448.32
1752	Pyn_C0226.221;Pyn_C3628.4
1753	Pyn_C1395.4
1754	Pyn_C0098.50;Pyn_C0570.4;Pyn_C3477.14
1755	Pyn_C0098.73;Pyn_C0098.74;Pyn_C0327.7;Pyn_C0327.8;Pyn_C2207.5
1756	Pyn_C0405.3;Pyn_C3557.2
1757	Pyn_C0867.16;Pyn_C3167.13;Pyn_C3581.2
1758	Pyn_C0652.12;Pyn_C1226.10;Pyn_C1619.17
1759	Pyn_C0164.41;Pyn_C1534.5;Pyn_C3193.55
1760	Pyn_C1969.20;Pyn_C3692.1
1761	Pyn_C2117.11
1762	Pyn_C0250.70;Pyn_C0449.4;Pyn_C3903.18
1763	Pyn_C0462.2;Pyn_C0871.32;Pyn_C1362.6;Pyn_C3219.2
1764	Pyn_C2743.5
1765	Pyn_C0316.35
1766	Pyn_C0386.34;Pyn_C0410.9;Pyn_C0753.2
1767	Pyn_C1392.8;Pyn_C1834.35;Pyn_C3820.69
1768	Pyn_C0038.22;Pyn_C1427.3;Pyn_C1455.32
1769	Pyn_C0274.17;Pyn_C1969.25;Pyn_C1969.26;Pyn_C3812.2;Pyn_C3812.3
1770	Pyn_C0077.29;Pyn_C1697.7;Pyn_C3097.6
1771	Pyn_C0003.29;Pyn_C1348.4;Pyn_C1351.29;Pyn_C2078.5
1772	Pyn_C1184.27;Pyn_C2276.16;Pyn_C3226.6
1773	Pyn_C0945.17;Pyn_C2198.6
1774	Pyn_C0945.1;Pyn_C1311.7;Pyn_C2552.39
1775	Pyn_C0276.36;Pyn_C3793.4
1776	Pyn_C1441.1;Pyn_C3474.1;Pyn_C3474.5
1777	Pyn_C0133.21;Pyn_C1516.4;Pyn_C2239.4;Pyn_C2239.5
1778	Pyn_C1508.7;Pyn_C3143.16;Pyn_C3944.1
1779	Pyn_C0065.33;Pyn_C2005.22;Pyn_C3725.78
1780	Pyn_C0216.21
1781	Pyn_C0140.17;Pyn_C1257.13
1782	Pyn_C0452.4;Pyn_C1673.1;Pyn_C1974.35
1783	Pyn_C0237.18;Pyn_C2804.14
1784	Pyn_C1834.26
1785	Pyn_C0312.6;Pyn_C3431.8
1786	Pyn_C0033.13
1787	Pyn_C1546.20
1788	Pyn_C0336.1;Pyn_C0384.24;Pyn_C1678.4
1789	Pyn_C0169.135;Pyn_C1014.19;Pyn_C1927.6
1790	Pyn_C0082.15;Pyn_C0082.16;Pyn_C0082.17;Pyn_C0082.18;Pyn_C0339.20;Pyn_C0339.21;Pyn_C0339.22
1791	Pyn_C0385.26;Pyn_C0945.61;Pyn_C1760.12;Pyn_C2267.6
1792	Pyn_C3723.9;Pyn_C4008.9
1793	Pyn_C0005.11;Pyn_C0203.6;Pyn_C2895.5
1794	Pyn_C1078.10;Pyn_C1660.5;Pyn_C3577.6
1795	Pyn_C2128.1;Pyn_C2128.2;Pyn_C2304.10;Pyn_C2304.9
1796	Pyn_C0150.26
1797	Pyn_C0131.30;Pyn_C0252.16
1798	Pyn_C0058.36;Pyn_C1370.5
1799	Pyn_C2695.4;Pyn_C2695.5;Pyn_C3143.17;Pyn_C3143.18;Pyn_C3143.19
1800	Pyn_C2289.5;Pyn_C3667.15
1801	Pyn_C0226.137;Pyn_C3818.11
1802	Pyn_C1976.7;Pyn_C3001.15;Pyn_C3998.8
1803	Pyn_C0059.44;Pyn_C2190.1;Pyn_C3688.2
1804	Pyn_C2109.6;Pyn_C2721.7
1805	Pyn_C0566.24;Pyn_C1298.84;Pyn_C2360.4
1806	Pyn_C0289.1;Pyn_C0289.2;Pyn_C1125.6;Pyn_C2335.1;Pyn_C3192.19;Pyn_C3259.13
1807	Pyn_C1324.31;Pyn_C1324.32;Pyn_C1324.33;Pyn_C1670.18;Pyn_C1670.19;Pyn_C1670.20
1808	Pyn_C0432.13;Pyn_C0432.14;Pyn_C1357.4;Pyn_C1357.5;Pyn_C2610.21;Pyn_C2610.22
1809	Pyn_C0067.3;Pyn_C0067.4;Pyn_C0067.6;Pyn_C1812.43;Pyn_C1812.44
1810	Pyn_C0995.6;Pyn_C0995.7;Pyn_C2448.33;Pyn_C2448.35;Pyn_C2448.36;Pyn_C2448.37
1811	Pyn_C0091.1;Pyn_C0231.18;Pyn_C1003.13;Pyn_C1401.3;Pyn_C1976.51;Pyn_C1976.52;Pyn_C1976.53;Pyn_C1976.54;Pyn_C2100.9
1812	Pyn_C0556.53;Pyn_C0927.29;Pyn_C0927.31
1813	Pyn_C0161.24;Pyn_C0161.25;Pyn_C0693.2;Pyn_C2473.6
1814	Pyn_C2784.3;Pyn_C2784.5;Pyn_C2784.6;Pyn_C2784.7;Pyn_C2784.8;Pyn_C3363.10;Pyn_C3363.11;Pyn_C3363.18;Pyn_C3363.8;Pyn_C3363.9
1816	Pyn_C0007.40;Pyn_C0040.28;Pyn_C0199.10;Pyn_C0199.9;Pyn_C0329.93;Pyn_C0378.2;Pyn_C0820.4;Pyn_C1074.7;Pyn_C1311.2;Pyn_C2213.2;Pyn_C2276.14;Pyn_C2373.5;Pyn_C2680.4;Pyn_C2886.1;Pyn_C2889.15;Pyn_C3081.1;Pyn_C3081.2;Pyn_C3110.5;Pyn_C3226.8;Pyn_C3728.15
1817	Pyn_C0003.44;Pyn_C0167.19;Pyn_C0750.1;Pyn_C1031.13;Pyn_C1348.17;Pyn_C2230.11;Pyn_C2287.11;Pyn_C2396.1
1819	Pyn_C0005.25;Pyn_C0392.9;Pyn_C0489.1
1820	Pyn_C0155.12;Pyn_C3607.2;Pyn_C3631.8
1821	Pyn_C3043.13;Pyn_C3061.12;Pyn_C3476.4
1822	Pyn_C0378.3;Pyn_C2732.5
1823	Pyn_C0067.5;Pyn_C0767.37;Pyn_C1812.48;Pyn_C3279.4
1824	Pyn_C0077.41;Pyn_C3097.17;Pyn_C3602.1
1825	Pyn_C0556.20;Pyn_C3257.9
1826	Pyn_C0006.30;Pyn_C0006.31;Pyn_C0006.32;Pyn_C0895.4
1827	Pyn_C1559.5;Pyn_C1845.2;Pyn_C2098.4;Pyn_C2691.27;Pyn_C3667.21
1828	Pyn_C0180.20;Pyn_C0436.2;Pyn_C2225.11;Pyn_C2457.19;Pyn_C2552.2
1829	Pyn_C1693.65;Pyn_C1873.39;Pyn_C2807.3
1830	Pyn_C0050.44;Pyn_C3439.13;Pyn_C3439.14
1831	Pyn_C0120.35;Pyn_C0590.12;Pyn_C3697.5
1832	Pyn_C0024.12;Pyn_C0301.16;Pyn_C3484.3
1833	Pyn_C0335.28;Pyn_C2071.22;Pyn_C3757.7
1834	Pyn_C0037.23
1835	Pyn_C0404.21;Pyn_C1836.16;Pyn_C1897.25;Pyn_C3099.4
1836	Pyn_C0069.16;Pyn_C1753.10;Pyn_C2743.3
1837	Pyn_C2849.10;Pyn_C2849.11;Pyn_C2849.9
1838	Pyn_C0292.1;Pyn_C0347.18;Pyn_C1864.13;Pyn_C2294.5;Pyn_C2955.60;Pyn_C3287.9
1839	Pyn_C0600.39;Pyn_C3032.14
1840	Pyn_C1746.9;Pyn_C2433.39;Pyn_C3664.11;Pyn_C3969.12
1841	Pyn_C0116.19;Pyn_C0719.52
1842	Pyn_C1222.6;Pyn_C1222.7;Pyn_C1222.8
1843	Pyn_C0035.90;Pyn_C0035.91;Pyn_C3669.2
1844	Pyn_C0306.8;Pyn_C1975.16
1845	Pyn_C0316.61;Pyn_C1855.46;Pyn_C1862.4
1846	Pyn_C0156.10;Pyn_C2526.3;Pyn_C3816.53
1847	Pyn_C1509.5
1848	Pyn_C1034.2;Pyn_C3530.26
1849	Pyn_C0061.60;Pyn_C2007.5;Pyn_C2916.23;Pyn_C3054.1
1850	Pyn_C0003.87;Pyn_C0003.88;Pyn_C1004.1;Pyn_C1004.2
1851	Pyn_C0003.18;Pyn_C1926.6;Pyn_C2582.3
1852	Pyn_C0290.37
1853	Pyn_C2164.9
1854	Pyn_C0259.82;Pyn_C2295.2;Pyn_C2508.2
1855	Pyn_C1734.12;Pyn_C2282.2;Pyn_C2734.2;Pyn_C4000.16
1856	Pyn_C0876.65
1857	Pyn_C0485.31
1858	Pyn_C0385.62;Pyn_C3188.26;Pyn_C3257.6
1859	Pyn_C3701.55;Pyn_C3701.56
1860	Pyn_C1083.6
1861	Pyn_C0214.11;Pyn_C0214.12;Pyn_C0214.9;Pyn_C2319.1
1862	Pyn_C0038.27;Pyn_C0038.28;Pyn_C0664.15;Pyn_C1455.27
1863	Pyn_C0319.14;Pyn_C2138.1
1864	Pyn_C0195.7;Pyn_C0393.9
1865	Pyn_C2045.34;Pyn_C2942.3;Pyn_C3420.5;Pyn_C3811.10
1866	Pyn_C0093.13;Pyn_C2606.7;Pyn_C3264.2
1867	Pyn_C0082.22;Pyn_C0082.24;Pyn_C0082.25
1868	Pyn_C0011.17;Pyn_C2085.9
1869	Pyn_C0126.27;Pyn_C1274.9;Pyn_C1812.40;Pyn_C2927.18
1870	Pyn_C1954.23;Pyn_C3535.7
1871	Pyn_C1954.12;Pyn_C1965.19
1872	Pyn_C0276.5;Pyn_C1291.2
1873	Pyn_C0276.10;Pyn_C0918.10;Pyn_C3378.10
1874	Pyn_C0077.22
1875	Pyn_C1080.4;Pyn_C1475.6;Pyn_C3039.11
1876	Pyn_C0757.2
1877	Pyn_C1126.21;Pyn_C1632.16
1878	Pyn_C0300.40;Pyn_C0638.8
1879	Pyn_C0006.80;Pyn_C0636.41;Pyn_C0953.74;Pyn_C4002.5
1880	Pyn_C0169.60;Pyn_C0558.5
1881	Pyn_C0368.50;Pyn_C0767.4
1882	Pyn_C0167.2;Pyn_C0285.12;Pyn_C0285.13;Pyn_C1347.2;Pyn_C3766.4
1883	Pyn_C0268.22;Pyn_C3320.11
1885	Pyn_C2963.2
1886	Pyn_C0265.3;Pyn_C1900.23;Pyn_C1900.26
1887	Pyn_C0276.29
1888	Pyn_C1908.3
1889	Pyn_C0078.6;Pyn_C0226.211;Pyn_C0262.6;Pyn_C3211.3
1890	Pyn_C0405.20;Pyn_C0405.21;Pyn_C2125.20;Pyn_C2125.21
1891	Pyn_C3303.10;Pyn_C3303.7;Pyn_C3303.8
1892	Pyn_C0823.46;Pyn_C0857.11;Pyn_C1539.14
1893	Pyn_C0281.45;Pyn_C0485.57
1894	Pyn_C1586.7;Pyn_C1762.40;Pyn_C2336.1
1895	Pyn_C0289.12;Pyn_C1178.7;Pyn_C1178.8;Pyn_C1280.5;Pyn_C1823.3
1896	Pyn_C0044.35;Pyn_C0361.53;Pyn_C1954.11
1897	Pyn_C0275.12;Pyn_C3623.12
1898	Pyn_C0063.14;Pyn_C0063.15;Pyn_C2355.3;Pyn_C3032.17
1899	Pyn_C0385.63;Pyn_C0385.64;Pyn_C3257.7;Pyn_C3257.8
1900	Pyn_C0018.8;Pyn_C0286.13;Pyn_C0911.2;Pyn_C1439.15;Pyn_C2410.7
1901	Pyn_C0006.10;Pyn_C0006.11;Pyn_C0006.12
1902	Pyn_C0050.28;Pyn_C3464.12
1903	Pyn_C0014.8;Pyn_C0417.4;Pyn_C2433.76
1904	Pyn_C0662.31;Pyn_C3067.7;Pyn_C3067.8;Pyn_C3067.9
1905	Pyn_C0134.42;Pyn_C2249.14;Pyn_C2249.15
1906	Pyn_C1872.32;Pyn_C2326.2
1907	Pyn_C0331.2;Pyn_C0331.3;Pyn_C0331.4;Pyn_C0375.1;Pyn_C0375.2
1908	Pyn_C0296.10;Pyn_C0296.11;Pyn_C0296.9
1909	Pyn_C0944.6;Pyn_C0944.7
1910	Pyn_C1843.3;Pyn_C3725.46
1911	Pyn_C0578.2;Pyn_C0578.3;Pyn_C2393.7;Pyn_C2953.13;Pyn_C3973.9
1913	Pyn_C0001.9;Pyn_C0026.65;Pyn_C0068.10;Pyn_C0068.6;Pyn_C0187.3;Pyn_C0196.5;Pyn_C0587.3;Pyn_C0687.10;Pyn_C0691.1;Pyn_C0752.2;Pyn_C0888.1;Pyn_C1426.3;Pyn_C1480.4;Pyn_C1571.6;Pyn_C1991.2;Pyn_C2027.1;Pyn_C2448.40;Pyn_C2651.11;Pyn_C2946.5;Pyn_C3006.9;Pyn_C3144.1;Pyn_C3312.5;Pyn_C3583.13;Pyn_C3595.2;Pyn_C3679.1;Pyn_C3999.7
1914	Pyn_C0026.69;Pyn_C0105.54;Pyn_C0129.6;Pyn_C0295.26;Pyn_C0295.27;Pyn_C2007.1;Pyn_C2916.15;Pyn_C2916.17;Pyn_C3766.14
1916	Pyn_C3488.38
1917	Pyn_C0074.1;Pyn_C2918.16
1918	Pyn_C1380.54;Pyn_C2752.3;Pyn_C2839.1
1919	Pyn_C2005.8
1920	Pyn_C1734.32;Pyn_C2734.22;Pyn_C3271.27
1921	Pyn_C0112.9
1922	Pyn_C0202.20;Pyn_C0555.6;Pyn_C2361.3;Pyn_C2788.4;Pyn_C2788.5
1923	Pyn_C0950.12;Pyn_C1954.25;Pyn_C2990.28
1924	Pyn_C1737.12
1925	Pyn_C0379.42;Pyn_C1786.10
1926	Pyn_C0163.20;Pyn_C0590.13;Pyn_C2188.7
1927	Pyn_C0096.7;Pyn_C0109.8;Pyn_C1323.13
1928	Pyn_C1171.2;Pyn_C2879.19
1929	Pyn_C0662.29;Pyn_C0998.5;Pyn_C1980.37;Pyn_C3067.5
1930	Pyn_C0694.22;Pyn_C3317.38;Pyn_C3929.6
1931	Pyn_C0247.43;Pyn_C0247.44;Pyn_C0300.42;Pyn_C0300.43;Pyn_C1970.7;Pyn_C1970.8
1933	Pyn_C0054.12;Pyn_C0738.1;Pyn_C1786.28;Pyn_C1786.29
1934	Pyn_C1842.32;Pyn_C2955.72;Pyn_C3430.1
1935	Pyn_C0026.57;Pyn_C0540.7
1936	Pyn_C1298.26
1937	Pyn_C0093.55;Pyn_C0226.58;Pyn_C2951.8
1938	Pyn_C1962.15;Pyn_C2677.5;Pyn_C3250.5;Pyn_C3250.6;Pyn_C3593.15
1939	Pyn_C2543.5
1940	Pyn_C1500.5;Pyn_C1500.6;Pyn_C1844.18
1942	Pyn_C0378.1;Pyn_C0445.15;Pyn_C2146.49
1943	Pyn_C1060.4;Pyn_C3690.1
1944	Pyn_C0011.16;Pyn_C1546.3;Pyn_C2085.10;Pyn_C3816.7
1945	Pyn_C0316.48;Pyn_C0316.49;Pyn_C2670.9
1946	Pyn_C0444.9;Pyn_C3818.12
1947	Pyn_C0966.2;Pyn_C0966.3;Pyn_C2222.4;Pyn_C2222.5
1948	Pyn_C0111.8;Pyn_C3992.63
1949	Pyn_C0379.26;Pyn_C0379.30;Pyn_C0622.15
1950	Pyn_C0285.2;Pyn_C3766.12
1951	Pyn_C0003.67;Pyn_C1184.24;Pyn_C3370.16
1952	Pyn_C0139.12;Pyn_C0259.69;Pyn_C1454.10
1953	Pyn_C0410.12;Pyn_C1151.13;Pyn_C1716.1
1954	Pyn_C0210.4;Pyn_C1632.29
1955	Pyn_C1167.11;Pyn_C2457.64
1956	Pyn_C2564.5;Pyn_C2564.6
1957	Pyn_C0020.66;Pyn_C1842.30
1958	Pyn_C0272.38;Pyn_C1201.5;Pyn_C1771.10;Pyn_C1771.11;Pyn_C2406.1
1959	Pyn_C0927.18;Pyn_C2124.7
1960	Pyn_C0150.27;Pyn_C2364.12
1961	Pyn_C0091.6;Pyn_C0758.6;Pyn_C2100.4
1962	Pyn_C2608.11
1963	Pyn_C0089.21;Pyn_C0240.1
1964	Pyn_C0124.25;Pyn_C3271.24
1965	Pyn_C0016.29;Pyn_C0016.30;Pyn_C0492.21;Pyn_C0492.22;Pyn_C3995.8
1966	Pyn_C1196.9;Pyn_C3031.9;Pyn_C3823.1
1967	Pyn_C0329.47;Pyn_C2860.6
1968	Pyn_C0649.2;Pyn_C0649.3;Pyn_C0649.4;Pyn_C0649.5
1969	Pyn_C0276.11;Pyn_C3378.12
1970	Pyn_C0719.53;Pyn_C0840.4
1971	Pyn_C2588.3;Pyn_C3280.1;Pyn_C3916.50;Pyn_C3916.51
1972	Pyn_C0050.39;Pyn_C3425.9
1973	Pyn_C2150.22
1974	Pyn_C0160.29;Pyn_C2341.28;Pyn_C2711.10
1975	Pyn_C0226.42;Pyn_C0600.33;Pyn_C3032.7
1976	Pyn_C0136.1;Pyn_C1380.65
1977	Pyn_C1773.3;Pyn_C2146.17;Pyn_C3906.14
1978	Pyn_C0308.14
1979	Pyn_C0081.4;Pyn_C0209.23;Pyn_C3487.5
1980	Pyn_C0126.23;Pyn_C2610.27
1981	Pyn_C0329.68;Pyn_C2045.19;Pyn_C2152.4
1982	Pyn_C1774.11;Pyn_C1974.12
1983	Pyn_C0081.1;Pyn_C0978.14;Pyn_C3790.6
1984	Pyn_C2458.11
1985	Pyn_C0134.19;Pyn_C0361.3;Pyn_C0968.13;Pyn_C1965.1;Pyn_C1969.31;Pyn_C1969.32
1987	Pyn_C0078.1;Pyn_C2491.1;Pyn_C3589.1
1988	Pyn_C1307.17;Pyn_C3752.11
1989	Pyn_C0259.47;Pyn_C3150.2;Pyn_C3983.47
1990	Pyn_C0336.9;Pyn_C3566.5
1991	Pyn_C1257.56
1992	Pyn_C0254.11;Pyn_C0953.14
1993	Pyn_C0944.16;Pyn_C0944.17;Pyn_C0944.21;Pyn_C3109.8
1994	Pyn_C0083.10;Pyn_C3711.7;Pyn_C3711.8;Pyn_C3829.17
1995	Pyn_C0011.23;Pyn_C0011.24;Pyn_C1546.11;Pyn_C2085.2
1996	Pyn_C1201.3;Pyn_C1210.23;Pyn_C2406.2
1997	Pyn_C0757.4;Pyn_C3753.21
1998	Pyn_C0929.13;Pyn_C2522.6;Pyn_C3518.21;Pyn_C3816.23
1999	Pyn_C0029.6;Pyn_C0240.29;Pyn_C3271.10
2000	Pyn_C0310.19;Pyn_C0694.14;Pyn_C3317.47;Pyn_C3929.21
2001	Pyn_C3301.19;Pyn_C3684.1
2002	Pyn_C0318.3;Pyn_C1544.31
2003	Pyn_C0103.29;Pyn_C0219.2
2004	Pyn_C0214.23
2005	Pyn_C0300.32;Pyn_C1774.18;Pyn_C1974.17
2006	Pyn_C1257.92;Pyn_C1556.3;Pyn_C2268.56;Pyn_C2895.10
2007	Pyn_C0074.27;Pyn_C2424.4;Pyn_C2651.4
2008	Pyn_C1559.3;Pyn_C2098.1;Pyn_C3058.29
2009	Pyn_C0842.3;Pyn_C2457.25
2010	Pyn_C1847.10;Pyn_C1847.11;Pyn_C1847.13;Pyn_C3818.29;Pyn_C3818.31
2011	Pyn_C1140.2;Pyn_C1140.3;Pyn_C3235.33
2012	Pyn_C3004.3;Pyn_C3992.66
2013	Pyn_C0072.12;Pyn_C3544.29
2014	Pyn_C0687.8;Pyn_C2112.18;Pyn_C3592.3
2015	Pyn_C0300.45;Pyn_C1786.30;Pyn_C1786.32;Pyn_C1842.43;Pyn_C3437.2
2016	Pyn_C0233.1;Pyn_C0233.2;Pyn_C2279.1;Pyn_C2279.2
2017	Pyn_C0657.4;Pyn_C0657.5;Pyn_C1962.23;Pyn_C1962.24;Pyn_C1962.25;Pyn_C1962.26
2018	Pyn_C0009.16;Pyn_C0009.23;Pyn_C0009.24;Pyn_C0766.19;Pyn_C0766.25
2019	Pyn_C0478.1
2020	Pyn_C0285.26;Pyn_C0285.27;Pyn_C0285.29;Pyn_C0285.30;Pyn_C1849.1;Pyn_C3916.58;Pyn_C3916.59;Pyn_C3916.60
2021	Pyn_C0166.13;Pyn_C0179.3;Pyn_C1965.53;Pyn_C2953.6
2024	Pyn_C0016.46;Pyn_C1397.15;Pyn_C1397.18;Pyn_C1397.27;Pyn_C1397.28;Pyn_C1712.2;Pyn_C1712.4;Pyn_C1712.7;Pyn_C1712.8
2025	Pyn_C0122.40;Pyn_C1855.7
2026	Pyn_C0018.5;Pyn_C0202.49;Pyn_C1439.11
2027	Pyn_C0047.3;Pyn_C0047.4;Pyn_C3621.2;Pyn_C3621.3
2028	Pyn_C2552.28;Pyn_C3300.14
2029	Pyn_C0636.25;Pyn_C3299.6
2030	Pyn_C0354.3;Pyn_C0354.4;Pyn_C1773.1;Pyn_C2146.19
2031	Pyn_C0295.6;Pyn_C1497.7;Pyn_C2851.16
2032	Pyn_C0073.9;Pyn_C0208.17;Pyn_C2931.9
2033	Pyn_C0368.43;Pyn_C1184.30;Pyn_C3370.10
2034	Pyn_C0061.12;Pyn_C0140.25;Pyn_C3692.45
2035	Pyn_C0226.19;Pyn_C2245.52;Pyn_C2602.5;Pyn_C3214.5
2036	Pyn_C2071.23;Pyn_C3757.8
2037	Pyn_C1095.13;Pyn_C1095.14;Pyn_C3511.5;Pyn_C3511.6;Pyn_C3511.7
2038	Pyn_C0268.26;Pyn_C1592.7
2039	Pyn_C0620.34;Pyn_C0742.3;Pyn_C1332.6;Pyn_C1499.4
2040	Pyn_C1477.21;Pyn_C1842.31
2042	Pyn_C2920.5;Pyn_C2920.6;Pyn_C2920.7;Pyn_C3950.3;Pyn_C3950.4;Pyn_C3950.5
2043	Pyn_C1293.3;Pyn_C3992.56
2044	Pyn_C0590.26;Pyn_C2477.21
2045	Pyn_C2148.33
2046	Pyn_C0361.23;Pyn_C0361.24
2047	Pyn_C0104.3;Pyn_C2277.23;Pyn_C3090.3;Pyn_C3220.3
2048	Pyn_C0371.5;Pyn_C1722.1;Pyn_C3233.4
2049	Pyn_C0224.10;Pyn_C0725.7;Pyn_C3032.23
2050	Pyn_C0038.50;Pyn_C2433.88
2051	Pyn_C0260.13;Pyn_C0930.4;Pyn_C1139.1;Pyn_C2146.24
2052	Pyn_C1078.9;Pyn_C1660.6;Pyn_C3577.8
2053	Pyn_C1395.21
2054	Pyn_C0577.10;Pyn_C1455.55;Pyn_C1780.24;Pyn_C1780.25;Pyn_C2527.1;Pyn_C2895.1;Pyn_C2895.3
2055	Pyn_C0169.20;Pyn_C0623.32
2056	Pyn_C0335.6;Pyn_C2616.2;Pyn_C3171.3;Pyn_C3474.8
2057	Pyn_C0061.59;Pyn_C2916.5;Pyn_C3054.2
2058	Pyn_C1021.1;Pyn_C1293.47;Pyn_C2061.2;Pyn_C3992.24;Pyn_C3992.25
2059	Pyn_C0537.2;Pyn_C0547.14;Pyn_C2490.11
2060	Pyn_C0007.33;Pyn_C0243.4
2061	Pyn_C0039.16;Pyn_C1196.12;Pyn_C2870.1;Pyn_C3031.7
2062	Pyn_C0230.13;Pyn_C0230.14
2063	Pyn_C2879.3;Pyn_C2879.4
2065	Pyn_C0145.4;Pyn_C0353.17;Pyn_C0353.24
2066	Pyn_C0020.3;Pyn_C0242.1;Pyn_C0242.5;Pyn_C2193.3
2067	Pyn_C0243.14;Pyn_C0897.7;Pyn_C3612.12
2068	Pyn_C0281.51
2069	Pyn_C0038.79;Pyn_C0271.29;Pyn_C3998.45
2070	Pyn_C0465.1;Pyn_C0678.9;Pyn_C2707.12;Pyn_C2863.15;Pyn_C2996.1
2071	Pyn_C0767.26
2072	Pyn_C0237.25
2073	Pyn_C0105.36;Pyn_C2049.12
2074	Pyn_C0460.7;Pyn_C0620.32;Pyn_C1499.2
2075	Pyn_C0029.5;Pyn_C3271.9;Pyn_C3650.6
2076	Pyn_C0199.14;Pyn_C0400.16;Pyn_C1131.9
2077	Pyn_C3824.15;Pyn_C3916.35;Pyn_C3999.9
2078	Pyn_C1474.10;Pyn_C1474.17;Pyn_C2786.1;Pyn_C3794.2
2079	Pyn_C0207.15;Pyn_C2268.9
2080	Pyn_C0216.53;Pyn_C1800.4;Pyn_C2766.8
2081	Pyn_C0152.23;Pyn_C2341.73
2083	Pyn_C2213.14;Pyn_C2213.15;Pyn_C2832.2;Pyn_C2844.2
2084	Pyn_C1029.16;Pyn_C1893.45;Pyn_C3568.10
2085	Pyn_C1196.10;Pyn_C3031.8;Pyn_C3823.2
2086	Pyn_C1838.12;Pyn_C3563.5
2087	Pyn_C0287.26;Pyn_C0681.9
2088	Pyn_C3098.18;Pyn_C3098.19;Pyn_C3269.17
2089	Pyn_C0449.7;Pyn_C1031.27
2090	Pyn_C0795.5
2092	Pyn_C0311.9;Pyn_C1426.11
2093	Pyn_C0274.15
2094	Pyn_C0384.9
2095	Pyn_C0195.6;Pyn_C0393.7;Pyn_C0948.2;Pyn_C1209.7;Pyn_C1209.8
2096	Pyn_C0996.26;Pyn_C2443.16
2097	Pyn_C1827.6;Pyn_C2427.3;Pyn_C3442.3;Pyn_C3442.4
2098	Pyn_C0193.21;Pyn_C0863.5;Pyn_C0866.6;Pyn_C3957.15
2099	Pyn_C0050.46;Pyn_C3161.20;Pyn_C3161.21
2100	Pyn_C0285.10;Pyn_C1544.10;Pyn_C3342.2;Pyn_C3766.7
2101	Pyn_C1794.5;Pyn_C1794.6
2102	Pyn_C2683.4;Pyn_C2683.5;Pyn_C2879.23
2103	Pyn_C0016.11;Pyn_C0016.12;Pyn_C0016.13
2104	Pyn_C0507.17
2105	Pyn_C0662.34;Pyn_C3395.10
2106	Pyn_C0871.23;Pyn_C0934.3;Pyn_C1362.20
2107	Pyn_C0243.46;Pyn_C1833.2;Pyn_C3571.3
2108	Pyn_C0462.8;Pyn_C3219.8
2109	Pyn_C2691.23
2110	Pyn_C2433.62
2111	Pyn_C2849.19
2112	Pyn_C0088.19;Pyn_C2433.57
2113	Pyn_C1881.15
2114	Pyn_C0405.1;Pyn_C0623.5;Pyn_C1040.5;Pyn_C3557.5
2115	Pyn_C0095.3;Pyn_C2241.5;Pyn_C3679.13
2116	Pyn_C0795.11;Pyn_C0795.12;Pyn_C1834.13;Pyn_C1834.14;Pyn_C1862.1;Pyn_C1862.2
2117	Pyn_C1887.3;Pyn_C3889.10;Pyn_C3889.9
2118	Pyn_C1396.56;Pyn_C2061.13;Pyn_C3992.36
2119	Pyn_C2849.28;Pyn_C2849.29
2121	Pyn_C0034.58;Pyn_C0250.107;Pyn_C0317.21;Pyn_C1262.1;Pyn_C2490.40
2123	Pyn_C3824.8
2124	Pyn_C0151.17;Pyn_C0151.18;Pyn_C0151.19;Pyn_C0618.3
2125	Pyn_C0416.5;Pyn_C1455.9;Pyn_C2353.1
2126	Pyn_C0353.18;Pyn_C0353.25;Pyn_C1196.15;Pyn_C2578.26;Pyn_C3031.3;Pyn_C3031.4
2127	Pyn_C0877.6;Pyn_C1229.8;Pyn_C3831.5
2128	Pyn_C0325.1;Pyn_C0379.18;Pyn_C0622.8;Pyn_C3349.5
2129	Pyn_C0006.8;Pyn_C1550.16;Pyn_C2366.7
2130	Pyn_C0187.2;Pyn_C1540.2;Pyn_C3692.27;Pyn_C3692.28
2131	Pyn_C0061.15
2132	Pyn_C0038.43;Pyn_C2056.15
2133	Pyn_C0404.3;Pyn_C0404.4;Pyn_C3030.2;Pyn_C3030.3
2134	Pyn_C0258.3;Pyn_C1975.12;Pyn_C3816.29
2135	Pyn_C0094.4;Pyn_C1597.15;Pyn_C2437.35;Pyn_C2437.36
2136	Pyn_C0226.13;Pyn_C0402.13;Pyn_C2730.3
2137	Pyn_C0061.73;Pyn_C3865.15
2138	Pyn_C0237.10;Pyn_C0237.9;Pyn_C0280.17;Pyn_C0859.3;Pyn_C0859.4;Pyn_C2050.1
2139	Pyn_C0378.14;Pyn_C3462.9
2140	Pyn_C0016.4;Pyn_C0016.7;Pyn_C0856.13
2141	Pyn_C0207.11;Pyn_C3582.23
2142	Pyn_C1508.21;Pyn_C3944.17;Pyn_C3944.18
2143	Pyn_C0070.13;Pyn_C1674.31;Pyn_C2998.1
2144	Pyn_C0218.2;Pyn_C0218.3;Pyn_C0283.7;Pyn_C0283.9;Pyn_C0734.1
2145	Pyn_C0574.12;Pyn_C3200.6
2146	Pyn_C0128.2;Pyn_C3442.6;Pyn_C3829.26
2147	Pyn_C0281.3;Pyn_C3998.68
2148	Pyn_C3193.38;Pyn_C3530.3
2149	Pyn_C0429.6;Pyn_C2090.5;Pyn_C2189.18;Pyn_C2463.11
2150	Pyn_C0093.29;Pyn_C0727.3
2151	Pyn_C0072.9;Pyn_C3387.10;Pyn_C3387.9
2152	Pyn_C0098.51;Pyn_C0725.12;Pyn_C1795.10;Pyn_C1844.7;Pyn_C1997.4
2153	Pyn_C0315.17;Pyn_C2438.13
2154	Pyn_C0662.45;Pyn_C1438.1;Pyn_C1980.27
2155	Pyn_C0719.16;Pyn_C2364.17;Pyn_C3992.4
2156	Pyn_C0789.4;Pyn_C3966.6
2157	Pyn_C0208.24;Pyn_C0571.6
2159	Pyn_C0243.7
2160	Pyn_C2189.30
2161	Pyn_C0126.42;Pyn_C0556.4;Pyn_C2504.3
2162	Pyn_C0193.20;Pyn_C0866.5;Pyn_C0933.7;Pyn_C2956.20
2163	Pyn_C0466.3;Pyn_C1151.10
2164	Pyn_C3478.5;Pyn_C3478.6
2165	Pyn_C0055.4;Pyn_C0272.28
2166	Pyn_C0005.58;Pyn_C0005.59;Pyn_C0396.90;Pyn_C0396.91
2167	Pyn_C0276.58;Pyn_C0336.23;Pyn_C0336.28
2168	Pyn_C1965.60;Pyn_C2400.5;Pyn_C3566.7
2169	Pyn_C0592.1;Pyn_C0968.17;Pyn_C1965.5
2170	Pyn_C0318.18;Pyn_C3056.4
2171	Pyn_C3916.48
2172	Pyn_C2906.10;Pyn_C2906.7
2173	Pyn_C0516.34;Pyn_C0516.35
2174	Pyn_C1339.10
2175	Pyn_C0416.31;Pyn_C0416.34
2176	Pyn_C0169.127;Pyn_C0416.47;Pyn_C1014.9;Pyn_C2155.5
2177	Pyn_C1915.6;Pyn_C2332.17;Pyn_C2510.39;Pyn_C3107.49
2178	Pyn_C1915.1;Pyn_C2332.21;Pyn_C2332.22;Pyn_C3107.42;Pyn_C3107.43
2179	Pyn_C0226.120;Pyn_C0539.13;Pyn_C1527.10;Pyn_C2610.37
2180	Pyn_C2555.11
2182	Pyn_C0069.3;Pyn_C1170.6;Pyn_C1753.25;Pyn_C2303.1
2183	Pyn_C2555.10
2184	Pyn_C0500.14;Pyn_C2977.8;Pyn_C3725.39
2185	Pyn_C0077.4;Pyn_C0630.1;Pyn_C1809.1;Pyn_C1948.10;Pyn_C2086.1;Pyn_C2955.42
2186	Pyn_C0050.57;Pyn_C1255.7
2187	Pyn_C0108.5;Pyn_C3916.47
2188	Pyn_C1403.1;Pyn_C1403.2;Pyn_C3667.5;Pyn_C3667.7
2189	Pyn_C3557.23;Pyn_C3753.26
2190	Pyn_C0058.18;Pyn_C0058.19;Pyn_C2547.8
2191	Pyn_C0103.76;Pyn_C0399.12;Pyn_C0399.4;Pyn_C1694.7;Pyn_C3251.3
2192	Pyn_C0391.10;Pyn_C0391.11;Pyn_C3267.3;Pyn_C3807.5;Pyn_C3807.6;Pyn_C3807.7
2193	Pyn_C2132.9;Pyn_C3378.23
2194	Pyn_C0361.49;Pyn_C0361.50;Pyn_C0893.1;Pyn_C1954.6;Pyn_C1954.7;Pyn_C1954.8
2195	Pyn_C2863.6;Pyn_C2863.8
2196	Pyn_C0042.20;Pyn_C1432.3;Pyn_C1483.5;Pyn_C2554.18
2197	Pyn_C1965.21;Pyn_C2990.16
2198	Pyn_C0034.47;Pyn_C0034.48;Pyn_C0876.57;Pyn_C1044.7;Pyn_C2490.48
2199	Pyn_C1480.3;Pyn_C3350.29
2200	Pyn_C1855.6;Pyn_C2636.8
2201	Pyn_C2007.7;Pyn_C2916.25
2202	Pyn_C0215.7;Pyn_C1455.6;Pyn_C2004.1
2203	Pyn_C0064.21;Pyn_C0909.3
2204	Pyn_C2471.3
2205	Pyn_C0645.8;Pyn_C1210.26;Pyn_C1210.27;Pyn_C1210.28
2208	Pyn_C0187.33;Pyn_C3852.6;Pyn_C3852.7
2209	Pyn_C0137.6;Pyn_C0186.7;Pyn_C1164.5;Pyn_C1681.2;Pyn_C2909.5;Pyn_C3835.15
2210	Pyn_C0494.3;Pyn_C1423.2;Pyn_C1423.3;Pyn_C2274.3;Pyn_C2746.8;Pyn_C2828.1;Pyn_C2828.2;Pyn_C2936.1;Pyn_C2936.5;Pyn_C2936.6;Pyn_C2936.7
2211	Pyn_C1257.80;Pyn_C1257.81;Pyn_C1745.7;Pyn_C1869.5;Pyn_C2268.67;Pyn_C2604.1;Pyn_C2786.8;Pyn_C3102.4;Pyn_C3461.4;Pyn_C3995.43
2212	Pyn_C0318.14
2213	Pyn_C1807.1;Pyn_C2298.19;Pyn_C2298.20;Pyn_C2812.1
2214	Pyn_C2935.6
2215	Pyn_C0002.46;Pyn_C0002.48;Pyn_C0002.49;Pyn_C0048.12;Pyn_C0353.2;Pyn_C0353.5;Pyn_C0353.8;Pyn_C0375.50;Pyn_C1402.15;Pyn_C1987.1;Pyn_C1987.7;Pyn_C2250.2;Pyn_C2250.4;Pyn_C3247.16;Pyn_C3247.2;Pyn_C3676.1;Pyn_C3676.3
2217	Pyn_C0019.57;Pyn_C0019.58;Pyn_C0169.133;Pyn_C0369.13;Pyn_C1184.9;Pyn_C2200.15
2218	Pyn_C0048.6
2220	Pyn_C2510.4;Pyn_C2663.4;Pyn_C3837.10
2222	Pyn_C0371.50;Pyn_C0885.6;Pyn_C3556.3
2223	Pyn_C0169.49
2224	Pyn_C0008.1;Pyn_C0851.3;Pyn_C0851.4;Pyn_C1632.32;Pyn_C3904.20
2225	Pyn_C1654.1;Pyn_C2276.5
2227	Pyn_C0329.36
2228	Pyn_C1401.4;Pyn_C2379.2
2229	Pyn_C0188.5
2230	Pyn_C0556.13;Pyn_C1082.4;Pyn_C2610.6
2231	Pyn_C0319.31;Pyn_C1003.2
2232	Pyn_C0143.29;Pyn_C0247.110;Pyn_C2948.4
2233	Pyn_C1151.8;Pyn_C1374.2
2234	Pyn_C1705.1;Pyn_C1705.4
2235	Pyn_C0876.28;Pyn_C3235.20
2236	Pyn_C0050.49;Pyn_C3161.7
2237	Pyn_C0266.22;Pyn_C2522.18;Pyn_C3518.34
2238	Pyn_C0719.58;Pyn_C0719.59;Pyn_C0719.60;Pyn_C2540.1
2239	Pyn_C0226.157;Pyn_C1708.5;Pyn_C1847.7;Pyn_C3818.27
2240	Pyn_C0209.6;Pyn_C0209.8
2241	Pyn_C0172.2;Pyn_C1083.18;Pyn_C3172.7
2242	Pyn_C3472.6
2243	Pyn_C0485.53;Pyn_C0741.11;Pyn_C1033.12
2244	Pyn_C0015.27;Pyn_C1455.23
2245	Pyn_C0310.16;Pyn_C1693.46
2246	Pyn_C0425.12;Pyn_C2148.17
2247	Pyn_C0040.21;Pyn_C0928.1;Pyn_C2918.10;Pyn_C2918.9
2248	Pyn_C1980.47;Pyn_C3308.2;Pyn_C3462.15
2249	Pyn_C0208.25;Pyn_C0571.5;Pyn_C0747.26;Pyn_C3900.4
2250	Pyn_C0266.16;Pyn_C2522.29
2251	Pyn_C3277.11;Pyn_C3447.1
2252	Pyn_C0662.59;Pyn_C0662.60;Pyn_C0662.62;Pyn_C0662.63
2253	Pyn_C0207.18;Pyn_C0464.6
2254	Pyn_C0186.19;Pyn_C0335.34;Pyn_C0335.35;Pyn_C3332.2
2255	Pyn_C0023.58;Pyn_C0290.45
2256	Pyn_C0098.41
[truncated: 15,772 more rows]
