# Supplementary material for: Haplotype-resolved genome assembly for tetraploid Chinese cherry (Prunus pseudocerasus) offers insights into fruit firmness
Source: Hortic Res. 2024 Jul 8;11(7):uhae142. doi: 10.1093/hr/uhae142 (PMC11233885; doi:10.1093/hr/uhae142)
Supplement: Web_Material_uhae142 [file web_material_uhae142.zip › Supplementary Tables-revised/Table S32-revised.xlsx]

## Sheet: Table S32
Table S32. The gene family statistics of Prunus persica.
Gene faimly_id	gene_id
0	Pper_XP_007216486.1;Pper_XP_007219504.1;Pper_XP_020409183.1;Pper_XP_020410870.1;Pper_XP_020411141.1;Pper_XP_020412169.1;Pper_XP_020412307.1;Pper_XP_020412490.1;Pper_XP_020412737.1;Pper_XP_020412769.1;Pper_XP_020412870.1;Pper_XP_020417948.1;Pper_XP_020419518.1;Pper_XP_020420319.1;Pper_XP_020421315.1;Pper_XP_020421445.1;Pper_XP_020424514.1;Pper_XP_020424549.1;Pper_XP_020426494.1
1	Pper_XP_020409130.1;Pper_XP_020409517.1;Pper_XP_020409519.1;Pper_XP_020409528.1;Pper_XP_020409530.1;Pper_XP_020409531.1;Pper_XP_020409532.1;Pper_XP_020409549.1;Pper_XP_020409886.1;Pper_XP_020410002.1;Pper_XP_020410139.1;Pper_XP_020410177.1;Pper_XP_020410468.1;Pper_XP_020410598.1;Pper_XP_020411317.1;Pper_XP_020411526.1;Pper_XP_020411565.1;Pper_XP_020412006.1;Pper_XP_020412104.1;Pper_XP_020412190.1…
2	Pper_XP_007206550.2;Pper_XP_020415482.1;Pper_XP_020417779.1;Pper_XP_020418024.1;Pper_XP_020420301.1;Pper_XP_020422251.1;Pper_XP_020422809.1;Pper_XP_020425076.1
3	Pper_XP_020409527.1;Pper_XP_020409812.1;Pper_XP_020410169.1;Pper_XP_020410209.1;Pper_XP_020410343.1;Pper_XP_020410350.1;Pper_XP_020410416.1;Pper_XP_020410429.1;Pper_XP_020410654.1;Pper_XP_020410717.1;Pper_XP_020410779.1;Pper_XP_020411291.1;Pper_XP_020411609.1;Pper_XP_020412012.1;Pper_XP_020412203.1;Pper_XP_020412788.1;Pper_XP_020412793.1;Pper_XP_020412815.1;Pper_XP_020412819.1;Pper_XP_020412820.1…
4	Pper_XP_020409151.1;Pper_XP_020409965.1;Pper_XP_020410785.1;Pper_XP_020412780.1;Pper_XP_020412782.1;Pper_XP_020412784.1;Pper_XP_020412834.1;Pper_XP_020414092.1;Pper_XP_020414878.1;Pper_XP_020415575.1;Pper_XP_020415583.1;Pper_XP_020417951.1;Pper_XP_020417974.1;Pper_XP_020419535.1;Pper_XP_020421395.1;Pper_XP_020421429.1;Pper_XP_020424504.1
5	Pper_XP_020409498.1;Pper_XP_020409499.1;Pper_XP_020411305.1;Pper_XP_020412805.1;Pper_XP_020413951.1;Pper_XP_020415512.1;Pper_XP_020415518.1;Pper_XP_020415527.1;Pper_XP_020417839.1;Pper_XP_020417988.1;Pper_XP_020417990.1;Pper_XP_020417994.1;Pper_XP_020417999.1;Pper_XP_020418036.1;Pper_XP_020420306.1;Pper_XP_020421297.1;Pper_XP_020421354.1;Pper_XP_020421364.1;Pper_XP_020423750.1;Pper_XP_020424435.1…
6	Pper_XP_007200070.2;Pper_XP_007200715.2;Pper_XP_007201121.1;Pper_XP_007227381.1;Pper_XP_020409239.1;Pper_XP_020409449.1;Pper_XP_020409452.1;Pper_XP_020409454.1;Pper_XP_020410502.1;Pper_XP_020411098.1;Pper_XP_020411862.1;Pper_XP_020412150.1;Pper_XP_020412923.1;Pper_XP_020412926.1;Pper_XP_020414232.1;Pper_XP_020421694.1;Pper_XP_020423270.1;Pper_XP_020425135.1;Pper_XP_020425154.1;Pper_XP_020425176.1…
7	Pper_XP_020409535.1;Pper_XP_020410216.1;Pper_XP_020412914.1;Pper_XP_020415444.1;Pper_XP_020415541.1;Pper_XP_020417919.1;Pper_XP_020417942.1;Pper_XP_020417993.1;Pper_XP_020421322.1;Pper_XP_020421370.1;Pper_XP_020424462.1;Pper_XP_020424516.1;Pper_XP_020426488.1;Pper_XP_020426513.1
8	Pper_XP_007227226.2;Pper_XP_020410029.1;Pper_XP_020411286.1;Pper_XP_020411762.1;Pper_XP_020412157.1;Pper_XP_020412738.1;Pper_XP_020412739.1;Pper_XP_020412807.1;Pper_XP_020412858.1;Pper_XP_020412961.1;Pper_XP_020413352.1;Pper_XP_020417930.1;Pper_XP_020418012.1;Pper_XP_020419098.1;Pper_XP_020419537.1;Pper_XP_020421390.1;Pper_XP_020421399.1;Pper_XP_020421464.1;Pper_XP_020424446.1;Pper_XP_020424488.1…
9	Pper_XP_020413795.1;Pper_XP_020421397.1;Pper_XP_020421427.1;Pper_XP_020422873.1;Pper_XP_020426489.1;Pper_XP_020426536.1
10	Pper_XP_007214677.2;Pper_XP_007219477.1;Pper_XP_007220964.2;Pper_XP_020409547.1;Pper_XP_020411788.1;Pper_XP_020411809.1;Pper_XP_020411821.1;Pper_XP_020411846.1;Pper_XP_020411847.1;Pper_XP_020411853.1;Pper_XP_020411947.1;Pper_XP_020411957.1;Pper_XP_020411958.1;Pper_XP_020412253.1;Pper_XP_020412698.1;Pper_XP_020412736.1;Pper_XP_020412747.1;Pper_XP_020412748.1;Pper_XP_020412760.1;Pper_XP_020412768.1…
11	Pper_XP_020410264.1;Pper_XP_020410674.1;Pper_XP_020410816.1;Pper_XP_020411153.1;Pper_XP_020412273.1;Pper_XP_020412465.1;Pper_XP_020412646.1;Pper_XP_020412742.1;Pper_XP_020412761.1;Pper_XP_020412763.1;Pper_XP_020412856.1;Pper_XP_020412947.1;Pper_XP_020415498.1;Pper_XP_020415566.1;Pper_XP_020415636.1;Pper_XP_020417833.1;Pper_XP_020417837.1;Pper_XP_020417975.1;Pper_XP_020418020.1;Pper_XP_020418920.1…
12	Pper_XP_020409534.1;Pper_XP_020411466.1;Pper_XP_020412069.1;Pper_XP_020413003.1;Pper_XP_020414805.1;Pper_XP_020415445.1;Pper_XP_020415542.1;Pper_XP_020416477.1;Pper_XP_020421238.1;Pper_XP_020421415.1;Pper_XP_020422709.1;Pper_XP_020424442.1;Pper_XP_020424465.1;Pper_XP_020424503.1;Pper_XP_020424590.1;Pper_XP_020426509.1;Pper_XP_020426522.1
13	Pper_XP_007206658.2;Pper_XP_007212493.2;Pper_XP_007212610.2;Pper_XP_007212749.2;Pper_XP_007213308.1;Pper_XP_007213434.2;Pper_XP_007214181.2;Pper_XP_007214481.2;Pper_XP_007214586.2;Pper_XP_007214837.2;Pper_XP_020409509.1;Pper_XP_020411923.1;Pper_XP_020412030.1;Pper_XP_020412031.1;Pper_XP_020412099.1;Pper_XP_020417032.1;Pper_XP_020417041.1;Pper_XP_020417829.1;Pper_XP_020417830.1;Pper_XP_020417836.1…
14	Pper_XP_007213343.2;Pper_XP_007216381.2;Pper_XP_007216571.2;Pper_XP_007216919.2;Pper_XP_007222427.1;Pper_XP_007222658.1;Pper_XP_007222664.1;Pper_XP_007222804.1;Pper_XP_007224069.1;Pper_XP_007224375.1;Pper_XP_007225655.1;Pper_XP_007227077.2;Pper_XP_007227225.1;Pper_XP_007227474.1;Pper_XP_020410584.1;Pper_XP_020410586.1;Pper_XP_020410698.1;Pper_XP_020410732.1;Pper_XP_020414420.1;Pper_XP_020414430.1…
15	Pper_XP_020409229.1;Pper_XP_020415468.1;Pper_XP_020420331.1;Pper_XP_020421362.1;Pper_XP_020424452.1
16	Pper_XP_020411260.1;Pper_XP_020423840.1;Pper_XP_020424466.1;Pper_XP_020424580.1;Pper_XP_020426515.1
17	Pper_XP_007199413.2;Pper_XP_007199645.2;Pper_XP_007199998.2;Pper_XP_007200803.2;Pper_XP_007201109.2;Pper_XP_007201560.2;Pper_XP_007210739.2;Pper_XP_007220725.2;Pper_XP_007226722.2;Pper_XP_020409636.1;Pper_XP_020409651.1;Pper_XP_020409661.1;Pper_XP_020409668.1;Pper_XP_020411568.1;Pper_XP_020411569.1;Pper_XP_020412013.1;Pper_XP_020412014.1;Pper_XP_020412148.1;Pper_XP_020412383.1;Pper_XP_020412821.1…
18	Pper_XP_007212588.2;Pper_XP_007212797.2;Pper_XP_007212975.2;Pper_XP_007214055.2;Pper_XP_007217556.2;Pper_XP_007223983.2;Pper_XP_020411041.1;Pper_XP_020411042.1;Pper_XP_020411043.1;Pper_XP_020412806.1;Pper_XP_020413707.1;Pper_XP_020413739.1;Pper_XP_020414599.1;Pper_XP_020415472.1;Pper_XP_020415473.1;Pper_XP_020415833.1;Pper_XP_020416052.1;Pper_XP_020416706.1;Pper_XP_020417667.1;Pper_XP_020417957.1…
19	Pper_XP_007206484.2;Pper_XP_020410910.1;Pper_XP_020415485.1;Pper_XP_020424540.1
20	Pper_XP_007221286.2;Pper_XP_020409131.1;Pper_XP_020409201.1;Pper_XP_020409905.1;Pper_XP_020410092.1;Pper_XP_020410230.1;Pper_XP_020410235.1;Pper_XP_020410464.1;Pper_XP_020410569.1;Pper_XP_020410642.1;Pper_XP_020410952.1;Pper_XP_020411106.1;Pper_XP_020411107.1;Pper_XP_020411108.1;Pper_XP_020411270.1;Pper_XP_020412162.1;Pper_XP_020412173.1;Pper_XP_020412545.1;Pper_XP_020412656.1;Pper_XP_020412787.1…
21	Pper_XP_007221565.2;Pper_XP_020409170.1;Pper_XP_020411871.1;Pper_XP_020412153.1;Pper_XP_020412939.1;Pper_XP_020412940.1;Pper_XP_020413059.1;Pper_XP_020413375.1;Pper_XP_020413559.1;Pper_XP_020413613.1;Pper_XP_020413661.1;Pper_XP_020413943.1;Pper_XP_020414267.1;Pper_XP_020414268.1;Pper_XP_020414800.1;Pper_XP_020415535.1;Pper_XP_020415536.1;Pper_XP_020416418.1;Pper_XP_020416432.1;Pper_XP_020416973.1…
22	Pper_XP_007219161.2;Pper_XP_007219915.2;Pper_XP_007220183.2;Pper_XP_020412520.1;Pper_XP_020412618.1;Pper_XP_020412621.1;Pper_XP_020412814.1;Pper_XP_020412893.1;Pper_XP_020412894.1;Pper_XP_020413052.1;Pper_XP_020413540.1;Pper_XP_020413541.1;Pper_XP_020413678.1;Pper_XP_020414037.1;Pper_XP_020414156.1;Pper_XP_020422685.1;Pper_XP_020422688.1;Pper_XP_020422817.1
23	Pper_XP_020418481.1;Pper_XP_020418710.1
24	Pper_XP_007207989.2;Pper_XP_007219698.2;Pper_XP_007219818.2;Pper_XP_007220690.2;Pper_XP_020409141.1;Pper_XP_020412932.1;Pper_XP_020418050.1;Pper_XP_020420799.1;Pper_XP_020420816.1;Pper_XP_020420966.1;Pper_XP_020421018.1
25	Pper_XP_007214288.1;Pper_XP_007218828.2;Pper_XP_020410787.1;Pper_XP_020411857.1;Pper_XP_020411974.1;Pper_XP_020412261.1;Pper_XP_020412560.1;Pper_XP_020412678.1;Pper_XP_020412857.1;Pper_XP_020412904.1;Pper_XP_020412978.1;Pper_XP_020412979.1;Pper_XP_020412982.1;Pper_XP_020412983.1;Pper_XP_020412984.1;Pper_XP_020412993.1;Pper_XP_020412995.1;Pper_XP_020412996.1;Pper_XP_020412997.1;Pper_XP_020412998.1…
26	Pper_XP_020409163.1;Pper_XP_020409245.1;Pper_XP_020409505.1;Pper_XP_020409508.1;Pper_XP_020409606.1;Pper_XP_020409612.1;Pper_XP_020411199.1;Pper_XP_020413544.1;Pper_XP_020413757.1;Pper_XP_020413916.1;Pper_XP_020420914.1;Pper_XP_020425286.1;Pper_XP_020425522.1;Pper_XP_020425526.1;Pper_XP_020425777.1
27	Pper_XP_007200290.1;Pper_XP_007203079.2;Pper_XP_007203446.1;Pper_XP_007203718.2;Pper_XP_007204881.2;Pper_XP_007206410.2;Pper_XP_007206638.1;Pper_XP_007206679.2;Pper_XP_007206830.1;Pper_XP_007207081.2;Pper_XP_007208191.1;Pper_XP_007208264.1;Pper_XP_007208454.1;Pper_XP_007208473.2;Pper_XP_007208545.1;Pper_XP_007214757.2;Pper_XP_007217246.1;Pper_XP_007219019.1;Pper_XP_007219276.2;Pper_XP_007220362.2…
28	Pper_XP_007199384.2;Pper_XP_007200492.2;Pper_XP_020409162.1;Pper_XP_020409868.1;Pper_XP_020411082.1;Pper_XP_020412842.1;Pper_XP_020415549.1;Pper_XP_020426492.1
29	Pper_XP_020410693.1;Pper_XP_020412830.1;Pper_XP_020413479.1;Pper_XP_020415481.1;Pper_XP_020415553.1;Pper_XP_020417895.1;Pper_XP_020417920.1;Pper_XP_020417987.1;Pper_XP_020417989.1;Pper_XP_020418065.1;Pper_XP_020419929.1;Pper_XP_020420317.1;Pper_XP_020420396.1;Pper_XP_020420399.1;Pper_XP_020421319.1;Pper_XP_020421356.1;Pper_XP_020422379.1;Pper_XP_020423025.1;Pper_XP_020423839.1;Pper_XP_020424519.1…
31	Pper_XP_020409138.1;Pper_XP_020411160.1;Pper_XP_020411497.1;Pper_XP_020411586.1;Pper_XP_020411699.1;Pper_XP_020412745.1;Pper_XP_020412790.1;Pper_XP_020413091.1;Pper_XP_020413575.1;Pper_XP_020415631.1;Pper_XP_020415695.1;Pper_XP_020417250.1;Pper_XP_020418046.1;Pper_XP_020419536.1;Pper_XP_020419788.1;Pper_XP_020421466.1;Pper_XP_020421495.1;Pper_XP_020421511.1;Pper_XP_020424441.1;Pper_XP_020424499.1…
33	Pper_XP_020409192.1;Pper_XP_020409436.1;Pper_XP_020410500.1;Pper_XP_020410860.1;Pper_XP_020410894.1;Pper_XP_020410898.1;Pper_XP_020410936.1;Pper_XP_020411054.1;Pper_XP_020411064.1;Pper_XP_020411104.1;Pper_XP_020411361.1;Pper_XP_020411624.1;Pper_XP_020412009.1;Pper_XP_020412025.1;Pper_XP_020412042.1;Pper_XP_020412117.1;Pper_XP_020412196.1;Pper_XP_020412250.1;Pper_XP_020412431.1;Pper_XP_020412791.1…
34	Pper_XP_007226196.2;Pper_XP_020415504.1;Pper_XP_020422932.1;Pper_XP_020424512.1;Pper_XP_020424904.1;Pper_XP_020426545.1
35	Pper_XP_020409670.1;Pper_XP_020409713.1;Pper_XP_020409975.1;Pper_XP_020410349.1;Pper_XP_020410362.1;Pper_XP_020410417.1;Pper_XP_020410469.1;Pper_XP_020410541.1;Pper_XP_020410985.1;Pper_XP_020411694.1;Pper_XP_020411870.1;Pper_XP_020412741.1;Pper_XP_020412775.1;Pper_XP_020412844.1;Pper_XP_020412861.1;Pper_XP_020412934.1;Pper_XP_020414898.1;Pper_XP_020414928.1;Pper_XP_020414929.1;Pper_XP_020415439.1…
37	Pper_XP_007199079.1;Pper_XP_007199338.1;Pper_XP_007199401.1;Pper_XP_007199408.1;Pper_XP_007199585.1;Pper_XP_007200097.1;Pper_XP_007200204.1;Pper_XP_007201444.1;Pper_XP_007201445.1;Pper_XP_007201446.1;Pper_XP_007201447.1;Pper_XP_007201460.1;Pper_XP_007201545.1;Pper_XP_007201638.1;Pper_XP_007201778.2;Pper_XP_020425485.1;Pper_XP_020425599.1;Pper_XP_020425856.1
38	Pper_XP_007202896.2;Pper_XP_007203359.2;Pper_XP_007203642.2;Pper_XP_007203682.2;Pper_XP_007203774.1;Pper_XP_007204146.2;Pper_XP_007204472.2;Pper_XP_007204781.2;Pper_XP_007207204.1;Pper_XP_007211088.1;Pper_XP_007216987.1;Pper_XP_007216991.1;Pper_XP_007220208.1;Pper_XP_020412226.1;Pper_XP_020421969.1;Pper_XP_020422582.1;Pper_XP_020424655.1;Pper_XP_020424661.1;Pper_XP_020424665.1
39	Pper_XP_020412233.1;Pper_XP_020412908.1;Pper_XP_020415537.1;Pper_XP_020415633.1;Pper_XP_020415669.1;Pper_XP_020417302.1;Pper_XP_020417872.1;Pper_XP_020417916.1;Pper_XP_020417928.1;Pper_XP_020417932.1;Pper_XP_020419495.1;Pper_XP_020419978.1;Pper_XP_020420295.1;Pper_XP_020420621.1;Pper_XP_020420805.1;Pper_XP_020421260.1;Pper_XP_020424481.1;Pper_XP_020424515.1;Pper_XP_020425846.1;Pper_XP_020426599.1…
40	Pper_XP_007203829.2;Pper_XP_020411395.1;Pper_XP_020414406.1;Pper_XP_020415570.1;Pper_XP_020424500.1;Pper_XP_020426538.1;Pper_XP_020426576.1
41	Pper_XP_007213307.2;Pper_XP_007213771.2;Pper_XP_007220976.2;Pper_XP_007224579.2;Pper_XP_020414048.1;Pper_XP_020416817.1;Pper_XP_020417218.1;Pper_XP_020417223.1;Pper_XP_020417243.1;Pper_XP_020417678.1;Pper_XP_020417679.1;Pper_XP_020417680.1;Pper_XP_020417682.1;Pper_XP_020421329.1;Pper_XP_020421486.1;Pper_XP_020424593.1
42	Pper_XP_020421515.1
43	Pper_XP_007227056.2;Pper_XP_020410001.1;Pper_XP_020410826.1;Pper_XP_020411915.1;Pper_XP_020412444.1;Pper_XP_020412818.1;Pper_XP_020413254.1;Pper_XP_020414288.1;Pper_XP_020414289.1;Pper_XP_020415463.1;Pper_XP_020418438.1;Pper_XP_020418453.1;Pper_XP_020418457.1;Pper_XP_020421027.1;Pper_XP_020421451.1;Pper_XP_020421452.1;Pper_XP_020421669.1
44	Pper_XP_007199654.1;Pper_XP_007199799.1;Pper_XP_007204103.1;Pper_XP_007204221.1;Pper_XP_007204872.1;Pper_XP_007208475.1;Pper_XP_007209864.1;Pper_XP_007209903.1;Pper_XP_007211733.2;Pper_XP_007212312.2;Pper_XP_007213195.1;Pper_XP_007213894.1;Pper_XP_007213945.1;Pper_XP_007215266.1;Pper_XP_007222396.1;Pper_XP_007224369.2
45	Pper_XP_007204409.1;Pper_XP_020411861.1;Pper_XP_020412587.1;Pper_XP_020412942.1;Pper_XP_020412943.1;Pper_XP_020412948.1;Pper_XP_020412949.1;Pper_XP_020412950.1;Pper_XP_020412951.1;Pper_XP_020412956.1;Pper_XP_020412957.1;Pper_XP_020412958.1;Pper_XP_020412959.1;Pper_XP_020413799.1;Pper_XP_020414652.1;Pper_XP_020415145.1;Pper_XP_020415146.1;Pper_XP_020415650.1;Pper_XP_020416341.1;Pper_XP_020417848.1
46	Pper_XP_007212841.2;Pper_XP_007212880.2;Pper_XP_007214009.1;Pper_XP_007214021.2;Pper_XP_007214150.2;Pper_XP_020415495.1;Pper_XP_020416941.1;Pper_XP_020417053.1;Pper_XP_020417301.1;Pper_XP_020417304.1;Pper_XP_020417312.1;Pper_XP_020417321.1;Pper_XP_020417322.1;Pper_XP_020417325.1;Pper_XP_020417333.1;Pper_XP_020417621.1;Pper_XP_020417622.1;Pper_XP_020418515.1;Pper_XP_020418801.1;Pper_XP_020418802.1…
47	Pper_XP_007219564.1;Pper_XP_007219638.1;Pper_XP_007220449.1;Pper_XP_007221897.1;Pper_XP_007224705.1;Pper_XP_007226231.1;Pper_XP_007226298.1;Pper_XP_007226750.1;Pper_XP_007226755.2;Pper_XP_007226786.1;Pper_XP_020410559.1;Pper_XP_020410655.1;Pper_XP_020410712.1;Pper_XP_020411321.1;Pper_XP_020414957.1;Pper_XP_020415528.1
48	Pper_XP_007219330.2;Pper_XP_020410539.1;Pper_XP_020421830.1
49	Pper_XP_020412864.1;Pper_XP_020415634.1;Pper_XP_020420783.1
50	Pper_XP_007220031.2;Pper_XP_007221377.2;Pper_XP_007221380.2;Pper_XP_007221394.2;Pper_XP_007221399.2;Pper_XP_020411737.1;Pper_XP_020411805.1;Pper_XP_020411965.1;Pper_XP_020412212.1;Pper_XP_020412868.1;Pper_XP_020412876.1;Pper_XP_020413317.1;Pper_XP_020413793.1;Pper_XP_020414265.1;Pper_XP_020414350.1;Pper_XP_020414703.1;Pper_XP_020414724.1;Pper_XP_020415688.1;Pper_XP_020416153.1;Pper_XP_020416387.1…
51	Pper_XP_020410147.1;Pper_XP_020412866.1;Pper_XP_020415554.1;Pper_XP_020417850.1;Pper_XP_020418045.1;Pper_XP_020420854.1;Pper_XP_020423926.1;Pper_XP_020424440.1;Pper_XP_020424454.1;Pper_XP_020424523.1;Pper_XP_020424524.1;Pper_XP_020426469.1;Pper_XP_020426567.1
52	Pper_XP_007221692.2;Pper_XP_007223627.1;Pper_XP_007223628.1;Pper_XP_007223629.1;Pper_XP_007223634.1;Pper_XP_007223635.1;Pper_XP_007223636.1;Pper_XP_007223639.1;Pper_XP_007224203.1;Pper_XP_007225603.1;Pper_XP_007225972.1;Pper_XP_007225973.1;Pper_XP_007225979.1;Pper_XP_007227069.1;Pper_XP_020409702.1;Pper_XP_020411662.1;Pper_XP_020424354.1
53	Pper_XP_020409536.1;Pper_XP_020410306.1;Pper_XP_020410726.1;Pper_XP_020410884.1;Pper_XP_020410957.1;Pper_XP_020411114.1;Pper_XP_020412785.1;Pper_XP_020412789.1;Pper_XP_020412816.1;Pper_XP_020412846.1;Pper_XP_020412886.1;Pper_XP_020413503.1;Pper_XP_020415524.1;Pper_XP_020415543.1;Pper_XP_020415628.1;Pper_XP_020415887.1;Pper_XP_020417834.1;Pper_XP_020417980.1;Pper_XP_020417984.1;Pper_XP_020417991.1…
54	Pper_XP_020420177.1
55	Pper_XP_020410770.1;Pper_XP_020410877.1;Pper_XP_020412405.1;Pper_XP_020412869.1;Pper_XP_020413515.1;Pper_XP_020415606.1;Pper_XP_020418004.1;Pper_XP_020418040.1;Pper_XP_020421435.1;Pper_XP_020423036.1;Pper_XP_020424564.1;Pper_XP_020424578.1
56	Pper_XP_020410609.1;Pper_XP_020410623.1;Pper_XP_020410995.1;Pper_XP_020411332.1;Pper_XP_020411471.1;Pper_XP_020411893.1;Pper_XP_020411941.1;Pper_XP_020412729.1;Pper_XP_020412746.1;Pper_XP_020412777.1;Pper_XP_020412778.1;Pper_XP_020412803.1;Pper_XP_020412838.1;Pper_XP_020412873.1;Pper_XP_020412878.1;Pper_XP_020412888.1;Pper_XP_020412954.1;Pper_XP_020413015.1;Pper_XP_020413359.1;Pper_XP_020413410.1…
57	Pper_XP_020409512.1;Pper_XP_020416929.1;Pper_XP_020416961.1;Pper_XP_020417038.1;Pper_XP_020417251.1;Pper_XP_020417865.1;Pper_XP_020417866.1;Pper_XP_020417873.1;Pper_XP_020417878.1;Pper_XP_020417879.1;Pper_XP_020418132.1;Pper_XP_020418190.1;Pper_XP_020418193.1;Pper_XP_020418238.1;Pper_XP_020418311.1;Pper_XP_020418349.1;Pper_XP_020418555.1;Pper_XP_020418841.1
58	Pper_XP_007203977.2;Pper_XP_007206705.2;Pper_XP_007207109.2;Pper_XP_007208010.2;Pper_XP_007208474.2;Pper_XP_007208570.2;Pper_XP_007217681.1;Pper_XP_007217831.2;Pper_XP_020414509.1;Pper_XP_020421226.1;Pper_XP_020421670.1
59	Pper_XP_020409270.1
60	Pper_XP_007200028.2;Pper_XP_007200139.1;Pper_XP_007200187.2;Pper_XP_007200426.1;Pper_XP_007200430.1;Pper_XP_007201513.1;Pper_XP_007209589.1;Pper_XP_007210928.2;Pper_XP_007218360.1;Pper_XP_007220010.1;Pper_XP_007221843.1;Pper_XP_007223941.1;Pper_XP_007224670.2;Pper_XP_007226113.1;Pper_XP_007226235.1;Pper_XP_007226313.2;Pper_XP_007226501.1;Pper_XP_020410857.1;Pper_XP_020425974.1
61	Pper_XP_007212851.1;Pper_XP_007212989.2;Pper_XP_007213260.1;Pper_XP_007214222.2;Pper_XP_007225549.2;Pper_XP_020415637.1;Pper_XP_020416884.1;Pper_XP_020417247.1;Pper_XP_020417249.1;Pper_XP_020418247.1;Pper_XP_020421516.1
62	Pper_XP_007213678.2;Pper_XP_007213704.1;Pper_XP_007213739.1;Pper_XP_007214558.1;Pper_XP_020415821.1;Pper_XP_020417646.1;Pper_XP_020417651.1;Pper_XP_020417655.1;Pper_XP_020417666.1;Pper_XP_020418359.1;Pper_XP_020418361.1;Pper_XP_020418363.1
63	Pper_XP_007224412.2;Pper_XP_007227234.1;Pper_XP_020409540.1;Pper_XP_020409807.1;Pper_XP_020410603.1;Pper_XP_020410605.1;Pper_XP_020410822.1;Pper_XP_020411145.1;Pper_XP_020413969.1;Pper_XP_020413974.1;Pper_XP_020420370.1;Pper_XP_020420380.1;Pper_XP_020420554.1;Pper_XP_020420656.1;Pper_XP_020421982.1;Pper_XP_020424056.1;Pper_XP_020424072.1;Pper_XP_020425830.1
65	Pper_XP_007203343.2;Pper_XP_007208553.2;Pper_XP_020410791.1;Pper_XP_020410842.1;Pper_XP_020410853.1;Pper_XP_020421454.1;Pper_XP_020421455.1;Pper_XP_020421782.1;Pper_XP_020421783.1;Pper_XP_020421786.1;Pper_XP_020422619.1;Pper_XP_020422694.1;Pper_XP_020422897.1;Pper_XP_020424527.1;Pper_XP_020424528.1
66	Pper_XP_020409537.1;Pper_XP_020426542.1
67	Pper_XP_007212526.2;Pper_XP_007212645.2;Pper_XP_007213371.2;Pper_XP_007214492.1;Pper_XP_020417054.1;Pper_XP_020417827.1;Pper_XP_020418834.1;Pper_XP_020418835.1;Pper_XP_020419533.1
68	Pper_XP_007199679.1;Pper_XP_007199689.1;Pper_XP_007201219.1;Pper_XP_007204670.1;Pper_XP_007209073.1;Pper_XP_007210976.1;Pper_XP_007213713.1;Pper_XP_007214446.1;Pper_XP_007220589.1;Pper_XP_007221583.1;Pper_XP_020410395.1;Pper_XP_020413832.1;Pper_XP_020419279.1
69	Pper_XP_020426485.1
70	Pper_XP_020421443.1
71	Pper_XP_020412215.1;Pper_XP_020412274.1;Pper_XP_020412521.1;Pper_XP_020414041.1;Pper_XP_020414159.1;Pper_XP_020421274.1;Pper_XP_020422687.1;Pper_XP_020422818.1
72	Pper_XP_007213546.2;Pper_XP_020417097.1;Pper_XP_020417098.1;Pper_XP_020417192.1;Pper_XP_020417422.1;Pper_XP_020417937.1;Pper_XP_020418149.1;Pper_XP_020418150.1;Pper_XP_020418809.1;Pper_XP_020418813.1;Pper_XP_020418816.1;Pper_XP_020418818.1
73	Pper_XP_007227679.2
74	Pper_XP_020410280.1;Pper_XP_020410510.1;Pper_XP_020410515.1;Pper_XP_020411131.1;Pper_XP_020412317.1;Pper_XP_020412323.1;Pper_XP_020412767.1;Pper_XP_020412770.1;Pper_XP_020415522.1;Pper_XP_020415534.1;Pper_XP_020418006.1;Pper_XP_020418042.1;Pper_XP_020421291.1;Pper_XP_020421311.1;Pper_XP_020421339.1;Pper_XP_020421404.1;Pper_XP_020423896.1;Pper_XP_020424450.1;Pper_XP_020424493.1;Pper_XP_020426562.1
75	Pper_XP_007203004.2;Pper_XP_007209620.1;Pper_XP_007209631.1;Pper_XP_007209674.2;Pper_XP_007210080.1;Pper_XP_007210102.1;Pper_XP_007210103.2;Pper_XP_007210107.1;Pper_XP_007210159.1;Pper_XP_007210186.1;Pper_XP_007210620.1;Pper_XP_007210712.1;Pper_XP_007210783.1;Pper_XP_007210851.1;Pper_XP_007210957.1;Pper_XP_007210999.1;Pper_XP_007211063.1;Pper_XP_007211148.1;Pper_XP_020419439.1;Pper_XP_020419440.1…
76	Pper_XP_007222355.2;Pper_XP_020410347.1;Pper_XP_020410353.1;Pper_XP_020411491.1;Pper_XP_020413324.1;Pper_XP_020414560.1;Pper_XP_020415588.1;Pper_XP_020415590.1;Pper_XP_020415592.1;Pper_XP_020415883.1;Pper_XP_020415885.1;Pper_XP_020415886.1
77	Pper_XP_007203172.1;Pper_XP_020411648.1;Pper_XP_020412177.1;Pper_XP_020412924.1;Pper_XP_020417075.1;Pper_XP_020421403.1;Pper_XP_020424365.1;Pper_XP_020426491.1;Pper_XP_020426582.1
78	Pper_XP_007220307.1;Pper_XP_020412493.1;Pper_XP_020413103.1;Pper_XP_020414262.1;Pper_XP_020426235.1
79	Pper_XP_007216198.1;Pper_XP_020410626.1;Pper_XP_020411447.1;Pper_XP_020411480.1;Pper_XP_020411910.1;Pper_XP_020411911.1;Pper_XP_020411944.1;Pper_XP_020412728.1;Pper_XP_020412751.1;Pper_XP_020412799.1;Pper_XP_020412804.1;Pper_XP_020412839.1;Pper_XP_020412875.1;Pper_XP_020412877.1;Pper_XP_020412882.1;Pper_XP_020412955.1;Pper_XP_020413016.1;Pper_XP_020413364.1;Pper_XP_020413406.1;Pper_XP_020413435.1…
80	Pper_XP_007224235.1;Pper_XP_007224381.1;Pper_XP_007226756.2
81	Pper_XP_020410157.1;Pper_XP_020410545.1;Pper_XP_020410971.1;Pper_XP_020424444.1;Pper_XP_020424464.1;Pper_XP_020424486.1;Pper_XP_020426546.1;Pper_XP_020426617.1
82	Pper_XP_020413037.1;Pper_XP_020424639.1
83	Pper_XP_007207333.1;Pper_XP_007211411.1;Pper_XP_007211478.1;Pper_XP_007211900.2;Pper_XP_007212437.2;Pper_XP_007215849.2;Pper_XP_007215869.2;Pper_XP_007216008.1;Pper_XP_007216935.2;Pper_XP_007217300.1;Pper_XP_020414668.1;Pper_XP_020417383.1
84	Pper_XP_007219339.2;Pper_XP_020409779.1;Pper_XP_020411769.1;Pper_XP_020411863.1;Pper_XP_020413285.1;Pper_XP_020413337.1;Pper_XP_020413785.1;Pper_XP_020413963.1;Pper_XP_020414035.1;Pper_XP_020414263.1;Pper_XP_020415436.1;Pper_XP_020418344.1;Pper_XP_020425722.1
87	Pper_XP_007216526.2;Pper_XP_007218365.2;Pper_XP_020414407.1;Pper_XP_020414604.1;Pper_XP_020414705.1;Pper_XP_020415561.1;Pper_XP_020415562.1;Pper_XP_020415580.1;Pper_XP_020415581.1;Pper_XP_020415615.1;Pper_XP_020416240.1;Pper_XP_020416292.1;Pper_XP_020416411.1
89	Pper_XP_007198987.1;Pper_XP_007200246.2;Pper_XP_007200278.1;Pper_XP_007200988.1;Pper_XP_007200989.1;Pper_XP_007201142.1;Pper_XP_007201773.1;Pper_XP_007201976.1;Pper_XP_007201978.2;Pper_XP_007202851.1;Pper_XP_007203728.1;Pper_XP_007203738.1;Pper_XP_020409341.1;Pper_XP_020409397.1;Pper_XP_020409398.1;Pper_XP_020423494.1
90	Pper_XP_007204135.2;Pper_XP_020419271.1;Pper_XP_020419713.1;Pper_XP_020420250.1;Pper_XP_020422428.1;Pper_XP_020424074.1;Pper_XP_020425031.1;Pper_XP_020426462.1;Pper_XP_020426490.1
91	Pper_XP_007199110.1;Pper_XP_007224646.2;Pper_XP_020409695.1;Pper_XP_020411287.1;Pper_XP_020412750.1;Pper_XP_020419246.1;Pper_XP_020419382.1
92	Pper_XP_007210923.1;Pper_XP_007219025.2;Pper_XP_007221076.2;Pper_XP_020410540.1;Pper_XP_020411522.1;Pper_XP_020412513.1;Pper_XP_020413891.1;Pper_XP_020417331.1;Pper_XP_020418491.1;Pper_XP_020418495.1;Pper_XP_020420362.1;Pper_XP_020421277.1;Pper_XP_020421880.1;Pper_XP_020423232.1;Pper_XP_020425551.1;Pper_XP_020425553.1
93	Pper_XP_007211258.2;Pper_XP_007218135.1;Pper_XP_007218167.1;Pper_XP_007219351.1;Pper_XP_007219361.1;Pper_XP_007220863.2;Pper_XP_007223223.1
94	Pper_XP_007207696.2;Pper_XP_007213140.2;Pper_XP_020410183.1;Pper_XP_020410477.1;Pper_XP_020411051.1;Pper_XP_020416511.1;Pper_XP_020418472.1;Pper_XP_020426221.1
95	Pper_XP_007205138.2;Pper_XP_007207800.1;Pper_XP_020420648.1;Pper_XP_020420923.1;Pper_XP_020422451.1
96	Pper_XP_020410864.1;Pper_XP_020411996.1;Pper_XP_020424463.1;Pper_XP_020426607.1
97	Pper_XP_020411117.1;Pper_XP_020412833.1;Pper_XP_020418013.1;Pper_XP_020421340.1
98	Pper_XP_020410123.1;Pper_XP_020410763.1;Pper_XP_020411229.1;Pper_XP_020412865.1;Pper_XP_020413030.1;Pper_XP_020421284.1;Pper_XP_020424453.1
99	Pper_XP_007207066.2;Pper_XP_007211716.1;Pper_XP_007212724.1;Pper_XP_007212738.2;Pper_XP_007213180.2;Pper_XP_007214141.2;Pper_XP_007214725.1;Pper_XP_007215498.1;Pper_XP_007215729.1;Pper_XP_007216501.1;Pper_XP_020415661.1;Pper_XP_020417908.1;Pper_XP_020417966.1;Pper_XP_020418766.1
100	Pper_XP_020417451.1;Pper_XP_020417805.1;Pper_XP_020417831.1;Pper_XP_020420786.1;Pper_XP_020420809.1
101	Pper_XP_007205409.1;Pper_XP_007205411.1;Pper_XP_007205414.1;Pper_XP_007205416.1;Pper_XP_007205417.1;Pper_XP_007205421.1;Pper_XP_007206464.2;Pper_XP_007206542.1;Pper_XP_007206687.1;Pper_XP_007206856.1;Pper_XP_007207656.1;Pper_XP_007207887.1;Pper_XP_007207961.2;Pper_XP_007208236.2;Pper_XP_007208718.2;Pper_XP_007211488.1;Pper_XP_007213058.2;Pper_XP_020422041.1;Pper_XP_020422042.1
102	Pper_XP_007212657.2;Pper_XP_007213500.1;Pper_XP_007214149.2;Pper_XP_007214309.2;Pper_XP_007216936.1;Pper_XP_007221610.2;Pper_XP_007225348.2;Pper_XP_020410297.1;Pper_XP_020410547.1;Pper_XP_020410735.1;Pper_XP_020411507.1;Pper_XP_020414911.1;Pper_XP_020414925.1;Pper_XP_020414926.1;Pper_XP_020414930.1;Pper_XP_020418061.1;Pper_XP_020425035.1
104	Pper_XP_007201166.1;Pper_XP_007203789.1;Pper_XP_007208906.1;Pper_XP_007211309.2;Pper_XP_007214615.1;Pper_XP_007214930.2;Pper_XP_007217154.2;Pper_XP_020412519.1;Pper_XP_020412679.1;Pper_XP_020415064.1;Pper_XP_020415296.1;Pper_XP_020425464.1
106	Pper_XP_020411536.1;Pper_XP_020415503.1
107	Pper_XP_007209908.1;Pper_XP_007210941.1;Pper_XP_020416907.1;Pper_XP_020417253.1;Pper_XP_020417894.1
108	Pper_XP_007218064.1;Pper_XP_007218714.2;Pper_XP_007219237.2;Pper_XP_007219242.2;Pper_XP_007219677.2;Pper_XP_007219767.2;Pper_XP_007219785.2;Pper_XP_020411884.1;Pper_XP_020411906.1;Pper_XP_020413679.1
109	Pper_XP_020410613.1;Pper_XP_020411886.1;Pper_XP_020411939.1;Pper_XP_020412731.1;Pper_XP_020412743.1;Pper_XP_020412871.1;Pper_XP_020412879.1;Pper_XP_020412880.1;Pper_XP_020412952.1;Pper_XP_020413413.1;Pper_XP_020413485.1;Pper_XP_020413893.1;Pper_XP_020415490.1;Pper_XP_020415673.1;Pper_XP_020417808.1;Pper_XP_020417945.1;Pper_XP_020418009.1;Pper_XP_020418025.1;Pper_XP_020419560.1;Pper_XP_020420323.1…
110	Pper_XP_007203695.1;Pper_XP_007204280.1;Pper_XP_007204428.1;Pper_XP_020423548.1;Pper_XP_020423549.1;Pper_XP_020423550.1;Pper_XP_020423551.1;Pper_XP_020423749.1
111	Pper_XP_007201967.1;Pper_XP_007208313.1;Pper_XP_007211600.1;Pper_XP_007213887.2;Pper_XP_007214796.1;Pper_XP_007217547.2;Pper_XP_007217638.1;Pper_XP_007220239.1;Pper_XP_007221376.1;Pper_XP_020423137.1
112	Pper_XP_007224535.2;Pper_XP_007224878.2;Pper_XP_007225371.1;Pper_XP_007226136.1;Pper_XP_020410404.1;Pper_XP_020411544.1;Pper_XP_020411560.1;Pper_XP_020416686.1;Pper_XP_020424445.1;Pper_XP_020424468.1
114	Pper_XP_007201527.1;Pper_XP_007222983.1;Pper_XP_007222985.1;Pper_XP_007223137.1;Pper_XP_007223262.1;Pper_XP_007224155.2;Pper_XP_007224470.2;Pper_XP_007224838.2;Pper_XP_007226180.1;Pper_XP_007226407.2;Pper_XP_007226460.1;Pper_XP_007226531.1;Pper_XP_007226762.1;Pper_XP_020412841.1;Pper_XP_020415345.1;Pper_XP_020419106.1
115	Pper_XP_007208485.1;Pper_XP_007212483.1;Pper_XP_007212585.2;Pper_XP_007213386.1;Pper_XP_007213554.1;Pper_XP_007214432.2;Pper_XP_007214465.1;Pper_XP_007214697.1;Pper_XP_007216164.2;Pper_XP_007226492.1;Pper_XP_007227669.1
116	Pper_XP_020414872.1
118	Pper_XP_020415556.1
119	Pper_XP_020410636.1;Pper_XP_020411026.1;Pper_XP_020411094.1;Pper_XP_020411217.1;Pper_XP_020412050.1;Pper_XP_020412121.1;Pper_XP_020412243.1;Pper_XP_020412931.1;Pper_XP_020413579.1;Pper_XP_020414340.1;Pper_XP_020415461.1;Pper_XP_020416849.1;Pper_XP_020418032.1;Pper_XP_020418047.1;Pper_XP_020418470.1;Pper_XP_020418551.1;Pper_XP_020420727.1;Pper_XP_020421270.1;Pper_XP_020421333.1;Pper_XP_020423094.1…
120	Pper_XP_007214879.1;Pper_XP_007215331.1;Pper_XP_007215354.1;Pper_XP_007216246.1;Pper_XP_007216387.1;Pper_XP_007217864.1;Pper_XP_020414466.1;Pper_XP_020415790.1;Pper_XP_020415791.1;Pper_XP_020415793.1;Pper_XP_020416360.1
121	Pper_XP_020411012.1;Pper_XP_020419190.1;Pper_XP_020421949.1
122	Pper_XP_007212707.2;Pper_XP_007213458.2;Pper_XP_007214004.2;Pper_XP_007214747.1;Pper_XP_007216122.2;Pper_XP_007222260.2;Pper_XP_007226700.2;Pper_XP_020418147.1
123	Pper_XP_007208592.2;Pper_XP_007217546.1;Pper_XP_020412733.1
124	Pper_XP_007199001.1;Pper_XP_007200018.1;Pper_XP_007200806.1;Pper_XP_007201503.1;Pper_XP_007208568.2;Pper_XP_020409244.1;Pper_XP_020420897.1;Pper_XP_020420913.1;Pper_XP_020420922.1;Pper_XP_020420979.1;Pper_XP_020421140.1;Pper_XP_020421142.1;Pper_XP_020421421.1;Pper_XP_020425348.1;Pper_XP_020425436.1;Pper_XP_020426296.1
126	Pper_XP_007203025.2;Pper_XP_007214121.2;Pper_XP_007216126.2;Pper_XP_007217353.2;Pper_XP_007221289.2;Pper_XP_020410082.1;Pper_XP_020411486.1;Pper_XP_020412994.1;Pper_XP_020417845.1;Pper_XP_020419505.1;Pper_XP_020424535.1;Pper_XP_020424567.1
127	Pper_XP_020411702.1;Pper_XP_020411991.1;Pper_XP_020413986.1;Pper_XP_020414067.1
128	Pper_XP_007216038.2;Pper_XP_020414574.1;Pper_XP_020414865.1;Pper_XP_020414866.1;Pper_XP_020415725.1;Pper_XP_020415726.1;Pper_XP_020416680.1;Pper_XP_020416682.1
130	Pper_XP_020411150.1;Pper_XP_020412786.1;Pper_XP_020420299.1;Pper_XP_020424511.1
131	Pper_XP_020411643.1;Pper_XP_020412208.1;Pper_XP_020414895.1;Pper_XP_020421555.1;Pper_XP_020423272.1;Pper_XP_020424683.1;Pper_XP_020426504.1
133	Pper_XP_020418019.1
134	Pper_XP_007219642.2;Pper_XP_020412413.1;Pper_XP_020413988.1;Pper_XP_020416062.1;Pper_XP_020416445.1;Pper_XP_020419411.1;Pper_XP_020423117.1
135	Pper_XP_007206518.1;Pper_XP_007206618.1;Pper_XP_007207784.1;Pper_XP_007207968.1;Pper_XP_020422157.1
136	Pper_XP_020411375.1;Pper_XP_020412287.1;Pper_XP_020412754.1;Pper_XP_020413022.1;Pper_XP_020417320.1;Pper_XP_020417815.1;Pper_XP_020417971.1;Pper_XP_020420286.1;Pper_XP_020421259.1;Pper_XP_020423018.1;Pper_XP_020425835.1
137	Pper_XP_007199430.2;Pper_XP_007201213.1;Pper_XP_020409388.1;Pper_XP_020425298.1;Pper_XP_020425311.1;Pper_XP_020425862.1;Pper_XP_020426253.1
138	Pper_XP_020416887.1;Pper_XP_020416938.1;Pper_XP_020416947.1;Pper_XP_020417405.1;Pper_XP_020417429.1;Pper_XP_020417813.1;Pper_XP_020417814.1;Pper_XP_020418110.1;Pper_XP_020418112.1;Pper_XP_020418313.1;Pper_XP_020418578.1;Pper_XP_020418630.1;Pper_XP_020418723.1;Pper_XP_020418765.1
139	Pper_XP_007217467.2;Pper_XP_020409765.1;Pper_XP_020410611.1;Pper_XP_020412063.1;Pper_XP_020412067.1;Pper_XP_020412120.1;Pper_XP_020412125.1;Pper_XP_020412128.1;Pper_XP_020412136.1;Pper_XP_020414624.1;Pper_XP_020415364.1;Pper_XP_020415450.1;Pper_XP_020415451.1;Pper_XP_020415452.1;Pper_XP_020415453.1;Pper_XP_020415454.1;Pper_XP_020415455.1;Pper_XP_020415457.1;Pper_XP_020415654.1;Pper_XP_020415655.1…
141	Pper_XP_020417961.1;Pper_XP_020418652.1;Pper_XP_020421377.1;Pper_XP_020426454.1
142	Pper_XP_007206302.1;Pper_XP_007211329.1;Pper_XP_007212415.2;Pper_XP_007212833.1;Pper_XP_007213565.1;Pper_XP_007214163.2;Pper_XP_007214191.2;Pper_XP_020409515.1;Pper_XP_020416968.1;Pper_XP_020417854.1
143	Pper_XP_007207882.2;Pper_XP_020417297.1;Pper_XP_020419137.1;Pper_XP_020419158.1;Pper_XP_020420398.1;Pper_XP_020421380.1;Pper_XP_020426355.1
144	Pper_XP_007201666.1;Pper_XP_007224776.1;Pper_XP_020419461.1;Pper_XP_020419463.1;Pper_XP_020419468.1;Pper_XP_020419497.1;Pper_XP_020419942.1;Pper_XP_020420394.1
145	Pper_XP_007207908.2;Pper_XP_007217488.1;Pper_XP_007222593.1;Pper_XP_007222622.1;Pper_XP_007222623.1;Pper_XP_007226343.1;Pper_XP_007226598.2;Pper_XP_007226806.2;Pper_XP_020414535.1
146	Pper_XP_007209932.1;Pper_XP_007219031.1;Pper_XP_007222122.1;Pper_XP_007224608.1;Pper_XP_007224897.2;Pper_XP_007225781.2;Pper_XP_007226675.2;Pper_XP_007227491.1;Pper_XP_020415109.1
147	Pper_XP_020409873.1;Pper_XP_020412149.1;Pper_XP_020421638.1;Pper_XP_020422332.1;Pper_XP_020423732.1
148	Pper_XP_007217163.1;Pper_XP_020410448.1;Pper_XP_020410475.1;Pper_XP_020414364.1;Pper_XP_020414375.1;Pper_XP_020414491.1;Pper_XP_020414680.1;Pper_XP_020415638.1;Pper_XP_020415640.1;Pper_XP_020415641.1;Pper_XP_020415642.1;Pper_XP_020415643.1
149	Pper_XP_007200889.2;Pper_XP_020410736.1;Pper_XP_020412134.1;Pper_XP_020412772.1;Pper_XP_020412779.1;Pper_XP_020412972.1;Pper_XP_020415685.1;Pper_XP_020417195.1;Pper_XP_020417955.1;Pper_XP_020418066.1
150	Pper_XP_007208995.1;Pper_XP_007210157.1;Pper_XP_007210238.2;Pper_XP_007210681.1;Pper_XP_007226958.2;Pper_XP_020419100.1;Pper_XP_020420039.1;Pper_XP_020420360.1;Pper_XP_020420395.1;Pper_XP_020424543.1;Pper_XP_020424544.1;Pper_XP_020424572.1
151	Pper_XP_007201643.1;Pper_XP_007201959.1;Pper_XP_007204385.1;Pper_XP_007215087.1;Pper_XP_007217254.1;Pper_XP_007218196.2;Pper_XP_007222857.1;Pper_XP_007222861.1;Pper_XP_007223260.1
152	Pper_XP_007211780.2;Pper_XP_007215773.1;Pper_XP_007215791.2;Pper_XP_007215793.2;Pper_XP_007217276.2;Pper_XP_007217342.2;Pper_XP_007221284.1;Pper_XP_007222107.1;Pper_XP_007223160.1;Pper_XP_007223211.1;Pper_XP_007224386.1;Pper_XP_007226935.1
153	Pper_XP_020410867.1;Pper_XP_020415449.1;Pper_XP_020415456.1
154	Pper_XP_007205814.1;Pper_XP_007217581.1;Pper_XP_007219222.1;Pper_XP_007220407.1;Pper_XP_007220736.2;Pper_XP_020413695.1
155	Pper_XP_007200818.2;Pper_XP_020409461.1;Pper_XP_020416908.1;Pper_XP_020417181.1;Pper_XP_020417182.1;Pper_XP_020423521.1;Pper_XP_020425813.1
156	Pper_XP_007199217.1;Pper_XP_007199406.1;Pper_XP_007200176.1;Pper_XP_007201563.1;Pper_XP_007201630.1;Pper_XP_007201690.2;Pper_XP_007210592.1;Pper_XP_020426055.1;Pper_XP_020426056.1;Pper_XP_020426090.1
157	Pper_XP_007202985.1;Pper_XP_007222718.1;Pper_XP_020414910.1;Pper_XP_020416321.1;Pper_XP_020421441.1;Pper_XP_020423288.1;Pper_XP_020423346.1;Pper_XP_020424174.1;Pper_XP_020424375.1;Pper_XP_020424404.1;Pper_XP_020424408.1
158	Pper_XP_007204519.1;Pper_XP_007210395.1;Pper_XP_007214948.2;Pper_XP_007217150.1;Pper_XP_007217692.1;Pper_XP_007225493.1;Pper_XP_020411140.1;Pper_XP_020420547.1;Pper_XP_020424818.1
159	Pper_XP_020412057.1;Pper_XP_020418356.1;Pper_XP_020420758.1
160	Pper_XP_007199337.2
161	Pper_XP_020409814.1;Pper_XP_020410497.1;Pper_XP_020410616.1;Pper_XP_020412021.1;Pper_XP_020412730.1;Pper_XP_020412801.1;Pper_XP_020412872.1;Pper_XP_020412881.1;Pper_XP_020412889.1;Pper_XP_020412953.1;Pper_XP_020413885.1;Pper_XP_020415672.1;Pper_XP_020416238.1;Pper_XP_020417946.1;Pper_XP_020418026.1;Pper_XP_020418350.1;Pper_XP_020418716.1;Pper_XP_020418719.1;Pper_XP_020418755.1;Pper_XP_020419559.1…
162	Pper_XP_020412813.1;Pper_XP_020414868.1;Pper_XP_020415586.1;Pper_XP_020424449.1;Pper_XP_020425596.1
163	Pper_XP_007198826.1;Pper_XP_007210886.2;Pper_XP_007214536.1;Pper_XP_007222466.1;Pper_XP_020421639.1;Pper_XP_020421764.1;Pper_XP_020422450.1
164	Pper_XP_007199858.2;Pper_XP_020414176.1;Pper_XP_020420076.1;Pper_XP_020420120.1;Pper_XP_020420368.1;Pper_XP_020420372.1;Pper_XP_020420376.1;Pper_XP_020420531.1;Pper_XP_020423260.1
166	Pper_XP_020421280.1
167	Pper_XP_020419501.1;Pper_XP_020421225.1;Pper_XP_020424485.1
168	Pper_XP_020415520.1
169	Pper_XP_007199137.1;Pper_XP_007204276.1;Pper_XP_007207269.2;Pper_XP_007208351.1;Pper_XP_007210407.1;Pper_XP_007212656.1;Pper_XP_007220279.1;Pper_XP_007220593.1;Pper_XP_020423644.1
171	Pper_XP_020412022.1;Pper_XP_020412113.1
172	Pper_XP_007199090.2;Pper_XP_007199955.1;Pper_XP_007199957.1;Pper_XP_007200624.2;Pper_XP_007200682.1;Pper_XP_007201279.1;Pper_XP_007201285.1;Pper_XP_007201612.1;Pper_XP_007227657.1;Pper_XP_020425201.1;Pper_XP_020425242.1
173	Pper_XP_020411634.1;Pper_XP_020412796.1;Pper_XP_020412826.1;Pper_XP_020413568.1;Pper_XP_020415623.1;Pper_XP_020416211.1;Pper_XP_020416715.1;Pper_XP_020417986.1;Pper_XP_020417997.1;Pper_XP_020418003.1;Pper_XP_020420058.1;Pper_XP_020420400.1;Pper_XP_020421314.1;Pper_XP_020421489.1;Pper_XP_020422468.1;Pper_XP_020424555.1
174	Pper_XP_020412800.1;Pper_XP_020421378.1
175	Pper_XP_007206553.1;Pper_XP_007206766.1;Pper_XP_007207372.1;Pper_XP_007207692.1;Pper_XP_007227313.2;Pper_XP_020422369.1;Pper_XP_020422552.1
176	Pper_XP_007199206.2;Pper_XP_007201023.1;Pper_XP_020409304.1;Pper_XP_020409309.1;Pper_XP_020409312.1;Pper_XP_020409319.1;Pper_XP_020409321.1;Pper_XP_020409326.1;Pper_XP_020409329.1
177	Pper_XP_007222972.2;Pper_XP_007222973.1;Pper_XP_007224733.1;Pper_XP_007226286.2;Pper_XP_007226333.1;Pper_XP_020422953.1;Pper_XP_020423023.1
179	Pper_XP_007205876.1;Pper_XP_007212030.1;Pper_XP_007212042.1;Pper_XP_007212046.1;Pper_XP_007212347.1;Pper_XP_007212649.2;Pper_XP_007212678.1;Pper_XP_007213037.1;Pper_XP_007213483.1;Pper_XP_007214172.1;Pper_XP_007214387.1;Pper_XP_007214499.1;Pper_XP_007226335.1;Pper_XP_020417335.1;Pper_XP_020417336.1
180	Pper_XP_007207683.2;Pper_XP_007210656.2;Pper_XP_007212440.2;Pper_XP_007212473.1;Pper_XP_007213141.1;Pper_XP_007214056.2;Pper_XP_007216110.1;Pper_XP_007217507.1;Pper_XP_020413763.1;Pper_XP_020413764.1;Pper_XP_020420432.1
181	Pper_XP_007198853.2;Pper_XP_007203702.2;Pper_XP_007214268.1;Pper_XP_020412781.1;Pper_XP_020412783.1;Pper_XP_020415582.1;Pper_XP_020423854.1
182	Pper_XP_007214866.1;Pper_XP_007215395.2;Pper_XP_007215396.1;Pper_XP_007215401.1;Pper_XP_007215406.1;Pper_XP_007216058.1;Pper_XP_007216677.1
183	Pper_XP_007201713.2;Pper_XP_007221308.2;Pper_XP_007226782.1
184	Pper_XP_007219247.1;Pper_XP_007219267.1;Pper_XP_007221198.1;Pper_XP_007224111.1;Pper_XP_020413923.1;Pper_XP_020413925.1;Pper_XP_020413927.1;Pper_XP_020413929.1
185	Pper_XP_007225876.2;Pper_XP_020413948.1;Pper_XP_020413965.1
186	Pper_XP_007211745.2;Pper_XP_007211746.1;Pper_XP_007213922.2;Pper_XP_007224159.1;Pper_XP_007227257.1;Pper_XP_020417281.1
187	Pper_XP_007200171.2;Pper_XP_007209120.1;Pper_XP_007209131.1;Pper_XP_020419036.1;Pper_XP_020419094.1
189	Pper_XP_007221814.1;Pper_XP_007223242.1;Pper_XP_007223243.1;Pper_XP_007223244.1;Pper_XP_007223245.1;Pper_XP_007223259.1;Pper_XP_007224819.1;Pper_XP_007226274.1
191	Pper_XP_007223277.2;Pper_XP_007223295.1;Pper_XP_007223369.1;Pper_XP_007226473.1;Pper_XP_020422199.1;Pper_XP_020425933.1
192	Pper_XP_007202809.1;Pper_XP_007202863.1;Pper_XP_007202934.1;Pper_XP_007202943.1;Pper_XP_007203068.1;Pper_XP_007203247.1;Pper_XP_007203287.1;Pper_XP_007223891.1;Pper_XP_007226630.1;Pper_XP_020410504.1;Pper_XP_020424706.1
193	Pper_XP_007205098.2;Pper_XP_007207129.1;Pper_XP_007207411.2;Pper_XP_007208190.2;Pper_XP_007208726.2;Pper_XP_007220446.2;Pper_XP_020412139.1;Pper_XP_020413934.1;Pper_XP_020422165.1;Pper_XP_020423399.1
194	Pper_XP_007201079.1;Pper_XP_007201331.1
195	Pper_XP_007206804.2;Pper_XP_007219567.2;Pper_XP_007219654.2;Pper_XP_007220756.2;Pper_XP_020413431.1;Pper_XP_020420675.1;Pper_XP_020422399.1
196	Pper_XP_007218745.1;Pper_XP_007218751.1;Pper_XP_007219423.2;Pper_XP_007219529.1;Pper_XP_007219586.1;Pper_XP_007219784.1;Pper_XP_007219825.2;Pper_XP_020413526.1
197	Pper_XP_007202992.1;Pper_XP_007203026.1;Pper_XP_007204655.1;Pper_XP_020424542.1;Pper_XP_020424545.1;Pper_XP_020424546.1
198	Pper_XP_007213623.2;Pper_XP_020417193.1;Pper_XP_020417194.1;Pper_XP_020418422.1;Pper_XP_020418426.1;Pper_XP_020418427.1
199	Pper_XP_007201767.1;Pper_XP_007217092.1;Pper_XP_020411689.1;Pper_XP_020415178.1;Pper_XP_020416279.1;Pper_XP_020418585.1;Pper_XP_020424974.1;Pper_XP_020425823.1;Pper_XP_020425824.1;Pper_XP_020425901.1
200	Pper_XP_007199061.1;Pper_XP_007199271.1;Pper_XP_007199339.1;Pper_XP_007200827.1;Pper_XP_007201510.1;Pper_XP_007201689.1;Pper_XP_007219129.1;Pper_XP_007219632.1
201	Pper_XP_007202991.1;Pper_XP_007203506.1;Pper_XP_007222710.1;Pper_XP_007226655.1;Pper_XP_007226924.2;Pper_XP_007227189.2;Pper_XP_020410292.1
202	Pper_XP_007213853.1;Pper_XP_007215194.2;Pper_XP_007215200.1;Pper_XP_007215201.1;Pper_XP_007217502.1;Pper_XP_007217709.1;Pper_XP_020414397.1;Pper_XP_020415380.1;Pper_XP_020415381.1
203	Pper_XP_007199619.2;Pper_XP_007199770.1;Pper_XP_007201179.2;Pper_XP_007204326.1;Pper_XP_007213952.1;Pper_XP_007220646.1;Pper_XP_007222797.1;Pper_XP_007222884.1
204	Pper_XP_007213610.2;Pper_XP_007224264.2;Pper_XP_007226138.1;Pper_XP_020410184.1;Pper_XP_020410185.1;Pper_XP_020413306.1;Pper_XP_020417190.1;Pper_XP_020421409.1;Pper_XP_020422377.1;Pper_XP_020422378.1
205	Pper_XP_020423838.1
206	Pper_XP_007202101.1;Pper_XP_007205499.1;Pper_XP_007222266.1;Pper_XP_007222500.1;Pper_XP_020419823.1;Pper_XP_020426153.1
207	Pper_XP_007199215.1;Pper_XP_007199222.1;Pper_XP_007200443.1;Pper_XP_007200491.1;Pper_XP_007200745.1;Pper_XP_007200860.2;Pper_XP_007200925.1;Pper_XP_007201832.1;Pper_XP_020409230.1;Pper_XP_020426349.1
208	Pper_XP_007199788.1;Pper_XP_007201700.1;Pper_XP_007208458.2;Pper_XP_007222334.1;Pper_XP_020409156.1
209	Pper_XP_020414570.1;Pper_XP_020414657.1;Pper_XP_020414690.1;Pper_XP_020415919.1;Pper_XP_020415978.1;Pper_XP_020416173.1;Pper_XP_020416249.1;Pper_XP_020416395.1;Pper_XP_020416627.1;Pper_XP_020417364.1;Pper_XP_020418290.1;Pper_XP_020418301.1;Pper_XP_020418304.1
211	Pper_XP_007206130.1;Pper_XP_007206131.1;Pper_XP_007207357.1;Pper_XP_007213974.1;Pper_XP_007223801.1;Pper_XP_007226054.1;Pper_XP_020421876.1
212	Pper_XP_020420890.1;Pper_XP_020421023.1;Pper_XP_020421038.1;Pper_XP_020422375.1;Pper_XP_020422814.1;Pper_XP_020422816.1;Pper_XP_020423097.1;Pper_XP_020423106.1
214	Pper_XP_020412251.1;Pper_XP_020412792.1;Pper_XP_020413402.1;Pper_XP_020415559.1;Pper_XP_020416880.1;Pper_XP_020418031.1;Pper_XP_020418048.1;Pper_XP_020420065.1;Pper_XP_020422647.1
215	Pper_XP_020417222.1;Pper_XP_020421325.1;Pper_XP_020421326.1;Pper_XP_020421328.1
216	Pper_XP_007205196.1;Pper_XP_007209134.1;Pper_XP_007211186.1;Pper_XP_007211629.1;Pper_XP_007218003.1;Pper_XP_007222097.1;Pper_XP_020423113.1;Pper_XP_020423871.1
217	Pper_XP_007214107.1;Pper_XP_007214789.2;Pper_XP_020416819.1;Pper_XP_020416820.1;Pper_XP_020416822.1;Pper_XP_020424266.1
218	Pper_XP_007203782.1;Pper_XP_007204715.2;Pper_XP_007213601.1;Pper_XP_007215012.1;Pper_XP_007216990.1;Pper_XP_007224101.2;Pper_XP_020421279.1;Pper_XP_020426552.1
219	Pper_XP_007216027.2;Pper_XP_020411015.1;Pper_XP_020417817.1;Pper_XP_020424530.1;Pper_XP_020426611.1
220	Pper_XP_020413904.1
221	Pper_XP_007211317.2;Pper_XP_007219253.2;Pper_XP_007219325.1;Pper_XP_007221199.2;Pper_XP_020413031.1
222	Pper_XP_007219860.1;Pper_XP_020412897.1;Pper_XP_020412898.1;Pper_XP_020424619.1
223	Pper_XP_007224717.2;Pper_XP_007226379.1;Pper_XP_007226771.2;Pper_XP_007227195.2;Pper_XP_020409333.1;Pper_XP_020409394.1;Pper_XP_020409442.1;Pper_XP_020410388.1;Pper_XP_020411212.1
224	Pper_XP_020418780.1;Pper_XP_020418782.1
225	Pper_XP_020411653.1;Pper_XP_020412887.1;Pper_XP_020414626.1;Pper_XP_020414670.1
226	Pper_XP_007205337.1;Pper_XP_007211110.1;Pper_XP_007223042.2;Pper_XP_020415253.1;Pper_XP_020422519.1;Pper_XP_020423876.1
227	Pper_XP_020421475.1;Pper_XP_020421477.1;Pper_XP_020423149.1;Pper_XP_020424382.1;Pper_XP_020426517.1;Pper_XP_020426519.1
228	Pper_XP_007206091.1;Pper_XP_007206092.1;Pper_XP_007206097.1;Pper_XP_007209741.1;Pper_XP_007218530.1;Pper_XP_007218561.1;Pper_XP_020425582.1
229	Pper_XP_020420764.1;Pper_XP_020421476.1;Pper_XP_020421482.1;Pper_XP_020422205.1
230	Pper_XP_007211435.1;Pper_XP_007215447.1;Pper_XP_007221484.1;Pper_XP_007222549.1;Pper_XP_020413430.1;Pper_XP_020414710.1;Pper_XP_020421596.1
231	Pper_XP_007215522.1;Pper_XP_007217052.2;Pper_XP_007217152.2;Pper_XP_020414352.1;Pper_XP_020415289.1;Pper_XP_020415693.1
232	Pper_XP_007213587.1;Pper_XP_007213865.2;Pper_XP_007214155.2;Pper_XP_007214213.2;Pper_XP_020418768.1
233	Pper_XP_007199883.1;Pper_XP_007199938.1;Pper_XP_007199944.1;Pper_XP_007199949.1;Pper_XP_007201049.1;Pper_XP_007201053.1;Pper_XP_007209245.2;Pper_XP_020425931.1
234	Pper_XP_020421829.1
235	Pper_XP_007202324.1;Pper_XP_007203131.2;Pper_XP_007221161.2;Pper_XP_007226561.2;Pper_XP_020411898.1;Pper_XP_020424650.1;Pper_XP_020424667.1;Pper_XP_020424675.1
236	Pper_XP_007220781.2;Pper_XP_007226165.2;Pper_XP_020414001.1;Pper_XP_020417816.1
237	Pper_XP_007199605.1;Pper_XP_007199786.1;Pper_XP_007219001.1;Pper_XP_007222371.1;Pper_XP_007222591.1;Pper_XP_007224099.1;Pper_XP_007226742.1;Pper_XP_020413036.1
238	Pper_XP_007203432.2;Pper_XP_007217420.1;Pper_XP_007221717.1;Pper_XP_007226498.2;Pper_XP_020410208.1;Pper_XP_020410574.1;Pper_XP_020419091.1
239	Pper_XP_020424255.1;Pper_XP_020424433.1
240	Pper_XP_007199115.1;Pper_XP_007199830.1;Pper_XP_007201501.2;Pper_XP_007206411.2;Pper_XP_007222137.1;Pper_XP_020409262.1;Pper_XP_020409538.1;Pper_XP_020409539.1;Pper_XP_020411238.1
241	Pper_XP_007205464.1;Pper_XP_007205466.1;Pper_XP_007205471.1;Pper_XP_007205476.1;Pper_XP_007205480.1;Pper_XP_007222403.1;Pper_XP_007224176.2
242	Pper_XP_007226139.1;Pper_XP_007226147.2;Pper_XP_007226275.2;Pper_XP_007226728.1;Pper_XP_020412211.1;Pper_XP_020412258.1;Pper_XP_020412480.1;Pper_XP_020412501.1;Pper_XP_020422284.1;Pper_XP_020423990.1
243	Pper_XP_020411081.1
245	Pper_XP_007202538.1;Pper_XP_007208607.1;Pper_XP_007208910.2;Pper_XP_007219229.1;Pper_XP_007220067.1;Pper_XP_007223876.1;Pper_XP_020421252.1
246	Pper_XP_020420640.1;Pper_XP_020420767.1;Pper_XP_020420919.1;Pper_XP_020420921.1;Pper_XP_020421317.1;Pper_XP_020421361.1;Pper_XP_020421363.1;Pper_XP_020423132.1;Pper_XP_020425354.1;Pper_XP_020425804.1
247	Pper_XP_020423426.1;Pper_XP_020424616.1;Pper_XP_020424617.1
248	Pper_XP_007214923.1;Pper_XP_007216222.2;Pper_XP_020414536.1;Pper_XP_020414564.1;Pper_XP_020415822.1
250	Pper_XP_020409502.1;Pper_XP_020409608.1;Pper_XP_020409719.1;Pper_XP_020409724.1;Pper_XP_020410333.1;Pper_XP_020410537.1;Pper_XP_020410695.1;Pper_XP_020410760.1;Pper_XP_020410801.1;Pper_XP_020410994.1;Pper_XP_020411202.1;Pper_XP_020411693.1;Pper_XP_020412019.1;Pper_XP_020412740.1;Pper_XP_020412776.1;Pper_XP_020412845.1;Pper_XP_020412860.1;Pper_XP_020414927.1;Pper_XP_020415438.1;Pper_XP_020415550.1…
251	Pper_XP_020419940.1
252	Pper_XP_007206090.1;Pper_XP_007206096.1;Pper_XP_007206100.1;Pper_XP_007206110.1;Pper_XP_007207826.1;Pper_XP_007208559.2;Pper_XP_020421068.1
253	Pper_XP_007199188.2;Pper_XP_007200677.2;Pper_XP_007200802.2;Pper_XP_007201548.2;Pper_XP_020425380.1
255	Pper_XP_007200228.2;Pper_XP_007220267.1;Pper_XP_020409137.1;Pper_XP_020425338.1
256	Pper_XP_007212391.1;Pper_XP_007212419.2;Pper_XP_007212681.2;Pper_XP_007212705.2;Pper_XP_007212909.1;Pper_XP_007212922.1;Pper_XP_007212998.2;Pper_XP_007213528.1;Pper_XP_007222484.1;Pper_XP_020418265.1;Pper_XP_020418842.1
257	Pper_XP_007199207.1;Pper_XP_007199793.1;Pper_XP_007200117.1;Pper_XP_007200254.1;Pper_XP_007200263.1;Pper_XP_020426261.1;Pper_XP_020426271.1
260	Pper_XP_020410909.1;Pper_XP_020411053.1;Pper_XP_020411059.1;Pper_XP_020412039.1;Pper_XP_020412239.1;Pper_XP_020412811.1;Pper_XP_020412851.1;Pper_XP_020412930.1;Pper_XP_020413439.1;Pper_XP_020415510.1;Pper_XP_020415525.1;Pper_XP_020415558.1;Pper_XP_020415567.1;Pper_XP_020415614.1;Pper_XP_020417274.1;Pper_XP_020417871.1;Pper_XP_020417938.1;Pper_XP_020418030.1;Pper_XP_020418069.1;Pper_XP_020419138.1…
261	Pper_XP_007200670.2;Pper_XP_007201464.1;Pper_XP_007203252.1;Pper_XP_007224604.2;Pper_XP_007225405.1;Pper_XP_020423974.1
262	Pper_XP_007214975.1;Pper_XP_007214977.1;Pper_XP_007214978.1;Pper_XP_007214981.1;Pper_XP_020423369.1
264	Pper_XP_007206374.2;Pper_XP_007206532.1;Pper_XP_007207858.2;Pper_XP_007208048.1;Pper_XP_007208273.1
265	Pper_XP_007213163.1;Pper_XP_007214562.1;Pper_XP_007214672.1;Pper_XP_007219098.1;Pper_XP_007221461.1;Pper_XP_007224072.1;Pper_XP_007224221.1;Pper_XP_007225453.1;Pper_XP_007225454.1;Pper_XP_007226254.1;Pper_XP_007227080.1
266	Pper_XP_007200342.1;Pper_XP_007202644.2;Pper_XP_007215933.1;Pper_XP_007223748.1;Pper_XP_007223906.1;Pper_XP_020419801.1
268	Pper_XP_007206061.1;Pper_XP_007206062.1;Pper_XP_007206064.1;Pper_XP_007206072.1;Pper_XP_007207296.1;Pper_XP_007207891.1;Pper_XP_007218520.1;Pper_XP_007218546.1;Pper_XP_020422204.1
269	Pper_XP_020411599.1;Pper_XP_020411604.1;Pper_XP_020415687.1;Pper_XP_020418373.1;Pper_XP_020418820.1;Pper_XP_020424673.1
270	Pper_XP_007220379.2;Pper_XP_007220844.2;Pper_XP_020414130.1;Pper_XP_020423886.1;Pper_XP_020424687.1
271	Pper_XP_020412884.1;Pper_XP_020418037.1;Pper_XP_020418051.1;Pper_XP_020418872.1;Pper_XP_020421290.1;Pper_XP_020421420.1;Pper_XP_020425459.1
272	Pper_XP_020409874.1;Pper_XP_020411231.1;Pper_XP_020412795.1;Pper_XP_020426539.1
273	Pper_XP_007210367.1;Pper_XP_007214619.1;Pper_XP_007214959.1;Pper_XP_007225259.2;Pper_XP_007225309.1;Pper_XP_007227009.1;Pper_XP_020419150.1
274	Pper_XP_007198980.2;Pper_XP_007213889.1;Pper_XP_007223025.1;Pper_XP_007223028.1;Pper_XP_020417004.1;Pper_XP_020418792.1
276	Pper_XP_007211648.1;Pper_XP_007211649.2;Pper_XP_007221813.1;Pper_XP_007222162.1;Pper_XP_007222322.1;Pper_XP_007222614.1;Pper_XP_007222784.1;Pper_XP_007223280.1;Pper_XP_007225010.2;Pper_XP_007225823.2;Pper_XP_007227268.1;Pper_XP_020410348.1;Pper_XP_020410426.1;Pper_XP_020413392.1;Pper_XP_020413396.1;Pper_XP_020425178.1;Pper_XP_020426280.1
277	Pper_XP_007200603.1;Pper_XP_007209645.1;Pper_XP_007215900.1;Pper_XP_007222954.1;Pper_XP_020419166.1
278	Pper_XP_007205756.1;Pper_XP_007205762.1;Pper_XP_007209512.1;Pper_XP_007215892.1;Pper_XP_007218849.1;Pper_XP_007226005.1
279	Pper_XP_007213494.2;Pper_XP_020417852.1;Pper_XP_020418172.1
280	Pper_XP_020422972.1
283	Pper_XP_007204362.1;Pper_XP_007205365.1;Pper_XP_007205366.1;Pper_XP_007209248.1;Pper_XP_007211444.1;Pper_XP_007218136.1
285	Pper_XP_007227623.2;Pper_XP_020415446.1;Pper_XP_020424557.1
286	Pper_XP_020409516.1;Pper_XP_020411556.1;Pper_XP_020412204.1;Pper_XP_020412828.1;Pper_XP_020412853.1;Pper_XP_020412970.1;Pper_XP_020415361.1;Pper_XP_020415506.1;Pper_XP_020415515.1;Pper_XP_020415617.1;Pper_XP_020417978.1;Pper_XP_020420723.1;Pper_XP_020421251.1;Pper_XP_020421324.1;Pper_XP_020421358.1;Pper_XP_020421376.1;Pper_XP_020424469.1;Pper_XP_020425425.1;Pper_XP_020425735.1;Pper_XP_020425988.1
287	Pper_XP_007205714.1;Pper_XP_007205718.1;Pper_XP_007205726.1;Pper_XP_007205917.2;Pper_XP_007206475.1;Pper_XP_007206734.1;Pper_XP_007218806.1;Pper_XP_020422565.1
288	Pper_XP_007209481.1;Pper_XP_007210156.2;Pper_XP_007210654.2;Pper_XP_020409445.1;Pper_XP_020417992.1;Pper_XP_020418546.1;Pper_XP_020420505.1;Pper_XP_020420507.1;Pper_XP_020426287.1;Pper_XP_020426440.1
289	Pper_XP_007202197.2;Pper_XP_007202390.1;Pper_XP_007203120.2;Pper_XP_007203427.2;Pper_XP_007203473.2;Pper_XP_007204773.2;Pper_XP_020423280.1
290	Pper_XP_007211369.2;Pper_XP_007213903.2;Pper_XP_007214583.2;Pper_XP_020418429.1
291	Pper_XP_007216405.2;Pper_XP_020409148.1;Pper_XP_020410097.1;Pper_XP_020412603.1;Pper_XP_020415269.1;Pper_XP_020415571.1
292	Pper_XP_007205491.1;Pper_XP_007205536.1;Pper_XP_007207933.1;Pper_XP_007209364.1;Pper_XP_007218702.1;Pper_XP_007222643.2
293	Pper_XP_007223083.1
294	Pper_XP_007203257.2;Pper_XP_020423447.1;Pper_XP_020423507.1;Pper_XP_020425362.1;Pper_XP_020426400.1
295	Pper_XP_007207825.2;Pper_XP_020412962.1;Pper_XP_020415531.1;Pper_XP_020418071.1;Pper_XP_020421269.1
296	Pper_XP_007206122.1;Pper_XP_007206123.1;Pper_XP_007218573.1;Pper_XP_007218574.1
297	Pper_XP_007217833.2;Pper_XP_007225783.2;Pper_XP_020410361.1;Pper_XP_020416468.1;Pper_XP_020418620.1
298	Pper_XP_007201294.1;Pper_XP_007202707.1;Pper_XP_007202708.1;Pper_XP_007203289.2;Pper_XP_007219120.1;Pper_XP_007219396.1;Pper_XP_007221090.1;Pper_XP_007225985.1;Pper_XP_020412262.1
299	Pper_XP_020412759.1;Pper_XP_020412896.1;Pper_XP_020414714.1;Pper_XP_020415424.1;Pper_XP_020415594.1;Pper_XP_020418807.1;Pper_XP_020419057.1;Pper_XP_020420316.1;Pper_XP_020424613.1;Pper_XP_020425336.1
302	Pper_XP_007211471.1;Pper_XP_007212979.2;Pper_XP_007213100.2;Pper_XP_007213451.2;Pper_XP_007224226.2;Pper_XP_007225031.2;Pper_XP_020417369.1
303	Pper_XP_007202358.1;Pper_XP_007213151.2;Pper_XP_007213970.2;Pper_XP_020411056.1;Pper_XP_020416902.1;Pper_XP_020417856.1;Pper_XP_020418156.1;Pper_XP_020418541.1
304	Pper_XP_007202898.2;Pper_XP_020411772.1;Pper_XP_020421499.1;Pper_XP_020421551.1;Pper_XP_020422700.1;Pper_XP_020422963.1
305	Pper_XP_007199840.1;Pper_XP_007204346.1;Pper_XP_007205183.1;Pper_XP_007205189.1;Pper_XP_007215369.1;Pper_XP_007223365.1
306	Pper_XP_007206641.1;Pper_XP_007206849.1;Pper_XP_007207707.1;Pper_XP_007207766.1;Pper_XP_007215602.2;Pper_XP_007216116.1;Pper_XP_007218171.1;Pper_XP_007222175.2;Pper_XP_007224100.2;Pper_XP_020409521.1;Pper_XP_020423357.1;Pper_XP_020424825.1
307	Pper_XP_007205158.1;Pper_XP_007206539.2;Pper_XP_007207592.2;Pper_XP_020420985.1
308	Pper_XP_020413915.1
309	Pper_XP_020411476.1;Pper_XP_020414723.1;Pper_XP_020415502.1;Pper_XP_020415560.1;Pper_XP_020416768.1;Pper_XP_020417965.1;Pper_XP_020418404.1;Pper_XP_020418718.1;Pper_XP_020419915.1;Pper_XP_020420965.1;Pper_XP_020421934.1;Pper_XP_020422639.1;Pper_XP_020424648.1;Pper_XP_020424694.1;Pper_XP_020424723.1;Pper_XP_020426429.1
310	Pper_XP_007202984.1;Pper_XP_007215289.2;Pper_XP_007215298.1;Pper_XP_007215333.1;Pper_XP_007216849.1;Pper_XP_007217386.1;Pper_XP_020416193.1;Pper_XP_020416194.1
312	Pper_XP_007218493.1;Pper_XP_007223929.1;Pper_XP_020416875.1;Pper_XP_020418330.1;Pper_XP_020418405.1;Pper_XP_020418837.1;Pper_XP_020421493.1
313	Pper_XP_007211864.1;Pper_XP_007211869.1;Pper_XP_007215816.1;Pper_XP_007215825.1;Pper_XP_007217260.1;Pper_XP_007221496.1
314	Pper_XP_007208859.2;Pper_XP_007208895.1;Pper_XP_007208984.1;Pper_XP_007210956.2;Pper_XP_020419415.1;Pper_XP_020419943.1;Pper_XP_020420069.1;Pper_XP_020420332.1
315	Pper_XP_020418028.1;Pper_XP_020423899.1;Pper_XP_020425165.1;Pper_XP_020425774.1
316	Pper_XP_007213172.2;Pper_XP_007213373.2;Pper_XP_007216898.2;Pper_XP_007217590.2;Pper_XP_020415430.1;Pper_XP_020415431.1;Pper_XP_020415437.1;Pper_XP_020415479.1;Pper_XP_020415480.1;Pper_XP_020415483.1
317	Pper_XP_007223332.1;Pper_XP_007223333.2;Pper_XP_007223370.1;Pper_XP_007223371.1;Pper_XP_007223390.1;Pper_XP_007224583.2;Pper_XP_020411636.1;Pper_XP_020418184.1
318	Pper_XP_007204937.2;Pper_XP_007208096.2;Pper_XP_007208098.1;Pper_XP_007208102.2;Pper_XP_007208174.1;Pper_XP_007225308.1
319	Pper_XP_007199695.2;Pper_XP_007220166.1;Pper_XP_007225391.1;Pper_XP_007225392.1;Pper_XP_007225393.1;Pper_XP_007226660.1
320	Pper_XP_007216967.2;Pper_XP_020411638.1;Pper_XP_020415434.1;Pper_XP_020415621.1;Pper_XP_020417810.1;Pper_XP_020418044.1;Pper_XP_020426570.1
321	Pper_XP_007202173.1;Pper_XP_007205387.1;Pper_XP_007206294.1;Pper_XP_007209255.1;Pper_XP_007218147.1
322	Pper_XP_007202793.1;Pper_XP_007206175.1;Pper_XP_007206176.1;Pper_XP_007210543.1;Pper_XP_007220484.1;Pper_XP_007220485.1
323	Pper_XP_007200549.1;Pper_XP_007202540.1;Pper_XP_007211210.1;Pper_XP_007213176.1;Pper_XP_007223496.1;Pper_XP_020412002.1
324	Pper_XP_020411133.1;Pper_XP_020415260.1;Pper_XP_020422508.1;Pper_XP_020425748.1
325	Pper_XP_007211617.1;Pper_XP_007217980.1;Pper_XP_007221057.1
326	Pper_XP_020411701.1;Pper_XP_020412837.1;Pper_XP_020417933.1;Pper_XP_020424502.1
327	Pper_XP_007203860.2;Pper_XP_020415707.1;Pper_XP_020424120.1;Pper_XP_020424121.1;Pper_XP_020424269.1;Pper_XP_020424489.1;Pper_XP_020424494.1;Pper_XP_020424496.1;Pper_XP_020424501.1;Pper_XP_020424817.1
329	Pper_XP_020415493.1;Pper_XP_020424576.1
330	Pper_XP_020415578.1;Pper_XP_020420224.1;Pper_XP_020420330.1
331	Pper_XP_007200442.1;Pper_XP_007212008.1;Pper_XP_007218295.1;Pper_XP_007226119.1;Pper_XP_007226125.1
332	Pper_XP_020410668.1;Pper_XP_020411045.1;Pper_XP_020413545.1;Pper_XP_020414858.1;Pper_XP_020414871.1;Pper_XP_020417332.1;Pper_XP_020424547.1
333	Pper_XP_020410450.1;Pper_XP_020415466.1;Pper_XP_020415467.1;Pper_XP_020418354.1;Pper_XP_020424460.1;Pper_XP_020424483.1;Pper_XP_020426213.1
334	Pper_XP_007203174.2;Pper_XP_007204144.1;Pper_XP_007206300.2;Pper_XP_007207483.1;Pper_XP_007208564.1
336	Pper_XP_020424579.1;Pper_XP_020425085.1
337	Pper_XP_007208973.1;Pper_XP_007220923.1;Pper_XP_020412977.1;Pper_XP_020426424.1;Pper_XP_020426502.1
340	Pper_XP_007213531.1;Pper_XP_007214743.1;Pper_XP_007214785.2;Pper_XP_020412991.1;Pper_XP_020417918.1;Pper_XP_020422460.1
341	Pper_XP_007208798.2
344	Pper_XP_007200368.1;Pper_XP_007223756.1;Pper_XP_007223790.1;Pper_XP_020410462.1;Pper_XP_020411537.1;Pper_XP_020419981.1
345	Pper_XP_007212032.1;Pper_XP_007212036.1;Pper_XP_007212037.1;Pper_XP_007212038.1;Pper_XP_007215943.1
346	Pper_XP_007202267.1;Pper_XP_007202307.1;Pper_XP_007202332.2;Pper_XP_007206295.1;Pper_XP_020416767.1;Pper_XP_020423320.1
347	Pper_XP_007207546.1;Pper_XP_007208011.1;Pper_XP_007208016.1;Pper_XP_007208294.1;Pper_XP_020422351.1
348	Pper_XP_020409900.1
349	Pper_XP_007203982.1;Pper_XP_020413486.1;Pper_XP_020420971.1;Pper_XP_020421078.1;Pper_XP_020421080.1;Pper_XP_020422380.1;Pper_XP_020422604.1
351	Pper_XP_007206406.1;Pper_XP_007208839.1;Pper_XP_007210202.1;Pper_XP_007211815.1;Pper_XP_007224314.2;Pper_XP_007226584.1;Pper_XP_007226614.1;Pper_XP_020419107.1
352	Pper_XP_020422226.1
354	Pper_XP_007199045.2;Pper_XP_007199132.1;Pper_XP_020421234.1
355	Pper_XP_007201077.1;Pper_XP_007226426.2
356	Pper_XP_007219817.2;Pper_XP_020410357.1;Pper_XP_020411889.1;Pper_XP_020420731.1;Pper_XP_020422447.1
357	Pper_XP_020409220.1;Pper_XP_020419023.1;Pper_XP_020419872.1;Pper_XP_020422299.1
358	Pper_XP_007208656.1;Pper_XP_007211842.1;Pper_XP_007212357.1;Pper_XP_007213194.1;Pper_XP_007214404.1;Pper_XP_007221131.1
359	Pper_XP_007210118.1;Pper_XP_020418949.1;Pper_XP_020418950.1;Pper_XP_020419034.1;Pper_XP_020419037.1;Pper_XP_020419108.1;Pper_XP_020420452.1
360	Pper_XP_007206534.2;Pper_XP_007227601.2;Pper_XP_020412259.1;Pper_XP_020417229.1;Pper_XP_020420641.1
361	Pper_XP_020416725.1;Pper_XP_020421504.1;Pper_XP_020421663.1;Pper_XP_020421666.1
362	Pper_XP_007199972.2;Pper_XP_007201094.2;Pper_XP_007201592.1;Pper_XP_007224371.1;Pper_XP_007224609.1
363	Pper_XP_020409901.1;Pper_XP_020412249.1
365	Pper_XP_007214491.1;Pper_XP_007215723.1;Pper_XP_007216816.1;Pper_XP_007216862.1;Pper_XP_007217562.1
366	Pper_XP_007215228.1;Pper_XP_007215229.1;Pper_XP_007215231.1;Pper_XP_007216614.1;Pper_XP_007216872.2;Pper_XP_020416530.1;Pper_XP_020416531.1;Pper_XP_020416532.1
367	Pper_XP_007203275.1;Pper_XP_007203423.2;Pper_XP_007203667.2;Pper_XP_007204342.1;Pper_XP_007204351.1;Pper_XP_020423258.1;Pper_XP_020424304.1
368	Pper_XP_007199766.1;Pper_XP_007202163.2;Pper_XP_007204593.1;Pper_XP_007218866.1;Pper_XP_007218875.1
369	Pper_XP_007203021.2;Pper_XP_007203414.2;Pper_XP_007210035.1;Pper_XP_007210626.1;Pper_XP_007210763.2;Pper_XP_007210855.1
370	Pper_XP_007219057.1;Pper_XP_007219521.1;Pper_XP_007219758.1;Pper_XP_007220956.1;Pper_XP_020413999.1;Pper_XP_020414016.1
371	Pper_XP_020410272.1
373	Pper_XP_007205822.1;Pper_XP_007205890.1;Pper_XP_007211887.1;Pper_XP_007226923.1;Pper_XP_020425156.1
374	Pper_XP_007210881.1;Pper_XP_007220207.1;Pper_XP_007220534.1;Pper_XP_007222021.1;Pper_XP_020419975.1
375	Pper_XP_007204886.2;Pper_XP_007205109.1;Pper_XP_020410938.1;Pper_XP_020420821.1;Pper_XP_020424674.1;Pper_XP_020424705.1
376	Pper_XP_020421289.1
377	Pper_XP_020417436.1
378	Pper_XP_007199140.1;Pper_XP_007209489.1;Pper_XP_007217280.1;Pper_XP_020415703.1;Pper_XP_020419928.1
379	Pper_XP_007224127.1;Pper_XP_007224255.1;Pper_XP_007224909.1;Pper_XP_020423680.1
380	Pper_XP_007201599.1;Pper_XP_007206620.2;Pper_XP_007214073.2;Pper_XP_007216290.2;Pper_XP_007217587.1;Pper_XP_020414421.1;Pper_XP_020416176.1;Pper_XP_020420756.1;Pper_XP_020422566.1
381	Pper_XP_007218473.1;Pper_XP_007219480.1;Pper_XP_007219700.1;Pper_XP_007220125.1;Pper_XP_007220948.1
382	Pper_XP_007208773.1;Pper_XP_007210088.2;Pper_XP_007219620.1;Pper_XP_007221237.1;Pper_XP_020413344.1
383	Pper_XP_007199392.1;Pper_XP_007199394.1;Pper_XP_007221015.2;Pper_XP_020409268.1;Pper_XP_020409402.1
384	Pper_XP_007200520.1;Pper_XP_007209738.1;Pper_XP_007212203.1;Pper_XP_020416808.1;Pper_XP_020423525.1
385	Pper_XP_020424487.1
386	Pper_XP_020410519.1;Pper_XP_020412726.1;Pper_XP_020420315.1;Pper_XP_020420669.1;Pper_XP_020425190.1
388	Pper_XP_007213969.2;Pper_XP_007214081.2
389	Pper_XP_007201061.1;Pper_XP_007202162.1;Pper_XP_007215575.1;Pper_XP_020423784.1
390	Pper_XP_007223642.1;Pper_XP_007223673.1;Pper_XP_007223674.1;Pper_XP_007223676.1;Pper_XP_007225967.1;Pper_XP_007225991.1;Pper_XP_007226732.1
391	Pper_XP_007208900.2;Pper_XP_007217364.2;Pper_XP_007223451.1;Pper_XP_007223575.1;Pper_XP_020423228.1
392	Pper_XP_007201364.2;Pper_XP_007205981.1;Pper_XP_007215054.1;Pper_XP_007221509.1;Pper_XP_007223549.1;Pper_XP_007224194.2;Pper_XP_020423088.1
393	Pper_XP_007209745.1;Pper_XP_007218576.1;Pper_XP_020412966.1;Pper_XP_020413583.1;Pper_XP_020420245.1;Pper_XP_020420248.1
394	Pper_XP_007215373.1;Pper_XP_007222282.1;Pper_XP_020414459.1;Pper_XP_020414460.1;Pper_XP_020419112.1
395	Pper_XP_007208815.1;Pper_XP_007208826.1;Pper_XP_007209622.1;Pper_XP_007209659.2;Pper_XP_007209849.1;Pper_XP_007216114.1
396	Pper_XP_007205591.2;Pper_XP_007225602.1;Pper_XP_007226015.1
397	Pper_XP_007209106.2;Pper_XP_007209906.1;Pper_XP_007210040.1;Pper_XP_007210629.1;Pper_XP_007211263.2;Pper_XP_020419412.1
398	Pper_XP_007214385.2;Pper_XP_020417909.1;Pper_XP_020417910.1;Pper_XP_020417911.1;Pper_XP_020417912.1;Pper_XP_020417914.1;Pper_XP_020418039.1
399	Pper_XP_007210247.2;Pper_XP_007210779.2;Pper_XP_007219696.2;Pper_XP_007220224.2;Pper_XP_007221063.2;Pper_XP_020413145.1
400	Pper_XP_007210946.1;Pper_XP_007216088.2;Pper_XP_007216317.2;Pper_XP_007217338.1;Pper_XP_007217367.2;Pper_XP_007217499.1;Pper_XP_020414820.1;Pper_XP_020414824.1;Pper_XP_020414869.1;Pper_XP_020416081.1;Pper_XP_020416108.1
401	Pper_XP_007216976.2;Pper_XP_020414848.1;Pper_XP_020414851.1;Pper_XP_020414852.1;Pper_XP_020418165.1;Pper_XP_020425844.1;Pper_XP_020425845.1
402	Pper_XP_020416082.1;Pper_XP_020418002.1
403	Pper_XP_007220574.1;Pper_XP_020415324.1;Pper_XP_020418283.1;Pper_XP_020420986.1
404	Pper_XP_007198986.1;Pper_XP_007213109.1;Pper_XP_007222588.2;Pper_XP_007222611.1;Pper_XP_007224395.1;Pper_XP_007226332.1
405	Pper_XP_007200744.2;Pper_XP_007201244.2;Pper_XP_007201312.1;Pper_XP_007201313.1;Pper_XP_020409258.1;Pper_XP_020426392.1
406	Pper_XP_007206627.1;Pper_XP_007207997.1;Pper_XP_007208207.1;Pper_XP_007211325.1;Pper_XP_020409518.1;Pper_XP_020420755.1;Pper_XP_020421821.1;Pper_XP_020422106.1
407	Pper_XP_020412075.1;Pper_XP_020412808.1;Pper_XP_020417922.1;Pper_XP_020421244.1;Pper_XP_020426559.1
408	Pper_XP_020415442.1
410	Pper_XP_007199363.2;Pper_XP_007200758.2;Pper_XP_007216133.2;Pper_XP_007217023.1;Pper_XP_020416348.1
411	Pper_XP_007220109.2;Pper_XP_007220661.1;Pper_XP_007220716.2;Pper_XP_007222925.2
412	Pper_XP_007224835.1;Pper_XP_020414017.1
413	Pper_XP_020420908.1;Pper_XP_020421337.1;Pper_XP_020425574.1
414	Pper_XP_007202205.2;Pper_XP_007207171.1;Pper_XP_007208581.1;Pper_XP_020413672.1;Pper_XP_020414246.1;Pper_XP_020420720.1
415	Pper_XP_007208850.1;Pper_XP_007208903.2;Pper_XP_007208990.1;Pper_XP_007209243.1;Pper_XP_007209270.1;Pper_XP_007210150.1;Pper_XP_007211321.2;Pper_XP_020419078.1;Pper_XP_020420350.1;Pper_XP_020420351.1
416	Pper_XP_007205108.1;Pper_XP_007207435.1;Pper_XP_007209958.1;Pper_XP_007219058.1;Pper_XP_020422383.1
417	Pper_XP_007209695.1;Pper_XP_007216937.1;Pper_XP_007219115.1;Pper_XP_007219783.2;Pper_XP_007226197.1
418	Pper_XP_007224986.2;Pper_XP_007227147.2;Pper_XP_020410897.1;Pper_XP_020415256.1
419	Pper_XP_007216285.1;Pper_XP_007216366.1;Pper_XP_007216885.1;Pper_XP_020415928.1
420	Pper_XP_007199319.1;Pper_XP_007200606.1;Pper_XP_007200614.1;Pper_XP_007201373.1;Pper_XP_007201623.1;Pper_XP_007222213.2;Pper_XP_020425443.1;Pper_XP_020425446.1
421	Pper_XP_007207189.1;Pper_XP_007207648.1;Pper_XP_007208223.1;Pper_XP_020418903.1;Pper_XP_020420894.1;Pper_XP_020421825.1
423	Pper_XP_007221845.2;Pper_XP_007223009.1;Pper_XP_007223054.2;Pper_XP_007224325.2;Pper_XP_007224356.1;Pper_XP_007224644.2;Pper_XP_007225083.1;Pper_XP_007227131.2;Pper_XP_007227294.2
424	Pper_XP_007199085.1;Pper_XP_007199177.1;Pper_XP_007199358.1;Pper_XP_007200241.1;Pper_XP_007201257.1;Pper_XP_007201274.1;Pper_XP_007201811.1;Pper_XP_020425330.1
425	Pper_XP_007206202.2;Pper_XP_007224417.2;Pper_XP_007224431.2;Pper_XP_007224457.2;Pper_XP_007226454.2;Pper_XP_007226496.2;Pper_XP_020425870.1
426	Pper_XP_020409497.1;Pper_XP_020421353.1;Pper_XP_020424470.1;Pper_XP_020426577.1
427	Pper_XP_020412891.1
428	Pper_XP_020409437.1;Pper_XP_020412017.1;Pper_XP_020412241.1;Pper_XP_020412810.1;Pper_XP_020414636.1;Pper_XP_020417007.1;Pper_XP_020419065.1;Pper_XP_020426631.1
429	Pper_XP_007203073.2;Pper_XP_007203677.2;Pper_XP_007207880.2
430	Pper_XP_007204930.2;Pper_XP_007224462.2;Pper_XP_020410016.1;Pper_XP_020411555.1
431	Pper_XP_007205574.1;Pper_XP_007205596.1;Pper_XP_007205608.1;Pper_XP_020422388.1;Pper_XP_020422389.1
432	Pper_XP_007201080.1;Pper_XP_007213803.1;Pper_XP_007218159.1;Pper_XP_020426067.1
433	Pper_XP_007199077.1;Pper_XP_007210708.2;Pper_XP_007216864.2;Pper_XP_007224900.1;Pper_XP_007226255.1;Pper_XP_007226577.1;Pper_XP_020411263.1;Pper_XP_020419400.1
434	Pper_XP_007198983.1;Pper_XP_007199104.1;Pper_XP_007223771.1;Pper_XP_007224270.1
435	Pper_XP_007204471.2;Pper_XP_020412937.1;Pper_XP_020412938.1;Pper_XP_020413523.1;Pper_XP_020413589.1;Pper_XP_020413890.1
436	Pper_XP_007202094.2;Pper_XP_020423452.1;Pper_XP_020423523.1;Pper_XP_020424623.1;Pper_XP_020424624.1;Pper_XP_020424696.1
437	Pper_XP_007201909.2;Pper_XP_007205502.1;Pper_XP_007221488.1;Pper_XP_007222498.1;Pper_XP_007222631.1
438	Pper_XP_007207095.1;Pper_XP_007227240.1;Pper_XP_020422858.1
440	Pper_XP_007221290.2;Pper_XP_007221294.2;Pper_XP_020409761.1;Pper_XP_020409770.1;Pper_XP_020409855.1;Pper_XP_020410408.1;Pper_XP_020411172.1;Pper_XP_020414742.1
441	Pper_XP_007211483.2;Pper_XP_007211490.2;Pper_XP_007211596.1;Pper_XP_007212712.2
442	Pper_XP_007207399.1;Pper_XP_007215168.1;Pper_XP_020419580.1
443	Pper_XP_007202056.1;Pper_XP_007203139.2;Pper_XP_007221148.1;Pper_XP_007222101.1;Pper_XP_007226802.1
445	Pper_XP_007199153.2;Pper_XP_007199650.1;Pper_XP_007200831.1;Pper_XP_020415546.1;Pper_XP_020418241.1;Pper_XP_020425215.1;Pper_XP_020425258.1
447	Pper_XP_007203980.2;Pper_XP_020411089.1;Pper_XP_020422959.1;Pper_XP_020425607.1
448	Pper_XP_007212363.1;Pper_XP_007212798.2;Pper_XP_007215607.1;Pper_XP_007217784.2;Pper_XP_020417623.1
449	Pper_XP_007210185.1;Pper_XP_007223157.1;Pper_XP_007225745.1
450	Pper_XP_007212730.2;Pper_XP_020417793.1;Pper_XP_020418806.1
451	Pper_XP_007199139.1;Pper_XP_007199264.1;Pper_XP_007200121.1;Pper_XP_007200250.2;Pper_XP_007201003.1;Pper_XP_007222938.1
452	Pper_XP_007214844.1;Pper_XP_007216354.2;Pper_XP_007216531.1;Pper_XP_007216603.1;Pper_XP_007217413.2;Pper_XP_007217490.1;Pper_XP_007217866.2;Pper_XP_020415209.1;Pper_XP_020415210.1
453	Pper_XP_007199825.2;Pper_XP_007206419.2;Pper_XP_007213045.2;Pper_XP_020417244.1;Pper_XP_020418863.1
454	Pper_XP_007205014.1;Pper_XP_007206576.1;Pper_XP_007208015.1;Pper_XP_007220553.1;Pper_XP_020413921.1
455	Pper_XP_007221602.1
456	Pper_XP_007206450.2;Pper_XP_007207176.2;Pper_XP_007207620.1;Pper_XP_007208662.2;Pper_XP_007212710.2
457	Pper_XP_007216223.1;Pper_XP_007216350.1;Pper_XP_007216530.1;Pper_XP_020420992.1;Pper_XP_020420994.1;Pper_XP_020422250.1
458	Pper_XP_007209769.1;Pper_XP_007212246.1;Pper_XP_007217185.1;Pper_XP_020418244.1
459	Pper_XP_007200986.1;Pper_XP_007205126.1;Pper_XP_007217944.1;Pper_XP_007222959.1
460	Pper_XP_007201988.1;Pper_XP_007204858.1;Pper_XP_020423481.1
461	Pper_XP_007221831.1;Pper_XP_007222393.1;Pper_XP_007224682.1;Pper_XP_007225707.1;Pper_XP_007227113.1;Pper_XP_020410449.1;Pper_XP_020422596.1
462	Pper_XP_007223804.1;Pper_XP_007224519.1;Pper_XP_007224749.2;Pper_XP_007226067.2
463	Pper_XP_020413684.1
464	Pper_XP_007202118.1;Pper_XP_007207334.1;Pper_XP_007223014.1;Pper_XP_020414849.1
465	Pper_XP_007218346.1;Pper_XP_007221091.2;Pper_XP_020412081.1
466	Pper_XP_020418242.1;Pper_XP_020419135.1;Pper_XP_020419156.1;Pper_XP_020421379.1
468	Pper_XP_007210695.1;Pper_XP_007225875.1;Pper_XP_020409571.1;Pper_XP_020414809.1;Pper_XP_020414813.1
469	Pper_XP_020419690.1
470	Pper_XP_007204240.1;Pper_XP_020412974.1;Pper_XP_020422922.1;Pper_XP_020425024.1
471	Pper_XP_007211549.2;Pper_XP_007211554.2;Pper_XP_007211778.2;Pper_XP_007212927.2;Pper_XP_007214048.2;Pper_XP_007214394.2;Pper_XP_007214414.2;Pper_XP_020418497.1
472	Pper_XP_007215990.2;Pper_XP_007220919.2;Pper_XP_020413072.1;Pper_XP_020414561.1;Pper_XP_020416118.1;Pper_XP_020416156.1
473	Pper_XP_020420683.1;Pper_XP_020422201.1;Pper_XP_020422202.1;Pper_XP_020422979.1;Pper_XP_020423026.1
474	Pper_XP_007199745.1;Pper_XP_007199746.1;Pper_XP_007199771.1;Pper_XP_007199978.1;Pper_XP_007200275.1;Pper_XP_007201720.2
475	Pper_XP_007201064.1;Pper_XP_007218120.1;Pper_XP_007218190.1;Pper_XP_007220164.2
476	Pper_XP_007207128.1;Pper_XP_007208309.1;Pper_XP_007213938.1;Pper_XP_007214497.2
479	Pper_XP_007213872.1;Pper_XP_020417137.1
480	Pper_XP_007201230.1;Pper_XP_007206049.1;Pper_XP_007206768.1;Pper_XP_020424352.1
481	Pper_XP_007224051.2;Pper_XP_020415007.1
482	Pper_XP_020414836.1;Pper_XP_020415659.1
483	Pper_XP_020425184.1;Pper_XP_020425324.1;Pper_XP_020425390.1
484	Pper_XP_020415704.1
485	Pper_XP_020418757.1
486	Pper_XP_007203249.2;Pper_XP_007203808.1;Pper_XP_007203919.2;Pper_XP_020423482.1;Pper_XP_020424559.1;Pper_XP_020424560.1;Pper_XP_020425012.1
488	Pper_XP_007205689.1;Pper_XP_007207344.1;Pper_XP_007218772.1
489	Pper_XP_007206745.2
491	Pper_XP_007206786.1;Pper_XP_007207992.2;Pper_XP_007217687.1;Pper_XP_020416526.1;Pper_XP_020418597.1
492	Pper_XP_007200440.2;Pper_XP_007221833.2;Pper_XP_007222764.2
493	Pper_XP_007202994.2;Pper_XP_007203042.1;Pper_XP_007203722.1;Pper_XP_007204134.1;Pper_XP_007204846.1;Pper_XP_007215252.2
494	Pper_XP_020412762.1
496	Pper_XP_007202275.1;Pper_XP_007205603.1;Pper_XP_007209386.1;Pper_XP_007223170.1
497	Pper_XP_007225697.1;Pper_XP_020411027.1;Pper_XP_020416349.1;Pper_XP_020420048.1
498	Pper_XP_007214005.2;Pper_XP_007214250.2;Pper_XP_020416898.1;Pper_XP_020417886.1
499	Pper_XP_020415815.1;Pper_XP_020415961.1;Pper_XP_020426284.1
500	Pper_XP_020413873.1
501	Pper_XP_020422255.1
503	Pper_XP_020415074.1;Pper_XP_020415076.1
504	Pper_XP_007204837.1;Pper_XP_007218983.1;Pper_XP_007222815.1;Pper_XP_007223150.1
505	Pper_XP_007205199.1;Pper_XP_007207457.1;Pper_XP_007218005.1;Pper_XP_007222129.1
506	Pper_XP_007201719.1;Pper_XP_007211552.2;Pper_XP_007222917.1;Pper_XP_007226952.1;Pper_XP_020414220.1
507	Pper_XP_007210025.1;Pper_XP_007210725.1;Pper_XP_020420008.1
508	Pper_XP_007203418.2;Pper_XP_020424123.1
512	Pper_XP_007220229.1;Pper_XP_007220613.2;Pper_XP_020412594.1;Pper_XP_020414189.1
513	Pper_XP_007208886.1;Pper_XP_007218588.1;Pper_XP_020412403.1
514	Pper_XP_007205243.1;Pper_XP_020409865.1;Pper_XP_020414938.1;Pper_XP_020422422.1
515	Pper_XP_007205156.1;Pper_XP_007208586.2;Pper_XP_007222833.1;Pper_XP_020420608.1
516	Pper_XP_007215486.1;Pper_XP_007223382.1;Pper_XP_020411697.1;Pper_XP_020425101.1
517	Pper_XP_007211777.1;Pper_XP_007212447.2;Pper_XP_007212709.2;Pper_XP_007212986.2;Pper_XP_007215031.2
518	Pper_XP_007200295.1;Pper_XP_007213900.1;Pper_XP_007215641.1;Pper_XP_007221787.1
520	Pper_XP_007199658.1;Pper_XP_007204202.1;Pper_XP_020410762.1;Pper_XP_020425857.1
522	Pper_XP_007212744.1;Pper_XP_020417161.1
523	Pper_XP_007224136.2;Pper_XP_007224316.1;Pper_XP_007226568.1;Pper_XP_020410124.1
524	Pper_XP_007212908.2;Pper_XP_007212916.2;Pper_XP_007212934.2;Pper_XP_007214139.2
525	Pper_XP_007224629.1;Pper_XP_007225256.1;Pper_XP_007227238.2;Pper_XP_007227378.1
528	Pper_XP_007200387.1;Pper_XP_007202676.1;Pper_XP_007227535.1;Pper_XP_020410154.1
529	Pper_XP_007205066.1;Pper_XP_007205075.1;Pper_XP_007207393.1
530	Pper_XP_007209377.1;Pper_XP_020413350.1;Pper_XP_020419070.1;Pper_XP_020419561.1;Pper_XP_020420340.1
531	Pper_XP_020409207.1;Pper_XP_020425665.1;Pper_XP_020425893.1;Pper_XP_020426249.1
532	Pper_XP_007209339.1;Pper_XP_007209341.1;Pper_XP_007222407.1;Pper_XP_007222576.1;Pper_XP_007224965.2
534	Pper_XP_007202751.1;Pper_XP_007204757.1;Pper_XP_007217879.1;Pper_XP_007223916.1;Pper_XP_020410081.1
535	Pper_XP_007205187.1;Pper_XP_007205188.2;Pper_XP_007206535.1;Pper_XP_007207194.1;Pper_XP_007208487.1;Pper_XP_020420915.1
536	Pper_XP_007200297.1;Pper_XP_007201157.1;Pper_XP_007201699.1;Pper_XP_020426025.1
537	Pper_XP_007200191.1;Pper_XP_007205000.1;Pper_XP_007220649.1;Pper_XP_020426263.1
538	Pper_XP_007220184.2;Pper_XP_007220733.2;Pper_XP_020410705.1;Pper_XP_020412058.1;Pper_XP_020413013.1;Pper_XP_020413014.1;Pper_XP_020413527.1
539	Pper_XP_007213177.2;Pper_XP_007213476.1;Pper_XP_007216726.1;Pper_XP_020409526.1;Pper_XP_020416722.1;Pper_XP_020417094.1
542	Pper_XP_007215682.1;Pper_XP_007215684.1;Pper_XP_007215689.1;Pper_XP_007216016.2;Pper_XP_007223016.1;Pper_XP_020415774.1
543	Pper_XP_020412389.1;Pper_XP_020412390.1
544	Pper_XP_007204570.1;Pper_XP_007217303.2;Pper_XP_020414718.1
545	Pper_XP_007219737.2;Pper_XP_007221064.2;Pper_XP_020420482.1
546	Pper_XP_007199170.2;Pper_XP_007200273.1;Pper_XP_020422764.1;Pper_XP_020425837.1
547	Pper_XP_007205112.1;Pper_XP_007206366.1;Pper_XP_007208215.1
548	Pper_XP_007222030.1;Pper_XP_007222031.1;Pper_XP_020419528.1;Pper_XP_020419529.1;Pper_XP_020419531.1
549	Pper_XP_007209664.1;Pper_XP_007215077.1;Pper_XP_007216470.1;Pper_XP_007217177.1
550	Pper_XP_007211430.2;Pper_XP_007211602.1;Pper_XP_020416894.1;Pper_XP_020421647.1
551	Pper_XP_020421440.1;Pper_XP_020422114.1;Pper_XP_020422115.1
552	Pper_XP_007205175.1;Pper_XP_007205342.1;Pper_XP_007205385.1;Pper_XP_007217995.1
553	Pper_XP_007224626.1;Pper_XP_007225862.1;Pper_XP_007225864.1;Pper_XP_007226151.1;Pper_XP_020410446.1
554	Pper_XP_007221281.1;Pper_XP_007221288.1;Pper_XP_007221319.1
556	Pper_XP_007203664.2;Pper_XP_007204490.2;Pper_XP_020424824.1
557	Pper_XP_020416309.1;Pper_XP_020422461.1
558	Pper_XP_007212929.1;Pper_XP_007221601.2;Pper_XP_020418430.1;Pper_XP_020418431.1
561	Pper_XP_007200564.1;Pper_XP_007205947.1;Pper_XP_007225893.1;Pper_XP_007225894.1
562	Pper_XP_007211535.1
563	Pper_XP_007202032.2;Pper_XP_007202033.1;Pper_XP_007204333.1;Pper_XP_007204477.2;Pper_XP_007224138.1
564	Pper_XP_007210396.2;Pper_XP_007210906.1;Pper_XP_007213701.1;Pper_XP_020417592.1
565	Pper_XP_020410962.1;Pper_XP_020414583.1
566	Pper_XP_007206059.1;Pper_XP_007206515.1;Pper_XP_007207558.1;Pper_XP_007208603.1;Pper_XP_007208636.2;Pper_XP_020422177.1
567	Pper_XP_007199791.1;Pper_XP_007203635.1;Pper_XP_007208676.1;Pper_XP_007217923.1;Pper_XP_020410245.1
568	Pper_XP_007200994.1;Pper_XP_007222121.1;Pper_XP_007226898.2;Pper_XP_020422449.1;Pper_XP_020425976.1;Pper_XP_020425977.1
569	Pper_XP_007201335.2;Pper_XP_007205392.2;Pper_XP_007206865.1
570	Pper_XP_007205548.1;Pper_XP_007205686.2;Pper_XP_007222677.1
571	Pper_XP_007205111.1;Pper_XP_007222335.1;Pper_XP_007224466.2;Pper_XP_020413765.1
572	Pper_XP_020409149.1;Pper_XP_020409231.1;Pper_XP_020409472.1;Pper_XP_020411016.1
573	Pper_XP_007210226.2
574	Pper_XP_007222405.1;Pper_XP_007222406.1;Pper_XP_007222412.1
575	Pper_XP_007208189.2;Pper_XP_007222145.2;Pper_XP_007225625.1
576	Pper_XP_007211873.1;Pper_XP_007211874.1;Pper_XP_007222185.2;Pper_XP_007227176.2
577	Pper_XP_007209293.1;Pper_XP_007215605.1;Pper_XP_007222176.1;Pper_XP_007222384.1
578	Pper_XP_007202099.1;Pper_XP_007214008.2;Pper_XP_007221244.2;Pper_XP_020412127.1;Pper_XP_020412859.1;Pper_XP_020413316.1
579	Pper_XP_007215239.2;Pper_XP_007215296.1;Pper_XP_007217212.2;Pper_XP_007217213.1;Pper_XP_007217771.2
582	Pper_XP_007221707.2;Pper_XP_007224947.1;Pper_XP_007226214.1;Pper_XP_007227201.2;Pper_XP_020410702.1;Pper_XP_020421478.1
583	Pper_XP_007210391.1;Pper_XP_007210392.1;Pper_XP_020418922.1;Pper_XP_020420416.1
587	Pper_XP_007212250.1;Pper_XP_007213988.1;Pper_XP_007215170.1;Pper_XP_007216425.2
588	Pper_XP_007217731.1;Pper_XP_020409147.1
589	Pper_XP_007206438.1;Pper_XP_007220253.2;Pper_XP_007220600.2;Pper_XP_007220985.2
590	Pper_XP_007215598.1;Pper_XP_020417543.1;Pper_XP_020417777.1
591	Pper_XP_020411527.1;Pper_XP_020416105.1;Pper_XP_020418958.1;Pper_XP_020420145.1;Pper_XP_020420202.1
592	Pper_XP_007222368.1;Pper_XP_007222890.1;Pper_XP_007224200.2;Pper_XP_007226303.1;Pper_XP_007226377.1;Pper_XP_020409212.1;Pper_XP_020410217.1;Pper_XP_020410322.1;Pper_XP_020411004.1;Pper_XP_020417537.1
594	Pper_XP_020415494.1;Pper_XP_020421402.1;Pper_XP_020421448.1;Pper_XP_020426572.1
595	Pper_XP_020424517.1
596	Pper_XP_007210523.1;Pper_XP_007214718.1;Pper_XP_007217558.1;Pper_XP_007222474.1
597	Pper_XP_007221864.2;Pper_XP_007223019.2;Pper_XP_020410858.1;Pper_XP_020419897.1
598	Pper_XP_007200344.2;Pper_XP_007201818.2;Pper_XP_007213021.2;Pper_XP_020420952.1
599	Pper_XP_007203625.1;Pper_XP_007208460.1;Pper_XP_007219015.1;Pper_XP_007220072.1
600	Pper_XP_007211376.1;Pper_XP_020418210.1;Pper_XP_020419837.1;Pper_XP_020425530.1
601	Pper_XP_007198831.1;Pper_XP_007211408.1;Pper_XP_007218125.1
602	Pper_XP_007215862.1;Pper_XP_007215864.1;Pper_XP_007215865.1;Pper_XP_007215871.1;Pper_XP_007227677.2;Pper_XP_020416931.1
603	Pper_XP_020423252.1
604	Pper_XP_007199020.1;Pper_XP_007199179.2;Pper_XP_007199342.2;Pper_XP_007199458.1;Pper_XP_007199990.1;Pper_XP_007200220.2;Pper_XP_007200709.2;Pper_XP_007201508.2;Pper_XP_007201515.2;Pper_XP_007204056.1;Pper_XP_020409153.1;Pper_XP_020409481.1;Pper_XP_020409482.1;Pper_XP_020409483.1;Pper_XP_020425358.1;Pper_XP_020425370.1;Pper_XP_020425371.1;Pper_XP_020425372.1
605	Pper_XP_007212931.2;Pper_XP_007212980.2;Pper_XP_020417825.1;Pper_XP_020417841.1;Pper_XP_020417844.1;Pper_XP_020420291.1
606	Pper_XP_007208238.2;Pper_XP_020409550.1;Pper_XP_020420959.1;Pper_XP_020421004.1;Pper_XP_020421005.1;Pper_XP_020422006.1
607	Pper_XP_007208887.1;Pper_XP_007208914.1;Pper_XP_007208953.1;Pper_XP_007210650.1;Pper_XP_007211046.1;Pper_XP_020419027.1
608	Pper_XP_007204603.1;Pper_XP_007220549.1;Pper_XP_020411903.1
609	Pper_XP_007220914.2;Pper_XP_020421171.1;Pper_XP_020423753.1
610	Pper_XP_007206494.1;Pper_XP_007206611.1;Pper_XP_007207106.1;Pper_XP_007207595.1;Pper_XP_007207659.1;Pper_XP_007208619.1
611	Pper_XP_020426532.1
612	Pper_XP_020419542.1;Pper_XP_020419544.1
614	Pper_XP_007204732.1;Pper_XP_007205831.1;Pper_XP_007218404.1;Pper_XP_020414252.1
615	Pper_XP_007225044.1;Pper_XP_020412132.1
616	Pper_XP_007221686.1;Pper_XP_007224196.2;Pper_XP_007224634.1;Pper_XP_020410643.1;Pper_XP_020410644.1;Pper_XP_020417931.1;Pper_XP_020425680.1
617	Pper_XP_007212735.2;Pper_XP_007214180.2;Pper_XP_007214284.2;Pper_XP_020418650.1;Pper_XP_020418657.1;Pper_XP_020418660.1
618	Pper_XP_020423958.1;Pper_XP_020423959.1;Pper_XP_020423961.1
619	Pper_XP_007207170.1;Pper_XP_007207618.1;Pper_XP_020413023.1;Pper_XP_020420954.1;Pper_XP_020422423.1;Pper_XP_020423032.1
620	Pper_XP_007218014.1;Pper_XP_007219141.1;Pper_XP_007220458.1;Pper_XP_007220460.1;Pper_XP_007220461.1;Pper_XP_007220462.1
622	Pper_XP_007219073.2;Pper_XP_007219190.2;Pper_XP_020411964.1;Pper_XP_020412248.1;Pper_XP_020412260.1;Pper_XP_020413918.1;Pper_XP_020413919.1
623	Pper_XP_007218863.1;Pper_XP_007220536.1;Pper_XP_007220541.2;Pper_XP_020412045.1
624	Pper_XP_007201290.2;Pper_XP_007202270.1;Pper_XP_007221524.2
625	Pper_XP_007221968.1;Pper_XP_007224652.1;Pper_XP_007225130.1;Pper_XP_007225136.1;Pper_XP_007225686.2
626	Pper_XP_007215366.1;Pper_XP_007224275.1;Pper_XP_007227702.1;Pper_XP_020419889.1
627	Pper_XP_007221596.1;Pper_XP_007224740.1;Pper_XP_007225058.1;Pper_XP_007226422.1;Pper_XP_007226581.1
628	Pper_XP_007202571.1;Pper_XP_007202573.1;Pper_XP_007204735.1;Pper_XP_020414533.1
629	Pper_XP_007205995.1;Pper_XP_007206686.1;Pper_XP_007218449.1;Pper_XP_007219175.2
630	Pper_XP_007207288.2;Pper_XP_007208079.1
631	Pper_XP_007205114.1;Pper_XP_007207447.1;Pper_XP_007211421.1;Pper_XP_007218015.1
632	Pper_XP_007213024.1;Pper_XP_020417008.1;Pper_XP_020417009.1;Pper_XP_020417365.1
633	Pper_XP_007203176.2;Pper_XP_007212614.2;Pper_XP_007214402.2;Pper_XP_020424561.1;Pper_XP_020424563.1
634	Pper_XP_007198998.1;Pper_XP_007208919.2;Pper_XP_007226992.1;Pper_XP_020420313.1
635	Pper_XP_007208720.2;Pper_XP_020411764.1;Pper_XP_020421123.1
636	Pper_XP_007201798.1;Pper_XP_007203009.1;Pper_XP_007204446.1;Pper_XP_007210337.1
637	Pper_XP_007201913.2;Pper_XP_007208575.1;Pper_XP_020419721.1;Pper_XP_020425369.1
638	Pper_XP_007215455.1;Pper_XP_007217768.2;Pper_XP_007222702.1;Pper_XP_020423484.1
639	Pper_XP_007205115.1;Pper_XP_007205117.1;Pper_XP_007206260.1;Pper_XP_007206586.1;Pper_XP_007206708.1;Pper_XP_007207842.1;Pper_XP_020420790.1
640	Pper_XP_007208421.1;Pper_XP_007214567.1;Pper_XP_007224667.1
641	Pper_XP_007199609.1;Pper_XP_007212996.1;Pper_XP_007213165.2;Pper_XP_007214123.1
642	Pper_XP_007226654.1;Pper_XP_020409607.1
643	Pper_XP_020411123.1;Pper_XP_020422699.1;Pper_XP_020425764.1
645	Pper_XP_007203365.2;Pper_XP_020423496.1;Pper_XP_020423497.1;Pper_XP_020424646.1
646	Pper_XP_020420606.1;Pper_XP_020422203.1;Pper_XP_020422473.1
647	Pper_XP_007211512.1;Pper_XP_007215622.1;Pper_XP_007215623.1;Pper_XP_007215624.1;Pper_XP_007215626.1
648	Pper_XP_007200470.1;Pper_XP_007209315.1;Pper_XP_007211050.1;Pper_XP_007215557.1
649	Pper_XP_007211316.1;Pper_XP_007218886.2;Pper_XP_020413049.1
650	Pper_XP_007223563.2;Pper_XP_007224537.2;Pper_XP_007225640.1;Pper_XP_007226285.2;Pper_XP_020415091.1;Pper_XP_020418095.1
653	Pper_XP_007200056.1;Pper_XP_007200231.2;Pper_XP_007206469.1;Pper_XP_020417824.1;Pper_XP_020417887.1;Pper_XP_020418588.1;Pper_XP_020425736.1
654	Pper_XP_020410179.1;Pper_XP_020419433.1;Pper_XP_020425779.1
655	Pper_XP_007222578.1;Pper_XP_007222765.1;Pper_XP_020410031.1
656	Pper_XP_007208909.2;Pper_XP_007222895.1;Pper_XP_007224741.1;Pper_XP_020412538.1
657	Pper_XP_007200420.1;Pper_XP_007202732.2;Pper_XP_007223601.1
658	Pper_XP_007205474.1;Pper_XP_007211510.1;Pper_XP_007224208.1
659	Pper_XP_007211132.1;Pper_XP_007215267.1;Pper_XP_007224025.1;Pper_XP_007224653.1
660	Pper_XP_020414581.1;Pper_XP_020414692.1;Pper_XP_020415002.1;Pper_XP_020415003.1;Pper_XP_020415005.1;Pper_XP_020415743.1;Pper_XP_020415748.1;Pper_XP_020415750.1;Pper_XP_020415751.1
661	Pper_XP_007222351.1;Pper_XP_007222653.2;Pper_XP_020410975.1;Pper_XP_020411490.1;Pper_XP_020411635.1
662	Pper_XP_007199647.2;Pper_XP_007200597.1;Pper_XP_007200810.1;Pper_XP_007201351.2;Pper_XP_007201642.1
665	Pper_XP_007225000.2;Pper_XP_020420924.1;Pper_XP_020424291.1
666	Pper_XP_007203526.1;Pper_XP_007209121.2;Pper_XP_007223033.1
667	Pper_XP_007209749.1;Pper_XP_007226046.1;Pper_XP_020419862.1;Pper_XP_020421864.1
668	Pper_XP_007225513.1;Pper_XP_020409673.1;Pper_XP_020415976.1;Pper_XP_020421672.1
669	Pper_XP_007209279.1;Pper_XP_007210189.1;Pper_XP_007215599.1;Pper_XP_007222173.2
670	Pper_XP_007219715.2;Pper_XP_007219753.2;Pper_XP_007220194.2;Pper_XP_020412027.1;Pper_XP_020413542.1
671	Pper_XP_007201069.1;Pper_XP_007205310.1;Pper_XP_007218254.2
672	Pper_XP_020416826.1;Pper_XP_020416832.1;Pper_XP_020420175.1
673	Pper_XP_007203579.2;Pper_XP_007209846.1
675	Pper_XP_020412855.1
677	Pper_XP_007205450.2;Pper_XP_007207423.1;Pper_XP_007217855.1
678	Pper_XP_007211480.2;Pper_XP_007211481.1;Pper_XP_007214442.1
679	Pper_XP_007210490.1;Pper_XP_007219236.2;Pper_XP_020410072.1;Pper_XP_020419682.1
680	Pper_XP_007202590.1;Pper_XP_007202727.1;Pper_XP_007218508.1;Pper_XP_020421587.1
681	Pper_XP_007200289.1;Pper_XP_007208468.1;Pper_XP_007209886.1;Pper_XP_020420782.1
682	Pper_XP_007203224.1;Pper_XP_007214544.1;Pper_XP_020413940.1
683	Pper_XP_007209937.1;Pper_XP_020419577.1;Pper_XP_020419582.1
684	Pper_XP_007214917.1;Pper_XP_020416525.1;Pper_XP_020419306.1;Pper_XP_020424986.1
685	Pper_XP_007216382.1;Pper_XP_007217609.1;Pper_XP_020410419.1
687	Pper_XP_020421230.1
689	Pper_XP_007218024.1;Pper_XP_007221187.1;Pper_XP_007222381.1;Pper_XP_020420203.1
690	Pper_XP_007209547.1;Pper_XP_007209556.1;Pper_XP_007209842.2;Pper_XP_007210188.1;Pper_XP_007210989.1
691	Pper_XP_007200975.1;Pper_XP_007205811.2;Pper_XP_007223306.1;Pper_XP_007227340.1
692	Pper_XP_007201245.1;Pper_XP_020426585.1
693	Pper_XP_007205527.1;Pper_XP_007216155.2;Pper_XP_007222667.1;Pper_XP_007227473.1
694	Pper_XP_007199390.1;Pper_XP_007200091.1
695	Pper_XP_020421460.1;Pper_XP_020422484.1;Pper_XP_020422485.1;Pper_XP_020422977.1
696	Pper_XP_007210837.1;Pper_XP_007211257.2;Pper_XP_007224636.2
697	Pper_XP_007199084.2;Pper_XP_020415665.1;Pper_XP_020417960.1
700	Pper_XP_007199089.2;Pper_XP_007206150.1;Pper_XP_007227502.1
701	Pper_XP_007209884.1;Pper_XP_007221802.1;Pper_XP_020412999.1
702	Pper_XP_007202511.1;Pper_XP_007218306.1;Pper_XP_007221500.1;Pper_XP_020421131.1
703	Pper_XP_007203126.1;Pper_XP_007209975.1;Pper_XP_007215292.1;Pper_XP_007225708.1
704	Pper_XP_007217024.1;Pper_XP_007225214.1
705	Pper_XP_007211587.1;Pper_XP_007218683.1
706	Pper_XP_007211789.1;Pper_XP_007215326.2;Pper_XP_007217242.1
707	Pper_XP_007206429.1;Pper_XP_007208168.1;Pper_XP_020420743.1;Pper_XP_020422679.1
708	Pper_XP_007204217.2;Pper_XP_007216984.1;Pper_XP_007222062.2
709	Pper_XP_020417998.1
710	Pper_XP_007201301.1;Pper_XP_007202645.1;Pper_XP_007205902.1;Pper_XP_007225907.2
711	Pper_XP_007217345.1;Pper_XP_007217722.1;Pper_XP_020414757.1
713	Pper_XP_020414655.1;Pper_XP_020416868.1
715	Pper_XP_007213613.1;Pper_XP_007217000.1;Pper_XP_007225159.2;Pper_XP_020410484.1
716	Pper_XP_007202360.1;Pper_XP_007215843.1;Pper_XP_007227247.2
717	Pper_XP_007211115.2;Pper_XP_007217198.1;Pper_XP_007226001.1;Pper_XP_020416254.1
718	Pper_XP_007209145.1;Pper_XP_007215340.1;Pper_XP_020411180.1
719	Pper_XP_007209054.1;Pper_XP_007210015.2;Pper_XP_020420335.1;Pper_XP_020420341.1
720	Pper_XP_007222834.1;Pper_XP_007224585.1
721	Pper_XP_007220754.1
722	Pper_XP_007216718.1;Pper_XP_020414618.1;Pper_XP_020414619.1
723	Pper_XP_007216435.1;Pper_XP_007217417.1;Pper_XP_020415964.1;Pper_XP_020416422.1
724	Pper_XP_020415666.1;Pper_XP_020415667.1;Pper_XP_020415668.1
725	Pper_XP_020419510.1;Pper_XP_020419998.1
728	Pper_XP_007220890.2;Pper_XP_007221102.2;Pper_XP_020412906.1
729	Pper_XP_007204981.1;Pper_XP_007208289.1;Pper_XP_007218951.1
730	Pper_XP_007204236.1;Pper_XP_007204613.1;Pper_XP_007215322.1
731	Pper_XP_007204227.1;Pper_XP_007216982.1;Pper_XP_007221970.1
732	Pper_XP_007209929.1;Pper_XP_007215454.2;Pper_XP_007226899.1
733	Pper_XP_007204574.1;Pper_XP_007204578.1;Pper_XP_020425508.1
734	Pper_XP_007209505.1;Pper_XP_007221848.1;Pper_XP_020414318.1
735	Pper_XP_007224981.2;Pper_XP_020420906.1;Pper_XP_020421433.1;Pper_XP_020421434.1
736	Pper_XP_020414475.1;Pper_XP_020416679.1;Pper_XP_020419574.1
738	Pper_XP_007227341.2;Pper_XP_020410903.1;Pper_XP_020410904.1;Pper_XP_020410905.1
739	Pper_XP_020414369.1;Pper_XP_020414562.1
740	Pper_XP_007198809.2;Pper_XP_007203192.1;Pper_XP_007204174.1;Pper_XP_020414701.1;Pper_XP_020415533.1
742	Pper_XP_020420688.1
743	Pper_XP_007212259.1;Pper_XP_007215471.1;Pper_XP_020418412.1
744	Pper_XP_007210257.1;Pper_XP_020421884.1
745	Pper_XP_007203887.2;Pper_XP_007210179.2;Pper_XP_007210788.2;Pper_XP_007215726.1;Pper_XP_020414368.1
746	Pper_XP_007214680.1;Pper_XP_007226538.2;Pper_XP_020419737.1
747	Pper_XP_007206133.1;Pper_XP_007215146.1;Pper_XP_020424981.1
748	Pper_XP_020412836.1;Pper_XP_020415427.1;Pper_XP_020415432.1
749	Pper_XP_007206680.2;Pper_XP_007208449.2;Pper_XP_007208506.1
750	Pper_XP_020409390.1;Pper_XP_020420779.1;Pper_XP_020421997.1;Pper_XP_020423182.1;Pper_XP_020423330.1
751	Pper_XP_007205086.2
752	Pper_XP_007213349.1;Pper_XP_007216770.1
753	Pper_XP_007217264.1;Pper_XP_007223946.1;Pper_XP_020417370.1
754	Pper_XP_007209109.1;Pper_XP_007215254.1;Pper_XP_020410677.1
755	Pper_XP_020423372.1;Pper_XP_020424632.1
756	Pper_XP_007209900.1;Pper_XP_007210802.1;Pper_XP_007211237.1;Pper_XP_007216253.1;Pper_XP_020419980.1
757	Pper_XP_020414780.1;Pper_XP_020420593.1
758	Pper_XP_007198851.1;Pper_XP_007198876.1;Pper_XP_007198908.1;Pper_XP_007199626.1;Pper_XP_007203447.1
759	Pper_XP_020426277.1
760	Pper_XP_020413772.1;Pper_XP_020421490.1;Pper_XP_020421567.1;Pper_XP_020422306.1;Pper_XP_020422372.1
762	Pper_XP_020410724.1
764	Pper_XP_007217104.2;Pper_XP_007217528.2
765	Pper_XP_007205740.1;Pper_XP_007205748.1;Pper_XP_007218834.1
766	Pper_XP_007202254.1;Pper_XP_007202259.1;Pper_XP_007205428.1
767	Pper_XP_020422592.1
768	Pper_XP_020412252.1;Pper_XP_020421025.1;Pper_XP_020425797.1
769	Pper_XP_007212915.2;Pper_XP_007213725.2;Pper_XP_007214002.2;Pper_XP_007217907.1;Pper_XP_020409501.1
770	Pper_XP_020423215.1;Pper_XP_020424379.1;Pper_XP_020424599.1
771	Pper_XP_020415070.1;Pper_XP_020415072.1;Pper_XP_020415675.1
772	Pper_XP_007212196.1
773	Pper_XP_007219288.1;Pper_XP_007220442.1;Pper_XP_007221048.2
774	Pper_XP_020415491.1;Pper_XP_020424526.1
775	Pper_XP_020414720.1;Pper_XP_020415686.1;Pper_XP_020415689.1;Pper_XP_020416152.1;Pper_XP_020416994.1
776	Pper_XP_007221152.2;Pper_XP_020412214.1;Pper_XP_020414012.1;Pper_XP_020414152.1
777	Pper_XP_007209500.1;Pper_XP_007223821.1;Pper_XP_020415441.1
778	Pper_XP_007209381.1;Pper_XP_007210249.1;Pper_XP_007210609.1;Pper_XP_007210810.1;Pper_XP_007211123.1
779	Pper_XP_007200746.2;Pper_XP_007222988.1;Pper_XP_020425471.1
780	Pper_XP_007211771.1;Pper_XP_007211772.1;Pper_XP_007223909.1;Pper_XP_007223911.1;Pper_XP_007226544.1;Pper_XP_020419829.1
781	Pper_XP_007209494.1;Pper_XP_007218819.1;Pper_XP_020413297.1
782	Pper_XP_007217027.1;Pper_XP_007217825.1;Pper_XP_020415299.1
783	Pper_XP_007202211.1;Pper_XP_007205419.2;Pper_XP_007205439.1
784	Pper_XP_007212120.1;Pper_XP_007212123.1;Pper_XP_007215057.1
785	Pper_XP_007225026.2;Pper_XP_007225349.2;Pper_XP_020412191.1
786	Pper_XP_007200961.2;Pper_XP_007204649.1;Pper_XP_007225257.2;Pper_XP_020419330.1
787	Pper_XP_007205259.1;Pper_XP_007211787.1;Pper_XP_020413240.1
788	Pper_XP_007208337.1;Pper_XP_007220219.1
789	Pper_XP_007201742.1;Pper_XP_020409393.1;Pper_XP_020422273.1
791	Pper_XP_007207854.1;Pper_XP_020420574.1;Pper_XP_020422579.1;Pper_XP_020422678.1
793	Pper_XP_007225521.1;Pper_XP_007226220.2;Pper_XP_007226482.2
794	Pper_XP_007206000.1;Pper_XP_020425249.1;Pper_XP_020426081.1
795	Pper_XP_007218333.1;Pper_XP_007219194.1;Pper_XP_007219724.1
796	Pper_XP_007210327.1;Pper_XP_007221557.1;Pper_XP_020411174.1
797	Pper_XP_020414000.1
798	Pper_XP_007201442.1;Pper_XP_007212287.1;Pper_XP_020415055.1
799	Pper_XP_007209118.1;Pper_XP_007210750.2;Pper_XP_007216522.1;Pper_XP_020420383.1
800	Pper_XP_007209068.2;Pper_XP_007209470.1;Pper_XP_007209487.1
801	Pper_XP_007224941.1;Pper_XP_020410991.1;Pper_XP_020418736.1
802	Pper_XP_007216785.2;Pper_XP_007216805.2;Pper_XP_020414442.1;Pper_XP_020415243.1;Pper_XP_020415597.1
803	Pper_XP_020412205.1;Pper_XP_020412968.1
804	Pper_XP_007216060.2;Pper_XP_020412935.1;Pper_XP_020416373.1
806	Pper_XP_007201601.2;Pper_XP_007213949.1;Pper_XP_007225748.1
807	Pper_XP_007209625.1;Pper_XP_007212101.1;Pper_XP_007223491.1
808	Pper_XP_007209482.2;Pper_XP_007210743.1;Pper_XP_007215667.1
809	Pper_XP_007201736.2;Pper_XP_007211796.2;Pper_XP_020426031.1
810	Pper_XP_007200586.1;Pper_XP_007223394.1;Pper_XP_020414960.1
811	Pper_XP_007211506.1;Pper_XP_007211508.1;Pper_XP_007212925.1;Pper_XP_007213039.2;Pper_XP_007214430.1
812	Pper_XP_007213198.2;Pper_XP_007214448.2
813	Pper_XP_007209132.1;Pper_XP_007215376.1;Pper_XP_007224745.1
814	Pper_XP_020423290.1;Pper_XP_020425577.1;Pper_XP_020426603.1
815	Pper_XP_007202386.1;Pper_XP_007215794.1;Pper_XP_007222518.1
816	Pper_XP_007214976.1;Pper_XP_007225240.1;Pper_XP_020409697.1
817	Pper_XP_007208054.1;Pper_XP_007217013.1;Pper_XP_007225173.1
818	Pper_XP_007205441.1;Pper_XP_020413487.1;Pper_XP_020422183.1
819	Pper_XP_007199474.1;Pper_XP_007208463.1;Pper_XP_007223073.1
820	Pper_XP_007204003.1;Pper_XP_007205846.1;Pper_XP_007218358.1
821	Pper_XP_020412283.1
822	Pper_XP_007212408.1;Pper_XP_007213117.2
823	Pper_XP_007212257.1;Pper_XP_007217197.1;Pper_XP_020414638.1;Pper_XP_020415224.1;Pper_XP_020418596.1
824	Pper_XP_007204095.2;Pper_XP_007210345.1;Pper_XP_007220230.1
825	Pper_XP_007200072.1;Pper_XP_007200118.2;Pper_XP_007200836.2
826	Pper_XP_007208154.2;Pper_XP_020421508.1;Pper_XP_020423058.1
827	Pper_XP_020424551.1
828	Pper_XP_007200385.1;Pper_XP_020426106.1;Pper_XP_020426107.1
829	Pper_XP_007201544.2;Pper_XP_020411216.1
830	Pper_XP_007199644.2;Pper_XP_007222856.2;Pper_XP_020425639.1
831	Pper_XP_007223688.1;Pper_XP_007226003.1;Pper_XP_020423799.1
832	Pper_XP_007202651.1;Pper_XP_020415730.1;Pper_XP_020419774.1
833	Pper_XP_007202369.1;Pper_XP_007224057.1
834	Pper_XP_007202662.1;Pper_XP_007206007.1;Pper_XP_007218502.1
835	Pper_XP_007207815.1;Pper_XP_007220294.1;Pper_XP_020422583.1
836	Pper_XP_007205870.2;Pper_XP_020420736.1;Pper_XP_020420742.1
837	Pper_XP_007209440.1;Pper_XP_007216379.1;Pper_XP_007223376.1
838	Pper_XP_007217849.1;Pper_XP_020420107.1
839	Pper_XP_007199060.2;Pper_XP_007200367.1;Pper_XP_007201250.1;Pper_XP_020425798.1;Pper_XP_020426327.1
840	Pper_XP_007201359.1;Pper_XP_007218582.1;Pper_XP_007223823.1
841	Pper_XP_007219432.1;Pper_XP_007220924.1
842	Pper_XP_007207417.1;Pper_XP_007212555.1;Pper_XP_007213928.1
843	Pper_XP_007198990.1;Pper_XP_007200216.1;Pper_XP_007204198.2;Pper_XP_007205004.1
844	Pper_XP_007217982.2;Pper_XP_007219422.1;Pper_XP_007221017.1;Pper_XP_020412185.1;Pper_XP_020412909.1
846	Pper_XP_007199354.2;Pper_XP_007222215.2
847	Pper_XP_007202842.2;Pper_XP_007206370.2;Pper_XP_007206815.1;Pper_XP_007207105.2;Pper_XP_020421683.1
849	Pper_XP_007222975.2;Pper_XP_007224715.2;Pper_XP_007225087.2;Pper_XP_020421768.1
850	Pper_XP_007217458.1;Pper_XP_007222739.1;Pper_XP_020419180.1
851	Pper_XP_020414476.1;Pper_XP_020414504.1;Pper_XP_020415979.1
852	Pper_XP_007209770.1;Pper_XP_007217809.1;Pper_XP_007227514.1
853	Pper_XP_007201734.1;Pper_XP_007222596.2
854	Pper_XP_007211910.1;Pper_XP_007212403.2
855	Pper_XP_007200094.1
856	Pper_XP_007199197.1;Pper_XP_007200255.1;Pper_XP_007200728.1;Pper_XP_020425120.1
857	Pper_XP_007205248.1;Pper_XP_007205289.1;Pper_XP_007222568.1
858	Pper_XP_007223235.2;Pper_XP_007223265.1;Pper_XP_007223266.1;Pper_XP_020424164.1
859	Pper_XP_007223624.2;Pper_XP_020409372.1;Pper_XP_020409374.1
860	Pper_XP_007205882.1;Pper_XP_007218379.1;Pper_XP_020421154.1
861	Pper_XP_007212494.1;Pper_XP_007212970.2;Pper_XP_020413836.1
862	Pper_XP_007206799.2;Pper_XP_007208583.1;Pper_XP_020418483.1
863	Pper_XP_007205800.1;Pper_XP_007207352.2;Pper_XP_007213835.1
864	Pper_XP_007211504.1;Pper_XP_020417246.1
865	Pper_XP_007205924.1;Pper_XP_007212068.1;Pper_XP_007212069.1
866	Pper_XP_007206077.1;Pper_XP_007206079.1
867	Pper_XP_007204834.2;Pper_XP_007215163.1;Pper_XP_007223475.1
868	Pper_XP_007212425.1;Pper_XP_007213026.1;Pper_XP_007213411.1;Pper_XP_020418114.1;Pper_XP_020418288.1
869	Pper_XP_007206347.1;Pper_XP_007206805.1;Pper_XP_007208635.1
870	Pper_XP_007220162.2;Pper_XP_020421469.1;Pper_XP_020421581.1
871	Pper_XP_020417191.1
872	Pper_XP_007209218.1;Pper_XP_007222156.2
873	Pper_XP_007210276.1;Pper_XP_007220544.1;Pper_XP_007222009.1
874	Pper_XP_007201436.2;Pper_XP_007202790.1;Pper_XP_007224038.1
875	Pper_XP_007210835.2;Pper_XP_007211065.1;Pper_XP_007216754.1;Pper_XP_007217211.2;Pper_XP_020421245.1
876	Pper_XP_007204652.1;Pper_XP_007217042.1;Pper_XP_020411538.1
877	Pper_XP_007213598.1;Pper_XP_007215006.1;Pper_XP_007225132.1
878	Pper_XP_007202893.2;Pper_XP_007226661.1;Pper_XP_020414419.1
879	Pper_XP_007205398.2;Pper_XP_007216445.2;Pper_XP_020414853.1
880	Pper_XP_007220737.1;Pper_XP_020412543.1;Pper_XP_020420127.1
881	Pper_XP_007202170.1;Pper_XP_007209199.1;Pper_XP_007218087.1
882	Pper_XP_007206107.1;Pper_XP_007206115.2;Pper_XP_007206349.2
883	Pper_XP_020412764.1;Pper_XP_020414818.1;Pper_XP_020417959.1;Pper_XP_020418033.1;Pper_XP_020418035.1;Pper_XP_020420284.1;Pper_XP_020421257.1;Pper_XP_020421313.1
884	Pper_XP_007208292.1;Pper_XP_020421112.1
885	Pper_XP_007210541.1;Pper_XP_007220482.1;Pper_XP_007221167.1
886	Pper_XP_007224473.2;Pper_XP_007227063.1
887	Pper_XP_007223381.1;Pper_XP_007226430.1;Pper_XP_007226928.2;Pper_XP_007227172.2
888	Pper_XP_007199051.1;Pper_XP_007199454.2;Pper_XP_007222061.1
889	Pper_XP_020416564.1
890	Pper_XP_020420792.1;Pper_XP_020421258.1
891	Pper_XP_007214541.1;Pper_XP_007217584.1
892	Pper_XP_020422088.1
893	Pper_XP_007214907.1;Pper_XP_020416496.1;Pper_XP_020423588.1
894	Pper_XP_007218984.1;Pper_XP_007219004.1;Pper_XP_007219018.1
895	Pper_XP_007209185.1;Pper_XP_007215475.1;Pper_XP_007222794.2
896	Pper_XP_007226537.1;Pper_XP_007226698.2
897	Pper_XP_007205444.1;Pper_XP_007222269.1;Pper_XP_020425020.1
898	Pper_XP_007207190.1;Pper_XP_007208182.2
899	Pper_XP_007215416.1;Pper_XP_007216685.1;Pper_XP_007217097.2
900	Pper_XP_007224078.1;Pper_XP_007226559.1;Pper_XP_020410780.1
901	Pper_XP_020416795.1
903	Pper_XP_007202404.1;Pper_XP_007203396.1;Pper_XP_007226739.2;Pper_XP_007227192.1
904	Pper_XP_007200301.1;Pper_XP_007201747.1;Pper_XP_007207139.1
905	Pper_XP_007201318.1;Pper_XP_007201340.1;Pper_XP_007206117.1
906	Pper_XP_007204865.2;Pper_XP_007225995.1;Pper_XP_020426186.1
907	Pper_XP_007204887.1
908	Pper_XP_007222023.2;Pper_XP_007226812.2;Pper_XP_020410802.1;Pper_XP_020412037.1
909	Pper_XP_007207433.1;Pper_XP_007215305.1;Pper_XP_020416023.1
910	Pper_XP_007222636.1;Pper_XP_007222676.1;Pper_XP_007227211.1
911	Pper_XP_007211118.1;Pper_XP_007216673.1;Pper_XP_020424356.1
912	Pper_XP_007205404.1;Pper_XP_020420848.1
913	Pper_XP_007201619.1;Pper_XP_007203160.1;Pper_XP_007206803.2
914	Pper_XP_007205010.1;Pper_XP_007207096.1;Pper_XP_007220829.1
915	Pper_XP_007205401.1;Pper_XP_007209302.1;Pper_XP_007215617.1
916	Pper_XP_007201361.1;Pper_XP_007205973.1;Pper_XP_020416461.1
917	Pper_XP_007203450.1;Pper_XP_007204066.2
918	Pper_XP_007212197.1;Pper_XP_007218553.1;Pper_XP_007218554.1;Pper_XP_020414109.1
919	Pper_XP_007211069.1;Pper_XP_007218320.1;Pper_XP_007218711.2
920	Pper_XP_007199057.2;Pper_XP_007201126.2;Pper_XP_020425147.1
921	Pper_XP_020413860.1;Pper_XP_020415984.1;Pper_XP_020415985.1
922	Pper_XP_007209227.1;Pper_XP_020424872.1
923	Pper_XP_007222935.2
924	Pper_XP_007216819.1;Pper_XP_007216881.2;Pper_XP_020416181.1
925	Pper_XP_007222235.1;Pper_XP_007224400.2;Pper_XP_007227338.1;Pper_XP_020426125.1
926	Pper_XP_007206354.2;Pper_XP_007206357.1;Pper_XP_007207164.2;Pper_XP_020421473.1
927	Pper_XP_007223848.2;Pper_XP_007227562.1;Pper_XP_020419189.1;Pper_XP_020419202.1
928	Pper_XP_007211389.2;Pper_XP_007214570.1;Pper_XP_020417132.1
930	Pper_XP_007218633.1;Pper_XP_020414247.1
931	Pper_XP_007199892.1;Pper_XP_007202265.1;Pper_XP_007223317.1
932	Pper_XP_007205062.2;Pper_XP_007207293.2;Pper_XP_020421925.1;Pper_XP_020421931.1
933	Pper_XP_007205674.1;Pper_XP_007208693.1;Pper_XP_007224302.1
934	Pper_XP_007225572.2;Pper_XP_007227689.2;Pper_XP_020423565.1
935	Pper_XP_020413930.1;Pper_XP_020416155.1
936	Pper_XP_007204643.1;Pper_XP_007208066.1;Pper_XP_007217159.1
937	Pper_XP_007211351.2;Pper_XP_007212431.1;Pper_XP_007213643.2
938	Pper_XP_007199661.1;Pper_XP_007225291.1;Pper_XP_020423419.1
939	Pper_XP_007211738.1;Pper_XP_007216101.1
940	Pper_XP_007200712.2;Pper_XP_007223852.1;Pper_XP_007226069.1
941	Pper_XP_007206448.1;Pper_XP_007218932.1
942	Pper_XP_007199225.1;Pper_XP_007200064.2;Pper_XP_007201112.2
943	Pper_XP_007210006.2;Pper_XP_007216465.2;Pper_XP_020415207.1
944	Pper_XP_007204561.2;Pper_XP_007216512.1
945	Pper_XP_007218435.1;Pper_XP_007218472.1;Pper_XP_007218538.2
946	Pper_XP_020416642.1;Pper_XP_020416742.1;Pper_XP_020418617.1
947	Pper_XP_007203787.1;Pper_XP_007225112.2
948	Pper_XP_007209086.1;Pper_XP_007209087.1;Pper_XP_020420361.1
949	Pper_XP_007200678.1;Pper_XP_020421282.1;Pper_XP_020425189.1;Pper_XP_020426119.1;Pper_XP_020426133.1;Pper_XP_020426573.1
950	Pper_XP_020423919.1
952	Pper_XP_007206667.1;Pper_XP_007207834.2;Pper_XP_007207878.1;Pper_XP_007208544.1;Pper_XP_020422343.1;Pper_XP_020422459.1
953	Pper_XP_007200022.1;Pper_XP_020409152.1
954	Pper_XP_020420253.1;Pper_XP_020420393.1
956	Pper_XP_007214850.1;Pper_XP_020418294.1;Pper_XP_020418295.1;Pper_XP_020423813.1
957	Pper_XP_007200309.1;Pper_XP_007211353.1;Pper_XP_007217157.1
958	Pper_XP_020411362.1;Pper_XP_020411575.1;Pper_XP_020415060.1;Pper_XP_020418109.1
959	Pper_XP_007216070.1;Pper_XP_020426201.1
960	Pper_XP_007200468.1;Pper_XP_007212040.1;Pper_XP_007223420.1
961	Pper_XP_007203267.1;Pper_XP_007211543.1;Pper_XP_007211821.2;Pper_XP_007226571.1
962	Pper_XP_007215010.1;Pper_XP_007216973.2;Pper_XP_007217026.1;Pper_XP_007225141.1;Pper_XP_020412831.1
963	Pper_XP_007200149.1;Pper_XP_007200759.2;Pper_XP_007200781.2;Pper_XP_007214827.1
964	Pper_XP_007214995.1;Pper_XP_007215013.1;Pper_XP_007226978.1
965	Pper_XP_007205601.1;Pper_XP_007205605.1;Pper_XP_007215728.1
966	Pper_XP_007218654.1;Pper_XP_020420523.1
967	Pper_XP_007201345.1;Pper_XP_007202736.1;Pper_XP_007206128.1
968	Pper_XP_007209532.1;Pper_XP_007220014.1;Pper_XP_020419923.1
969	Pper_XP_007203104.1;Pper_XP_007203235.1;Pper_XP_007203996.1;Pper_XP_020423455.1
970	Pper_XP_020417874.1
971	Pper_XP_007211432.2;Pper_XP_007222449.1
972	Pper_XP_007201045.1;Pper_XP_020426054.1
973	Pper_XP_007223953.1;Pper_XP_020420553.1;Pper_XP_020423738.1
975	Pper_XP_007218270.1;Pper_XP_007218280.1;Pper_XP_007218321.1
976	Pper_XP_007212301.1;Pper_XP_007212613.1;Pper_XP_007214826.1;Pper_XP_020418115.1;Pper_XP_020418162.1;Pper_XP_020418721.1
978	Pper_XP_007218004.1;Pper_XP_020422009.1
979	Pper_XP_007209434.1;Pper_XP_007218768.1;Pper_XP_020412285.1
980	Pper_XP_007220043.1;Pper_XP_007220830.1;Pper_XP_020420729.1
981	Pper_XP_007218334.1;Pper_XP_007219344.1;Pper_XP_007219660.1;Pper_XP_007220744.1;Pper_XP_020412976.1;Pper_XP_020413199.1
982	Pper_XP_007202165.1;Pper_XP_007215433.1;Pper_XP_007222583.1
983	Pper_XP_007223651.1;Pper_XP_007226522.1;Pper_XP_020419405.1
984	Pper_XP_007218375.1;Pper_XP_007218552.1;Pper_XP_007219498.2;Pper_XP_007220086.2;Pper_XP_020412614.1
985	Pper_XP_007203198.1;Pper_XP_007203879.1
986	Pper_XP_007201362.1;Pper_XP_007202643.1;Pper_XP_020410354.1
987	Pper_XP_007206033.1;Pper_XP_007206035.1;Pper_XP_020420769.1
988	Pper_XP_007200809.1;Pper_XP_020422424.1;Pper_XP_020425662.1
989	Pper_XP_007206668.2;Pper_XP_007208479.2;Pper_XP_007218734.2
990	Pper_XP_007218445.1;Pper_XP_007218446.1;Pper_XP_007219540.1;Pper_XP_007220093.1
991	Pper_XP_020414150.1
992	Pper_XP_007213866.2;Pper_XP_007220140.1;Pper_XP_020412032.1;Pper_XP_020416978.1;Pper_XP_020418713.1
993	Pper_XP_007207465.1;Pper_XP_007209157.1;Pper_XP_020423558.1
994	Pper_XP_007205557.1;Pper_XP_007206416.2;Pper_XP_007208188.2
995	Pper_XP_007215704.1;Pper_XP_007215710.1;Pper_XP_007217860.1;Pper_XP_020415358.1
996	Pper_XP_007220418.2;Pper_XP_020412085.1;Pper_XP_020413005.1;Pper_XP_020414056.1
997	Pper_XP_020410453.1
1000	Pper_XP_007200086.1;Pper_XP_007224505.2;Pper_XP_007225210.1
1001	Pper_XP_007222223.2;Pper_XP_020419622.1
1002	Pper_XP_007210460.2;Pper_XP_020415996.1
1003	Pper_XP_007201814.1;Pper_XP_007206311.2
1004	Pper_XP_020415305.1;Pper_XP_020420345.1
1005	Pper_XP_007210410.1;Pper_XP_007210415.1;Pper_XP_007225372.1
1006	Pper_XP_007200594.1;Pper_XP_007202745.1
1007	Pper_XP_007209660.1;Pper_XP_007220803.1
1008	Pper_XP_007202035.1;Pper_XP_020410711.1
1009	Pper_XP_007204364.1;Pper_XP_007211518.1
1010	Pper_XP_007198902.1;Pper_XP_007200782.2
1011	Pper_XP_007205911.1;Pper_XP_007209608.1;Pper_XP_007218411.1
1012	Pper_XP_007199851.2;Pper_XP_007200305.1;Pper_XP_020425118.1
1013	Pper_XP_007201704.2;Pper_XP_007215308.1;Pper_XP_007225634.1
1014	Pper_XP_007202475.1;Pper_XP_007205767.1;Pper_XP_007218847.1
1015	Pper_XP_007225455.1;Pper_XP_020414414.1;Pper_XP_020425473.1
1016	Pper_XP_007223658.1;Pper_XP_020416717.1;Pper_XP_020419154.1
1017	Pper_XP_007216670.1;Pper_XP_007216970.1;Pper_XP_007217624.1;Pper_XP_007222049.1
1018	Pper_XP_007207893.2;Pper_XP_007208680.1
1019	Pper_XP_007208070.1;Pper_XP_007224759.2;Pper_XP_007225532.2;Pper_XP_007226995.1
1020	Pper_XP_020413687.1
1022	Pper_XP_007212875.1;Pper_XP_020417770.1;Pper_XP_020418407.1
1023	Pper_XP_007213798.2;Pper_XP_007213882.1;Pper_XP_007213963.1
1025	Pper_XP_007207578.1;Pper_XP_020409186.1
1026	Pper_XP_007205910.2;Pper_XP_007219697.1
1027	Pper_XP_007206556.1;Pper_XP_007210905.1;Pper_XP_007225362.1
1028	Pper_XP_007205992.2;Pper_XP_007220527.1;Pper_XP_007221606.2
1029	Pper_XP_007208911.1;Pper_XP_007217758.1;Pper_XP_007226114.1
1030	Pper_XP_007210699.1;Pper_XP_007219188.2
1031	Pper_XP_007201013.1;Pper_XP_007201022.1;Pper_XP_020426279.1;Pper_XP_020426498.1
1032	Pper_XP_007206060.1;Pper_XP_020411516.1;Pper_XP_020423844.1
1033	Pper_XP_007217041.1;Pper_XP_020414862.1
1034	Pper_XP_007225356.2;Pper_XP_020422333.1
1036	Pper_XP_007201229.1;Pper_XP_007203493.1;Pper_XP_007224695.1
1037	Pper_XP_007205135.1;Pper_XP_007205141.1;Pper_XP_007220990.1
1038	Pper_XP_007204668.1;Pper_XP_007219311.2;Pper_XP_020423274.1
1039	Pper_XP_007205182.1;Pper_XP_007207687.2;Pper_XP_020420623.1;Pper_XP_020421917.1;Pper_XP_020421918.1
1040	Pper_XP_007211409.1;Pper_XP_007213551.2;Pper_XP_007214484.2;Pper_XP_020416988.1
1041	Pper_XP_007209078.1;Pper_XP_020419657.1;Pper_XP_020419697.1
1042	Pper_XP_007202305.2;Pper_XP_020418240.1
1043	Pper_XP_007218116.1;Pper_XP_007218340.1;Pper_XP_007218342.1
1044	Pper_XP_007216323.1;Pper_XP_007216517.1;Pper_XP_007217675.1
1045	Pper_XP_007202131.1;Pper_XP_007204442.2;Pper_XP_007204548.2;Pper_XP_020424603.1
1047	Pper_XP_007221903.2;Pper_XP_007225119.2;Pper_XP_007226973.1;Pper_XP_007226977.1
1051	Pper_XP_007214296.1;Pper_XP_020410402.1;Pper_XP_020410557.1
1052	Pper_XP_007209617.1;Pper_XP_007215980.1;Pper_XP_020413755.1
1053	Pper_XP_007211538.1;Pper_XP_007211824.1;Pper_XP_007215237.1
1054	Pper_XP_007211406.1;Pper_XP_020418545.1
1055	Pper_XP_007205728.1;Pper_XP_007211867.1;Pper_XP_020412409.1
1056	Pper_XP_007202594.1;Pper_XP_020416792.1
1057	Pper_XP_007204363.2;Pper_XP_007213880.1;Pper_XP_007213884.1;Pper_XP_007214426.1;Pper_XP_007214675.2
1058	Pper_XP_007199013.2;Pper_XP_007201282.1;Pper_XP_007225541.1
1059	Pper_XP_007202591.1;Pper_XP_007209614.1;Pper_XP_020413501.1
1060	Pper_XP_007207290.1;Pper_XP_007208018.2;Pper_XP_020422800.1
1061	Pper_XP_007203683.2;Pper_XP_020423472.1;Pper_XP_020424421.1;Pper_XP_020424478.1
1064	Pper_XP_020416379.1
1066	Pper_XP_007207375.1;Pper_XP_007207385.2
1070	Pper_XP_007207710.2;Pper_XP_007223596.1
1071	Pper_XP_007216109.2;Pper_XP_007217806.2;Pper_XP_020416374.1
1072	Pper_XP_007209431.1;Pper_XP_007218786.1;Pper_XP_007220015.2
1074	Pper_XP_007214934.1;Pper_XP_020414520.1
1075	Pper_XP_007205565.1;Pper_XP_007205569.1;Pper_XP_007207570.1
1076	Pper_XP_007203230.1;Pper_XP_007203231.1;Pper_XP_007225339.1
1077	Pper_XP_007216443.2;Pper_XP_020414525.1;Pper_XP_020419946.1
1078	Pper_XP_007202555.1;Pper_XP_007204730.1;Pper_XP_007223418.1
1079	Pper_XP_007205205.2;Pper_XP_020421053.1;Pper_XP_020422559.1
1080	Pper_XP_007209503.1;Pper_XP_007210823.1;Pper_XP_007218842.1;Pper_XP_007220415.2
1081	Pper_XP_007203717.2;Pper_XP_007216736.2;Pper_XP_020411795.1
1082	Pper_XP_007207346.1;Pper_XP_007220944.2;Pper_XP_020420995.1
1083	Pper_XP_020412727.1
1084	Pper_XP_007213119.1;Pper_XP_007226011.1;Pper_XP_020424191.1
1085	Pper_XP_007209285.1;Pper_XP_007211193.1;Pper_XP_007219345.1;Pper_XP_007219505.1
1086	Pper_XP_007227372.1
1087	Pper_XP_007203222.1;Pper_XP_007204807.1;Pper_XP_020423699.1;Pper_XP_020424874.1
1088	Pper_XP_007214060.2;Pper_XP_007214215.2;Pper_XP_020417016.1
1089	Pper_XP_020410972.1;Pper_XP_020413773.1;Pper_XP_020420543.1
1090	Pper_XP_007215242.2;Pper_XP_020414625.1;Pper_XP_020415635.1
1092	Pper_XP_007224833.1;Pper_XP_007226533.2;Pper_XP_007226851.1
1094	Pper_XP_007223919.1;Pper_XP_007223921.1
1095	Pper_XP_007215182.1;Pper_XP_007223767.1;Pper_XP_020425044.1
1096	Pper_XP_007214990.1;Pper_XP_007215268.2;Pper_XP_020418645.1
1097	Pper_XP_020417271.1;Pper_XP_020418324.1
1098	Pper_XP_007201793.1;Pper_XP_007203188.1;Pper_XP_007223012.1
1099	Pper_XP_007225213.1;Pper_XP_020414901.1;Pper_XP_020416714.1
1100	Pper_XP_007208432.1;Pper_XP_007220630.2
1101	Pper_XP_007205691.1;Pper_XP_007205693.1
1102	Pper_XP_007202837.1;Pper_XP_020410363.1;Pper_XP_020417603.1;Pper_XP_020423427.1
1103	Pper_XP_007211946.1;Pper_XP_007212900.2
1104	Pper_XP_007213439.2;Pper_XP_020417232.1;Pper_XP_020417233.1;Pper_XP_020417235.1
1105	Pper_XP_007214947.1;Pper_XP_020418204.1
1106	Pper_XP_007210494.1;Pper_XP_007211310.1;Pper_XP_020419877.1
1107	Pper_XP_007209085.2;Pper_XP_007210063.1;Pper_XP_020420357.1
1108	Pper_XP_007210589.1;Pper_XP_020418981.1
1109	Pper_XP_020417375.1
1110	Pper_XP_007226737.1;Pper_XP_020415185.1
1111	Pper_XP_020409438.1;Pper_XP_020410920.1;Pper_XP_020411037.1;Pper_XP_020412010.1;Pper_XP_020412026.1;Pper_XP_020412092.1;Pper_XP_020412140.1;Pper_XP_020412242.1;Pper_XP_020412809.1;Pper_XP_020413914.1;Pper_XP_020417503.1;Pper_XP_020417936.1;Pper_XP_020418068.1;Pper_XP_020424371.1
1113	Pper_XP_007200998.1;Pper_XP_007203486.1;Pper_XP_007227376.1
1114	Pper_XP_007220056.1;Pper_XP_020413032.1;Pper_XP_020413033.1;Pper_XP_020413034.1
1116	Pper_XP_007220850.2;Pper_XP_020412379.1;Pper_XP_020414160.1;Pper_XP_020424196.1;Pper_XP_020425054.1
1118	Pper_XP_020424677.1
1123	Pper_XP_007219500.1
1124	Pper_XP_007210301.1;Pper_XP_007210791.1;Pper_XP_007212807.1;Pper_XP_007224450.1
1125	Pper_XP_007211211.1;Pper_XP_020419805.1
1126	Pper_XP_007216221.1;Pper_XP_007216319.1;Pper_XP_007216699.1;Pper_XP_007217586.1
1127	Pper_XP_020413043.1
1128	Pper_XP_007208285.1;Pper_XP_007208287.1
1129	Pper_XP_007205813.2;Pper_XP_020416969.1;Pper_XP_020418382.1
1130	Pper_XP_007202979.2;Pper_XP_007203273.2;Pper_XP_020424479.1;Pper_XP_020424505.1
1131	Pper_XP_007217011.1;Pper_XP_020411249.1;Pper_XP_020416409.1
1132	Pper_XP_007216735.1;Pper_XP_020419054.1
1133	Pper_XP_007216479.1;Pper_XP_007222835.1;Pper_XP_020414345.1
1134	Pper_XP_020410101.1;Pper_XP_020424367.1
1135	Pper_XP_007218081.1;Pper_XP_020418732.1;Pper_XP_020422454.1
1136	Pper_XP_007201440.1;Pper_XP_020411601.1
1137	Pper_XP_007223914.1;Pper_XP_020411197.1;Pper_XP_020426486.1
1138	Pper_XP_007221659.1;Pper_XP_007223510.1;Pper_XP_007227278.1;Pper_XP_020410178.1
1139	Pper_XP_007205922.1;Pper_XP_007205930.1;Pper_XP_007225107.1
1140	Pper_XP_007202492.1;Pper_XP_007226443.2
1141	Pper_XP_007209826.1;Pper_XP_007209827.1;Pper_XP_007215225.2
1142	Pper_XP_007209211.1;Pper_XP_007209217.1
1143	Pper_XP_007225311.1;Pper_XP_007225314.1;Pper_XP_020418689.1
1145	Pper_XP_007211801.2;Pper_XP_007214120.2
1146	Pper_XP_007211410.1;Pper_XP_007211413.1;Pper_XP_007212861.2;Pper_XP_007221180.1
1147	Pper_XP_007219695.1;Pper_XP_007219730.1;Pper_XP_007219812.1
1149	Pper_XP_007225167.1;Pper_XP_007226807.2;Pper_XP_020409529.1;Pper_XP_020410093.1
1150	Pper_XP_020423353.1;Pper_XP_020423429.1
1151	Pper_XP_007220383.1;Pper_XP_007224494.2;Pper_XP_020412933.1
1152	Pper_XP_020409420.1;Pper_XP_020417014.1;Pper_XP_020418107.1;Pper_XP_020418821.1
1154	Pper_XP_020415448.1
1156	Pper_XP_007200226.1;Pper_XP_020421732.1;Pper_XP_020425612.1;Pper_XP_020425615.1
1158	Pper_XP_007209128.1;Pper_XP_020419080.1
1159	Pper_XP_007209570.2;Pper_XP_007222735.1;Pper_XP_007224854.1;Pper_XP_007225097.1;Pper_XP_007226616.1
1160	Pper_XP_007200967.1;Pper_XP_007222865.1
1161	Pper_XP_007224149.1;Pper_XP_007225158.1
1162	Pper_XP_007202348.1;Pper_XP_007226292.1
1163	Pper_XP_007200499.1;Pper_XP_007200547.2;Pper_XP_020426216.1
1164	Pper_XP_020412070.1;Pper_XP_020412963.1;Pper_XP_020412964.1
1165	Pper_XP_007219027.1;Pper_XP_007219030.1;Pper_XP_007220949.1;Pper_XP_020414203.1
1166	Pper_XP_007218870.1;Pper_XP_020420884.1
1167	Pper_XP_007210599.2;Pper_XP_020419615.1
1168	Pper_XP_007204253.2;Pper_XP_007218925.1;Pper_XP_007221944.2;Pper_XP_020426000.1
1169	Pper_XP_007204285.1;Pper_XP_007227049.1;Pper_XP_020420579.1
1170	Pper_XP_007203272.2;Pper_XP_007203366.1;Pper_XP_007203496.1
1171	Pper_XP_020419552.1;Pper_XP_020424306.1
1172	Pper_XP_007212589.1;Pper_XP_007212848.2;Pper_XP_007213086.1;Pper_XP_007214216.1;Pper_XP_020416895.1;Pper_XP_020418101.1
1173	Pper_XP_020412115.1;Pper_XP_020419861.1
1174	Pper_XP_007217954.1;Pper_XP_007220939.1
1175	Pper_XP_007219502.2;Pper_XP_007221085.1;Pper_XP_020412645.1
1177	Pper_XP_020413009.1
1179	Pper_XP_007214479.2
1182	Pper_XP_007207491.1;Pper_XP_007218592.1
1183	Pper_XP_007216612.2;Pper_XP_020416399.1;Pper_XP_020416667.1
1184	Pper_XP_007206456.1;Pper_XP_007226075.1;Pper_XP_020415426.1
1185	Pper_XP_020411370.1
1186	Pper_XP_007202728.1;Pper_XP_007225978.1
1187	Pper_XP_007219252.1
1188	Pper_XP_007217071.2;Pper_XP_020410045.1
1189	Pper_XP_007202382.1;Pper_XP_007223256.1
1190	Pper_XP_007210071.1;Pper_XP_007212449.1;Pper_XP_007213131.1
1191	Pper_XP_007222310.1;Pper_XP_007224581.1;Pper_XP_007225050.2
1192	Pper_XP_020411970.1;Pper_XP_020412378.1
1193	Pper_XP_020423028.1;Pper_XP_020424878.1
1194	Pper_XP_007205045.1;Pper_XP_007225069.2
1195	Pper_XP_007199860.1;Pper_XP_007202054.1;Pper_XP_007205201.1
1196	Pper_XP_007218058.2;Pper_XP_007220223.1
1197	Pper_XP_007201158.2;Pper_XP_007206482.2;Pper_XP_007208446.2
1198	Pper_XP_007217501.2;Pper_XP_007226398.1;Pper_XP_020421717.1
1199	Pper_XP_007210895.2;Pper_XP_007215507.2
1200	Pper_XP_007205006.1
1201	Pper_XP_007199813.1;Pper_XP_007199814.1
1202	Pper_XP_007217654.1;Pper_XP_020414537.1
1203	Pper_XP_007207349.1;Pper_XP_007218731.1
1204	Pper_XP_007212085.1
1205	Pper_XP_020414188.1;Pper_XP_020425117.1
1206	Pper_XP_007215916.2;Pper_XP_007216067.1;Pper_XP_007217561.1
1207	Pper_XP_007211542.1;Pper_XP_020417067.1
1208	Pper_XP_007209997.2;Pper_XP_020411735.1;Pper_XP_020420483.1
1209	Pper_XP_007219066.2;Pper_XP_020413607.1;Pper_XP_020413648.1
1210	Pper_XP_020421981.1;Pper_XP_020424575.1
1211	Pper_XP_020423313.1;Pper_XP_020424343.1;Pper_XP_020424369.1;Pper_XP_020424785.1
1212	Pper_XP_007199355.2;Pper_XP_007200376.1;Pper_XP_007201275.1;Pper_XP_007201546.2;Pper_XP_007201649.2;Pper_XP_020426609.1
1213	Pper_XP_020422444.1
1215	Pper_XP_007223234.2;Pper_XP_020425732.1
1216	Pper_XP_007212178.1
1217	Pper_XP_007199224.1;Pper_XP_007221832.1
1218	Pper_XP_020421798.1
1219	Pper_XP_020409222.1;Pper_XP_020420650.1
1220	Pper_XP_007200798.1;Pper_XP_007223838.1;Pper_XP_020426482.1
1221	Pper_XP_007202692.1;Pper_XP_007223637.1
1222	Pper_XP_007202401.1;Pper_XP_007223346.2
1223	Pper_XP_007212202.1;Pper_XP_007215118.1;Pper_XP_007223704.1
1225	Pper_XP_007207409.1;Pper_XP_020413728.1;Pper_XP_020421851.1
1226	Pper_XP_007211816.1;Pper_XP_007211818.1;Pper_XP_007222590.1
1227	Pper_XP_007227129.2;Pper_XP_020414306.1;Pper_XP_020423683.1
1228	Pper_XP_007213985.2;Pper_XP_020416650.1
1229	Pper_XP_007202754.1;Pper_XP_007218596.1
1230	Pper_XP_007208075.1;Pper_XP_007208086.1;Pper_XP_007218918.2
1231	Pper_XP_007205316.1;Pper_XP_007205451.2;Pper_XP_020410946.1
1232	Pper_XP_007201520.1;Pper_XP_020424099.1
1233	Pper_XP_007211461.1;Pper_XP_007211466.1
1234	Pper_XP_007223323.2;Pper_XP_007223325.2;Pper_XP_007224778.2
1235	Pper_XP_007216154.1;Pper_XP_020414826.1
1236	Pper_XP_007215664.1;Pper_XP_020411523.1
1237	Pper_XP_020419134.1;Pper_XP_020420138.1
1238	Pper_XP_007204971.1;Pper_XP_007204991.2;Pper_XP_007226969.1
1240	Pper_XP_007212303.1;Pper_XP_007212318.1
1241	Pper_XP_007215749.1;Pper_XP_020418694.1
1242	Pper_XP_007210661.1;Pper_XP_007219159.1
1243	Pper_XP_007208080.1;Pper_XP_020418928.1
1244	Pper_XP_007200789.2;Pper_XP_020420654.1
1245	Pper_XP_007205613.2;Pper_XP_007208150.2;Pper_XP_007211666.1
1247	Pper_XP_007201834.1;Pper_XP_020410901.1
1248	Pper_XP_007220245.1;Pper_XP_007221956.1
1249	Pper_XP_007206164.1;Pper_XP_007206167.1;Pper_XP_007225022.1
1250	Pper_XP_007213726.1;Pper_XP_007213731.2
1251	Pper_XP_007211213.1;Pper_XP_007215045.1;Pper_XP_007227525.1
1252	Pper_XP_020417496.1
1253	Pper_XP_007210253.1;Pper_XP_020413867.1
1254	Pper_XP_020411137.1
1255	Pper_XP_007221945.2;Pper_XP_007225251.1
1256	Pper_XP_020419840.1;Pper_XP_020421159.1
1257	Pper_XP_007200846.1;Pper_XP_020409744.1
1258	Pper_XP_007203240.1;Pper_XP_007217144.1
1259	Pper_XP_007211407.1;Pper_XP_020424384.1
1260	Pper_XP_007202318.1;Pper_XP_007222275.1
1261	Pper_XP_007207590.1;Pper_XP_007220200.1
1262	Pper_XP_007208058.1;Pper_XP_007219556.1
1263	Pper_XP_007206818.2;Pper_XP_020421020.1
1264	Pper_XP_007204656.1;Pper_XP_007217046.1;Pper_XP_007217146.1
1265	Pper_XP_007200996.1;Pper_XP_007222928.1
1266	Pper_XP_020409859.1;Pper_XP_020415024.1
1267	Pper_XP_007200450.1;Pper_XP_007215705.2;Pper_XP_007216309.1;Pper_XP_007217325.1
1268	Pper_XP_007216372.2;Pper_XP_007217173.1
1269	Pper_XP_007226819.1;Pper_XP_007227559.1
1270	Pper_XP_007200373.2;Pper_XP_020418517.1
1271	Pper_XP_007210041.1;Pper_XP_007210947.2
1272	Pper_XP_007201299.1;Pper_XP_020420817.1
1273	Pper_XP_007224248.2;Pper_XP_020413560.1
1274	Pper_XP_020412615.1;Pper_XP_020425356.1;Pper_XP_020426227.1
1275	Pper_XP_007212642.2;Pper_XP_007213116.1
1276	Pper_XP_007208851.2;Pper_XP_007209632.1;Pper_XP_007209654.1;Pper_XP_007211042.2
1277	Pper_XP_007201697.1;Pper_XP_020425275.1
1278	Pper_XP_007225236.1
1279	Pper_XP_020426557.1
1280	Pper_XP_007202285.1
1281	Pper_XP_007201823.1;Pper_XP_007205861.1;Pper_XP_020413417.1
1282	Pper_XP_007223430.1;Pper_XP_007226769.2
1283	Pper_XP_007221471.1;Pper_XP_007221472.1
1284	Pper_XP_007214949.1;Pper_XP_007225345.1
1285	Pper_XP_007211977.2;Pper_XP_007212029.1;Pper_XP_020417448.1
1286	Pper_XP_007202716.1;Pper_XP_020413193.1;Pper_XP_020421417.1
1287	Pper_XP_007203165.2
1288	Pper_XP_007199638.2;Pper_XP_020426427.1
1289	Pper_XP_007224323.1;Pper_XP_007227627.1
1290	Pper_XP_007209641.1;Pper_XP_007216004.1;Pper_XP_007223515.1
1291	Pper_XP_007202565.1;Pper_XP_007216743.1
1292	Pper_XP_007210201.2;Pper_XP_007210929.2;Pper_XP_007210993.2
1293	Pper_XP_007209928.1;Pper_XP_020415265.1;Pper_XP_020418929.1
1294	Pper_XP_020415596.1
1295	Pper_XP_007201748.2;Pper_XP_007224244.2;Pper_XP_020409976.1
1296	Pper_XP_007202764.1;Pper_XP_007206152.1;Pper_XP_007218609.1
1297	Pper_XP_007217249.1;Pper_XP_007225780.1
1298	Pper_XP_007215944.1;Pper_XP_007215956.1;Pper_XP_020415926.1
1299	Pper_XP_007202723.1;Pper_XP_007206778.2;Pper_XP_007212200.1
1300	Pper_XP_007202887.1;Pper_XP_007203013.1;Pper_XP_007203873.1
1301	Pper_XP_007218605.1;Pper_XP_020423098.1
1302	Pper_XP_007202833.1;Pper_XP_007207316.1;Pper_XP_007224245.2;Pper_XP_007227516.1
1303	Pper_XP_007215554.1;Pper_XP_007225621.1
1304	Pper_XP_007207364.1;Pper_XP_020412711.1
1305	Pper_XP_007201088.1;Pper_XP_007223356.2
1306	Pper_XP_007206547.2;Pper_XP_007220215.1
1307	Pper_XP_007198838.1;Pper_XP_020417509.1
1308	Pper_XP_007222731.1;Pper_XP_020410953.1;Pper_XP_020418367.1
1309	Pper_XP_007218487.1;Pper_XP_007223542.1;Pper_XP_007223545.1
1310	Pper_XP_020409974.1;Pper_XP_020416491.1
1311	Pper_XP_007205858.1;Pper_XP_020413691.1
1312	Pper_XP_007215343.1;Pper_XP_020416449.1
1313	Pper_XP_020423697.1;Pper_XP_020425191.1
1314	Pper_XP_020418894.1
1315	Pper_XP_007204261.2;Pper_XP_007221958.1
1316	Pper_XP_007211511.1;Pper_XP_020417954.1
1317	Pper_XP_020417017.1
1318	Pper_XP_007213664.2;Pper_XP_020417858.1
1319	Pper_XP_007207575.2
1320	Pper_XP_007222644.1;Pper_XP_007222670.1
1322	Pper_XP_020413646.1
1325	Pper_XP_007199833.1;Pper_XP_020421431.1
1326	Pper_XP_007211643.1;Pper_XP_007215698.1
1327	Pper_XP_007208354.1;Pper_XP_020410441.1;Pper_XP_020421056.1
1328	Pper_XP_007215403.1;Pper_XP_007222327.1
1329	Pper_XP_007215978.1;Pper_XP_007223457.1
1330	Pper_XP_007199721.1;Pper_XP_007200687.1;Pper_XP_007225203.1
1331	Pper_XP_007204108.1;Pper_XP_007227161.1
1332	Pper_XP_007200472.1;Pper_XP_020418178.1
1333	Pper_XP_007201025.1;Pper_XP_007222448.1
1334	Pper_XP_007211296.1;Pper_XP_007217015.1
1335	Pper_XP_007214251.1;Pper_XP_007217821.1
1336	Pper_XP_007222230.1;Pper_XP_007222648.1
1337	Pper_XP_007201610.2;Pper_XP_007207894.1
1338	Pper_XP_007213976.1;Pper_XP_007213979.1
1339	Pper_XP_007213682.1;Pper_XP_007214986.2
1340	Pper_XP_007210378.1;Pper_XP_007216050.2
1341	Pper_XP_007209276.1;Pper_XP_007214856.1
1342	Pper_XP_007217018.1;Pper_XP_007226981.1
1343	Pper_XP_007202762.1;Pper_XP_007221866.2;Pper_XP_020415192.1
1344	Pper_XP_007215235.1;Pper_XP_020423287.1
1345	Pper_XP_020422632.1;Pper_XP_020426317.1
1346	Pper_XP_007207224.1;Pper_XP_007220876.1
1347	Pper_XP_007205190.2;Pper_XP_007218949.1
1348	Pper_XP_007202566.1;Pper_XP_007207577.1
1349	Pper_XP_020424044.1
1350	Pper_XP_007220494.1;Pper_XP_020413543.1
1351	Pper_XP_020415710.1;Pper_XP_020417151.1
1352	Pper_XP_007215515.1;Pper_XP_007223090.1;Pper_XP_020422435.1
1353	Pper_XP_007207582.1;Pper_XP_007222881.2
1354	Pper_XP_007215585.1;Pper_XP_007217782.1
1355	Pper_XP_007209092.1;Pper_XP_020410961.1
1356	Pper_XP_020411708.1;Pper_XP_020419427.1
1357	Pper_XP_020413433.1
1358	Pper_XP_020417164.1
1359	Pper_XP_007224513.1;Pper_XP_007226144.1;Pper_XP_007227173.1
1360	Pper_XP_007202405.1;Pper_XP_020424195.1;Pper_XP_020426433.1
1361	Pper_XP_007206145.2;Pper_XP_007223791.2
1362	Pper_XP_007211318.2;Pper_XP_007225279.1
1363	Pper_XP_007210042.2;Pper_XP_020415340.1
1364	Pper_XP_007206649.1;Pper_XP_020424768.1
1365	Pper_XP_007208678.2;Pper_XP_007208695.2;Pper_XP_020422030.1
1366	Pper_XP_020416079.1
1367	Pper_XP_007211582.1;Pper_XP_007226708.1;Pper_XP_007227106.2;Pper_XP_020411659.1
1368	Pper_XP_007206242.1;Pper_XP_007206479.1;Pper_XP_007206549.2;Pper_XP_007207602.1;Pper_XP_020420647.1
1369	Pper_XP_007213016.1;Pper_XP_007213973.1;Pper_XP_007214707.1
1370	Pper_XP_020423304.1;Pper_XP_020423334.1
1371	Pper_XP_007227125.2;Pper_XP_020410570.1;Pper_XP_020424231.1
1376	Pper_XP_007200621.1;Pper_XP_007225668.1
1377	Pper_XP_007201624.1;Pper_XP_007221996.1
1378	Pper_XP_007208152.1;Pper_XP_020423020.1
1379	Pper_XP_007207055.2;Pper_XP_020423584.1
1380	Pper_XP_007227361.1
1381	Pper_XP_020412047.1;Pper_XP_020419044.1
1382	Pper_XP_007223668.1;Pper_XP_020419124.1;Pper_XP_020419125.1
1383	Pper_XP_007217247.1;Pper_XP_007225779.1
1384	Pper_XP_007201302.1;Pper_XP_020425303.1
1385	Pper_XP_007216024.2;Pper_XP_007223777.1
1386	Pper_XP_007221607.1;Pper_XP_020412427.1;Pper_XP_020412429.1
1387	Pper_XP_007226373.2
1388	Pper_XP_007224771.1;Pper_XP_007227357.1
1389	Pper_XP_007202216.1;Pper_XP_007206817.2
1390	Pper_XP_007211598.2;Pper_XP_007213892.1
1391	Pper_XP_007217230.1;Pper_XP_020414620.1
1392	Pper_XP_020417559.1;Pper_XP_020418486.1
1393	Pper_XP_007202166.1;Pper_XP_007222682.1
1394	Pper_XP_007209071.1;Pper_XP_007225431.2
1395	Pper_XP_007210291.1;Pper_XP_007215008.1
1396	Pper_XP_007200529.1;Pper_XP_007217763.1
1397	Pper_XP_007202052.1;Pper_XP_007215385.1
1398	Pper_XP_007221959.1;Pper_XP_020426120.1
1399	Pper_XP_020410963.1;Pper_XP_020411646.1
1400	Pper_XP_007222607.1;Pper_XP_007225633.1;Pper_XP_020410482.1;Pper_XP_020410483.1
1401	Pper_XP_007209514.1;Pper_XP_020412290.1;Pper_XP_020412293.1
1402	Pper_XP_007217223.1;Pper_XP_020423528.1
1403	Pper_XP_007210324.1;Pper_XP_007217348.1;Pper_XP_020420369.1
1404	Pper_XP_007212812.1;Pper_XP_020409160.1;Pper_XP_020425652.1
1405	Pper_XP_007206073.2;Pper_XP_007207757.1;Pper_XP_007207881.1
1406	Pper_XP_007204977.1;Pper_XP_020422681.1
1407	Pper_XP_007208297.1;Pper_XP_007220930.2
1408	Pper_XP_007202731.1;Pper_XP_007217181.1
1409	Pper_XP_007206170.1;Pper_XP_007220502.1
1410	Pper_XP_007214944.1;Pper_XP_007221991.1
1411	Pper_XP_007227362.1;Pper_XP_020410529.1
1412	Pper_XP_007202381.1;Pper_XP_007205675.1
1413	Pper_XP_007215253.1;Pper_XP_007215262.1;Pper_XP_007217716.1
1414	Pper_XP_007199739.1;Pper_XP_007207133.1
1415	Pper_XP_007224560.1;Pper_XP_007227119.1;Pper_XP_020413050.1
1416	Pper_XP_007200978.1;Pper_XP_007209104.1
1417	Pper_XP_007199878.1;Pper_XP_007199879.1
1418	Pper_XP_007203210.2;Pper_XP_020413653.1
1419	Pper_XP_007221828.2;Pper_XP_007224175.2;Pper_XP_007226651.2
1420	Pper_XP_020410307.1;Pper_XP_020413194.1
1421	Pper_XP_020412526.1;Pper_XP_020416490.1;Pper_XP_020422791.1
1422	Pper_XP_020421235.1
1423	Pper_XP_007202865.2;Pper_XP_007202954.1;Pper_XP_007203168.1;Pper_XP_007203416.1;Pper_XP_007203437.1
1424	Pper_XP_020412735.1;Pper_XP_020412766.1
1428	Pper_XP_007211752.2;Pper_XP_020416015.1
1429	Pper_XP_007200723.1;Pper_XP_007201716.1
1430	Pper_XP_007205940.1;Pper_XP_007226262.1
1431	Pper_XP_020411396.1;Pper_XP_020419608.1
1432	Pper_XP_007211501.1;Pper_XP_007211509.1
1433	Pper_XP_007209083.1;Pper_XP_007221788.2
1434	Pper_XP_007211498.1;Pper_XP_020415420.1
1435	Pper_XP_007210942.1;Pper_XP_007215197.1
1436	Pper_XP_007223087.1;Pper_XP_020410276.1
1437	Pper_XP_007202766.1;Pper_XP_007223789.1
1438	Pper_XP_007210875.1;Pper_XP_007220198.1
1439	Pper_XP_007202885.1;Pper_XP_007204528.1
1440	Pper_XP_007201810.1;Pper_XP_007205521.1
1441	Pper_XP_007212140.1;Pper_XP_007218466.1
1442	Pper_XP_007210067.1;Pper_XP_007215480.1;Pper_XP_007222783.1
1443	Pper_XP_020414571.1;Pper_XP_020422926.1
1444	Pper_XP_007210424.1;Pper_XP_007213296.1
1445	Pper_XP_007209552.1;Pper_XP_020416669.1;Pper_XP_020418968.1
1446	Pper_XP_007204673.1;Pper_XP_007225421.2
1447	Pper_XP_007204113.2;Pper_XP_007223305.1
1448	Pper_XP_007203595.1;Pper_XP_007203856.2
1449	Pper_XP_007224036.2;Pper_XP_007224477.2;Pper_XP_020412823.1
1450	Pper_XP_007200281.1;Pper_XP_007205534.1;Pper_XP_007222824.1
1451	Pper_XP_007209970.1;Pper_XP_007219266.2
1452	Pper_XP_007204356.2;Pper_XP_007217330.2
1453	Pper_XP_007202441.2;Pper_XP_007211727.1
1454	Pper_XP_020423425.1;Pper_XP_020424229.1
1455	Pper_XP_007204222.1;Pper_XP_007208033.1
1456	Pper_XP_007218213.1;Pper_XP_007218369.1
1457	Pper_XP_007217733.1;Pper_XP_020411605.1
1458	Pper_XP_007215357.1;Pper_XP_020419278.1
1459	Pper_XP_007217422.1
1460	Pper_XP_007200347.1;Pper_XP_007207928.2
1462	Pper_XP_007208396.1;Pper_XP_007218882.1
1463	Pper_XP_007218367.2;Pper_XP_020423805.1
1464	Pper_XP_007221765.1;Pper_XP_020422916.1
1465	Pper_XP_007211540.1;Pper_XP_007213895.1
1466	Pper_XP_007218608.1;Pper_XP_007218610.1;Pper_XP_007224551.2
1467	Pper_XP_020414253.1;Pper_XP_020420737.1
1468	Pper_XP_020413596.1;Pper_XP_020423176.1
1469	Pper_XP_007210119.1;Pper_XP_020412550.1
1470	Pper_XP_007204473.1;Pper_XP_007222931.2
1471	Pper_XP_007205913.1;Pper_XP_007223426.1
1472	Pper_XP_007211872.1;Pper_XP_007215809.1
1473	Pper_XP_020414728.1;Pper_XP_020416670.1
1474	Pper_XP_007202397.1;Pper_XP_007223304.1
1475	Pper_XP_020425198.1;Pper_XP_020425305.1
1476	Pper_XP_007199172.2;Pper_XP_020425151.1
1479	Pper_XP_020424735.1
1480	Pper_XP_007200059.1;Pper_XP_007201647.1;Pper_XP_020409195.1;Pper_XP_020409196.1
1485	Pper_XP_007210300.1;Pper_XP_007219134.2
1486	Pper_XP_007199781.1;Pper_XP_007208462.1
1487	Pper_XP_007200494.1;Pper_XP_007224435.2
1488	Pper_XP_007222160.1;Pper_XP_020425924.1
1489	Pper_XP_007217929.2;Pper_XP_007217930.2;Pper_XP_007218023.2;Pper_XP_007219847.1;Pper_XP_020413658.1
1490	Pper_XP_007200082.1;Pper_XP_020422664.1;Pper_XP_020426418.1
1491	Pper_XP_007200458.1;Pper_XP_007223957.1
1492	Pper_XP_007222686.1;Pper_XP_007227478.1
1493	Pper_XP_007208709.1;Pper_XP_007221997.1
1494	Pper_XP_020413510.1;Pper_XP_020423880.1
1495	Pper_XP_007214991.1;Pper_XP_007217698.2
1496	Pper_XP_007222556.2;Pper_XP_007222927.1
1497	Pper_XP_020415231.1;Pper_XP_020420012.1
1498	Pper_XP_007210491.1;Pper_XP_007225439.1
1499	Pper_XP_007209376.1;Pper_XP_020410699.1
1500	Pper_XP_007202799.1;Pper_XP_007215188.1;Pper_XP_007223787.1
1501	Pper_XP_007202537.1;Pper_XP_020410885.1
1502	Pper_XP_007209181.1;Pper_XP_007209188.1;Pper_XP_020419282.1
1503	Pper_XP_007210298.1;Pper_XP_007225138.1
1504	Pper_XP_007199826.1;Pper_XP_007212095.1;Pper_XP_020417239.1
1505	Pper_XP_007211571.1;Pper_XP_007214717.1
1506	Pper_XP_007208090.1;Pper_XP_007214622.1
1507	Pper_XP_020417082.1;Pper_XP_020418742.1
1508	Pper_XP_007199817.2;Pper_XP_020420413.1
1509	Pper_XP_020425138.1;Pper_XP_020426511.1
1510	Pper_XP_007225897.1;Pper_XP_007225911.1
1511	Pper_XP_007199852.1;Pper_XP_020409477.1
1512	Pper_XP_007211388.2;Pper_XP_007214812.2
1513	Pper_XP_007202739.1;Pper_XP_020414353.1
1514	Pper_XP_007208823.1;Pper_XP_007224656.1
1515	Pper_XP_007217618.2;Pper_XP_007224811.1
1516	Pper_XP_020421714.1;Pper_XP_020424698.1
1517	Pper_XP_007208107.1;Pper_XP_007208219.2;Pper_XP_020421082.1
1518	Pper_XP_007212383.1;Pper_XP_007215327.2
1519	Pper_XP_007199780.1;Pper_XP_007204229.1
1520	Pper_XP_007202782.1;Pper_XP_007212272.1
1521	Pper_XP_007200535.1;Pper_XP_007202102.1;Pper_XP_007224278.1
1522	Pper_XP_020415625.1;Pper_XP_020426007.1
1523	Pper_XP_007205537.2;Pper_XP_007222170.1
1524	Pper_XP_007212497.2;Pper_XP_020418641.1
1525	Pper_XP_020410944.1;Pper_XP_020423579.1
1526	Pper_XP_007204982.1;Pper_XP_007214015.2
1527	Pper_XP_007211386.1;Pper_XP_020417227.1
1528	Pper_XP_007203239.1;Pper_XP_007208091.1
1529	Pper_XP_007206032.1;Pper_XP_007206036.1
1530	Pper_XP_020422735.1;Pper_XP_020422742.1;Pper_XP_020422743.1
1531	Pper_XP_020413157.1;Pper_XP_020421521.1
1532	Pper_XP_007205315.2;Pper_XP_007218805.2
1533	Pper_XP_007207493.1;Pper_XP_007218594.1
1534	Pper_XP_007223843.1;Pper_XP_007226686.2
1535	Pper_XP_007211201.1;Pper_XP_020414031.1
1536	Pper_XP_007209213.1;Pper_XP_007218083.1
1537	Pper_XP_007214996.1;Pper_XP_020409766.1
1538	Pper_XP_007204266.1;Pper_XP_007207630.2
1539	Pper_XP_007221880.1;Pper_XP_020420592.1
1540	Pper_XP_007217188.1;Pper_XP_020416723.1
1541	Pper_XP_007207452.1;Pper_XP_007207454.1
1542	Pper_XP_007205131.1;Pper_XP_007219044.1
1543	Pper_XP_007205129.1;Pper_XP_020421613.1
1544	Pper_XP_007205742.1;Pper_XP_007220531.1
1545	Pper_XP_007211731.1;Pper_XP_007212311.1
1546	Pper_XP_007207179.2;Pper_XP_007207910.1;Pper_XP_007208156.1;Pper_XP_007210871.1
1547	Pper_XP_020415143.1
1548	Pper_XP_007201984.1;Pper_XP_020412606.1
1549	Pper_XP_007202104.1;Pper_XP_007203336.1
1550	Pper_XP_007210853.2;Pper_XP_007220655.1
1551	Pper_XP_007214921.1;Pper_XP_007217069.1
1552	Pper_XP_007205212.1;Pper_XP_020426224.1
1553	Pper_XP_007199168.2;Pper_XP_020409146.1;Pper_XP_020426461.1
1554	Pper_XP_020410610.1;Pper_XP_020422615.1
1555	Pper_XP_007199897.1;Pper_XP_007223020.1
1556	Pper_XP_007211998.1;Pper_XP_007223947.1
1557	Pper_XP_007213650.1;Pper_XP_007214194.2;Pper_XP_020416857.1;Pper_XP_020416858.1
1558	Pper_XP_007209938.2;Pper_XP_007211401.1
1559	Pper_XP_007213134.1;Pper_XP_007213147.2;Pper_XP_007214200.1
1561	Pper_XP_007226289.2;Pper_XP_020410413.1;Pper_XP_020417568.1
1562	Pper_XP_007200006.2
1564	Pper_XP_007217977.1;Pper_XP_007217991.1
1565	Pper_XP_007218458.1
1566	Pper_XP_007206076.1;Pper_XP_007225565.2
1567	Pper_XP_007211919.1;Pper_XP_007215922.1
1568	Pper_XP_007215510.2;Pper_XP_007222781.1
1569	Pper_XP_007211450.2;Pper_XP_007211959.1
1570	Pper_XP_007204711.1;Pper_XP_007222873.1
1571	Pper_XP_007199758.1;Pper_XP_007222014.2
1572	Pper_XP_007201825.1;Pper_XP_007223677.1
1573	Pper_XP_007199680.1
1574	Pper_XP_007212130.2;Pper_XP_007214722.2
1575	Pper_XP_007209375.1;Pper_XP_007223176.1
1576	Pper_XP_007215474.2;Pper_XP_007223031.1
1577	Pper_XP_007209667.1;Pper_XP_007226017.1
1578	Pper_XP_007211342.1;Pper_XP_020416332.1
1579	Pper_XP_020423471.1;Pper_XP_020424223.1
1580	Pper_XP_007207610.1;Pper_XP_007225533.1
1581	Pper_XP_007201075.1;Pper_XP_007204391.1
1582	Pper_XP_007211403.2;Pper_XP_007217978.1
1583	Pper_XP_007214960.1;Pper_XP_007225281.1
1584	Pper_XP_007211453.1;Pper_XP_007211475.1
1585	Pper_XP_007212498.1;Pper_XP_007214079.1
1586	Pper_XP_007208373.1;Pper_XP_007225407.1
1587	Pper_XP_007199763.1;Pper_XP_007208307.1
1588	Pper_XP_020415681.1;Pper_XP_020415682.1;Pper_XP_020415683.1
1590	Pper_XP_007215258.1;Pper_XP_007225735.2
1591	Pper_XP_007213989.1
1592	Pper_XP_007215051.1;Pper_XP_007225932.1
1593	Pper_XP_007216712.1
1594	Pper_XP_007213626.1;Pper_XP_020415347.1
1595	Pper_XP_007204742.1;Pper_XP_020422227.1
1596	Pper_XP_007202553.1;Pper_XP_020411684.1
1597	Pper_XP_007211557.1;Pper_XP_007215837.1
1598	Pper_XP_007200774.1;Pper_XP_007207851.1
1599	Pper_XP_007204258.1;Pper_XP_020418764.1
1600	Pper_XP_007202057.1;Pper_XP_007212266.1
1601	Pper_XP_020421972.1;Pper_XP_020422676.1
1602	Pper_XP_007208120.1;Pper_XP_007218909.1
1603	Pper_XP_007205916.1;Pper_XP_007218550.2
1604	Pper_XP_007206165.1;Pper_XP_007218628.1
1605	Pper_XP_007205120.1;Pper_XP_007211852.1
1606	Pper_XP_007206071.1;Pper_XP_007218545.1
1607	Pper_XP_007206561.1;Pper_XP_007220066.2
1608	Pper_XP_020411922.1;Pper_XP_020422166.1
1609	Pper_XP_007205266.1;Pper_XP_007209192.1
1610	Pper_XP_007202031.1;Pper_XP_007217971.1
1611	Pper_XP_020417415.1;Pper_XP_020423618.1
1612	Pper_XP_007206847.2;Pper_XP_007219643.1
1613	Pper_XP_007220529.1;Pper_XP_020419223.1
1614	Pper_XP_007209583.1;Pper_XP_020411971.1
1615	Pper_XP_007218723.2;Pper_XP_020412421.1
1616	Pper_XP_020410800.1;Pper_XP_020415182.1
1617	Pper_XP_007210258.1;Pper_XP_007214954.2
1618	Pper_XP_007215547.1;Pper_XP_020421040.1
1619	Pper_XP_007201169.1;Pper_XP_007215330.2
1620	Pper_XP_007202069.1;Pper_XP_007204388.1;Pper_XP_020423729.1
1621	Pper_XP_007205032.1;Pper_XP_007222489.1
1622	Pper_XP_020414116.1;Pper_XP_020414119.1
1623	Pper_XP_007219191.2;Pper_XP_020416948.1
1624	Pper_XP_007202072.1;Pper_XP_020417215.1
1625	Pper_XP_007220472.2;Pper_XP_020420594.1
1626	Pper_XP_007203059.1;Pper_XP_007214898.1
1627	Pper_XP_007199637.1;Pper_XP_007201367.1
1628	Pper_XP_007204390.1;Pper_XP_007213917.1
1629	Pper_XP_007206047.1;Pper_XP_007223659.1
1630	Pper_XP_007202282.1;Pper_XP_007215722.1
1631	Pper_XP_007205839.1;Pper_XP_007206257.1
1632	Pper_XP_007208599.1;Pper_XP_007224538.2
1633	Pper_XP_007200588.1;Pper_XP_007205744.1
1634	Pper_XP_007208324.1;Pper_XP_007227449.1
1635	Pper_XP_007206231.2;Pper_XP_007220602.2
1636	Pper_XP_007222358.2
1637	Pper_XP_007209289.1;Pper_XP_007218155.1
1638	Pper_XP_007208885.2;Pper_XP_007210341.1;Pper_XP_007210343.1;Pper_XP_020420328.1
1639	Pper_XP_007218043.1;Pper_XP_020419016.1
1640	Pper_XP_007202498.1;Pper_XP_020424335.1
1641	Pper_XP_007215616.2;Pper_XP_020424085.1
1642	Pper_XP_007205420.1;Pper_XP_007226892.2
1643	Pper_XP_007204228.1;Pper_XP_007204617.1
1644	Pper_XP_007227071.2;Pper_XP_020416860.1
1645	Pper_XP_020411039.1;Pper_XP_020412965.1;Pper_XP_020412971.1;Pper_XP_020412975.1
1646	Pper_XP_007220188.2;Pper_XP_020412660.1;Pper_XP_020413292.1;Pper_XP_020413294.1
1647	Pper_XP_007212172.1;Pper_XP_007213847.1
1648	Pper_XP_007202145.1;Pper_XP_020424263.1;Pper_XP_020424704.1
1650	Pper_XP_007219780.1;Pper_XP_020412749.1
1652	Pper_XP_007206338.2;Pper_XP_007206669.2;Pper_XP_007207915.1
1654	Pper_XP_007220858.2;Pper_XP_020412194.1
1655	Pper_XP_007211988.2;Pper_XP_007213463.1;Pper_XP_020424588.1
1658	Pper_XP_007210570.1;Pper_XP_020411734.1
1659	Pper_XP_007218467.1;Pper_XP_007218488.1
1660	Pper_XP_007201525.1;Pper_XP_007225027.1
1661	Pper_XP_020420823.1;Pper_XP_020421239.1
1662	Pper_XP_007204957.1;Pper_XP_020415149.1
1663	Pper_XP_007210313.2;Pper_XP_020410924.1
1664	Pper_XP_007219539.2
1665	Pper_XP_007226954.1;Pper_XP_020414977.1
1666	Pper_XP_007216546.1;Pper_XP_007225814.1
1668	Pper_XP_007204028.1;Pper_XP_007216600.1
1669	Pper_XP_007226618.1;Pper_XP_020414381.1
1670	Pper_XP_007211395.1;Pper_XP_020418733.1
1671	Pper_XP_007199765.1;Pper_XP_007217629.1
1672	Pper_XP_007199873.1;Pper_XP_007222378.1
1673	Pper_XP_007200469.1;Pper_XP_007222971.1
1674	Pper_XP_007204526.2
1675	Pper_XP_007222751.2;Pper_XP_020415777.1;Pper_XP_020419133.1
1676	Pper_XP_007225388.1;Pper_XP_020422182.1
1677	Pper_XP_007211748.1;Pper_XP_007217884.1
1678	Pper_XP_007222937.1;Pper_XP_020426149.1
1679	Pper_XP_007203564.2;Pper_XP_007204860.1
1680	Pper_XP_007201412.1;Pper_XP_020422937.1
1681	Pper_XP_007205798.1;Pper_XP_007211931.1;Pper_XP_007227555.1
1682	Pper_XP_007201644.2;Pper_XP_007227531.2
1683	Pper_XP_007210220.1;Pper_XP_007220475.1
1684	Pper_XP_007209696.1;Pper_XP_007209698.1;Pper_XP_007210057.2
1685	Pper_XP_007210361.1;Pper_XP_007210366.1
1686	Pper_XP_007218399.1;Pper_XP_007221072.2;Pper_XP_020419794.1
1687	Pper_XP_007199784.1;Pper_XP_007222333.1
1688	Pper_XP_007216442.2;Pper_XP_007227565.1
1689	Pper_XP_007215717.2;Pper_XP_020416544.1
1690	Pper_XP_007203622.1;Pper_XP_020414741.1
1691	Pper_XP_007214667.1;Pper_XP_007217323.1
1692	Pper_XP_007221854.1;Pper_XP_007224727.1
1693	Pper_XP_007205295.2
1694	Pper_XP_020420749.1;Pper_XP_020421836.1
1695	Pper_XP_007207505.1;Pper_XP_007219829.1
1696	Pper_XP_007205027.1;Pper_XP_007208290.1;Pper_XP_020420354.1
1697	Pper_XP_007205192.1;Pper_XP_007218041.1
1698	Pper_XP_007203158.1;Pper_XP_007219000.1
1699	Pper_XP_007210176.2;Pper_XP_007215034.1
1700	Pper_XP_007216061.1;Pper_XP_007225904.1
1701	Pper_XP_007201051.1;Pper_XP_007222747.1
1702	Pper_XP_007200528.1;Pper_XP_007223449.1
1703	Pper_XP_007207849.2;Pper_XP_020421548.1
1704	Pper_XP_007218194.1;Pper_XP_020420838.1
1705	Pper_XP_007202376.1;Pper_XP_007205631.1
1706	Pper_XP_007227035.1;Pper_XP_020422128.1
1707	Pper_XP_007201144.2;Pper_XP_007201702.1;Pper_XP_020409408.1
1708	Pper_XP_020423486.1
1709	Pper_XP_007203867.1;Pper_XP_020424740.1
1710	Pper_XP_020410852.1;Pper_XP_020421436.1
1711	Pper_XP_007213377.2;Pper_XP_007227687.2;Pper_XP_020410579.1;Pper_XP_020419014.1
1712	Pper_XP_007201407.1;Pper_XP_007202291.1
1713	Pper_XP_007208155.2
1714	Pper_XP_007218975.2;Pper_XP_007219549.1;Pper_XP_007219757.1
1715	Pper_XP_007215422.1;Pper_XP_007222437.1
1716	Pper_XP_020416986.1;Pper_XP_020417723.1
1717	Pper_XP_007216688.1;Pper_XP_007217428.2
1719	Pper_XP_020421254.1;Pper_XP_020422193.1;Pper_XP_020422458.1
1720	Pper_XP_007199092.1;Pper_XP_007200760.2
1721	Pper_XP_007199251.1;Pper_XP_007200016.1
1722	Pper_XP_007206371.2;Pper_XP_020416779.1
1723	Pper_XP_020412216.1;Pper_XP_020412901.1
1724	Pper_XP_007213452.1;Pper_XP_007213936.1;Pper_XP_007214598.1
1725	Pper_XP_007223159.1;Pper_XP_020412400.1;Pper_XP_020412411.1;Pper_XP_020412418.1
1726	Pper_XP_007219618.1;Pper_XP_007220091.2
1727	Pper_XP_007209974.1;Pper_XP_020413617.1
1728	Pper_XP_007209896.1;Pper_XP_007218993.1
1729	Pper_XP_007225889.2;Pper_XP_020421557.1
1730	Pper_XP_007200360.1;Pper_XP_007226041.1
1731	Pper_XP_007227471.1;Pper_XP_020418756.1
1732	Pper_XP_007204955.1;Pper_XP_020424186.1
1733	Pper_XP_007205322.1
1735	Pper_XP_007207381.1;Pper_XP_007223307.1
1736	Pper_XP_007225773.1;Pper_XP_020424045.1
1737	Pper_XP_007210022.1;Pper_XP_007210477.2;Pper_XP_007210605.1;Pper_XP_007210653.1;Pper_XP_007210670.2
1738	Pper_XP_007215509.1;Pper_XP_007223023.1
1739	Pper_XP_007225998.1;Pper_XP_020419701.1
1740	Pper_XP_007209897.1;Pper_XP_007221915.1
1741	Pper_XP_007215285.1;Pper_XP_020415903.1
1742	Pper_XP_007223993.2;Pper_XP_007226937.2;Pper_XP_007227078.2
1743	Pper_XP_007203796.1;Pper_XP_007210398.1
1744	Pper_XP_007210569.1;Pper_XP_007221800.1
1746	Pper_XP_007209191.1;Pper_XP_007222455.2
1747	Pper_XP_007225613.2
1748	Pper_XP_007217690.1;Pper_XP_020418136.1
1749	Pper_XP_007214777.1;Pper_XP_020418421.1
1750	Pper_XP_007203372.1;Pper_XP_007203855.1
1751	Pper_XP_007205063.1;Pper_XP_007222320.1
1752	Pper_XP_007201197.1;Pper_XP_007226962.1
1753	Pper_XP_007215420.1;Pper_XP_007215427.1
1754	Pper_XP_007216974.1;Pper_XP_020417719.1
1755	Pper_XP_020417765.1;Pper_XP_020417767.1
1756	Pper_XP_007205505.1;Pper_XP_007212714.1
1757	Pper_XP_020415447.1
1758	Pper_XP_007222285.1;Pper_XP_020416711.1
1759	Pper_XP_007214918.1;Pper_XP_007225383.1
1760	Pper_XP_007217257.1;Pper_XP_007222685.1
1761	Pper_XP_007201732.1;Pper_XP_007204979.1
1762	Pper_XP_007201410.1;Pper_XP_007202366.2
1763	Pper_XP_007199775.1;Pper_XP_007203698.1
1764	Pper_XP_007199907.1;Pper_XP_007204375.1
1765	Pper_XP_007204357.1;Pper_XP_020416587.1
1766	Pper_XP_007201084.1;Pper_XP_007205330.1
1767	Pper_XP_007216865.1;Pper_XP_007225021.2
1768	Pper_XP_007225029.2;Pper_XP_020424000.1
1769	Pper_XP_007206471.2;Pper_XP_007216334.2;Pper_XP_020421306.1
1770	Pper_XP_007205151.1;Pper_XP_020422471.1
1771	Pper_XP_020418203.1;Pper_XP_020423649.1
1772	Pper_XP_007212600.1;Pper_XP_007215908.1
1773	Pper_XP_007219078.2;Pper_XP_020422185.1
1774	Pper_XP_007220615.1;Pper_XP_020422510.1
1775	Pper_XP_007208332.1;Pper_XP_007220214.1
1776	Pper_XP_007202904.1;Pper_XP_007203926.1;Pper_XP_020423446.1
1777	Pper_XP_007203227.1
1778	Pper_XP_007206129.1;Pper_XP_020424057.1
1779	Pper_XP_007199898.1;Pper_XP_020410324.1
1780	Pper_XP_007199281.2;Pper_XP_020415994.1
1781	Pper_XP_007215290.1;Pper_XP_007218008.1
1782	Pper_XP_007210952.2
1783	Pper_XP_007210319.1
1784	Pper_XP_007217612.2;Pper_XP_020410620.1
1785	Pper_XP_007223640.1;Pper_XP_020419712.1
1786	Pper_XP_007217932.1
1787	Pper_XP_007220774.1;Pper_XP_020412316.1
1788	Pper_XP_007205647.1;Pper_XP_007205730.1
1789	Pper_XP_007201737.1;Pper_XP_007225118.1
1790	Pper_XP_007203877.1;Pper_XP_007204331.1;Pper_XP_007204849.1
1791	Pper_XP_007205760.1;Pper_XP_007218840.1;Pper_XP_020422350.1
1792	Pper_XP_007210274.1;Pper_XP_007219454.1
1793	Pper_XP_007210269.1;Pper_XP_020414015.1
1794	Pper_XP_007207425.2;Pper_XP_007222858.1
1795	Pper_XP_007218680.2;Pper_XP_007219599.2;Pper_XP_020413533.1
1796	Pper_XP_007217275.1;Pper_XP_007223093.1;Pper_XP_007226931.1
1797	Pper_XP_007199942.1;Pper_XP_007205357.1
1798	Pper_XP_007205320.1;Pper_XP_020414100.1
1799	Pper_XP_007203103.2;Pper_XP_007204430.2;Pper_XP_020425104.1
1800	Pper_XP_007209878.1;Pper_XP_007222238.1
1801	Pper_XP_020409732.1;Pper_XP_020419496.1
1802	Pper_XP_007204296.1;Pper_XP_020410447.1
1803	Pper_XP_007213716.2;Pper_XP_007221066.2
1804	Pper_XP_007201954.1
1805	Pper_XP_007223816.1;Pper_XP_020423972.1
1806	Pper_XP_007218783.1
1807	Pper_XP_007208737.2;Pper_XP_020420842.1
1808	Pper_XP_020422955.1
1809	Pper_XP_007222457.1;Pper_XP_007222543.1;Pper_XP_007226814.2
1810	Pper_XP_020410326.1
1812	Pper_XP_020420996.1;Pper_XP_020425554.1
1814	Pper_XP_020409139.1;Pper_XP_020409520.1
1816	Pper_XP_020420707.1
1819	Pper_XP_007209727.1;Pper_XP_007218539.1
1820	Pper_XP_007209873.1;Pper_XP_007219545.1
1821	Pper_XP_007211965.2;Pper_XP_007217492.2;Pper_XP_020413160.1
1822	Pper_XP_007221487.1;Pper_XP_007222525.1
1823	Pper_XP_007201841.1;Pper_XP_007223193.1
1824	Pper_XP_007207053.1;Pper_XP_007218218.1
1825	Pper_XP_007207144.1;Pper_XP_020421939.1
1826	Pper_XP_020424754.1;Pper_XP_020424762.1
1827	Pper_XP_007202681.1;Pper_XP_007203822.2;Pper_XP_007223614.1
1828	Pper_XP_007220358.1;Pper_XP_007224053.1
1829	Pper_XP_007209161.1;Pper_XP_007225645.1
1830	Pper_XP_020414089.1;Pper_XP_020419750.1
1831	Pper_XP_007222078.1
1832	Pper_XP_007215046.1;Pper_XP_007221891.1
1833	Pper_XP_007215398.1;Pper_XP_007227371.1
1834	Pper_XP_007205180.2;Pper_XP_020420998.1
1835	Pper_XP_007204256.1;Pper_XP_007216504.1
1836	Pper_XP_007199778.1;Pper_XP_007201990.2
1837	Pper_XP_007200195.1;Pper_XP_007200355.1;Pper_XP_020425911.1
1838	Pper_XP_007227402.1;Pper_XP_020422037.1
1839	Pper_XP_007215847.1;Pper_XP_007223488.1
1840	Pper_XP_007208310.1;Pper_XP_020411336.1
1841	Pper_XP_007210292.1;Pper_XP_007225156.1
1842	Pper_XP_007211619.1;Pper_XP_007213960.1
1843	Pper_XP_007214657.1;Pper_XP_020418325.1
1844	Pper_XP_007212145.1;Pper_XP_007212152.1
1845	Pper_XP_007204319.2;Pper_XP_007217067.1
1846	Pper_XP_007218118.1;Pper_XP_007219522.2
1847	Pper_XP_007220209.1;Pper_XP_020420271.1
1848	Pper_XP_007210368.1;Pper_XP_020412088.1
1849	Pper_XP_007209699.1;Pper_XP_007223560.1
1850	Pper_XP_007199738.1;Pper_XP_020426040.1
1851	Pper_XP_007211588.1;Pper_XP_007211637.1
1852	Pper_XP_007199769.1;Pper_XP_020411163.1
1853	Pper_XP_007201010.1;Pper_XP_007222662.2
1854	Pper_XP_007201791.1
1855	Pper_XP_007213832.1;Pper_XP_007225812.1
1856	Pper_XP_007225676.1;Pper_XP_020417298.1
1857	Pper_XP_007203872.1;Pper_XP_007215785.2
1858	Pper_XP_007200413.1;Pper_XP_007205562.1
1859	Pper_XP_007199774.2;Pper_XP_020425250.1
1860	Pper_XP_007227715.1;Pper_XP_020421556.1
1861	Pper_XP_007222656.1;Pper_XP_007222679.1
1862	Pper_XP_007202060.1;Pper_XP_007223007.2
1863	Pper_XP_007202664.1;Pper_XP_007206006.1
1864	Pper_XP_007203184.2;Pper_XP_007205046.1
1865	Pper_XP_007206108.1;Pper_XP_007215111.1;Pper_XP_007218569.1
1866	Pper_XP_007226405.2;Pper_XP_020412670.1
1867	Pper_XP_007204106.2;Pper_XP_020424226.1;Pper_XP_020424574.1;Pper_XP_020424766.1
1868	Pper_XP_007202683.1;Pper_XP_020420517.1
1869	Pper_XP_007206013.1;Pper_XP_007218496.1
1870	Pper_XP_007219667.2;Pper_XP_020421077.1
1871	Pper_XP_007218394.1;Pper_XP_020421522.1
1872	Pper_XP_007218758.1
1873	Pper_XP_007207494.1;Pper_XP_007220477.1
1874	Pper_XP_007206519.2;Pper_XP_007218448.2
1875	Pper_XP_007209530.1;Pper_XP_007218228.1
1876	Pper_XP_020419651.1
1877	Pper_XP_007215925.1;Pper_XP_020415206.1
1878	Pper_XP_007209748.1;Pper_XP_020416478.1
1879	Pper_XP_007205573.1;Pper_XP_007222689.1
1880	Pper_XP_007199837.1;Pper_XP_007225765.1
1881	Pper_XP_020409214.1;Pper_XP_020418213.1
1882	Pper_XP_007200338.1;Pper_XP_007201646.2;Pper_XP_007203022.2;Pper_XP_007204138.2
1883	Pper_XP_020415288.1;Pper_XP_020423642.1
1884	Pper_XP_007215094.1;Pper_XP_020416912.1
1885	Pper_XP_007217559.1;Pper_XP_007227123.1;Pper_XP_020410302.1
1886	Pper_XP_007222814.1;Pper_XP_020415278.1
1887	Pper_XP_007205648.1;Pper_XP_007218742.1
1888	Pper_XP_007202675.1;Pper_XP_007212165.1
1889	Pper_XP_020409678.1;Pper_XP_020424202.1
1890	Pper_XP_007213618.1
1891	Pper_XP_020416935.1;Pper_XP_020418264.1;Pper_XP_020418318.1
1892	Pper_XP_007226979.1;Pper_XP_007227446.1
1893	Pper_XP_020421547.1;Pper_XP_020424697.1
1894	Pper_XP_007205053.1;Pper_XP_007225719.1
1895	Pper_XP_007205206.2;Pper_XP_007214666.1
1896	Pper_XP_007225890.1;Pper_XP_020421523.1
1897	Pper_XP_007202225.1;Pper_XP_007205520.2
1898	Pper_XP_007215020.1;Pper_XP_007216082.1
1899	Pper_XP_007205709.1;Pper_XP_007207960.1
1900	Pper_XP_007212453.2;Pper_XP_007213442.2
1901	Pper_XP_007212596.1;Pper_XP_007213983.1;Pper_XP_020418104.1
1902	Pper_XP_007210187.2;Pper_XP_007211029.1
1903	Pper_XP_007204695.1;Pper_XP_007205468.2
1904	Pper_XP_007203291.2;Pper_XP_007217920.2
1905	Pper_XP_007224058.1;Pper_XP_020426426.1
1906	Pper_XP_007208872.1
1907	Pper_XP_007208858.2;Pper_XP_007210039.1;Pper_XP_020418988.1
1908	Pper_XP_020424610.1;Pper_XP_020424611.1;Pper_XP_020424612.1
1909	Pper_XP_020411929.1
1910	Pper_XP_007200598.1
1911	Pper_XP_020426575.1
1912	Pper_XP_020420402.1
1914	Pper_XP_020415652.1;Pper_XP_020426442.1
1915	Pper_XP_020409513.1;Pper_XP_020418041.1;Pper_XP_020423166.1;Pper_XP_020424506.1
1916	Pper_XP_007218243.1;Pper_XP_007218691.1
1917	Pper_XP_020413886.1;Pper_XP_020419012.1
1918	Pper_XP_007200477.1;Pper_XP_007205653.1
1919	Pper_XP_007199103.1;Pper_XP_007200001.1
1920	Pper_XP_007211934.1;Pper_XP_020425518.1
1921	Pper_XP_007207306.1
1922	Pper_XP_007215640.1;Pper_XP_020418374.1
1923	Pper_XP_007205547.1;Pper_XP_007207477.1
1924	Pper_XP_007222452.1;Pper_XP_007222546.1
1925	Pper_XP_007222113.1;Pper_XP_020414167.1
1926	Pper_XP_007215041.1;Pper_XP_007223720.1
1927	Pper_XP_007211447.1;Pper_XP_007214399.1
1928	Pper_XP_007215963.1;Pper_XP_020423218.1
1929	Pper_XP_020415013.1;Pper_XP_020423674.1
1930	Pper_XP_020411494.1;Pper_XP_020415190.1
1931	Pper_XP_007208410.1
1932	Pper_XP_007199604.1
1933	Pper_XP_007214627.1;Pper_XP_020410839.1
1934	Pper_XP_007217187.1;Pper_XP_007225848.1
1935	Pper_XP_007226936.1;Pper_XP_020415160.1
1936	Pper_XP_007204745.1;Pper_XP_007223625.1
1937	Pper_XP_007223248.1;Pper_XP_020419355.1
1938	Pper_XP_007199796.1;Pper_XP_020420209.1
1939	Pper_XP_007203404.2;Pper_XP_007205305.1
1940	Pper_XP_007202144.1;Pper_XP_007214575.2
1941	Pper_XP_007213965.1;Pper_XP_020417676.1
1942	Pper_XP_007208331.1;Pper_XP_020409902.1
1943	Pper_XP_007202929.2;Pper_XP_020423681.1
1944	Pper_XP_007209358.1;Pper_XP_007218337.1
1945	Pper_XP_007204344.2;Pper_XP_007204529.2
1946	Pper_XP_007215035.1;Pper_XP_007223453.1
1947	Pper_XP_007205119.1
1948	Pper_XP_007221909.1;Pper_XP_020416713.1
1949	Pper_XP_007224573.2;Pper_XP_007226153.1;Pper_XP_020410998.1
1950	Pper_XP_020415735.1;Pper_XP_020425609.1
1951	Pper_XP_007211779.1;Pper_XP_020414441.1
1952	Pper_XP_007201037.1;Pper_XP_020420584.1
1953	Pper_XP_007200551.1;Pper_XP_007222567.1
1954	Pper_XP_007198874.2;Pper_XP_007206010.1
1955	Pper_XP_007224106.1;Pper_XP_020422189.1
1956	Pper_XP_007202442.1;Pper_XP_007202449.1
1957	Pper_XP_007214922.1;Pper_XP_007225367.1
1958	Pper_XP_007206711.1
1959	Pper_XP_007207459.1;Pper_XP_007207460.1
1960	Pper_XP_007215747.1;Pper_XP_020416136.1
1961	Pper_XP_007211769.1;Pper_XP_007215659.1
1962	Pper_XP_007214159.1;Pper_XP_007215086.1
1963	Pper_XP_007205801.1;Pper_XP_007227560.1
1964	Pper_XP_007201852.1;Pper_XP_007227511.1
1965	Pper_XP_020417400.1
1966	Pper_XP_007217941.1
1967	Pper_XP_007208350.1;Pper_XP_007219557.1
1968	Pper_XP_007219401.1;Pper_XP_007219782.1;Pper_XP_020413019.1;Pper_XP_020413020.1
1969	Pper_XP_007218784.1;Pper_XP_020421586.1
1970	Pper_XP_007202277.1;Pper_XP_007210181.1
1971	Pper_XP_007201269.2;Pper_XP_007201435.2;Pper_XP_007225951.2
1972	Pper_XP_007209262.1;Pper_XP_020414196.1
1973	Pper_XP_007220525.2;Pper_XP_020412574.1;Pper_XP_020412575.1
1974	Pper_XP_007209491.1;Pper_XP_007216915.2
1975	Pper_XP_007217689.1
1976	Pper_XP_007201898.1;Pper_XP_007218604.1
1977	Pper_XP_007204961.1;Pper_XP_020412163.1
1978	Pper_XP_007205029.1;Pper_XP_020422267.1
1979	Pper_XP_007199923.2;Pper_XP_007221306.2
1980	Pper_XP_007206114.1;Pper_XP_020414108.1
1981	Pper_XP_007205604.1;Pper_XP_007218718.1
1982	Pper_XP_007218418.1;Pper_XP_007219752.1
1983	Pper_XP_007200299.1;Pper_XP_007222365.1
1984	Pper_XP_007209453.1;Pper_XP_007226866.1
1985	Pper_XP_007217702.1
1986	Pper_XP_007204190.1;Pper_XP_007208283.1
1987	Pper_XP_007204693.1
1988	Pper_XP_007202693.1;Pper_XP_007223638.1
1989	Pper_XP_007201072.1;Pper_XP_007202114.1
1990	Pper_XP_007208376.1;Pper_XP_007208715.2
1991	Pper_XP_020411934.1;Pper_XP_020413261.1
1992	Pper_XP_007201081.2;Pper_XP_007205282.1
1993	Pper_XP_020412467.1
1994	Pper_XP_007198905.2;Pper_XP_007214347.1
1995	Pper_XP_007209340.1;Pper_XP_007218740.1
1996	Pper_XP_007202560.1;Pper_XP_007209591.1
1997	Pper_XP_007209411.1;Pper_XP_007215709.1
1998	Pper_XP_007218336.1;Pper_XP_020412704.1
1999	Pper_XP_007201775.1;Pper_XP_007225212.1
2000	Pper_XP_020415095.1;Pper_XP_020424480.1;Pper_XP_020426304.1
2001	Pper_XP_007199921.1;Pper_XP_007225776.1
2002	Pper_XP_007213870.2;Pper_XP_007215774.1
2003	Pper_XP_007202434.1;Pper_XP_020416178.1
2004	Pper_XP_007222742.1
2005	Pper_XP_007217852.1;Pper_XP_007220880.1
2006	Pper_XP_007210373.1;Pper_XP_007220596.1
2007	Pper_XP_020413062.1
2008	Pper_XP_007202463.2;Pper_XP_007223283.1
2009	Pper_XP_007206068.1;Pper_XP_020410536.1
2010	Pper_XP_020411330.1;Pper_XP_020418381.1
2011	Pper_XP_007216765.1;Pper_XP_020415935.1
2012	Pper_XP_020410925.1;Pper_XP_020416128.1
2013	Pper_XP_007227663.1
2014	Pper_XP_007200765.2;Pper_XP_007212538.2
2015	Pper_XP_007226574.2;Pper_XP_020410844.1;Pper_XP_020410846.1;Pper_XP_020410848.1;Pper_XP_020410849.1;Pper_XP_020413612.1;Pper_XP_020413618.1;Pper_XP_020415694.1;Pper_XP_020415945.1
2016	Pper_XP_007199357.1;Pper_XP_020425160.1;Pper_XP_020425162.1;Pper_XP_020425590.1
2017	Pper_XP_007202853.2;Pper_XP_020423464.1
2018	Pper_XP_020411665.1
2019	Pper_XP_007202488.1;Pper_XP_007202496.1;Pper_XP_007204724.1;Pper_XP_007215891.1;Pper_XP_020424531.1
2020	Pper_XP_020409172.1;Pper_XP_020425573.1
2021	Pper_XP_020411714.1;Pper_XP_020413779.1
2023	Pper_XP_020425115.1
2024	Pper_XP_007216153.2;Pper_XP_020414635.1;Pper_XP_020415310.1;Pper_XP_020415632.1;Pper_XP_020416182.1
2025	Pper_XP_007210706.2;Pper_XP_007226028.1
2026	Pper_XP_007212090.1;Pper_XP_007215960.1
2027	Pper_XP_007227366.2;Pper_XP_020410173.1
2028	Pper_XP_007205884.1;Pper_XP_007218372.1
2029	Pper_XP_007205737.1;Pper_XP_007223486.1
2030	Pper_XP_007205538.1;Pper_XP_007227618.1
2031	Pper_XP_007223179.1;Pper_XP_007226453.2
2032	Pper_XP_007214294.2;Pper_XP_007223428.1
2033	Pper_XP_007211880.1;Pper_XP_007215516.1
2034	Pper_XP_007225906.1;Pper_XP_020415789.1
2035	Pper_XP_007210263.1;Pper_XP_007225615.1
2036	Pper_XP_007222767.1;Pper_XP_020419292.1
2037	Pper_XP_007211551.1
2038	Pper_XP_007210400.1;Pper_XP_020423323.1
2039	Pper_XP_007205628.1;Pper_XP_007209378.1
2040	Pper_XP_020410281.1;Pper_XP_020416695.1
2041	Pper_XP_007223652.1;Pper_XP_020414590.1
2042	Pper_XP_020409677.1;Pper_XP_020411916.1
2043	Pper_XP_007215560.2;Pper_XP_007225002.2
2044	Pper_XP_007209939.1;Pper_XP_020410859.1
2045	Pper_XP_007218099.1;Pper_XP_020420474.1
2046	Pper_XP_007205855.1;Pper_XP_020422170.1
2047	Pper_XP_007201012.1;Pper_XP_007227607.1
2048	Pper_XP_007221560.1;Pper_XP_007222172.1
2049	Pper_XP_007203966.1;Pper_XP_020417416.1;Pper_XP_020417935.1
2050	Pper_XP_007202129.1;Pper_XP_007205219.1
2051	Pper_XP_020409226.1;Pper_XP_020422281.1
2052	Pper_XP_007225517.1;Pper_XP_020421088.1
2053	Pper_XP_007211418.1;Pper_XP_007211419.1
2054	Pper_XP_007209022.2;Pper_XP_020419188.1
2055	Pper_XP_007200981.1;Pper_XP_007205106.1
2056	Pper_XP_007216011.1
2057	Pper_XP_007209184.1;Pper_XP_020410564.1
2058	Pper_XP_007215725.1;Pper_XP_007227464.1
2059	Pper_XP_007209788.1;Pper_XP_007215172.1
2060	Pper_XP_007203326.2;Pper_XP_007226726.1
2061	Pper_XP_007209203.1;Pper_XP_007211957.1
2062	Pper_XP_007212991.1;Pper_XP_007217381.2
2063	Pper_XP_007204209.1;Pper_XP_007217245.1
2064	Pper_XP_007222630.2;Pper_XP_020414403.1
2065	Pper_XP_007202306.1;Pper_XP_007209308.1;Pper_XP_007222255.1
2066	Pper_XP_007198938.1;Pper_XP_007204747.1
2067	Pper_XP_007201890.1;Pper_XP_007204905.1
2068	Pper_XP_007221827.1;Pper_XP_020411946.1
2069	Pper_XP_007202400.1;Pper_XP_007223227.1
2070	Pper_XP_007220231.2;Pper_XP_020422893.1
2071	Pper_XP_007199362.1;Pper_XP_007223747.1
2072	Pper_XP_007204334.1;Pper_XP_020422980.1
2073	Pper_XP_007205382.1;Pper_XP_007218251.1
2074	Pper_XP_007217959.1;Pper_XP_020422697.1
2075	Pper_XP_020424342.1;Pper_XP_020426071.1
2076	Pper_XP_007205606.1;Pper_XP_020424066.1
2077	Pper_XP_020411008.1;Pper_XP_020425116.1
2078	Pper_XP_020409675.1;Pper_XP_020411193.1;Pper_XP_020411196.1
2079	Pper_XP_020412319.1;Pper_XP_020413090.1
2080	Pper_XP_007209186.1;Pper_XP_007215759.2
2081	Pper_XP_007209877.1;Pper_XP_007215543.1
2082	Pper_XP_020420930.1;Pper_XP_020422933.1
2083	Pper_XP_020411742.1
2084	Pper_XP_007218405.1;Pper_XP_020423100.1
2085	Pper_XP_007218651.1;Pper_XP_020419225.1
2086	Pper_XP_007203251.1;Pper_XP_007207476.1
2087	Pper_XP_007209517.1;Pper_XP_007215863.1
2088	Pper_XP_007217946.1
2089	Pper_XP_007203749.1;Pper_XP_020425281.1
2090	Pper_XP_020423772.1
2091	Pper_XP_007199163.2;Pper_XP_020409176.1;Pper_XP_020409478.1
2092	Pper_XP_007217329.1;Pper_XP_007223508.1
2093	Pper_XP_007205892.1;Pper_XP_020411115.1
2094	Pper_XP_007208013.1;Pper_XP_020421544.1
2095	Pper_XP_020422506.1;Pper_XP_020422507.1
2096	Pper_XP_007209396.1;Pper_XP_007218712.1
2097	Pper_XP_007198877.1;Pper_XP_007211372.2
2098	Pper_XP_007211464.1;Pper_XP_007212865.1
2099	Pper_XP_007219067.1;Pper_XP_020419546.1
2100	Pper_XP_007201259.1;Pper_XP_007213978.1
2101	Pper_XP_007213800.1;Pper_XP_007214668.1
2102	Pper_XP_007202080.1;Pper_XP_007202965.1
2103	Pper_XP_007214130.1;Pper_XP_020418499.1
2104	Pper_XP_007212244.1;Pper_XP_007216732.1
2105	Pper_XP_007201948.2;Pper_XP_007222587.1
2106	Pper_XP_007201597.1;Pper_XP_007204242.1
2107	Pper_XP_007199246.1;Pper_XP_007203643.1
2108	Pper_XP_007201057.1;Pper_XP_020424283.1
2109	Pper_XP_007204602.1;Pper_XP_007214655.1
2110	Pper_XP_007207870.1;Pper_XP_007223924.2
2111	Pper_XP_020418864.1;Pper_XP_020425492.1
2112	Pper_XP_007204956.1;Pper_XP_020423622.1
2113	Pper_XP_007216148.1;Pper_XP_020414916.1
2114	Pper_XP_007205617.2;Pper_XP_007211693.1
2115	Pper_XP_007211323.2;Pper_XP_007221010.1
2116	Pper_XP_007214834.2;Pper_XP_007214835.2;Pper_XP_007215720.1
2117	Pper_XP_007207676.2;Pper_XP_007207763.1;Pper_XP_020421249.1
2118	Pper_XP_007211041.1;Pper_XP_007216956.2
2119	Pper_XP_020409171.1;Pper_XP_020425304.1
2124	Pper_XP_007218620.2;Pper_XP_020413012.1;Pper_XP_020414222.1;Pper_XP_020414229.1
2125	Pper_XP_007199204.2;Pper_XP_007226889.1
2126	Pper_XP_007210413.2;Pper_XP_007211028.1
2127	Pper_XP_007215868.1;Pper_XP_007223811.1
2128	Pper_XP_007211865.1;Pper_XP_020411654.1
2129	Pper_XP_007211971.1;Pper_XP_020414827.1
2130	Pper_XP_007227001.1;Pper_XP_007227298.2
2131	Pper_XP_007223167.1;Pper_XP_007223213.2
2132	Pper_XP_007202779.1;Pper_XP_007216103.2
2133	Pper_XP_007215651.1;Pper_XP_020414380.1;Pper_XP_020415177.1
2134	Pper_XP_007218263.1
2135	Pper_XP_007210208.1;Pper_XP_020415500.1;Pper_XP_020419266.1
2136	Pper_XP_007210655.2;Pper_XP_020413056.1;Pper_XP_020423107.1
2137	Pper_XP_007210171.1;Pper_XP_020417579.1
2138	Pper_XP_020419601.1;Pper_XP_020421676.1
2139	Pper_XP_007211415.1;Pper_XP_020410741.1
2140	Pper_XP_007214564.1;Pper_XP_020417145.1
2141	Pper_XP_007211283.1;Pper_XP_007218864.1
2142	Pper_XP_007206609.2;Pper_XP_007206801.2
2143	Pper_XP_007200486.1;Pper_XP_007212052.1
2144	Pper_XP_007201703.1;Pper_XP_020425437.1
2145	Pper_XP_007202533.2;Pper_XP_020414514.1
2146	Pper_XP_007212208.1;Pper_XP_020417635.1
2147	Pper_XP_007213851.1;Pper_XP_020417846.1
2148	Pper_XP_007217218.1;Pper_XP_020419402.1
2149	Pper_XP_007204856.1;Pper_XP_020416120.1
2150	Pper_XP_007221989.1;Pper_XP_020418805.1
2151	Pper_XP_020410334.1;Pper_XP_020421019.1
2152	Pper_XP_020417366.1;Pper_XP_020424310.1
2153	Pper_XP_020418334.1;Pper_XP_020418769.1
2154	Pper_XP_007215680.1
2155	Pper_XP_007215461.1;Pper_XP_020418930.1
2156	Pper_XP_007212740.2;Pper_XP_007221984.2
2157	Pper_XP_020416957.1
2158	Pper_XP_007212509.2;Pper_XP_007217394.1
2159	Pper_XP_007203178.1
2160	Pper_XP_007202457.1;Pper_XP_007227634.1
2161	Pper_XP_007205459.1;Pper_XP_007221002.1
2162	Pper_XP_007214480.1;Pper_XP_007215257.1
2163	Pper_XP_007205358.1;Pper_XP_007225727.1
2164	Pper_XP_007207909.1;Pper_XP_020422398.1
2165	Pper_XP_007202595.2;Pper_XP_007208688.2
2166	Pper_XP_007220950.1;Pper_XP_020421881.1
2167	Pper_XP_007206180.2;Pper_XP_007219705.1
2168	Pper_XP_007204983.2;Pper_XP_007220635.1
2169	Pper_XP_007217999.1;Pper_XP_007218026.1
2170	Pper_XP_007215544.1;Pper_XP_007218990.1
2171	Pper_XP_020409211.1
2172	Pper_XP_007215319.1;Pper_XP_007215320.1
2173	Pper_XP_007202219.1;Pper_XP_007203885.1
2174	Pper_XP_007210351.1;Pper_XP_020416732.1
2175	Pper_XP_007225626.1;Pper_XP_020418883.1
2176	Pper_XP_007200361.1;Pper_XP_007225654.1
2177	Pper_XP_007215874.1;Pper_XP_007223755.1
2178	Pper_XP_007215100.2;Pper_XP_020414461.1
2179	Pper_XP_007209051.1;Pper_XP_007211019.2;Pper_XP_020422098.1
2180	Pper_XP_007208380.1;Pper_XP_020419658.1
2181	Pper_XP_007202253.1;Pper_XP_020423751.1
2183	Pper_XP_007206053.1;Pper_XP_007223632.1
2184	Pper_XP_007201155.1;Pper_XP_020410111.1
2185	Pper_XP_007225977.1;Pper_XP_020422477.1
2186	Pper_XP_007209550.1;Pper_XP_007218298.1
[truncated: 13,582 more rows]
