# Supplementary material for: Haplotype-resolved genome assembly for tetraploid Chinese cherry (Prunus pseudocerasus) offers insights into fruit firmness
Source: Hortic Res. 2024 Jul 8;11(7):uhae142. doi: 10.1093/hr/uhae142 (PMC11233885; doi:10.1093/hr/uhae142)
Supplement: Web_Material_uhae142 [file web_material_uhae142.zip › Supplementary Tables-revised/Table S33-revised.xlsx]

## Sheet: Table S33
Table S33. Comparison of gene family statistics between Prunus pseudocerasus and other species.
Species ID	Genes number	Genes in families	Unclustered genes	Family number	Unique families	Average genes per family
AraTha	27396	22924	4472	13310	93	1.72
CitSin	29842	22435	7407	14772	95	1.52
EriJap	45743	44114	1629	17393	14	2.54
MalDom	45351	40760	4591	17605	50	2.32
MedTru	50894	33986	16908	15154	258	2.24
PruArm	37416	35468	1948	17440	52	2.03
PruAvi	38169	34180	3989	17806	50	1.92
PruDul	22964	22867	97	15343	1	1.49
PruMum	29666	28051	1615	17269	32	1.62
PruPer	22985	22904	81	15580	1	1.47
PruPse	41811	39908	1903	18075	16	2.21
PruPus	33034	32052	982	17672	9	1.81
PruSal	27481	26278	1203	16883	12	1.56
PruSer	29093	28216	877	16669	5	1.69
PruYed	41294	37915	3379	17770	26	2.13
PyrBet	59477	51772	7705	19014	147	2.72
PyrBre	34927	34606	321	16082	1	2.15
PyrCom	37429	34215	3214	17043	24	2.01
PyrPyr	42559	41147	1412	16931	12	2.43
RosChi	30767	28415	2352	15366	71	1.85
VitVin	35154	26755	8399	15776	122	1.7
Note: AraTha: Arabidopsis thaliana, CitSin: Citrus sinensis, EriJap: Eriobotrya japonica, MalDom: Malus domestica, MedTru: Medicago truncatula, PruArm: Prunus armeniaca, PruAvi: Prunus avium, PruDul: Prunus dulcis, PruMum: Prunus mume, PruPer: Prunus persica, PruPse: Prunus pseudocerasus, PruPus: Prunus pusilliflora, PruSal: Prunus salicina, PruSer: Prunus serrulate, PruYed: Prunus yedoensis, Pyr…
