# Supplementary material for: Haplotype-resolved genome assembly for tetraploid Chinese cherry (Prunus pseudocerasus) offers insights into fruit firmness
Source: Hortic Res. 2024 Jul 8;11(7):uhae142. doi: 10.1093/hr/uhae142 (PMC11233885; doi:10.1093/hr/uhae142)
Supplement: Web_Material_uhae142 [file web_material_uhae142.zip › Supplementary Tables-revised/Table S34-revised.xlsx]

## Sheet: Table S34
Table S34. The unique gene family statistics of Prunus pseudocerasus.
Gene_faimly_id	Gene_id
22274	PAV00G021860;PAV02G027130;PAV03G037220;PAV06G054060
24196	PAV00G031820;PAV00G031830;PAV01G074180
24279	PAV04G011200;PAV04G011250;PAV04G011890
25527	PAV02G066440
25535	PAV07G050370
25801	PAV00G096520
27301	PAV00G011710;PAV00G013040
27304	PAV00G013560;PAV01G099270
27340	PAV00G053170;PAV06G035300
27367	PAV00G080500;PAV02G010600
27381	PAV00G092490;PAV06G032830
27414	PAV01G040970;PAV01G051000
27430	PAV01G069850;PAV01G082520
27466	PAV02G031710;PAV05G019970
27522	PAV03G034790;PAV06G069120
27680	PAV08G019150;PAV08G019320
