# Supplementary material for: Haplotype-resolved genome assembly for tetraploid Chinese cherry (Prunus pseudocerasus) offers insights into fruit firmness
Source: Hortic Res. 2024 Jul 8;11(7):uhae142. doi: 10.1093/hr/uhae142 (PMC11233885; doi:10.1093/hr/uhae142)
Supplement: Web_Material_uhae142 [file web_material_uhae142.zip › Supplementary Tables-revised/Table S35-revised.xlsx]

## Sheet: Table S35
Table S35. The significantly expanded gene family statistics of Prunus pseudocerasus.
Gene_faimly_id	Gene_id
14	PAV00G004340;PAV00G004350;PAV00G004420;PAV00G004500;PAV00G004580;PAV00G004660;PAV00G004760;PAV00G004770;PAV00G004820;PAV00G004880;PAV00G004950;PAV00G005000;PAV00G005160;PAV00G005200;PAV00G005280;PAV00G005300;PAV00G005310;PAV00G005320;PAV00G005350;PAV00G005360;PAV00G016250;PAV00G016280;PAV00G016290;PAV00G052440;PAV01G007550;PAV01G007650;PAV01G098730;PAV01G098760;PAV01G098770;PAV01G098800;PAV01G099…
22	PAV00G000690;PAV00G000770;PAV00G000780;PAV00G000800;PAV00G000840;PAV00G000950;PAV00G001060;PAV00G001080;PAV00G001170;PAV00G001180;PAV00G001300;PAV00G001330;PAV00G001360;PAV00G001510;PAV00G078560;PAV00G078570;PAV00G096210;PAV00G096260;PAV00G096310;PAV00G096320;PAV00G096370;PAV00G096390;PAV00G096650;PAV00G096670;PAV00G097320;PAV00G097340;PAV00G097350;PAV02G015670;PAV02G015740;PAV02G015890;PAV02G033…
24	PAV00G028730;PAV00G028740;PAV00G028750;PAV00G028780;PAV00G028810;PAV00G028890;PAV00G028940;PAV00G030310;PAV00G030320;PAV00G030330;PAV00G030350;PAV00G054040;PAV00G054110;PAV00G054220;PAV00G054310;PAV00G054350;PAV00G054370;PAV00G054480;PAV00G054490;PAV00G054500;PAV00G054530;PAV00G054540;PAV00G054550;PAV00G076020;PAV00G083960;PAV00G084070;PAV00G084080;PAV00G084140;PAV00G084770;PAV02G039220;PAV02G039…
29	PAV00G005030;PAV00G016470;PAV00G034960;PAV00G038930;PAV00G039900;PAV00G044150;PAV00G047460;PAV00G047680;PAV00G051300;PAV00G052040;PAV00G053430;PAV00G055080;PAV00G055090;PAV00G055110;PAV00G055130;PAV00G055230;PAV00G074250;PAV00G097080;PAV01G053020;PAV01G053230;PAV01G054190;PAV01G057730;PAV02G012020;PAV02G021210;PAV02G024150;PAV02G024530;PAV02G024760;PAV02G024820;PAV02G024830;PAV02G025010;PAV03G012…
35	PAV00G033430;PAV00G034800;PAV00G035490;PAV00G038390;PAV00G038400;PAV00G038410;PAV00G038440;PAV00G040680;PAV00G084760;PAV00G084780;PAV00G084790;PAV00G084830;PAV00G089040;PAV00G097640;PAV01G024200;PAV01G038440;PAV01G058860;PAV02G018020;PAV02G036260;PAV03G019150;PAV03G027840;PAV03G027850;PAV03G035430;PAV04G014710;PAV04G047070;PAV04G047110;PAV04G047300;PAV04G047370;PAV04G047920;PAV04G058150;PAV05G020…
40	PAV00G003560;PAV00G008200;PAV00G019180;PAV00G019260;PAV00G019890;PAV00G019990;PAV00G023600;PAV00G023610;PAV00G036160;PAV00G037030;PAV00G046170;PAV00G052150;PAV00G065770;PAV00G065820;PAV00G069750;PAV00G069760;PAV00G083330;PAV00G097180;PAV01G030130;PAV01G038050;PAV01G039190;PAV01G053920;PAV01G053940;PAV01G055070;PAV01G102720;PAV02G013960;PAV02G014700;PAV02G016570;PAV03G030170;PAV04G047750;PAV05G026…
42	PAV00G008610;PAV00G009150;PAV00G009960;PAV00G010470;PAV00G018200;PAV00G023410;PAV00G027340;PAV00G031280;PAV00G037390;PAV00G047620;PAV00G074640;PAV00G088290;PAV01G025370;PAV01G043010;PAV01G050180;PAV01G052030;PAV01G053870;PAV01G056930;PAV02G002320;PAV02G017210;PAV02G026240;PAV02G030130;PAV02G035430;PAV02G042710;PAV02G045890;PAV03G015090;PAV03G021870;PAV03G031460;PAV03G031710;PAV03G033240;PAV03G033…
43	PAV00G091260;PAV00G091270;PAV00G091300;PAV00G091310;PAV00G091400;PAV01G014750;PAV01G024810;PAV01G026110;PAV01G026160;PAV01G026260;PAV01G026270;PAV01G026310;PAV01G026320;PAV01G026370;PAV01G026390;PAV01G027250;PAV01G027260;PAV01G027280;PAV01G043390;PAV01G043850;PAV01G050460;PAV01G050640;PAV01G050660;PAV01G050700;PAV02G023430;PAV02G023550;PAV02G023560;PAV02G023600;PAV02G038620;PAV02G038630;PAV02G038…
45	PAV00G006330;PAV00G006360;PAV00G006370;PAV00G006430;PAV00G006440;PAV00G006450;PAV00G006690;PAV00G006700;PAV00G006710;PAV02G035560;PAV02G042550;PAV02G042560;PAV02G042570;PAV02G042650;PAV02G042660;PAV02G042720;PAV02G042750;PAV02G042780;PAV02G042970;PAV02G042980;PAV02G043140;PAV02G043150;PAV02G043160;PAV02G043190;PAV02G043210;PAV02G043240;PAV02G043250;PAV02G043270;PAV02G043400;PAV02G043430;PAV02G043…
47	PAV00G013330;PAV00G013370;PAV00G013380;PAV00G013850;PAV00G013860;PAV00G013980;PAV00G014250;PAV00G015170;PAV00G015240;PAV00G015290;PAV00G015320;PAV00G015330;PAV00G016200;PAV00G016440;PAV00G016500;PAV00G016530;PAV00G016550;PAV00G016560;PAV00G030100;PAV00G030150;PAV00G030200;PAV00G054660;PAV00G054670;PAV00G054680;PAV00G054730;PAV00G054740;PAV00G054760;PAV00G054770;PAV00G054780;PAV00G054790;PAV00G054…
52	PAV00G011040;PAV00G011050;PAV00G011060;PAV00G011070;PAV00G011080;PAV00G011090;PAV00G011100;PAV00G011120;PAV00G011130;PAV00G011160;PAV00G011180;PAV00G011190;PAV00G011280;PAV00G011310;PAV00G011330;PAV00G011340;PAV00G011360;PAV00G011370;PAV00G011380;PAV01G018510;PAV01G018610;PAV01G018650;PAV01G018660;PAV01G018670;PAV01G018720;PAV01G018860;PAV01G018870;PAV01G018880;PAV01G018960;PAV01G019030;PAV01G019…
55	PAV00G000940;PAV00G001320;PAV00G014970;PAV00G015000;PAV00G023180;PAV00G023190;PAV00G025110;PAV00G030280;PAV00G037140;PAV00G054360;PAV00G055710;PAV00G068080;PAV00G073960;PAV01G034500;PAV01G045830;PAV01G045870;PAV01G060240;PAV01G060550;PAV01G061470;PAV01G061750;PAV02G032520;PAV02G032740;PAV02G035890;PAV02G044150;PAV02G045120;PAV02G054050;PAV03G057760;PAV04G011230;PAV04G022440;PAV04G041530;PAV04G044…
56	PAV00G008290;PAV00G021770;PAV00G021780;PAV00G022280;PAV00G022570;PAV00G023360;PAV00G024140;PAV00G025540;PAV00G041420;PAV00G041430;PAV00G066150;PAV00G074360;PAV00G075390;PAV00G080590;PAV00G088610;PAV00G093200;PAV00G094820;PAV01G006610;PAV01G036620;PAV01G041900;PAV01G046050;PAV01G049230;PAV01G050930;PAV01G060270;PAV02G012830;PAV02G013970;PAV02G019840;PAV02G025970;PAV02G049320;PAV03G012660;PAV03G013…
57	PAV00G021750;PAV00G022070;PAV02G029010;PAV02G031770;PAV04G029040;PAV04G029180;PAV04G029540;PAV04G029670;PAV04G029730;PAV04G030530;PAV04G030540;PAV04G030610;PAV04G030730;PAV04G030880;PAV04G030950;PAV04G031050;PAV04G031580;PAV04G031730;PAV04G031790;PAV04G031800;PAV04G032500;PAV04G032700;PAV04G032790;PAV04G033310;PAV04G033420;PAV04G033480;PAV04G033550;PAV04G033610;PAV05G019390
58	PAV00G002230;PAV06G031350;PAV06G031390;PAV06G031440;PAV06G060330;PAV06G063710;PAV06G063770;PAV06G063800;PAV06G063950;PAV06G064030;PAV06G064050;PAV06G064320;PAV06G064350;PAV06G064390;PAV06G064480;PAV06G064640;PAV06G064650;PAV06G064680;PAV06G064960;PAV06G064980;PAV06G065050;PAV07G008800;PAV08G044970;PAV08G046880;PAV08G049540;PAV08G054490;PAV08G056040;PAV08G058940
60	PAV00G014430;PAV00G015960;PAV00G015970;PAV00G016090;PAV00G016100;PAV00G016110;PAV00G016120;PAV00G045830;PAV00G045840;PAV00G045850;PAV01G004970;PAV01G007800;PAV01G007820;PAV01G007840;PAV01G008040;PAV01G008050;PAV01G008060;PAV01G008070;PAV01G008080;PAV01G008090;PAV01G099810;PAV02G036910;PAV05G002250;PAV05G002260;PAV08G007890;PAV08G007900;PAV08G007910;PAV08G007920;PAV08G007930;PAV08G007940;PAV08G007…
63	PAV00G030600;PAV00G030680;PAV00G030690;PAV00G030920;PAV00G030950;PAV00G030970;PAV00G030990;PAV00G031160;PAV00G031170;PAV01G041250;PAV01G087010;PAV01G102740;PAV01G102960;PAV01G103200;PAV01G103220;PAV01G103240;PAV01G103250;PAV01G103300;PAV01G103450;PAV01G103840;PAV01G103860;PAV01G103880;PAV01G103890;PAV01G104030;PAV01G104130;PAV01G104270;PAV05G024380
70	PAV00G000070;PAV00G025070;PAV00G034630;PAV00G037260;PAV00G071250;PAV00G073200;PAV00G075420;PAV00G081700;PAV00G090250;PAV01G005060;PAV01G013090;PAV01G014260;PAV01G048710;PAV01G064490;PAV01G075820;PAV01G082500;PAV02G002680;PAV02G002740;PAV02G020420;PAV02G035110;PAV02G049200;PAV02G052820;PAV03G030160;PAV03G031760;PAV03G045210;PAV04G040210;PAV04G040290;PAV04G040370;PAV04G046920;PAV04G052610;PAV05G019…
71	PAV00G000700;PAV00G000790;PAV00G000870;PAV00G001190;PAV00G001310;PAV00G001520;PAV00G078580;PAV00G096060;PAV00G096220;PAV00G096280;PAV00G096380;PAV02G015730;PAV02G033510;PAV02G033650;PAV02G033780;PAV02G034040;PAV02G034060;PAV02G034300;PAV02G070500;PAV06G001430;PAV06G037910;PAV06G044740;PAV06G044770;PAV06G053210;PAV06G053290;PAV06G053470;PAV06G053920;PAV06G054210;PAV06G054470;PAV06G055190
73	PAV00G004190;PAV00G004650;PAV00G007920;PAV00G010950;PAV00G021850;PAV00G023480;PAV00G023490;PAV00G025320;PAV00G028830;PAV00G035460;PAV00G036390;PAV00G040030;PAV00G040040;PAV00G065400;PAV00G081580;PAV00G089670;PAV01G009350;PAV01G010110;PAV01G010120;PAV01G036390;PAV01G038260;PAV01G051420;PAV01G052830;PAV01G058910;PAV01G067230;PAV01G068680;PAV02G004270;PAV02G017360;PAV02G027140;PAV02G028830;PAV02G029…
76	PAV00G018780;PAV00G018920;PAV00G018930;PAV00G019010;PAV00G019100;PAV00G019110;PAV00G080470;PAV00G080550;PAV01G075210;PAV01G075340;PAV01G075350;PAV01G095920;PAV02G010590;PAV03G022730;PAV03G022740;PAV03G022760;PAV03G022770;PAV03G023270;PAV03G023320;PAV05G002600;PAV05G049840;PAV05G049870;PAV05G050090;PAV06G054710
77	PAV00G009850;PAV00G020070;PAV00G027490;PAV00G028080;PAV00G069700;PAV01G045910;PAV03G046410;PAV03G051070;PAV04G042730;PAV07G014790;PAV07G022440;PAV07G027450;PAV07G035310;PAV08G007540;PAV08G056230
78	PAV00G008180;PAV00G079310;PAV00G080310;PAV02G006300;PAV02G006370;PAV02G007610;PAV02G007660;PAV02G007750;PAV02G007760;PAV02G007870;PAV02G007980;PAV02G008110;PAV02G008130;PAV02G008200;PAV02G008300;PAV02G008350;PAV02G008750;PAV02G009260;PAV02G010330;PAV02G010400;PAV08G019120
79	PAV00G000830;PAV00G001580;PAV00G008280;PAV00G009810;PAV00G018290;PAV00G018460;PAV00G018560;PAV00G022310;PAV00G023350;PAV00G027400;PAV00G037480;PAV00G040590;PAV00G040600;PAV00G041400;PAV00G048080;PAV00G051580;PAV00G056540;PAV00G066170;PAV00G074770;PAV00G075360;PAV00G080600;PAV00G087480;PAV00G088570;PAV00G096070;PAV00G096150;PAV00G096160;PAV01G006620;PAV01G010810;PAV01G058020;PAV01G078340;PAV02G034…
87	PAV00G017000;PAV00G017140;PAV00G017240;PAV00G017430;PAV00G017500;PAV00G017510;PAV00G017620;PAV00G017770;PAV02G037690;PAV02G037720;PAV02G037730;PAV02G037830;PAV03G024310;PAV03G024320;PAV03G024460;PAV03G024600;PAV03G024670;PAV03G024730;PAV03G024830;PAV03G024910;PAV03G024960;PAV03G025010;PAV03G025050;PAV03G027720;PAV03G027780;PAV03G027870;PAV03G028180;PAV03G028210;PAV03G028260;PAV03G028390;PAV03G028…
90	PAV00G005760;PAV00G005790;PAV00G080950;PAV00G081000;PAV01G068710;PAV01G068760;PAV01G068770;PAV01G069750;PAV01G069860;PAV01G069890;PAV02G003590;PAV02G016210;PAV03G014510;PAV03G014520;PAV03G014540;PAV03G034880;PAV03G056680;PAV05G007280;PAV05G019490;PAV05G019520;PAV05G019530;PAV05G024900;PAV06G001330;PAV06G045230;PAV07G034850;PAV07G034870;PAV07G055800;PAV07G055840;PAV07G056950;PAV07G057630;PAV08G012…
92	PAV00G078480;PAV00G078490;PAV01G001950;PAV01G002460;PAV01G042020;PAV01G046670;PAV01G047760;PAV01G102100;PAV02G072620;PAV02G072630;PAV04G010960;PAV04G011150;PAV04G011220;PAV04G011380;PAV04G011420;PAV04G011650;PAV04G011770;PAV04G011920;PAV04G012010;PAV04G012250;PAV04G012350;PAV04G012400;PAV04G027790;PAV04G027810;PAV05G009560;PAV06G053080;PAV06G053120;PAV06G053130;PAV07G035660;PAV08G024300;PAV08G024…
97	PAV00G004960;PAV00G005190;PAV00G008040;PAV00G008130;PAV00G013770;PAV00G017530;PAV00G017600;PAV00G025650;PAV00G025860;PAV00G030190;PAV00G033880;PAV00G035110;PAV00G036220;PAV00G036710;PAV00G037920;PAV00G038630;PAV00G056460;PAV00G068590;PAV00G072300;PAV00G072310;PAV00G072630;PAV00G074520;PAV00G075070;PAV00G079120;PAV00G085120;PAV00G085130;PAV00G094960;PAV00G094970;PAV00G095010;PAV00G095020;PAV01G046…
99	PAV00G059680;PAV00G059690;PAV00G059700;PAV00G059710;PAV00G059720;PAV00G059770;PAV00G059780;PAV03G008800;PAV03G008810;PAV03G008830;PAV03G008840;PAV03G008870;PAV03G008880;PAV03G047450;PAV04G039150;PAV04G039380;PAV04G039580;PAV04G039790;PAV04G039870;PAV04G040110;PAV04G048850;PAV04G049000;PAV04G049020;PAV04G049090;PAV04G049150;PAV06G008060
100	PAV04G020070;PAV04G020110;PAV04G020120;PAV04G020130;PAV04G020160;PAV04G020260;PAV04G020270;PAV04G020280;PAV04G020310;PAV04G020320;PAV04G023840;PAV04G023950;PAV04G023990;PAV04G024000;PAV04G024020;PAV06G038310;PAV06G038360;PAV06G038390;PAV06G038400;PAV06G038430;PAV06G038460;PAV06G038570;PAV06G038590;PAV06G038600;PAV06G049190;PAV06G049210;PAV06G049230
101	PAV00G086960;PAV00G086970;PAV00G086990;PAV00G087000;PAV00G087010;PAV00G087070;PAV06G021110;PAV06G021170;PAV06G021240;PAV06G021260;PAV06G021310;PAV06G021320;PAV06G021330;PAV06G021360;PAV06G021370;PAV06G021400;PAV06G021460;PAV06G021490;PAV06G021640;PAV06G021670;PAV06G021680;PAV06G021850;PAV06G021900;PAV06G021960;PAV06G021990;PAV06G022000;PAV06G034500;PAV06G039860;PAV06G049850
104	PAV00G007220;PAV00G008500;PAV00G093250;PAV02G019630;PAV02G020150;PAV02G070880;PAV03G006560;PAV03G016300;PAV03G016310;PAV03G016320;PAV03G016330;PAV04G016220;PAV04G016230;PAV05G050260;PAV05G050270;PAV05G051850;PAV07G050700;PAV08G010980;PAV08G010990
106	PAV00G040190;PAV00G074400;PAV00G074410;PAV00G080510;PAV00G086180;PAV01G030100;PAV02G008670;PAV02G019600;PAV04G056760;PAV08G024490;PAV08G027320
109	PAV00G001530;PAV00G008310;PAV00G018300;PAV00G021790;PAV00G023380;PAV00G024160;PAV00G056570;PAV00G073080;PAV00G074380;PAV00G080570;PAV00G088640;PAV00G096100;PAV00G096110;PAV01G035860;PAV01G041880;PAV01G043080;PAV01G044920;PAV01G051230;PAV02G012600;PAV03G016700;PAV03G016720;PAV03G021660;PAV03G036620;PAV03G040130;PAV04G055130;PAV04G055400;PAV04G056770;PAV04G060930;PAV05G034870;PAV05G039390;PAV06G050…
119	PAV00G009450;PAV00G017260;PAV00G017270;PAV00G034840;PAV00G039550;PAV00G040090;PAV00G075650;PAV01G013930;PAV01G013940;PAV01G037800;PAV01G044230;PAV01G060750;PAV01G069360;PAV02G019800;PAV02G025530;PAV02G030570;PAV03G015960;PAV03G039190;PAV03G039930;PAV03G043740;PAV03G043980;PAV03G043990;PAV03G054270;PAV04G043600;PAV04G044670;PAV04G044980;PAV04G047090;PAV04G049730;PAV04G051330;PAV04G054280;PAV04G056…
120	PAV03G007030;PAV03G007040;PAV03G007050;PAV03G007060;PAV03G007090;PAV03G007150;PAV03G007160;PAV03G009610;PAV03G009620;PAV03G009630;PAV03G009640;PAV03G009650;PAV03G009680;PAV03G009690;PAV03G031400;PAV03G043040
121	PAV00G011600;PAV00G012060;PAV00G036590;PAV00G040070;PAV00G065350;PAV00G065390;PAV00G074470;PAV00G084660;PAV00G090910;PAV00G091020;PAV00G094210;PAV01G006970;PAV01G018640;PAV01G020170;PAV01G020600;PAV01G027070;PAV01G039880;PAV01G048340;PAV01G060760;PAV01G066800;PAV01G069670;PAV01G071840;PAV01G088300;PAV02G005300;PAV02G025320;PAV02G030580;PAV02G068120;PAV03G010830;PAV03G013570;PAV03G014370;PAV03G044…
123	PAV00G011960;PAV00G042410;PAV00G043710;PAV00G052990;PAV00G054020;PAV00G065330;PAV00G065370;PAV00G067810;PAV00G072110;PAV00G093770;PAV01G009770;PAV01G020500;PAV01G039560;PAV01G048970;PAV01G090710;PAV02G035900;PAV03G023330;PAV03G050360;PAV04G035190;PAV05G022430;PAV05G028380;PAV05G043010;PAV06G003410;PAV06G016470;PAV06G041480;PAV07G012320;PAV07G056270;PAV08G026930;PAV08G058370
124	PAV00G086570;PAV00G094180;PAV00G094200;PAV00G094250;PAV00G094280;PAV00G094310;PAV00G094380;PAV00G094540;PAV00G094670;PAV06G021060;PAV06G021090;PAV06G021580;PAV06G022490;PAV06G022500;PAV06G022550;PAV06G022620;PAV06G022690;PAV06G022740;PAV06G023440;PAV06G023450;PAV06G052500;PAV08G049960;PAV08G050030;PAV08G050050;PAV08G050080;PAV08G050100;PAV08G050150;PAV08G050210;PAV08G050230;PAV08G050320;PAV08G050…
132	PAV00G000530;PAV00G004810;PAV00G008800;PAV00G031340;PAV00G031840;PAV00G051680;PAV00G070390;PAV00G071080;PAV00G072190;PAV00G074430;PAV00G085780;PAV00G085800;PAV01G018190;PAV01G023120;PAV01G028030;PAV01G053900;PAV01G072990;PAV01G092960;PAV01G099050;PAV02G005220;PAV02G018600;PAV02G019120;PAV02G025170;PAV02G034560;PAV03G043280;PAV04G037190;PAV05G006370;PAV05G011400;PAV05G018910;PAV05G028160;PAV05G028…
136	PAV00G003310;PAV00G007750;PAV00G023750;PAV00G026520;PAV00G031460;PAV00G074580;PAV00G074590;PAV01G030600;PAV01G061810;PAV02G010350;PAV02G017810;PAV04G062250;PAV05G046870;PAV05G050510;PAV07G007620;PAV08G017080
137	PAV00G044480;PAV00G044490;PAV00G044500;PAV00G053400;PAV05G030530;PAV05G030540;PAV05G030600;PAV08G006990;PAV08G007010;PAV08G013630;PAV08G030120;PAV08G030150;PAV08G031780;PAV08G031790;PAV08G031810
139	PAV00G004020;PAV00G004050;PAV00G004070;PAV00G004080;PAV00G006800;PAV00G006810;PAV00G013630;PAV00G060380;PAV00G060390;PAV00G060400;PAV00G081220;PAV01G005870;PAV01G005900;PAV01G029020;PAV01G030060;PAV01G056150;PAV02G003260;PAV02G003280;PAV03G020760;PAV03G020840
140	PAV00G010200;PAV00G036020;PAV00G052810;PAV00G064950;PAV00G072750;PAV00G075020;PAV00G079300;PAV00G093970;PAV01G030850;PAV01G032520;PAV01G048730;PAV01G064360;PAV02G013580;PAV02G018890;PAV02G021200;PAV02G049540;PAV03G025850;PAV03G031300;PAV03G058280;PAV05G022870;PAV05G032360;PAV05G035800;PAV07G002350;PAV07G031250;PAV08G011670
153	PAV00G002470;PAV00G007540;PAV00G030000;PAV00G039040;PAV00G074280;PAV00G074690;PAV00G077870;PAV00G078360;PAV01G023130;PAV01G027090;PAV01G029660;PAV01G037090;PAV01G039530;PAV01G042110;PAV01G071550;PAV01G078370;PAV02G005730;PAV02G014400;PAV03G026420;PAV03G035700;PAV03G035780;PAV04G017880;PAV04G046380;PAV05G002910;PAV05G029650;PAV05G036350;PAV05G036370;PAV05G040480;PAV05G050130;PAV06G026570;PAV06G032…
156	PAV08G039330;PAV08G045330;PAV08G045350;PAV08G045420;PAV08G045530;PAV08G045620;PAV08G045630;PAV08G045680;PAV08G053650;PAV08G053660;PAV08G056360;PAV08G056420;PAV08G056550;PAV08G056570;PAV08G056800;PAV08G056840;PAV08G057020;PAV08G057040;PAV08G057070;PAV08G059460
159	PAV00G007940;PAV00G009010;PAV00G010940;PAV00G021870;PAV00G022350;PAV00G023470;PAV00G025310;PAV00G025740;PAV00G034030;PAV00G035450;PAV00G040050;PAV00G081590;PAV01G009340;PAV01G010090;PAV01G036360;PAV01G038250;PAV01G052140;PAV01G052670;PAV01G052810;PAV01G056610;PAV01G058900;PAV01G067220;PAV02G004250;PAV02G015370;PAV02G015380;PAV02G017350;PAV02G031800;PAV02G039970;PAV02G070560;PAV03G025920;PAV03G029…
162	PAV00G012020;PAV00G079330;PAV00G083850;PAV00G088150;PAV01G014930;PAV01G031470;PAV02G002190;PAV02G009290;PAV03G012940;PAV03G047070;PAV04G040730;PAV05G036310;PAV06G075000;PAV07G046760;PAV08G040720;PAV08G040760
167	PAV00G007380;PAV00G011110;PAV00G012030;PAV00G015990;PAV00G026380;PAV00G030830;PAV00G039430;PAV00G042720;PAV00G047200;PAV00G066490;PAV00G077330;PAV00G083240;PAV00G086470;PAV00G087790;PAV00G091530;PAV01G020180;PAV01G024450;PAV01G048160;PAV01G073420;PAV01G076660;PAV01G089590;PAV01G099110;PAV01G104040;PAV02G011240;PAV02G016270;PAV03G007400;PAV03G010570;PAV03G016460;PAV04G012330;PAV04G017840;PAV04G057…
171	PAV00G034530;PAV00G040100;PAV00G052870;PAV00G086020;PAV01G027130;PAV01G035270;PAV02G014380;PAV03G028730;PAV05G034490;PAV06G045440;PAV07G040850;PAV08G029130;PAV08G045370;PAV08G050270
173	PAV00G037420;PAV00G038600;PAV00G038610;PAV00G039990;PAV00G040000;PAV01G030380;PAV01G042200;PAV01G042210;PAV02G011040;PAV02G029690;PAV03G041080;PAV03G041090;PAV04G046750;PAV04G046760;PAV04G056550;PAV04G061960;PAV06G043280;PAV08G015190;PAV08G020820;PAV08G043270;PAV08G043280
178	PAV00G009330;PAV00G017740;PAV00G018400;PAV00G028590;PAV00G036670;PAV00G038920;PAV00G046900;PAV00G052230;PAV00G052640;PAV00G064290;PAV01G059140;PAV01G063380;PAV02G022990;PAV03G040290;PAV04G048110;PAV04G053360;PAV04G059070;PAV05G000180;PAV06G036380;PAV06G057860
181	PAV00G025090;PAV00G026980;PAV00G038130;PAV00G056670;PAV02G016600;PAV02G020500;PAV02G020930;PAV02G044440;PAV02G044450;PAV04G044210;PAV04G059870;PAV04G060040;PAV04G064520;PAV05G026690;PAV05G032500;PAV05G040140;PAV05G045080;PAV05G050970;PAV05G051070;PAV06G030450;PAV06G036440;PAV06G036540;PAV06G043670;PAV06G048520;PAV06G055710;PAV06G056400;PAV07G013550;PAV07G015210;PAV07G025920;PAV07G027150;PAV07G027…
183	PAV00G034460;PAV01G024950;PAV01G025130;PAV01G025410;PAV01G025780;PAV01G025940;PAV01G026530;PAV01G026550;PAV01G026640;PAV01G026650;PAV01G026750;PAV01G026850;PAV01G026870;PAV01G026890;PAV01G027020;PAV01G027040;PAV01G027470;PAV01G027700;PAV01G027750;PAV01G027800;PAV01G027820;PAV01G027880;PAV01G027980;PAV01G028000;PAV01G028090;PAV01G028110;PAV01G028230;PAV01G028350;PAV01G028370;PAV01G028470;PAV01G028…
188	PAV00G002400;PAV00G017050;PAV00G051970;PAV00G079890;PAV00G092300;PAV00G092440;PAV01G034400;PAV01G037590;PAV01G041000;PAV01G041090;PAV01G042740;PAV01G051340;PAV01G057400;PAV03G029760;PAV03G038270;PAV03G038410;PAV04G032640;PAV04G039730;PAV04G045950;PAV04G054610;PAV04G055990;PAV04G058870;PAV05G036210;PAV05G044430;PAV05G044760;PAV05G045790;PAV05G050050;PAV06G030440;PAV06G035050;PAV06G047820;PAV07G007…
196	PAV00G081160;PAV02G022070;PAV02G022080;PAV02G052150;PAV02G052290;PAV02G053010;PAV02G053020;PAV02G053040;PAV02G053510;PAV02G053530;PAV02G053540;PAV02G053580;PAV02G069730;PAV02G069780
209	PAV00G038820;PAV03G033960;PAV03G033980;PAV03G034050;PAV03G034440;PAV03G035990;PAV03G036040;PAV03G038580;PAV03G039390;PAV03G040180;PAV04G005420;PAV04G046520;PAV04G046530;PAV04G046680
210	PAV00G003230;PAV00G003460;PAV00G012040;PAV00G012300;PAV00G015660;PAV00G022780;PAV00G024560;PAV00G047210;PAV00G057340;PAV00G066510;PAV00G068940;PAV00G073010;PAV00G077350;PAV00G078500;PAV00G079280;PAV00G083230;PAV00G089000;PAV00G093220;PAV01G096040;PAV02G025280;PAV02G046430;PAV03G049100;PAV03G052750;PAV04G039230;PAV05G032540;PAV05G048710;PAV06G027640;PAV07G043940;PAV08G009170
213	PAV00G001290;PAV00G003720;PAV00G005710;PAV00G009760;PAV00G010140;PAV00G012950;PAV00G021190;PAV00G032800;PAV00G033160;PAV00G035660;PAV00G041480;PAV00G063930;PAV00G066620;PAV00G068190;PAV00G074080;PAV00G074090;PAV00G078850;PAV00G082200;PAV00G085560;PAV00G088850;PAV00G089720;PAV01G012420;PAV01G025500;PAV01G030140;PAV01G048540;PAV01G062170;PAV01G064240;PAV01G098000;PAV01G101510;PAV02G010900;PAV02G033…
214	PAV00G008380;PAV00G017280;PAV00G022480;PAV00G035410;PAV00G038430;PAV00G075350;PAV00G075500;PAV00G086590;PAV01G037790;PAV01G049890;PAV02G012530;PAV02G030110;PAV03G018220;PAV03G042810;PAV03G043730;PAV03G054260;PAV04G030480;PAV04G043590;PAV04G043740;PAV04G044990;PAV04G047080;PAV04G056290;PAV04G060330;PAV05G023580;PAV05G036480;PAV05G039820;PAV05G041170;PAV05G052390;PAV06G026030;PAV06G028140;PAV06G050…
219	PAV00G003700;PAV00G006910;PAV00G025750;PAV00G026350;PAV00G053820;PAV00G057720;PAV00G058330;PAV00G073410;PAV00G075180;PAV00G078230;PAV00G089810;PAV00G094690;PAV01G024270;PAV01G040240;PAV01G097730;PAV02G064280;PAV03G051690;PAV03G058830;PAV05G027280;PAV05G043150;PAV05G052150;PAV06G026740;PAV06G028840;PAV06G038480;PAV07G013760;PAV07G038320;PAV08G027310
222	PAV00G057620;PAV00G067390;PAV00G069920;PAV00G097580;PAV00G097590;PAV00G097600;PAV00G097610;PAV02G035440;PAV02G035450;PAV02G035460;PAV02G035490;PAV02G035520;PAV02G035540;PAV02G049760;PAV02G053160;PAV02G058470;PAV07G021160;PAV07G050550;PAV07G050570;PAV07G050590;PAV07G051510
238	PAV00G003430;PAV00G003480;PAV00G092070;PAV00G092530;PAV00G092540;PAV00G092560;PAV00G092810;PAV00G092820;PAV01G003530;PAV01G003560;PAV01G003590;PAV01G003600;PAV01G003640;PAV01G003830;PAV01G003860;PAV01G027600;PAV01G030650;PAV01G030670;PAV01G031670;PAV05G030500;PAV07G002690
239	PAV00G022430;PAV00G022440;PAV00G022620;PAV00G022660;PAV00G022670;PAV00G022740;PAV00G022810;PAV00G022880;PAV00G022890;PAV00G023060;PAV00G023070;PAV00G023330;PAV00G075450;PAV00G075460;PAV00G075540;PAV00G075750;PAV00G078930;PAV00G079560;PAV02G007010;PAV02G009090;PAV05G049930;PAV07G002630;PAV07G023290;PAV07G023300;PAV07G023340;PAV07G023420;PAV07G023560;PAV07G023720;PAV07G023730;PAV07G023780
244	PAV00G000880;PAV00G004920;PAV00G016410;PAV00G018190;PAV00G018210;PAV00G020860;PAV00G021310;PAV00G022370;PAV00G027980;PAV00G037380;PAV00G040230;PAV00G055310;PAV00G075770;PAV01G012190;PAV02G017200;PAV02G022170;PAV03G015330;PAV03G032550;PAV03G038240;PAV03G039410;PAV04G036420;PAV04G052800;PAV04G056930;PAV05G030870;PAV05G043970;PAV05G046990;PAV05G047590;PAV06G029850;PAV06G040940;PAV06G043260;PAV06G043…
251	PAV00G002880;PAV00G003380;PAV00G003390;PAV00G003760;PAV00G018700;PAV00G021000;PAV00G021140;PAV00G033000;PAV00G033010;PAV00G035620;PAV00G074050;PAV00G082080;PAV00G082250;PAV01G022120;PAV01G023360;PAV01G024000;PAV01G052900;PAV01G057090;PAV01G064160;PAV01G075710;PAV02G006010;PAV02G009640;PAV02G017760;PAV02G022000;PAV02G022910;PAV02G025390;PAV02G030840;PAV02G031160;PAV03G008230;PAV03G020290;PAV03G023…
260	PAV00G008370;PAV00G017310;PAV00G035190;PAV00G075340;PAV00G075480;PAV00G075580;PAV01G037760;PAV01G044210;PAV02G030250;PAV03G015950;PAV04G043760;PAV04G054250;PAV04G058350;PAV05G019040;PAV05G036500;PAV06G031050;PAV06G037280;PAV07G005920;PAV07G008130;PAV07G019310;PAV07G022730;PAV07G029660;PAV08G022840;PAV08G047890
280	PAV00G006720;PAV00G018730;PAV00G024620;PAV00G027420;PAV00G028540;PAV00G029560;PAV00G030060;PAV00G056760;PAV00G093070;PAV01G068270;PAV01G068450;PAV01G076410;PAV02G006950;PAV02G014680;PAV03G036010;PAV04G003010;PAV04G053780;PAV05G009540;PAV05G013530;PAV05G014940;PAV05G029390;PAV06G059720;PAV08G029300
281	PAV00G002430;PAV00G008560;PAV00G024320;PAV00G037810;PAV00G066220;PAV00G086220;PAV00G092280;PAV00G092650;PAV00G094470;PAV01G047030;PAV01G052380;PAV03G023260;PAV04G055540;PAV05G027940;PAV05G032860;PAV05G036240;PAV06G051380;PAV07G022170;PAV07G022520;PAV08G030010;PAV08G050640;PAV08G057460
282	PAV00G005260;PAV00G005270;PAV00G008690;PAV00G008700;PAV00G011230;PAV00G011240;PAV00G012710;PAV00G026580;PAV00G040250;PAV00G053620;PAV00G053630;PAV00G053640;PAV00G073790;PAV00G073840;PAV00G086440;PAV00G093700;PAV00G093710;PAV01G047970;PAV01G047980;PAV01G056800;PAV01G069560;PAV01G070020;PAV01G101760;PAV02G006830;PAV02G012070;PAV03G029000;PAV03G029070;PAV03G029340;PAV03G037250;PAV03G037260;PAV03G044…
284	PAV00G018070;PAV00G020790;PAV00G025610;PAV00G038910;PAV00G041070;PAV00G047030;PAV00G064880;PAV00G065560;PAV00G072940;PAV00G096630;PAV01G042220;PAV01G042510;PAV01G057390;PAV01G057920;PAV01G094900;PAV02G020180;PAV02G034220;PAV02G044310;PAV03G019950;PAV03G021270;PAV03G058660;PAV04G025950;PAV04G032920;PAV04G034530;PAV05G021200;PAV05G036130;PAV05G037920;PAV05G047280;PAV06G038250;PAV06G049990;PAV06G056…
286	PAV00G039310;PAV00G039360;PAV00G051510;PAV00G086670;PAV00G090100;PAV01G011380;PAV01G032600;PAV02G020430;PAV02G037560;PAV03G037930;PAV03G039530;PAV03G040300;PAV04G016310;PAV04G033570;PAV04G046860;PAV05G027900;PAV05G027910;PAV05G032830;PAV05G045380;PAV05G045900;PAV06G036430;PAV06G043480;PAV06G047120;PAV06G048420;PAV07G010570;PAV07G025000;PAV08G033580;PAV08G034390;PAV08G035450;PAV08G038880;PAV08G058…
299	PAV00G008170;PAV00G008490;PAV00G040170;PAV00G046290;PAV00G079350;PAV00G090360;PAV02G006870;PAV02G009300;PAV02G021090;PAV04G049160;PAV07G014820
300	PAV00G000040;PAV00G002080;PAV00G011640;PAV00G011650;PAV00G021660;PAV00G026320;PAV00G036150;PAV00G068670;PAV00G068680;PAV01G013360;PAV01G020610;PAV01G031550;PAV04G014770;PAV04G047870;PAV05G035590;PAV08G054680
308	PAV00G047900;PAV01G014670;PAV01G015490;PAV01G049800;PAV01G052280;PAV01G067320;PAV01G071470;PAV02G021490;PAV03G034710;PAV03G048320;PAV04G009440;PAV04G036770;PAV06G031190;PAV06G033190;PAV06G041290;PAV06G059140;PAV06G064870;PAV06G067870
309	PAV00G022600;PAV00G040310;PAV00G073050;PAV00G074340;PAV00G078250;PAV00G088580;PAV01G009830;PAV01G044360;PAV01G048110;PAV01G049210;PAV03G027990;PAV03G054710;PAV04G015380;PAV04G039970;PAV04G050480;PAV06G051520;PAV06G055980;PAV06G057630;PAV07G008490;PAV07G027180;PAV07G044060;PAV07G053150;PAV08G046290;PAV08G046710;PAV08G049290
311	PAV00G028310;PAV00G035920;PAV00G035930;PAV00G039020;PAV00G063140;PAV00G072640;PAV01G013460;PAV01G013740;PAV01G015610;PAV02G007020;PAV02G018150;PAV02G018360;PAV02G018520;PAV03G039320;PAV03G040070;PAV03G059160;PAV05G007260;PAV05G019180;PAV06G022190;PAV06G044530;PAV07G033120;PAV07G033160;PAV08G020010;PAV08G023740;PAV08G024540
315	PAV00G035980;PAV00G038010;PAV00G059760;PAV00G074160;PAV00G084090;PAV00G085480;PAV01G076070;PAV01G083800;PAV06G039560
320	PAV00G008890;PAV00G018610;PAV00G019020;PAV00G033820;PAV00G039380;PAV00G065700;PAV00G072120;PAV00G083530;PAV00G089460;PAV02G010970;PAV02G029720;PAV04G052520;PAV04G063210;PAV04G063440;PAV06G028460;PAV06G060770;PAV08G030540
326	PAV00G040950;PAV00G049940;PAV00G062420;PAV00G071430;PAV00G072240;PAV00G077340;PAV00G079460;PAV00G079910;PAV00G083790;PAV00G098250;PAV01G055950;PAV02G020390;PAV02G025760;PAV03G016600;PAV03G049610;PAV05G013490;PAV05G025380;PAV05G034680;PAV06G006990;PAV07G016780;PAV08G028810
328	PAV00G000990;PAV00G001370;PAV00G012440;PAV00G016780;PAV00G036030;PAV00G072080;PAV00G096540;PAV00G097840;PAV01G031840;PAV01G106040;PAV01G106060;PAV02G000400;PAV02G009140;PAV02G011210;PAV02G018880;PAV02G026500;PAV02G032410;PAV02G034120;PAV02G041390;PAV03G021480;PAV03G026590;PAV03G036100;PAV03G045720;PAV04G059250;PAV04G064700;PAV05G039850;PAV05G052180;PAV07G018610;PAV07G036450;PAV08G019550;PAV08G026…
330	PAV00G052920;PAV00G053090;PAV00G055350;PAV00G056830;PAV00G063330;PAV00G069460;PAV00G085830;PAV01G015480;PAV01G036550;PAV01G038540;PAV01G039340;PAV01G052270;PAV01G071540;PAV01G102610;PAV01G104350;PAV01G106930;PAV02G008760;PAV02G009380;PAV03G021970;PAV03G040590;PAV03G041150;PAV03G048310;PAV04G040990;PAV04G044700;PAV04G064110;PAV05G052000;PAV06G015280;PAV06G015600;PAV06G032650;PAV06G049260;PAV06G056…
333	PAV00G023570;PAV00G033540;PAV00G072000;PAV00G072060;PAV00G082130;PAV00G089170;PAV06G026910
335	PAV00G002820;PAV00G012720;PAV00G017540;PAV00G021430;PAV00G036200;PAV00G036270;PAV00G037780;PAV00G040270;PAV00G068580;PAV00G079100;PAV00G086430;PAV01G022030;PAV02G009010;PAV02G013910;PAV04G017120;PAV04G046230;PAV06G039160;PAV06G039330;PAV06G050700;PAV06G060050;PAV07G032630
339	PAV00G008860;PAV00G008870;PAV00G019640;PAV00G025880;PAV00G044550;PAV00G055190;PAV01G011850;PAV01G012920;PAV01G054070;PAV01G107760;PAV02G036480;PAV03G032150;PAV03G056250;PAV04G050080;PAV04G059280;PAV05G021990;PAV05G050450;PAV06G024570;PAV06G032120;PAV06G035530;PAV06G049370;PAV06G053000;PAV06G053020;PAV06G057750;PAV07G004770;PAV07G009580;PAV07G015570;PAV07G024660;PAV08G031280;PAV08G031860;PAV08G045…
340	PAV00G021110;PAV00G021460;PAV00G021560;PAV00G021590;PAV00G021600;PAV00G021630;PAV00G021640;PAV00G084750;PAV04G034250;PAV04G036300;PAV04G036350;PAV04G038280;PAV04G038500;PAV04G042450;PAV04G042570;PAV06G057590
341	PAV00G005150;PAV00G010630;PAV00G032100;PAV00G073230;PAV00G091280;PAV00G096270;PAV00G096880;PAV01G016930;PAV01G073910;PAV01G096780;PAV01G097110;PAV02G013590;PAV02G013680;PAV02G017540;PAV02G053980;PAV04G013690;PAV04G022740;PAV04G030270;PAV04G057270;PAV05G027050;PAV05G029620;PAV05G031620;PAV05G037040;PAV05G042590;PAV05G050400;PAV05G051480;PAV06G007650;PAV06G013340;PAV06G024240;PAV06G050030;PAV06G062…
343	PAV00G028490;PAV00G065520;PAV00G072560;PAV00G092460;PAV01G008530;PAV01G013280;PAV01G025860;PAV01G035200;PAV01G035600;PAV01G046820;PAV01G052770;PAV01G060320;PAV01G067190;PAV01G070060;PAV02G021910;PAV02G046800;PAV03G020600;PAV03G024020;PAV03G026660;PAV03G028410;PAV03G034240;PAV03G041770;PAV03G054580;PAV04G018570;PAV04G025180;PAV04G045220;PAV04G047740;PAV04G049570;PAV05G033060;PAV05G033860;PAV07G003…
353	PAV01G027680;PAV02G016180;PAV05G020920;PAV06G036420;PAV06G055150;PAV07G008050;PAV07G008160;PAV07G020730
357	PAV01G061720;PAV03G053360;PAV05G024640;PAV05G050360;PAV06G032370;PAV06G037520;PAV06G039020;PAV06G045280;PAV07G013640;PAV08G041750
363	PAV00G003450;PAV00G010840;PAV00G011660;PAV00G013670;PAV00G013740;PAV00G014260;PAV00G014540;PAV00G023730;PAV00G025820;PAV00G026850;PAV00G029570;PAV00G031420;PAV00G037210;PAV00G039110;PAV00G040910;PAV00G044420;PAV00G053990;PAV00G054130;PAV00G065660;PAV00G066500;PAV00G075200;PAV00G077120;PAV00G079270;PAV00G084800;PAV00G084990;PAV00G095120;PAV01G011880;PAV01G028380;PAV01G039380;PAV01G080880;PAV02G001…
372	PAV00G005090;PAV00G006990;PAV00G010480;PAV00G054170;PAV00G054270;PAV00G065810;PAV00G094450;PAV01G003470;PAV01G019210;PAV01G019510;PAV01G053740;PAV01G056940;PAV01G065410;PAV02G027330;PAV02G045880;PAV03G006830;PAV03G029680;PAV03G031470;PAV03G041810;PAV04G042200;PAV04G042330;PAV04G049320;PAV04G063540;PAV05G047850;PAV06G030120;PAV06G043540;PAV06G050440;PAV06G053780;PAV06G054430;PAV07G006180;PAV07G016…
379	PAV00G091700;PAV00G091720;PAV00G091740;PAV00G091750;PAV00G091760;PAV00G091790;PAV00G091800;PAV00G091820;PAV00G091830;PAV00G091890;PAV08G005100
385	PAV00G014020;PAV00G027920;PAV00G077200;PAV01G013300
398	PAV04G040870;PAV04G040880;PAV04G040960;PAV04G041090;PAV04G041190;PAV04G041220;PAV04G041440;PAV04G041460;PAV04G041570;PAV04G043280;PAV04G043560;PAV04G052340;PAV07G035430
402	PAV00G034480;PAV00G037430;PAV00G037440;PAV00G038590;PAV00G039910;PAV02G002880;PAV02G002890;PAV02G029710;PAV02G030190;PAV02G043520;PAV04G032020;PAV04G046810;PAV04G049780;PAV04G049990;PAV05G029990;PAV06G043270;PAV07G034780;PAV08G043290
407	PAV00G018960;PAV00G024260;PAV00G038420;PAV00G093030;PAV01G023480;PAV01G031950;PAV01G049920;PAV01G054840;PAV01G068170;PAV01G108600;PAV03G041030;PAV04G048930;PAV04G052720;PAV05G031890;PAV05G032250;PAV06G051100;PAV07G008550;PAV08G051480
427	PAV00G017760;PAV00G041700;PAV00G054430;PAV00G079360;PAV00G085020;PAV00G085080;PAV01G004860;PAV01G017410;PAV01G041230;PAV01G092850;PAV02G007780;PAV02G037780;PAV02G039240;PAV03G015150;PAV03G030600;PAV03G038710;PAV04G030920;PAV04G049680;PAV04G049700;PAV06G057270;PAV07G028360;PAV07G041760;PAV08G019980;PAV08G046590
428	PAV00G035370;PAV00G039530;PAV00G051880;PAV00G052450;PAV01G032240;PAV01G055840;PAV01G060400;PAV02G018100;PAV02G047620;PAV06G064260;PAV08G022830;PAV08G033160;PAV08G041990
436	PAV07G000950;PAV07G001150;PAV07G028220;PAV07G028410;PAV07G029350;PAV07G029620;PAV07G046470;PAV07G053550;PAV07G053560;PAV07G053640;PAV07G053650;PAV07G053660;PAV07G053680;PAV07G053690;PAV07G053730;PAV07G053750;PAV08G038910;PAV08G038920;PAV08G038990
440	PAV01G029030;PAV01G029040;PAV01G029080;PAV01G029110;PAV01G029120;PAV01G029520;PAV01G029540;PAV01G029580;PAV01G029720;PAV01G030070;PAV01G030080;PAV01G030120;PAV01G030160;PAV01G030180;PAV01G031040;PAV01G031050;PAV01G031070
446	PAV00G030570;PAV00G051980;PAV00G073900;PAV00G079880;PAV00G092310;PAV01G025890;PAV01G044070;PAV01G052590;PAV01G053000;PAV01G053520;PAV01G057250;PAV01G064680;PAV02G017410;PAV02G028780;PAV03G015250;PAV03G047310;PAV05G028040;PAV06G032980;PAV06G040260;PAV07G018080;PAV07G019410;PAV07G020350;PAV07G021690;PAV07G025340
465	PAV00G016890;PAV02G005910;PAV02G005920;PAV02G005970;PAV02G006030;PAV02G007370;PAV02G007380;PAV02G007390;PAV02G007400;PAV02G007420
482	PAV00G006390;PAV00G040180;PAV04G056670;PAV06G029950;PAV08G027390
489	PAV00G085990;PAV00G086320;PAV00G086620;PAV00G086640;PAV00G086700;PAV00G086760;PAV04G015820;PAV04G015860;PAV04G015870;PAV04G015880;PAV05G007910;PAV05G008210;PAV06G025700;PAV06G025770;PAV06G025950;PAV06G025960;PAV06G025990;PAV06G026130;PAV06G026290
490	PAV00G024000;PAV00G068090;PAV02G060200;PAV04G011170;PAV04G011320;PAV04G050150;PAV06G074480;PAV06G074500;PAV07G011310;PAV08G053670;PAV08G059550
494	PAV00G012130;PAV00G020970;PAV00G022130;PAV00G037350;PAV00G039290;PAV00G039320;PAV00G039330;PAV00G043040;PAV00G043440;PAV00G052070;PAV00G055590;PAV00G078880;PAV00G092780;PAV00G095350;PAV02G037470;PAV03G056190;PAV05G031480;PAV06G044950;PAV06G054130;PAV08G020500;PAV08G036810;PAV08G041980
495	PAV00G008390;PAV00G017730;PAV00G025850;PAV00G089970;PAV01G037420;PAV01G049600;PAV01G053150;PAV01G054380;PAV01G057780;PAV03G027950;PAV03G030110;PAV03G033180;PAV04G032570;PAV05G041150;PAV06G032880;PAV06G032890;PAV06G034120;PAV06G041210;PAV06G042170;PAV06G047680;PAV06G047810;PAV07G018850;PAV07G019010;PAV07G020100;PAV08G033010
499	PAV00G019060;PAV03G039100;PAV03G039120;PAV03G039200;PAV03G039810;PAV03G039820;PAV03G039830;PAV03G039940;PAV06G052520;PAV08G026850;PAV08G026870
509	PAV00G002370;PAV00G005810;PAV00G007360;PAV00G015880;PAV00G023010;PAV00G026660;PAV00G035330;PAV00G063070;PAV00G066760;PAV00G078520;PAV00G082980;PAV00G092730;PAV00G096200;PAV01G005800;PAV01G006180;PAV01G011890;PAV01G018000;PAV01G046560;PAV01G046690;PAV01G061290;PAV01G080520;PAV01G084350;PAV02G007650;PAV02G011690;PAV02G019810;PAV02G031340;PAV02G033560;PAV03G040760;PAV04G003650;PAV04G007130;PAV04G019…
511	PAV00G001380;PAV00G008230;PAV00G009420;PAV00G022500;PAV00G023250;PAV00G023760;PAV00G025940;PAV00G028760;PAV00G028820;PAV00G034200;PAV00G035740;PAV00G037940;PAV00G038800;PAV00G063410;PAV00G065900;PAV00G072440;PAV00G080780;PAV00G084700;PAV01G013840;PAV01G028050;PAV01G035330;PAV01G045500;PAV01G048650;PAV01G053850;PAV01G069030;PAV02G025700;PAV02G026590;PAV02G035220;PAV02G038490;PAV02G050510;PAV03G004…
519	PAV00G033940;PAV00G036130;PAV00G079960;PAV00G079970;PAV00G089590;PAV00G089600;PAV00G098230;PAV00G098270;PAV06G052180
527	PAV00G001130;PAV00G010390;PAV00G016840;PAV00G018000;PAV00G026280;PAV00G030520;PAV00G044180;PAV00G051350;PAV00G052240;PAV00G052610;PAV00G074950;PAV00G081850;PAV00G084920;PAV00G089960;PAV00G092270;PAV01G037410;PAV01G057340;PAV01G057510;PAV01G057670;PAV01G068800;PAV01G069460;PAV01G108650;PAV02G023500;PAV02G026290;PAV02G031860;PAV02G032860;PAV03G023210;PAV03G023220;PAV03G032350;PAV03G033840;PAV04G048…
540	PAV00G001770;PAV00G013970;PAV00G022960;PAV00G022970;PAV00G040710;PAV00G044430;PAV00G047040;PAV00G053480;PAV00G058350;PAV00G086860;PAV01G042520;PAV02G034320;PAV02G045600;PAV02G068220;PAV03G018150;PAV03G019960;PAV03G027710;PAV03G028680;PAV04G043790;PAV04G052530;PAV05G041030;PAV06G031090;PAV06G054590;PAV06G056370;PAV07G016570;PAV08G022910;PAV08G031310;PAV08G052850
543	PAV00G009310;PAV00G009780;PAV00G010050;PAV00G010170;PAV00G010230;PAV00G010250;PAV00G010350;PAV00G010410;PAV02G018140;PAV02G018190;PAV02G018240;PAV02G018340;PAV02G018510;PAV02G022300;PAV02G022580;PAV02G022610;PAV02G022630
557	PAV00G024970;PAV00G059740;PAV00G066470;PAV01G037980;PAV05G051400
573	PAV00G008160;PAV00G036990;PAV00G075820;PAV00G092550;PAV01G021300;PAV01G025580;PAV01G091200;PAV01G091210;PAV02G022940;PAV02G070710;PAV03G022280;PAV03G036710;PAV04G048290;PAV04G053820;PAV04G059400;PAV05G042610;PAV05G042640;PAV05G045830;PAV06G028380;PAV06G031570;PAV07G030790;PAV08G039390
580	PAV01G027570;PAV01G051040;PAV06G021230;PAV06G021660;PAV07G043640
583	PAV05G034920;PAV05G034950;PAV05G035030;PAV05G035060;PAV05G035070;PAV05G044640;PAV05G044650;PAV05G044660;PAV05G044950;PAV05G044970
586	PAV00G004400;PAV00G022100;PAV00G022360;PAV00G033410;PAV00G035900;PAV00G063480;PAV00G088770;PAV01G063400;PAV02G027720;PAV02G071900;PAV03G029400;PAV04G002820;PAV04G048650;PAV05G040980;PAV06G054310;PAV06G074330;PAV08G015650;PAV08G027890;PAV08G043450
594	PAV00G035470;PAV00G072480;PAV01G015190;PAV01G064630;PAV01G073010;PAV01G083860;PAV02G047750;PAV02G047760;PAV03G025060;PAV03G025070;PAV03G030280;PAV03G034020;PAV03G049530;PAV07G015610;PAV07G015830;PAV07G015910;PAV07G030810;PAV07G032240;PAV07G036950;PAV08G035810;PAV08G035820
644	PAV00G001720;PAV00G001730;PAV00G036360;PAV00G074190;PAV00G082940;PAV04G045810;PAV05G048740
664	PAV00G038760;PAV00G053680;PAV00G053700;PAV00G054710;PAV02G023350;PAV03G031210;PAV05G031330;PAV05G034790;PAV05G035400;PAV05G039080;PAV05G040940;PAV05G040990;PAV06G030580;PAV06G034700;PAV06G039530;PAV07G002930;PAV07G002970;PAV07G006570;PAV07G016900;PAV07G021670
687	PAV00G052130;PAV00G065710;PAV00G084100;PAV00G084940;PAV00G085200;PAV00G085490;PAV02G000100;PAV02G012390;PAV03G042120;PAV03G042460;PAV03G043540;PAV07G013580
694	PAV00G012530;PAV00G020780;PAV00G024450;PAV00G081490;PAV00G090530;PAV01G001810;PAV01G010990;PAV01G021000;PAV01G024280;PAV01G030580;PAV02G048440;PAV03G021010;PAV03G053350;PAV03G055820;PAV03G057590;PAV04G005240;PAV04G015480;PAV05G048610;PAV06G062050;PAV06G062070;PAV07G006230;PAV08G005260;PAV08G005490;PAV08G007590;PAV08G038860
713	PAV00G037450;PAV02G002900;PAV02G010670;PAV02G043550;PAV02G045500;PAV03G043060;PAV03G052220;PAV04G064190
725	PAV00G000490;PAV00G000520;PAV00G068030;PAV00G068060;PAV00G069180;PAV00G069210;PAV05G013460;PAV05G013550
757	PAV00G021280;PAV00G033900;PAV00G092920;PAV00G092930;PAV06G057450;PAV07G008630;PAV07G008640
761	PAV00G047530;PAV00G048170;PAV00G048280;PAV00G048600;PAV00G048660;PAV00G048970;PAV00G049010;PAV00G050990;PAV00G051020;PAV00G051160;PAV00G051180;PAV00G051230;PAV00G051270;PAV01G045220;PAV04G060590;PAV04G060630;PAV05G035630;PAV07G029020;PAV07G029090
762	PAV00G019460;PAV00G019470;PAV00G023000;PAV00G075600;PAV02G013830;PAV03G022490;PAV03G046080;PAV05G041590;PAV06G018960;PAV06G038320;PAV06G051140;PAV07G033930;PAV08G059500
774	PAV00G007510;PAV00G074290;PAV00G093130;PAV00G097060;PAV00G097070;PAV01G056420;PAV04G018310;PAV04G032690;PAV04G052230
792	PAV00G003440;PAV00G039210;PAV00G041360;PAV00G045340;PAV00G046080;PAV00G046750;PAV00G066390;PAV00G068020;PAV00G082100;PAV00G083270;PAV00G083650;PAV01G022570;PAV01G033040;PAV01G084600;PAV01G089110;PAV01G094370;PAV02G046200;PAV02G046560;PAV02G056530;PAV03G018170;PAV03G026850;PAV03G039070;PAV03G047940;PAV04G014670;PAV04G036070;PAV04G036100;PAV04G046330;PAV04G048120;PAV06G012860;PAV06G039110;PAV07G015…
827	PAV00G002840;PAV00G014770;PAV00G021390;PAV00G036910;PAV00G037770;PAV00G089820;PAV00G089830;PAV00G090330;PAV00G093610;PAV01G019270;PAV02G009020;PAV02G043120;PAV04G011880;PAV04G031720;PAV04G050440;PAV07G002500;PAV08G028040;PAV08G044850
929	PAV00G016800;PAV00G037870;PAV00G039750;PAV00G074890;PAV00G081810;PAV01G063160;PAV04G054150;PAV04G061850;PAV06G034040;PAV06G038160;PAV06G042230;PAV07G030660;PAV08G039430;PAV08G059350
974	PAV00G011300;PAV00G092940;PAV02G021980;PAV04G039130;PAV05G041550;PAV07G004330;PAV07G048170
997	PAV00G014950;PAV00G024010;PAV00G030270;PAV00G055720;PAV01G051310;PAV07G007280;PAV07G053670
1044	PAV00G020310;PAV00G020320;PAV00G020330;PAV00G020340;PAV03G012350;PAV03G012360;PAV03G012370;PAV03G012380;PAV03G012390
1069	PAV00G002420;PAV00G030480;PAV00G030550;PAV00G079900;PAV00G086210;PAV01G041720;PAV01G052390;PAV01G052960;PAV01G057420;PAV01G108550;PAV03G027900;PAV05G044040;PAV06G033220;PAV06G047880;PAV06G050880;PAV07G033740;PAV08G028940;PAV08G037240
1091	PAV00G023230;PAV00G047370;PAV00G085360;PAV00G085370;PAV01G004510;PAV02G028370;PAV03G017010;PAV04G024010;PAV07G009940;PAV07G023990;PAV07G025160;PAV08G021590;PAV08G021600;PAV08G034480;PAV08G041540;PAV08G054010;PAV08G054060
1112	PAV00G009360;PAV00G039850;PAV00G076220;PAV01G010430;PAV01G035000;PAV05G047390;PAV07G006440;PAV07G016020;PAV07G019260
1157	PAV00G024350;PAV00G035130;PAV00G039930;PAV00G047400;PAV00G065630;PAV00G066240;PAV00G079600;PAV00G082380;PAV00G082640;PAV00G086000;PAV00G086460;PAV01G034690;PAV01G037050;PAV01G042570;PAV02G015460;PAV02G025130;PAV03G026310;PAV03G033370;PAV03G034900;PAV04G045110;PAV04G052400;PAV05G025100;PAV05G034040;PAV05G037030;PAV05G040200;PAV06G040040;PAV07G004120;PAV07G008970;PAV08G031480;PAV08G042590
1375	PAV00G007950;PAV00G018520;PAV00G046130;PAV00G053220;PAV00G066850;PAV00G074020;PAV00G086360;PAV01G050360;PAV01G051720;PAV01G057130;PAV01G059560;PAV02G029160;PAV03G024190;PAV03G036810;PAV03G039620;PAV04G055340;PAV04G057200;PAV05G038050;PAV05G039750;PAV06G030280;PAV06G033180;PAV06G037380;PAV06G040070;PAV07G030410;PAV07G038140;PAV08G020220;PAV08G033920
1482	PAV00G007570;PAV00G088340;PAV02G004640;PAV02G005150;PAV04G043290;PAV04G049800;PAV04G051970;PAV05G034180;PAV05G037890;PAV06G045350;PAV07G029850;PAV08G042870
1563	PAV00G030560;PAV00G037820;PAV00G089760;PAV01G057240;PAV02G022960;PAV02G028790;PAV03G027680;PAV03G038380;PAV03G038420;PAV05G044340;PAV05G045800;PAV06G030880;PAV06G047350;PAV07G005970;PAV07G007800;PAV07G019740;PAV07G041690;PAV08G036910;PAV08G048210
1722	PAV00G007530;PAV00G080540;PAV06G035810;PAV08G021350
2123	PAV00G027410;PAV00G075130;PAV00G075140;PAV01G012200;PAV01G039660;PAV01G040170;PAV04G023820;PAV04G050250;PAV04G056940;PAV05G004940;PAV05G032610;PAV05G034160;PAV06G043450;PAV07G014130;PAV08G033610
2211	PAV00G078470;PAV00G078530;PAV01G002450;PAV01G025970;PAV02G072600;PAV04G011690;PAV04G011750;PAV04G011900;PAV07G017190
2212	PAV00G004610;PAV00G013660;PAV00G026500;PAV00G035310;PAV00G072900;PAV00G094030;PAV01G005550;PAV01G020150;PAV06G017520;PAV06G056090
2213	PAV00G040780;PAV00G073110;PAV05G031300;PAV05G035380;PAV05G037660;PAV05G047640;PAV05G047650;PAV07G002870;PAV07G005190;PAV07G005200;PAV07G005210;PAV07G006600;PAV07G006860;PAV07G015730;PAV07G015740;PAV07G016910;PAV07G019590;PAV07G020980
2217	PAV00G057360;PAV00G057370;PAV02G060810;PAV02G060840;PAV02G060880;PAV02G060900;PAV02G061720;PAV02G061730;PAV06G016300;PAV06G016430;PAV08G004310
2219	PAV00G040880;PAV00G041110;PAV00G052000;PAV02G005610;PAV02G023890;PAV02G024430;PAV03G055500;PAV04G051960;PAV04G064690;PAV05G031290;PAV05G042950;PAV06G042000;PAV06G050250;PAV07G020400;PAV07G036380;PAV08G029960
2325	PAV00G037650;PAV00G051440;PAV00G086920;PAV01G036800;PAV01G060300;PAV05G033660;PAV06G008620;PAV06G043110;PAV07G042210;PAV08G059800
2327	PAV00G036850;PAV00G079060;PAV00G093640;PAV05G044840;PAV06G017800;PAV07G002480;PAV07G010500;PAV08G043960;PAV08G059080
2434	PAV00G015280;PAV00G029250;PAV01G047020;PAV01G064640;PAV02G001350;PAV05G038330;PAV07G015620;PAV08G035800
2532	PAV00G016820;PAV00G017860;PAV00G037880;PAV00G051310;PAV00G052220;PAV00G081820;PAV00G084450;PAV00G092340;PAV01G064290;PAV01G069430;PAV01G105310;PAV01G105370;PAV02G032720;PAV03G026040;PAV03G033850;PAV05G006000;PAV07G026390
2533	PAV00G007720;PAV00G021470;PAV00G047130;PAV00G053770;PAV00G057960;PAV01G030470;PAV01G044140;PAV02G042820;PAV03G044360;PAV03G046920;PAV03G053740;PAV06G035510;PAV06G041530;PAV06G053680;PAV07G026570;PAV08G038690;PAV08G057260
2631	PAV00G004670;PAV00G008880;PAV00G018320;PAV00G019130;PAV00G040410;PAV00G054340;PAV00G086720;PAV00G089470;PAV06G026110
2632	PAV01G027860;PAV01G045170;PAV03G042500;PAV04G006730;PAV04G056370;PAV06G041270;PAV07G025710;PAV08G039000
2716	PAV00G017900;PAV00G040280;PAV05G029430
2723	PAV00G009070;PAV00G022860;PAV00G035970;PAV00G054060;PAV00G054620;PAV00G058040;PAV00G094590;PAV01G019380;PAV02G004360;PAV02G033620;PAV04G061010;PAV05G019210;PAV05G050620;PAV06G054150;PAV06G063980;PAV07G016240;PAV07G025120;PAV08G015340;PAV08G026410;PAV08G043850
2725	PAV00G085500;PAV00G086490;PAV02G016050;PAV02G047200;PAV02G047340;PAV03G011530;PAV04G016670;PAV06G038490
2911	PAV00G049330;PAV00G049370;PAV00G049380;PAV00G049560;PAV00G049620;PAV00G049630
3006	PAV00G021350;PAV00G034100;PAV00G037840;PAV00G079070;PAV03G049460;PAV04G028490;PAV05G036080;PAV07G010490;PAV08G028110;PAV08G038960;PAV08G052940;PAV08G059060
3007	PAV00G010600;PAV00G024940;PAV00G025970;PAV00G034290;PAV00G080800;PAV02G004850;PAV02G043260;PAV02G045530;PAV03G037780;PAV03G049870;PAV04G011710;PAV04G030160;PAV04G040190;PAV05G033230;PAV07G011060;PAV07G021990;PAV08G034950
3108	PAV01G002050;PAV02G056730;PAV06G055140
3221	PAV00G027040;PAV00G032170;PAV00G032980;PAV00G041500;PAV00G064240;PAV00G088410;PAV00G091330;PAV01G020300;PAV01G056890;PAV02G029310;PAV02G031120;PAV02G042590;PAV03G008200;PAV03G042220;PAV04G031240;PAV04G043930;PAV04G051580;PAV04G064030;PAV05G041060;PAV06G012100;PAV06G073200;PAV07G019850
3331	PAV00G003500;PAV00G004330;PAV00G017160;PAV00G019660;PAV00G023920;PAV00G027640;PAV00G033660;PAV00G034730;PAV00G091120;PAV00G092690;PAV06G032870
3332	PAV02G007950;PAV03G015780;PAV06G074190;PAV08G054270
3333	PAV00G044450;PAV00G056390;PAV02G021040;PAV02G038150;PAV02G051450;PAV06G042820;PAV06G068300;PAV07G014780;PAV07G033350;PAV08G019050;PAV08G031760;PAV08G043460
3334	PAV00G001610;PAV00G017810;PAV00G024290;PAV00G037910;PAV00G089950;PAV01G052540;PAV01G052710;PAV01G068310;PAV02G024220;PAV04G058700;PAV07G003190
3565	PAV03G027730;PAV08G019170;PAV08G019270;PAV08G019340;PAV08G019370;PAV08G019450;PAV08G019460;PAV08G045120;PAV08G056120
3738	PAV00G014810;PAV00G037850;PAV01G098200;PAV03G009830;PAV03G024500;PAV03G038950;PAV03G049490;PAV04G014530;PAV05G050950;PAV06G027120;PAV07G012360;PAV07G031950;PAV08G028120;PAV08G038980;PAV08G043700;PAV08G048010;PAV08G055260
3743	PAV00G044270;PAV00G044320;PAV00G047490;PAV00G047790;PAV00G048180;PAV00G048230;PAV00G048250;PAV00G048440;PAV00G048890;PAV00G051070;PAV00G051210;PAV00G051240;PAV00G090490
3896	PAV00G040960;PAV00G085880;PAV00G088790;PAV03G031900;PAV04G048380;PAV05G035100;PAV05G044080;PAV05G044370;PAV06G037640
3901	PAV00G004380;PAV00G011840;PAV00G012090;PAV00G013000;PAV00G036620;PAV00G044740;PAV00G056900;PAV00G065130;PAV00G096750;PAV01G030560;PAV01G034610;PAV01G043450;PAV01G050410;PAV02G021800;PAV02G029970;PAV03G032070;PAV04G011790;PAV04G029270;PAV05G038430;PAV06G043130;PAV06G053510;PAV07G032910;PAV08G031510;PAV08G038830;PAV08G046100
5151	PAV00G044340;PAV00G048130;PAV00G048240;PAV00G048290;PAV00G048430;PAV00G048610;PAV00G048900;PAV00G048960;PAV00G051030;PAV00G051080;PAV00G090450;PAV04G060380;PAV07G028980
5163	PAV00G053110;PAV01G069990;PAV03G028970;PAV03G029050;PAV04G055520
5856	PAV00G040420;PAV01G035150;PAV01G037450;PAV01G043790;PAV02G036180;PAV04G039110;PAV04G049040;PAV04G051890;PAV04G056400;PAV05G042740;PAV06G042070;PAV07G020000;PAV08G053810
5857	PAV00G014820;PAV00G036840;PAV00G072760;PAV00G079050;PAV00G089860;PAV00G093650;PAV01G010890;PAV03G049500;PAV04G014540;PAV05G044850;PAV07G010510;PAV08G032790
5858	PAV00G001560;PAV00G040320;PAV00G087470;PAV00G096120;PAV01G046020;PAV02G034870;PAV02G067930;PAV03G024980;PAV03G026770;PAV04G015990;PAV04G050490;PAV06G043160;PAV07G028550;PAV08G035400;PAV08G056520
6752	PAV01G040390;PAV01G051780;PAV01G063480;PAV02G010430;PAV02G020790;PAV04G009060;PAV04G031500;PAV04G041620;PAV04G056780;PAV05G031270;PAV06G041090;PAV08G034120;PAV08G047640
6754	PAV00G022020;PAV00G034510;PAV00G036290;PAV00G079210;PAV00G091880;PAV01G037640;PAV02G015220;PAV03G031610;PAV03G032060;PAV04G040100;PAV04G058090;PAV05G044270;PAV06G025660;PAV07G037260;PAV08G021980;PAV08G045390;PAV08G047720
9159	PAV00G017010;PAV00G017520;PAV03G024690;PAV03G024810;PAV03G027790;PAV03G028200;PAV03G028300;PAV03G029130;PAV03G029360;PAV03G030330;PAV08G059710
9161	PAV00G065760;PAV01G025030;PAV02G029080;PAV04G011310;PAV04G019020;PAV04G056120;PAV04G056200;PAV04G063480;PAV05G038540;PAV07G006730;PAV08G038330;PAV08G038370;PAV08G039790
9162	PAV00G018950;PAV00G044030;PAV01G048770;PAV03G060260;PAV04G030770;PAV06G045570;PAV08G031520;PAV08G034610;PAV08G035830
10344	PAV00G022690;PAV00G054300;PAV00G072450;PAV00G080690;PAV01G053460;PAV01G075440;PAV05G033990;PAV05G049030;PAV06G042060;PAV06G047700;PAV08G054020
12157	PAV01G025590;PAV04G050820;PAV04G052200
12169	PAV00G001280;PAV00G020960;PAV00G033150;PAV00G082210;PAV05G028270;PAV08G047360;PAV08G057210
12899	PAV00G014890;PAV00G015220;PAV00G020840;PAV00G043450;PAV00G052080;PAV00G055950;PAV00G065790;PAV00G094520
13652	PAV00G024760;PAV03G041370;PAV08G052090
