# Supplementary material for: Haplotype-resolved genome assembly for tetraploid Chinese cherry (Prunus pseudocerasus) offers insights into fruit firmness
Source: Hortic Res. 2024 Jul 8;11(7):uhae142. doi: 10.1093/hr/uhae142 (PMC11233885; doi:10.1093/hr/uhae142)
Supplement: Web_Material_uhae142 [file web_material_uhae142.zip › Supplementary Tables-revised/Table S36-revised.xlsx]

## Sheet: Table S36
Table S36. The significantly contracted gene family statistics of Prunus pseudocerasus.
Gene_faimly_id	Gene_id
37	PAV08G014160;PAV08G014200;PAV08G027630;PAV08G027640;PAV08G027660;PAV08G027690;PAV08G027780;PAV08G028130;PAV08G028180
46	PAV00G073330;PAV04G016530;PAV04G016610;PAV04G017560;PAV04G017740;PAV04G019480;PAV04G064150;PAV04G064200
142	PAV00G077750;PAV04G026310;PAV04G026370;PAV04G026680
154	PAV00G027240;PAV00G057350;PAV03G031250;PAV06G022970;PAV06G022980
180	PAV03G039790;PAV03G048440
200	PAV08G012280;PAV08G012300;PAV08G012310
207	PAV08G018300;PAV08G018500;PAV08G018540
247	PAV03G019880;PAV07G049850
256	PAV04G012810;PAV04G012820;PAV04G040200;PAV04G040280;PAV04G040340;PAV04G040470
471	PAV04G012720;PAV04G012780
675	PAV02G028080;PAV02G028120;PAV02G028270
1065	PAV08G008110
1651	PAV08G019110
