# Supplementary material for: Haplotype-resolved genome assembly for tetraploid Chinese cherry (Prunus pseudocerasus) offers insights into fruit firmness
Source: Hortic Res. 2024 Jul 8;11(7):uhae142. doi: 10.1093/hr/uhae142 (PMC11233885; doi:10.1093/hr/uhae142)
Supplement: Web_Material_uhae142 [file web_material_uhae142.zip › Supplementary Tables-revised/Table S37.xlsx]

## Sheet: Table S37
Table S37. Gene ontology (GO) enrichment analysis of the expanded gene families in Prunus pseudocerasus.
GO_ID	GO_Class	GO_Terms	p.adjusted	Gene_id
GO:0016829	molecular_function	lyase activity	1.08376e-47	PAV00G008380;PAV00G021750;PAV00G022070;PAV00G086590;PAV01G037790;PAV01G049890;PAV02G029010;PAV02G030110;PAV02G031770;PAV03G018220;PAV03G054260;PAV04G029040;PAV04G029180;PAV04G029540;PAV04G029670;PAV04G029730;PAV04G030480;PAV04G030530;PAV04G030540;PAV04G030610;PAV04G030730;PAV04G030880;PAV04G030950;PAV04G031050;PAV04G031580;PAV04G031730;PAV04G031790;PAV04G031800;PAV04G032500;PAV04G032700;PAV04G032…
GO:0016835	molecular_function	carbon-oxygen lyase activity	3.83682e-34	PAV00G008380;PAV00G021750;PAV00G022070;PAV00G086590;PAV01G037790;PAV01G049890;PAV02G029010;PAV02G030110;PAV02G031770;PAV03G018220;PAV03G054260;PAV04G029040;PAV04G029180;PAV04G029540;PAV04G029670;PAV04G029730;PAV04G030480;PAV04G030530;PAV04G030540;PAV04G030610;PAV04G030730;PAV04G030880;PAV04G030950;PAV04G031050;PAV04G031580;PAV04G031730;PAV04G031790;PAV04G031800;PAV04G032500;PAV04G032700;PAV04G032…
GO:0045338	biological_process	farnesyl diphosphate metabolic process	4.20807e-33	PAV00G021750;PAV00G022070;PAV02G029010;PAV02G031770;PAV04G029040;PAV04G029180;PAV04G029540;PAV04G029670;PAV04G029730;PAV04G030530;PAV04G030540;PAV04G030610;PAV04G030730;PAV04G030880;PAV04G030950;PAV04G031050;PAV04G031580;PAV04G031730;PAV04G031790;PAV04G031800;PAV04G032500;PAV04G032700;PAV04G032790;PAV04G033310;PAV04G033420;PAV04G033480;PAV04G033550;PAV04G033610;PAV05G019390
GO:0004016	molecular_function	adenylate cyclase activity	3.71976e-32	PAV06G031390;PAV06G031440;PAV06G060330;PAV06G063710;PAV06G063770;PAV06G063800;PAV06G063950;PAV06G064030;PAV06G064050;PAV06G064320;PAV06G064350;PAV06G064390;PAV06G064640;PAV06G064650;PAV06G064680;PAV06G064960;PAV06G064980;PAV06G065050;PAV07G008800;PAV08G044970;PAV08G046880;PAV08G049540;PAV08G054490;PAV08G056040;PAV08G058940
GO:0016849	molecular_function	phosphorus-oxygen lyase activity	8.24258e-31	PAV06G031390;PAV06G031440;PAV06G060330;PAV06G063710;PAV06G063770;PAV06G063800;PAV06G063950;PAV06G064030;PAV06G064050;PAV06G064320;PAV06G064350;PAV06G064390;PAV06G064640;PAV06G064650;PAV06G064680;PAV06G064960;PAV06G064980;PAV06G065050;PAV07G008800;PAV08G044970;PAV08G046880;PAV08G049540;PAV08G054490;PAV08G056040;PAV08G058940
GO:0090615	biological_process	mitochondrial mRNA processing	4.37725e-30	PAV06G031390;PAV06G031440;PAV06G060330;PAV06G063710;PAV06G063770;PAV06G063800;PAV06G063950;PAV06G064030;PAV06G064050;PAV06G064320;PAV06G064350;PAV06G064390;PAV06G064640;PAV06G064650;PAV06G064680;PAV06G064960;PAV06G064980;PAV06G065050;PAV07G008800;PAV08G044970;PAV08G046880;PAV08G049540;PAV08G054490;PAV08G056040;PAV08G058940
GO:0010334	molecular_function	sesquiterpene synthase activity	5.08784e-30	PAV00G021750;PAV00G022070;PAV02G029010;PAV02G031770;PAV04G029040;PAV04G029180;PAV04G029540;PAV04G029670;PAV04G029730;PAV04G030530;PAV04G030540;PAV04G030610;PAV04G030730;PAV04G030880;PAV04G030950;PAV04G031050;PAV04G031580;PAV04G031730;PAV04G031790;PAV04G031800;PAV04G032500;PAV04G032700;PAV04G032790;PAV04G033310;PAV04G033420;PAV04G033480;PAV04G033550;PAV04G033610;PAV05G019390
GO:0010333	molecular_function	terpene synthase activity	2.63666e-29	PAV00G021750;PAV00G022070;PAV02G029010;PAV02G031770;PAV04G029040;PAV04G029180;PAV04G029540;PAV04G029670;PAV04G029730;PAV04G030530;PAV04G030540;PAV04G030610;PAV04G030730;PAV04G030880;PAV04G030950;PAV04G031050;PAV04G031580;PAV04G031730;PAV04G031790;PAV04G031800;PAV04G032500;PAV04G032700;PAV04G032790;PAV04G033310;PAV04G033420;PAV04G033480;PAV04G033550;PAV04G033610;PAV05G019390
GO:0051761	biological_process	sesquiterpene metabolic process	3.76317e-29	PAV00G021750;PAV00G022070;PAV02G029010;PAV02G031770;PAV04G029040;PAV04G029180;PAV04G029540;PAV04G029670;PAV04G029730;PAV04G030530;PAV04G030540;PAV04G030610;PAV04G030730;PAV04G030880;PAV04G030950;PAV04G031050;PAV04G031580;PAV04G031730;PAV04G031790;PAV04G031800;PAV04G032500;PAV04G032700;PAV04G032790;PAV04G033310;PAV04G033420;PAV04G033480;PAV04G033550;PAV04G033610;PAV05G019390
GO:0051762	biological_process	sesquiterpene biosynthetic process	3.76317e-29	PAV00G021750;PAV00G022070;PAV02G029010;PAV02G031770;PAV04G029040;PAV04G029180;PAV04G029540;PAV04G029670;PAV04G029730;PAV04G030530;PAV04G030540;PAV04G030610;PAV04G030730;PAV04G030880;PAV04G030950;PAV04G031050;PAV04G031580;PAV04G031730;PAV04G031790;PAV04G031800;PAV04G032500;PAV04G032700;PAV04G032790;PAV04G033310;PAV04G033420;PAV04G033480;PAV04G033550;PAV04G033610;PAV05G019390
GO:0000966	biological_process	RNA 5'-end processing	6.36014e-29	PAV06G031390;PAV06G031440;PAV06G060330;PAV06G063710;PAV06G063770;PAV06G063800;PAV06G063950;PAV06G064030;PAV06G064050;PAV06G064320;PAV06G064350;PAV06G064390;PAV06G064640;PAV06G064650;PAV06G064680;PAV06G064960;PAV06G064980;PAV06G065050;PAV07G008800;PAV08G044970;PAV08G046880;PAV08G049540;PAV08G054490;PAV08G056040;PAV08G058940
GO:0009975	molecular_function	cyclase activity	1.09493e-27	PAV06G031390;PAV06G031440;PAV06G060330;PAV06G063710;PAV06G063770;PAV06G063800;PAV06G063950;PAV06G064030;PAV06G064050;PAV06G064320;PAV06G064350;PAV06G064390;PAV06G064640;PAV06G064650;PAV06G064680;PAV06G064960;PAV06G064980;PAV06G065050;PAV07G008800;PAV08G044970;PAV08G046880;PAV08G049540;PAV08G054490;PAV08G056040;PAV08G058940
GO:0016838	molecular_function	carbon-oxygen lyase activity, acting on phosphates	2.10187e-27	PAV00G021750;PAV00G022070;PAV02G029010;PAV02G031770;PAV04G029040;PAV04G029180;PAV04G029540;PAV04G029670;PAV04G029730;PAV04G030530;PAV04G030540;PAV04G030610;PAV04G030730;PAV04G030880;PAV04G030950;PAV04G031050;PAV04G031580;PAV04G031730;PAV04G031790;PAV04G031800;PAV04G032500;PAV04G032700;PAV04G032790;PAV04G033310;PAV04G033420;PAV04G033480;PAV04G033550;PAV04G033610;PAV05G019390
GO:0005618	cellular_component	cell wall	2.48259e-27	PAV00G003450;PAV00G004610;PAV00G007380;PAV00G010840;PAV00G011660;PAV00G012040;PAV00G013660;PAV00G014260;PAV00G014540;PAV00G015990;PAV00G019060;PAV00G023010;PAV00G024560;PAV00G025090;PAV00G025820;PAV00G026980;PAV00G028540;PAV00G031420;PAV00G037210;PAV00G039430;PAV00G044420;PAV00G053990;PAV00G054130;PAV00G056760;PAV00G057340;PAV00G062420;PAV00G068940;PAV00G071430;PAV00G077120;PAV00G078500;PAV00G078…
GO:0030312	cellular_component	external encapsulating structure	2.48259e-27	PAV00G003450;PAV00G004610;PAV00G007380;PAV00G010840;PAV00G011660;PAV00G012040;PAV00G013660;PAV00G014260;PAV00G014540;PAV00G015990;PAV00G019060;PAV00G023010;PAV00G024560;PAV00G025090;PAV00G025820;PAV00G026980;PAV00G028540;PAV00G031420;PAV00G037210;PAV00G039430;PAV00G044420;PAV00G053990;PAV00G054130;PAV00G056760;PAV00G057340;PAV00G062420;PAV00G068940;PAV00G071430;PAV00G077120;PAV00G078500;PAV00G078…
GO:0000963	biological_process	mitochondrial RNA processing	5.70828e-27	PAV06G031390;PAV06G031440;PAV06G060330;PAV06G063710;PAV06G063770;PAV06G063800;PAV06G063950;PAV06G064030;PAV06G064050;PAV06G064320;PAV06G064350;PAV06G064390;PAV06G064640;PAV06G064650;PAV06G064680;PAV06G064960;PAV06G064980;PAV06G065050;PAV07G008800;PAV08G044970;PAV08G046880;PAV08G049540;PAV08G054490;PAV08G056040;PAV08G058940
GO:0140053	biological_process	mitochondrial gene expression	9.7829e-26	PAV06G031390;PAV06G031440;PAV06G060330;PAV06G063710;PAV06G063770;PAV06G063800;PAV06G063950;PAV06G064030;PAV06G064050;PAV06G064320;PAV06G064350;PAV06G064390;PAV06G064640;PAV06G064650;PAV06G064680;PAV06G064960;PAV06G064980;PAV06G065050;PAV07G008800;PAV08G044970;PAV08G046880;PAV08G049540;PAV08G054490;PAV08G056040;PAV08G058940
GO:0048830	biological_process	adventitious root development	6.88802e-25	PAV00G012530;PAV00G020780;PAV00G024450;PAV00G081490;PAV00G090530;PAV01G001810;PAV01G010990;PAV01G021000;PAV01G024280;PAV01G030580;PAV02G048440;PAV03G021010;PAV03G053350;PAV03G055820;PAV04G005240;PAV04G015480;PAV05G048610;PAV06G062050;PAV06G062070;PAV07G006230;PAV08G005260;PAV08G005490;PAV08G007590;PAV08G038860
GO:0046246	biological_process	terpene biosynthetic process	3.29291e-24	PAV00G021750;PAV00G022070;PAV02G029010;PAV02G031770;PAV04G029040;PAV04G029180;PAV04G029540;PAV04G029670;PAV04G029730;PAV04G030530;PAV04G030540;PAV04G030610;PAV04G030730;PAV04G030880;PAV04G030950;PAV04G031050;PAV04G031580;PAV04G031730;PAV04G031790;PAV04G031800;PAV04G032500;PAV04G032700;PAV04G032790;PAV04G033310;PAV04G033420;PAV04G033480;PAV04G033550;PAV04G033610;PAV05G019390
GO:0016420	molecular_function	malonyltransferase activity	5.90156e-24	PAV03G007030;PAV03G007040;PAV03G007050;PAV03G007060;PAV03G007090;PAV03G007150;PAV03G007160;PAV03G009610;PAV03G009620;PAV03G009630;PAV03G009640;PAV03G009650;PAV03G009680;PAV03G009690;PAV03G031400;PAV03G043040
GO:0047634	molecular_function	agmatine N4-coumaroyltransferase activity	5.90156e-24	PAV03G007030;PAV03G007040;PAV03G007050;PAV03G007060;PAV03G007090;PAV03G007150;PAV03G007160;PAV03G009610;PAV03G009620;PAV03G009630;PAV03G009640;PAV03G009650;PAV03G009680;PAV03G009690;PAV03G031400;PAV03G043040
GO:0050736	molecular_function	O-malonyltransferase activity	5.90156e-24	PAV03G007030;PAV03G007040;PAV03G007050;PAV03G007060;PAV03G007090;PAV03G007150;PAV03G007160;PAV03G009610;PAV03G009620;PAV03G009630;PAV03G009640;PAV03G009650;PAV03G009680;PAV03G009690;PAV03G031400;PAV03G043040
GO:0006644	biological_process	phospholipid metabolic process	8.72458e-24	PAV00G021750;PAV00G022070;PAV00G041070;PAV00G047030;PAV00G064880;PAV01G042510;PAV02G020180;PAV02G029010;PAV02G031770;PAV02G044310;PAV03G019950;PAV03G047070;PAV04G029040;PAV04G029180;PAV04G029540;PAV04G029670;PAV04G029730;PAV04G030530;PAV04G030540;PAV04G030610;PAV04G030730;PAV04G030880;PAV04G030950;PAV04G031050;PAV04G031580;PAV04G031730;PAV04G031790;PAV04G031800;PAV04G032500;PAV04G032700;PAV04G032…
GO:0042214	biological_process	terpene metabolic process	4.23401e-23	PAV00G021750;PAV00G022070;PAV02G029010;PAV02G031770;PAV04G029040;PAV04G029180;PAV04G029540;PAV04G029670;PAV04G029730;PAV04G030530;PAV04G030540;PAV04G030610;PAV04G030730;PAV04G030880;PAV04G030950;PAV04G031050;PAV04G031580;PAV04G031730;PAV04G031790;PAV04G031800;PAV04G032500;PAV04G032700;PAV04G032790;PAV04G033310;PAV04G033420;PAV04G033480;PAV04G033550;PAV04G033610;PAV05G019390
GO:0042761	biological_process	very long-chain fatty acid biosynthetic process	4.53323e-23	PAV00G059680;PAV00G059690;PAV00G059700;PAV00G059710;PAV00G059720;PAV00G059770;PAV00G059780;PAV03G008800;PAV03G008810;PAV03G008830;PAV03G008840;PAV03G008870;PAV03G008880;PAV04G039150;PAV04G039380;PAV04G039580;PAV04G039790;PAV04G039870;PAV04G040110;PAV04G048850;PAV04G049000;PAV04G049020;PAV04G049090;PAV04G049150;PAV06G008060
GO:0000038	biological_process	very long-chain fatty acid metabolic process	5.63574e-22	PAV00G059680;PAV00G059690;PAV00G059700;PAV00G059710;PAV00G059720;PAV00G059770;PAV00G059780;PAV03G008800;PAV03G008810;PAV03G008830;PAV03G008840;PAV03G008870;PAV03G008880;PAV04G039150;PAV04G039380;PAV04G039580;PAV04G039790;PAV04G039870;PAV04G040110;PAV04G048850;PAV04G049000;PAV04G049020;PAV04G049090;PAV04G049150;PAV06G008060
GO:0080156	biological_process	mitochondrial mRNA modification	3.53869e-21	PAV03G037930;PAV06G031390;PAV06G031440;PAV06G060330;PAV06G063710;PAV06G063770;PAV06G063800;PAV06G063950;PAV06G064030;PAV06G064050;PAV06G064320;PAV06G064350;PAV06G064390;PAV06G064640;PAV06G064650;PAV06G064680;PAV06G064960;PAV06G064980;PAV06G065050;PAV07G008800;PAV08G044970;PAV08G046880;PAV08G049540;PAV08G054490;PAV08G056040;PAV08G058940
GO:0030119	cellular_component	AP-type membrane coat adaptor complex	3.90535e-21	PAV00G009310;PAV00G009780;PAV00G010050;PAV00G010170;PAV00G010230;PAV00G010250;PAV00G010350;PAV00G010410;PAV02G018140;PAV02G018190;PAV02G018240;PAV02G018340;PAV02G018510;PAV02G022300;PAV02G022580;PAV02G022610;PAV02G022630
GO:0030124	cellular_component	AP-4 adaptor complex	3.90535e-21	PAV00G009310;PAV00G009780;PAV00G010050;PAV00G010170;PAV00G010230;PAV00G010250;PAV00G010350;PAV00G010410;PAV02G018140;PAV02G018190;PAV02G018240;PAV02G018340;PAV02G018510;PAV02G022300;PAV02G022580;PAV02G022610;PAV02G022630
GO:0030117	cellular_component	membrane coat	1.44883e-20	PAV00G009310;PAV00G009780;PAV00G010050;PAV00G010170;PAV00G010230;PAV00G010250;PAV00G010350;PAV00G010410;PAV02G018140;PAV02G018190;PAV02G018240;PAV02G018340;PAV02G018510;PAV02G022300;PAV02G022580;PAV02G022610;PAV02G022630
GO:0048475	cellular_component	coated membrane	1.44883e-20	PAV00G009310;PAV00G009780;PAV00G010050;PAV00G010170;PAV00G010230;PAV00G010250;PAV00G010350;PAV00G010410;PAV02G018140;PAV02G018190;PAV02G018240;PAV02G018340;PAV02G018510;PAV02G022300;PAV02G022580;PAV02G022610;PAV02G022630
GO:0019172	molecular_function	glyoxalase III activity	3.11722e-20	PAV00G008380;PAV00G086590;PAV01G037790;PAV01G049890;PAV02G030110;PAV03G018220;PAV03G054260;PAV04G030480;PAV04G043590;PAV04G043740;PAV04G044990;PAV04G056290;PAV05G039820;PAV05G041170;PAV05G052390;PAV06G028140;PAV06G050810;PAV07G005900;PAV07G029650;PAV07G031690;PAV08G025690;PAV08G059750
GO:1900864	biological_process	mitochondrial RNA modification	9.27328e-20	PAV03G037930;PAV06G031390;PAV06G031440;PAV06G060330;PAV06G063710;PAV06G063770;PAV06G063800;PAV06G063950;PAV06G064030;PAV06G064050;PAV06G064320;PAV06G064350;PAV06G064390;PAV06G064640;PAV06G064650;PAV06G064680;PAV06G064960;PAV06G064980;PAV06G065050;PAV07G008800;PAV08G044970;PAV08G046880;PAV08G049540;PAV08G054490;PAV08G056040;PAV08G058940
GO:0019249	biological_process	lactate biosynthetic process	1.21458e-19	PAV00G008380;PAV00G086590;PAV01G037790;PAV01G049890;PAV02G030110;PAV03G018220;PAV03G054260;PAV04G030480;PAV04G043590;PAV04G043740;PAV04G044990;PAV04G056290;PAV05G039820;PAV05G041170;PAV05G052390;PAV06G028140;PAV06G050810;PAV07G005900;PAV07G029650;PAV07G031690;PAV08G025690;PAV08G059750
GO:0045003	biological_process	double-strand break repair via synthesis-dependent strand annealing	1.80599e-19	PAV00G008370;PAV00G017310;PAV00G035190;PAV00G075340;PAV00G075480;PAV00G075580;PAV01G037760;PAV01G044210;PAV02G030250;PAV03G015950;PAV04G043760;PAV04G054250;PAV04G058350;PAV05G019040;PAV05G036500;PAV06G031050;PAV06G037280;PAV07G005920;PAV07G008130;PAV07G019310;PAV07G022730;PAV07G029660;PAV08G022840;PAV08G047890
GO:0006089	biological_process	lactate metabolic process	3.92958e-19	PAV00G008380;PAV00G086590;PAV01G037790;PAV01G049890;PAV02G030110;PAV03G018220;PAV03G054260;PAV04G030480;PAV04G043590;PAV04G043740;PAV04G044990;PAV04G056290;PAV05G039820;PAV05G041170;PAV05G052390;PAV06G028140;PAV06G050810;PAV07G005900;PAV07G029650;PAV07G031690;PAV08G025690;PAV08G059750
GO:0061727	biological_process	methylglyoxal catabolic process to lactate	3.92958e-19	PAV00G008380;PAV00G086590;PAV01G037790;PAV01G049890;PAV02G030110;PAV03G018220;PAV03G054260;PAV04G030480;PAV04G043590;PAV04G043740;PAV04G044990;PAV04G056290;PAV05G039820;PAV05G041170;PAV05G052390;PAV06G028140;PAV06G050810;PAV07G005900;PAV07G029650;PAV07G031690;PAV08G025690;PAV08G059750
GO:0072330	biological_process	monocarboxylic acid biosynthetic process	4.84123e-19	PAV00G008380;PAV00G059680;PAV00G059690;PAV00G059700;PAV00G059710;PAV00G059720;PAV00G059770;PAV00G059780;PAV00G086590;PAV01G037790;PAV01G049890;PAV02G030110;PAV03G008800;PAV03G008810;PAV03G008830;PAV03G008840;PAV03G008870;PAV03G008880;PAV03G018220;PAV03G047450;PAV03G054260;PAV04G030480;PAV04G039150;PAV04G039380;PAV04G039580;PAV04G039790;PAV04G039870;PAV04G040110;PAV04G043590;PAV04G043740;PAV04G044…
GO:0009438	biological_process	methylglyoxal metabolic process	1.18709e-18	PAV00G008380;PAV00G086590;PAV01G037790;PAV01G049890;PAV02G030110;PAV03G018220;PAV03G054260;PAV04G030480;PAV04G043590;PAV04G043740;PAV04G044990;PAV04G056290;PAV05G039820;PAV05G041170;PAV05G052390;PAV06G028140;PAV06G050810;PAV07G005900;PAV07G029650;PAV07G031690;PAV08G025690;PAV08G059750
GO:0042182	biological_process	ketone catabolic process	1.18709e-18	PAV00G008380;PAV00G086590;PAV01G037790;PAV01G049890;PAV02G030110;PAV03G018220;PAV03G054260;PAV04G030480;PAV04G043590;PAV04G043740;PAV04G044990;PAV04G056290;PAV05G039820;PAV05G041170;PAV05G052390;PAV06G028140;PAV06G050810;PAV07G005900;PAV07G029650;PAV07G031690;PAV08G025690;PAV08G059750
GO:0046185	biological_process	aldehyde catabolic process	1.18709e-18	PAV00G008380;PAV00G086590;PAV01G037790;PAV01G049890;PAV02G030110;PAV03G018220;PAV03G054260;PAV04G030480;PAV04G043590;PAV04G043740;PAV04G044990;PAV04G056290;PAV05G039820;PAV05G041170;PAV05G052390;PAV06G028140;PAV06G050810;PAV07G005900;PAV07G029650;PAV07G031690;PAV08G025690;PAV08G059750
GO:0051596	biological_process	methylglyoxal catabolic process	1.18709e-18	PAV00G008380;PAV00G086590;PAV01G037790;PAV01G049890;PAV02G030110;PAV03G018220;PAV03G054260;PAV04G030480;PAV04G043590;PAV04G043740;PAV04G044990;PAV04G056290;PAV05G039820;PAV05G041170;PAV05G052390;PAV06G028140;PAV06G050810;PAV07G005900;PAV07G029650;PAV07G031690;PAV08G025690;PAV08G059750
GO:0016556	biological_process	mRNA modification	2.72993e-17	PAV03G037930;PAV06G031390;PAV06G031440;PAV06G060330;PAV06G063710;PAV06G063770;PAV06G063800;PAV06G063950;PAV06G064030;PAV06G064050;PAV06G064320;PAV06G064350;PAV06G064390;PAV06G064640;PAV06G064650;PAV06G064680;PAV06G064960;PAV06G064980;PAV06G065050;PAV07G008800;PAV08G044970;PAV08G046880;PAV08G049540;PAV08G054490;PAV08G056040;PAV08G058940
GO:0000959	biological_process	mitochondrial RNA metabolic process	7.23785e-17	PAV03G037930;PAV06G031390;PAV06G031440;PAV06G060330;PAV06G063710;PAV06G063770;PAV06G063800;PAV06G063950;PAV06G064030;PAV06G064050;PAV06G064320;PAV06G064350;PAV06G064390;PAV06G064640;PAV06G064650;PAV06G064680;PAV06G064960;PAV06G064980;PAV06G065050;PAV07G008800;PAV08G044970;PAV08G046880;PAV08G049540;PAV08G054490;PAV08G056040;PAV08G058940
GO:0010073	biological_process	meristem maintenance	1.13409e-16	PAV00G006330;PAV00G006360;PAV00G006370;PAV00G006430;PAV00G006440;PAV00G006450;PAV00G006690;PAV00G006700;PAV00G006710;PAV02G035560;PAV02G042550;PAV02G042560;PAV02G042570;PAV02G042650;PAV02G042660;PAV02G042720;PAV02G042750;PAV02G042780;PAV02G042970;PAV02G042980;PAV02G043140;PAV02G043150;PAV02G043160;PAV02G043190;PAV02G043210;PAV02G043240;PAV02G043250;PAV02G043270;PAV02G043400;PAV02G043430;PAV02G043…
GO:0048507	biological_process	meristem development	1.60179e-15	PAV00G006330;PAV00G006360;PAV00G006370;PAV00G006430;PAV00G006440;PAV00G006450;PAV00G006690;PAV00G006700;PAV00G006710;PAV00G025090;PAV00G026980;PAV00G035310;PAV00G049940;PAV00G065660;PAV01G039380;PAV02G035560;PAV02G042550;PAV02G042560;PAV02G042570;PAV02G042650;PAV02G042660;PAV02G042720;PAV02G042750;PAV02G042780;PAV02G042970;PAV02G042980;PAV02G043140;PAV02G043150;PAV02G043160;PAV02G043190;PAV02G043…
GO:0030761	molecular_function	8-hydroxyquercitin 8-O-methyltransferase activity	3.4577e-15	PAV00G038820;PAV03G033980;PAV03G034050;PAV03G036040;PAV03G038580;PAV03G039390;PAV03G040180;PAV04G046520;PAV04G046530;PAV04G046680
GO:0044391	cellular_component	ribosomal subunit	4.90488e-15	PAV00G007950;PAV00G025090;PAV00G026980;PAV00G046130;PAV00G053220;PAV00G074020;PAV00G086360;PAV01G050360;PAV01G051720;PAV01G057130;PAV01G059560;PAV02G029160;PAV03G024190;PAV03G036810;PAV03G039620;PAV04G055340;PAV04G057200;PAV05G026690;PAV05G038050;PAV05G039750;PAV06G030280;PAV06G030580;PAV06G033180;PAV06G037380;PAV06G040070;PAV06G048520;PAV07G027150;PAV07G030410;PAV07G038140;PAV08G020220;PAV08G023…
GO:0003735	molecular_function	structural constituent of ribosome	1.15335e-14	PAV00G007950;PAV00G025090;PAV00G026980;PAV00G046130;PAV00G053220;PAV00G074020;PAV00G086360;PAV01G050360;PAV01G051720;PAV01G057130;PAV01G059560;PAV02G029160;PAV03G024190;PAV03G036810;PAV03G039620;PAV04G055340;PAV04G057200;PAV05G026690;PAV05G038050;PAV05G039750;PAV06G030280;PAV06G030580;PAV06G033180;PAV06G037380;PAV06G040070;PAV06G048520;PAV07G027150;PAV07G030410;PAV07G038140;PAV08G020220;PAV08G023…
GO:0022625	cellular_component	cytosolic large ribosomal subunit	1.89985e-14	PAV00G007950;PAV00G046130;PAV00G053220;PAV00G074020;PAV00G086360;PAV01G050360;PAV01G051720;PAV01G057130;PAV01G059560;PAV02G029160;PAV03G024190;PAV03G036810;PAV03G039620;PAV04G055340;PAV04G057200;PAV05G038050;PAV05G039750;PAV06G030280;PAV06G030580;PAV06G033180;PAV06G037380;PAV06G040070;PAV07G030410;PAV07G038140;PAV08G020220;PAV08G033920
GO:0008610	biological_process	lipid biosynthetic process	2.65803e-14	PAV00G021750;PAV00G022070;PAV00G059680;PAV00G059690;PAV00G059700;PAV00G059710;PAV00G059720;PAV00G059770;PAV00G059780;PAV02G029010;PAV02G031770;PAV03G008800;PAV03G008810;PAV03G008830;PAV03G008840;PAV03G008870;PAV03G008880;PAV03G047450;PAV04G029040;PAV04G029180;PAV04G029540;PAV04G029670;PAV04G029730;PAV04G030530;PAV04G030540;PAV04G030610;PAV04G030730;PAV04G030880;PAV04G030950;PAV04G031050;PAV04G031…
GO:0015934	cellular_component	large ribosomal subunit	2.96395e-14	PAV00G007950;PAV00G046130;PAV00G053220;PAV00G074020;PAV00G086360;PAV01G050360;PAV01G051720;PAV01G057130;PAV01G059560;PAV02G029160;PAV03G024190;PAV03G036810;PAV03G039620;PAV04G055340;PAV04G057200;PAV05G038050;PAV05G039750;PAV06G030280;PAV06G030580;PAV06G033180;PAV06G037380;PAV06G040070;PAV07G030410;PAV07G038140;PAV08G020220;PAV08G033920
GO:0005198	molecular_function	structural molecule activity	8.21245e-14	PAV00G007950;PAV00G025090;PAV00G026980;PAV00G046130;PAV00G053220;PAV00G074020;PAV00G086360;PAV01G050360;PAV01G051720;PAV01G057130;PAV01G059560;PAV02G029160;PAV03G024190;PAV03G036810;PAV03G039620;PAV04G055340;PAV04G057200;PAV05G026690;PAV05G038050;PAV05G039750;PAV06G030280;PAV06G030580;PAV06G033180;PAV06G037380;PAV06G040070;PAV06G048520;PAV07G027150;PAV07G030410;PAV07G038140;PAV08G020220;PAV08G023…
GO:0009718	biological_process	anthocyanin-containing compound biosynthetic process	9.45966e-14	PAV03G007030;PAV03G007040;PAV03G007050;PAV03G007060;PAV03G007090;PAV03G007150;PAV03G007160;PAV03G009610;PAV03G009620;PAV03G009630;PAV03G009640;PAV03G009650;PAV03G009680;PAV03G009690;PAV03G031400;PAV03G043040
GO:0006633	biological_process	fatty acid biosynthetic process	1.15727e-13	PAV00G059680;PAV00G059690;PAV00G059700;PAV00G059710;PAV00G059720;PAV00G059770;PAV00G059780;PAV03G008800;PAV03G008810;PAV03G008830;PAV03G008840;PAV03G008870;PAV03G008880;PAV03G047450;PAV04G039150;PAV04G039380;PAV04G039580;PAV04G039790;PAV04G039870;PAV04G040110;PAV04G048850;PAV04G049000;PAV04G049020;PAV04G049090;PAV04G049150;PAV06G008060
GO:0044255	biological_process	cellular lipid metabolic process	1.25108e-13	PAV00G021750;PAV00G022070;PAV00G041070;PAV00G047030;PAV00G059680;PAV00G059690;PAV00G059700;PAV00G059710;PAV00G059720;PAV00G059770;PAV00G059780;PAV00G064880;PAV01G042510;PAV02G020180;PAV02G029010;PAV02G031770;PAV02G044310;PAV03G008800;PAV03G008810;PAV03G008830;PAV03G008840;PAV03G008870;PAV03G008880;PAV03G019950;PAV03G047070;PAV03G047450;PAV04G029040;PAV04G029180;PAV04G029540;PAV04G029670;PAV04G029…
GO:0006081	biological_process	cellular aldehyde metabolic process	2.90107e-13	PAV00G008380;PAV00G086590;PAV01G037790;PAV01G049890;PAV02G030110;PAV03G018220;PAV03G054260;PAV04G030480;PAV04G043590;PAV04G043740;PAV04G044990;PAV04G056290;PAV05G039820;PAV05G041170;PAV05G052390;PAV06G028140;PAV06G050810;PAV07G005900;PAV07G029650;PAV07G031690;PAV08G025690;PAV08G059750
GO:0016836	molecular_function	hydro-lyase activity	3.96611e-13	PAV00G008380;PAV00G086590;PAV01G037790;PAV01G049890;PAV02G030110;PAV03G018220;PAV03G054260;PAV04G030480;PAV04G043590;PAV04G043740;PAV04G044990;PAV04G056290;PAV05G039820;PAV05G041170;PAV05G052390;PAV06G028140;PAV06G050810;PAV07G005900;PAV07G029650;PAV07G031690;PAV08G025690;PAV08G059750
GO:0009451	biological_process	RNA modification	4.21009e-13	PAV01G027570;PAV03G037930;PAV06G031390;PAV06G031440;PAV06G060330;PAV06G063710;PAV06G063770;PAV06G063800;PAV06G063950;PAV06G064030;PAV06G064050;PAV06G064320;PAV06G064350;PAV06G064390;PAV06G064640;PAV06G064650;PAV06G064680;PAV06G064960;PAV06G064980;PAV06G065050;PAV07G008800;PAV08G044970;PAV08G046880;PAV08G049540;PAV08G054490;PAV08G056040;PAV08G058940
GO:0000724	biological_process	double-strand break repair via homologous recombination	5.17426e-13	PAV00G008370;PAV00G017310;PAV00G035190;PAV00G075340;PAV00G075480;PAV00G075580;PAV01G037760;PAV01G044210;PAV02G030250;PAV03G015950;PAV04G043760;PAV04G054250;PAV04G058350;PAV05G019040;PAV05G036500;PAV06G031050;PAV06G037280;PAV07G005920;PAV07G008130;PAV07G019310;PAV07G022730;PAV07G029660;PAV08G022840;PAV08G047890
GO:0000725	biological_process	recombinational repair	5.17426e-13	PAV00G008370;PAV00G017310;PAV00G035190;PAV00G075340;PAV00G075480;PAV00G075580;PAV01G037760;PAV01G044210;PAV02G030250;PAV03G015950;PAV04G043760;PAV04G054250;PAV04G058350;PAV05G019040;PAV05G036500;PAV06G031050;PAV06G037280;PAV07G005920;PAV07G008130;PAV07G019310;PAV07G022730;PAV07G029660;PAV08G022840;PAV08G047890
GO:0010311	biological_process	lateral root formation	1.01443e-12	PAV00G012530;PAV00G020780;PAV00G024450;PAV00G081490;PAV00G090530;PAV01G001810;PAV01G010990;PAV01G021000;PAV01G024280;PAV01G030580;PAV02G048440;PAV03G021010;PAV03G053350;PAV03G055820;PAV04G005240;PAV04G015480;PAV05G048610;PAV06G062050;PAV06G062070;PAV07G006230;PAV08G005260;PAV08G005490;PAV08G007590;PAV08G038860
GO:0004439	molecular_function	phosphatidylinositol-4,5-bisphosphate 5-phosphatase activity	1.31859e-12	PAV00G041070;PAV00G047030;PAV00G064880;PAV01G042510;PAV02G020180;PAV02G044310;PAV03G019950;PAV03G047070;PAV05G036130;PAV05G037920;PAV06G049990;PAV06G059540;PAV06G073100;PAV07G007310
GO:0106019	molecular_function	phosphatidylinositol-4,5-bisphosphate phosphatase activity	1.31859e-12	PAV00G041070;PAV00G047030;PAV00G064880;PAV01G042510;PAV02G020180;PAV02G044310;PAV03G019950;PAV03G047070;PAV05G036130;PAV05G037920;PAV06G049990;PAV06G059540;PAV06G073100;PAV07G007310
GO:0022626	cellular_component	cytosolic ribosome	5.62148e-12	PAV00G007950;PAV00G025090;PAV00G026980;PAV00G046130;PAV00G053220;PAV00G074020;PAV00G086360;PAV01G050360;PAV01G051720;PAV01G057130;PAV01G059560;PAV02G029160;PAV03G024190;PAV03G036810;PAV03G039620;PAV04G055340;PAV04G057200;PAV05G026690;PAV05G038050;PAV05G039750;PAV06G030280;PAV06G030580;PAV06G033180;PAV06G037380;PAV06G040070;PAV06G048520;PAV07G027150;PAV07G030410;PAV07G038140;PAV08G020220;PAV08G023…
GO:0034485	molecular_function	phosphatidylinositol-3,4,5-trisphosphate 5-phosphatase activity	9.32102e-12	PAV00G041070;PAV00G047030;PAV00G064880;PAV01G042510;PAV02G020180;PAV02G044310;PAV03G019950;PAV03G047070;PAV05G036130;PAV05G037920;PAV06G049990;PAV06G059540;PAV06G073100;PAV07G007310
GO:0034594	molecular_function	phosphatidylinositol trisphosphate phosphatase activity	9.32102e-12	PAV00G041070;PAV00G047030;PAV00G064880;PAV01G042510;PAV02G020180;PAV02G044310;PAV03G019950;PAV03G047070;PAV05G036130;PAV05G037920;PAV06G049990;PAV06G059540;PAV06G073100;PAV07G007310
GO:0044445	cellular_component	cytosolic part	1.05245e-11	PAV00G007950;PAV00G025090;PAV00G026980;PAV00G046130;PAV00G053220;PAV00G074020;PAV00G086360;PAV01G050360;PAV01G051720;PAV01G057130;PAV01G059560;PAV02G029160;PAV03G024190;PAV03G036810;PAV03G039620;PAV04G055340;PAV04G057200;PAV05G026690;PAV05G038050;PAV05G039750;PAV06G030280;PAV06G030580;PAV06G033180;PAV06G037380;PAV06G040070;PAV06G048520;PAV07G027150;PAV07G030410;PAV07G038140;PAV08G020220;PAV08G023…
GO:0046856	biological_process	phosphatidylinositol dephosphorylation	1.26107e-11	PAV00G041070;PAV00G047030;PAV00G064880;PAV01G042510;PAV02G020180;PAV02G044310;PAV03G019950;PAV03G047070;PAV05G036130;PAV05G037920;PAV06G049990;PAV06G059540;PAV06G073100;PAV07G007310
GO:0010102	biological_process	lateral root morphogenesis	1.73519e-11	PAV00G012530;PAV00G020780;PAV00G024450;PAV00G081490;PAV00G090530;PAV01G001810;PAV01G010990;PAV01G021000;PAV01G024280;PAV01G030580;PAV02G048440;PAV03G021010;PAV03G053350;PAV03G055820;PAV04G005240;PAV04G015480;PAV05G048610;PAV06G062050;PAV06G062070;PAV07G006230;PAV08G005260;PAV08G005490;PAV08G007590;PAV08G038860
GO:0010101	biological_process	post-embryonic root morphogenesis	2.08977e-11	PAV00G012530;PAV00G020780;PAV00G024450;PAV00G081490;PAV00G090530;PAV01G001810;PAV01G010990;PAV01G021000;PAV01G024280;PAV01G030580;PAV02G048440;PAV03G021010;PAV03G053350;PAV03G055820;PAV04G005240;PAV04G015480;PAV05G048610;PAV06G062050;PAV06G062070;PAV07G006230;PAV08G005260;PAV08G005490;PAV08G007590;PAV08G038860
GO:0005840	cellular_component	ribosome	2.17824e-11	PAV00G007950;PAV00G025090;PAV00G026980;PAV00G046130;PAV00G053220;PAV00G074020;PAV00G086360;PAV01G050360;PAV01G051720;PAV01G057130;PAV01G059560;PAV02G029160;PAV03G024190;PAV03G036810;PAV03G039620;PAV04G055340;PAV04G057200;PAV05G026690;PAV05G038050;PAV05G039750;PAV06G030280;PAV06G030580;PAV06G033180;PAV06G037380;PAV06G040070;PAV06G048520;PAV07G027150;PAV07G030410;PAV07G038140;PAV08G020220;PAV08G023…
GO:0034595	molecular_function	phosphatidylinositol phosphate 5-phosphatase activity	2.22443e-11	PAV00G041070;PAV00G047030;PAV00G064880;PAV01G042510;PAV02G020180;PAV02G044310;PAV03G019950;PAV03G047070;PAV05G036130;PAV05G037920;PAV06G049990;PAV06G059540;PAV06G073100;PAV07G007310
GO:0019637	biological_process	organophosphate metabolic process	2.34259e-11	PAV00G021750;PAV00G022070;PAV00G041070;PAV00G047030;PAV00G064880;PAV01G042510;PAV02G020180;PAV02G029010;PAV02G031770;PAV02G044310;PAV03G019950;PAV03G047070;PAV04G029040;PAV04G029180;PAV04G029540;PAV04G029670;PAV04G029730;PAV04G030530;PAV04G030540;PAV04G030610;PAV04G030730;PAV04G030880;PAV04G030950;PAV04G031050;PAV04G031580;PAV04G031730;PAV04G031790;PAV04G031800;PAV04G032500;PAV04G032700;PAV04G032…
GO:0032787	biological_process	monocarboxylic acid metabolic process	2.4738e-11	PAV00G008380;PAV00G059680;PAV00G059690;PAV00G059700;PAV00G059710;PAV00G059720;PAV00G059770;PAV00G059780;PAV00G086590;PAV01G037790;PAV01G049890;PAV02G030110;PAV03G008800;PAV03G008810;PAV03G008830;PAV03G008840;PAV03G008870;PAV03G008880;PAV03G018220;PAV03G047450;PAV03G054260;PAV04G030480;PAV04G039150;PAV04G039380;PAV04G039580;PAV04G039790;PAV04G039870;PAV04G040110;PAV04G043590;PAV04G043740;PAV04G044…
GO:0016053	biological_process	organic acid biosynthetic process	3.71064e-11	PAV00G008380;PAV00G059680;PAV00G059690;PAV00G059700;PAV00G059710;PAV00G059720;PAV00G059770;PAV00G059780;PAV00G086590;PAV01G037790;PAV01G049890;PAV02G030110;PAV03G008800;PAV03G008810;PAV03G008830;PAV03G008840;PAV03G008870;PAV03G008880;PAV03G018220;PAV03G047450;PAV03G054260;PAV04G030480;PAV04G039150;PAV04G039380;PAV04G039580;PAV04G039790;PAV04G039870;PAV04G040110;PAV04G043590;PAV04G043740;PAV04G044…
GO:0046394	biological_process	carboxylic acid biosynthetic process	3.71064e-11	PAV00G008380;PAV00G059680;PAV00G059690;PAV00G059700;PAV00G059710;PAV00G059720;PAV00G059770;PAV00G059780;PAV00G086590;PAV01G037790;PAV01G049890;PAV02G030110;PAV03G008800;PAV03G008810;PAV03G008830;PAV03G008840;PAV03G008870;PAV03G008880;PAV03G018220;PAV03G047450;PAV03G054260;PAV04G030480;PAV04G039150;PAV04G039380;PAV04G039580;PAV04G039790;PAV04G039870;PAV04G040110;PAV04G043590;PAV04G043740;PAV04G044…
GO:0006629	biological_process	lipid metabolic process	4.37057e-11	PAV00G021750;PAV00G022070;PAV00G041070;PAV00G047030;PAV00G059680;PAV00G059690;PAV00G059700;PAV00G059710;PAV00G059720;PAV00G059770;PAV00G059780;PAV00G064880;PAV01G042510;PAV02G020180;PAV02G029010;PAV02G031770;PAV02G044310;PAV03G008800;PAV03G008810;PAV03G008830;PAV03G008840;PAV03G008870;PAV03G008880;PAV03G019950;PAV03G047070;PAV03G047450;PAV04G029040;PAV04G029180;PAV04G029540;PAV04G029670;PAV04G029…
GO:0034593	molecular_function	phosphatidylinositol bisphosphate phosphatase activity	5.00195e-11	PAV00G041070;PAV00G047030;PAV00G064880;PAV01G042510;PAV02G020180;PAV02G044310;PAV03G019950;PAV03G047070;PAV05G036130;PAV05G037920;PAV06G049990;PAV06G059540;PAV06G073100;PAV07G007310
GO:0006397	biological_process	mRNA processing	5.35657e-11	PAV06G031390;PAV06G031440;PAV06G060330;PAV06G063710;PAV06G063770;PAV06G063800;PAV06G063950;PAV06G064030;PAV06G064050;PAV06G064320;PAV06G064350;PAV06G064390;PAV06G064640;PAV06G064650;PAV06G064680;PAV06G064960;PAV06G064980;PAV06G065050;PAV07G008800;PAV08G044970;PAV08G046880;PAV08G049540;PAV08G054490;PAV08G056040;PAV08G058940
GO:0052866	molecular_function	phosphatidylinositol phosphate phosphatase activity	7.35216e-11	PAV00G041070;PAV00G047030;PAV00G064880;PAV01G042510;PAV02G020180;PAV02G044310;PAV03G019950;PAV03G047070;PAV05G036130;PAV05G037920;PAV06G049990;PAV06G059540;PAV06G073100;PAV07G007310
GO:0015116	molecular_function	sulfate transmembrane transporter activity	7.60887e-11	PAV00G057360;PAV00G057370;PAV02G060810;PAV02G060840;PAV02G060880;PAV02G060900;PAV02G061720;PAV02G061730;PAV06G016300;PAV06G016430;PAV06G016470;PAV08G004310
GO:0006302	biological_process	double-strand break repair	8.6241e-11	PAV00G008370;PAV00G017310;PAV00G035190;PAV00G075340;PAV00G075480;PAV00G075580;PAV01G037760;PAV01G044210;PAV02G030250;PAV03G015950;PAV04G043760;PAV04G054250;PAV04G058350;PAV05G019040;PAV05G036500;PAV06G031050;PAV06G037280;PAV07G005920;PAV07G008130;PAV07G019310;PAV07G022730;PAV07G029660;PAV08G022840;PAV08G047890
GO:1902358	biological_process	sulfate transmembrane transport	1.44283e-10	PAV00G057360;PAV00G057370;PAV02G060810;PAV02G060840;PAV02G060880;PAV02G060900;PAV02G061720;PAV02G061730;PAV06G016300;PAV06G016430;PAV06G016470;PAV08G004310
GO:0044282	biological_process	small molecule catabolic process	4.44999e-10	PAV00G008380;PAV00G086590;PAV01G037790;PAV01G049890;PAV02G030110;PAV03G018220;PAV03G047070;PAV03G054260;PAV04G030480;PAV04G043590;PAV04G043740;PAV04G044990;PAV04G056290;PAV05G039820;PAV05G041170;PAV05G052390;PAV06G028140;PAV06G050810;PAV07G005900;PAV07G029650;PAV07G031690;PAV08G025690;PAV08G059750
GO:0005789	cellular_component	endoplasmic reticulum membrane	4.64445e-10	PAV00G059680;PAV00G059690;PAV00G059700;PAV00G059710;PAV00G059720;PAV00G059770;PAV00G059780;PAV03G008800;PAV03G008810;PAV03G008830;PAV03G008840;PAV03G008870;PAV03G008880;PAV04G039150;PAV04G039380;PAV04G039580;PAV04G039790;PAV04G039870;PAV04G040110;PAV04G048850;PAV04G049000;PAV04G049020;PAV04G049090;PAV04G049150;PAV06G008060
GO:0098827	cellular_component	endoplasmic reticulum subcompartment	4.64445e-10	PAV00G059680;PAV00G059690;PAV00G059700;PAV00G059710;PAV00G059720;PAV00G059770;PAV00G059780;PAV03G008800;PAV03G008810;PAV03G008830;PAV03G008840;PAV03G008870;PAV03G008880;PAV04G039150;PAV04G039380;PAV04G039580;PAV04G039790;PAV04G039870;PAV04G040110;PAV04G048850;PAV04G049000;PAV04G049020;PAV04G049090;PAV04G049150;PAV06G008060
GO:0042175	cellular_component	nuclear outer membrane-endoplasmic reticulum membrane network	1.02615e-09	PAV00G059680;PAV00G059690;PAV00G059700;PAV00G059710;PAV00G059720;PAV00G059770;PAV00G059780;PAV03G008800;PAV03G008810;PAV03G008830;PAV03G008840;PAV03G008870;PAV03G008880;PAV04G039150;PAV04G039380;PAV04G039580;PAV04G039790;PAV04G039870;PAV04G040110;PAV04G048850;PAV04G049000;PAV04G049020;PAV04G049090;PAV04G049150;PAV06G008060
GO:0008272	biological_process	sulfate transport	1.41456e-09	PAV00G057360;PAV00G057370;PAV02G060810;PAV02G060840;PAV02G060880;PAV02G060900;PAV02G061720;PAV02G061730;PAV06G016300;PAV06G016430;PAV06G016470;PAV08G004310
GO:1901682	molecular_function	sulfur compound transmembrane transporter activity	1.66276e-09	PAV00G057360;PAV00G057370;PAV02G060810;PAV02G060840;PAV02G060880;PAV02G060900;PAV02G061720;PAV02G061730;PAV06G016300;PAV06G016430;PAV06G016470;PAV08G004310
GO:0044432	cellular_component	endoplasmic reticulum part	3.1424e-09	PAV00G059680;PAV00G059690;PAV00G059700;PAV00G059710;PAV00G059720;PAV00G059770;PAV00G059780;PAV03G008800;PAV03G008810;PAV03G008830;PAV03G008840;PAV03G008870;PAV03G008880;PAV04G039150;PAV04G039380;PAV04G039580;PAV04G039790;PAV04G039870;PAV04G040110;PAV04G048850;PAV04G049000;PAV04G049020;PAV04G049090;PAV04G049150;PAV06G008060
GO:1905393	biological_process	plant organ formation	3.60438e-09	PAV00G012530;PAV00G020780;PAV00G024450;PAV00G025090;PAV00G026980;PAV00G081490;PAV00G090530;PAV01G001810;PAV01G010990;PAV01G021000;PAV01G024280;PAV01G030580;PAV02G048440;PAV03G021010;PAV03G053350;PAV03G055820;PAV04G005240;PAV04G015480;PAV05G026690;PAV05G048610;PAV06G048520;PAV06G062050;PAV06G062070;PAV07G006230;PAV07G027150;PAV08G005260;PAV08G005490;PAV08G007590;PAV08G023090;PAV08G038860
GO:0009812	biological_process	flavonoid metabolic process	4.33215e-09	PAV00G038820;PAV03G007030;PAV03G007040;PAV03G007050;PAV03G007060;PAV03G007090;PAV03G007150;PAV03G007160;PAV03G009610;PAV03G009620;PAV03G009630;PAV03G009640;PAV03G009650;PAV03G009680;PAV03G009690;PAV03G031400;PAV03G033980;PAV03G034050;PAV03G036040;PAV03G038580;PAV03G039390;PAV03G040180;PAV03G043040;PAV04G046520;PAV04G046530;PAV04G046680
GO:0046839	biological_process	phospholipid dephosphorylation	5.30967e-09	PAV00G041070;PAV00G047030;PAV00G064880;PAV01G042510;PAV02G020180;PAV02G044310;PAV03G019950;PAV03G047070;PAV05G036130;PAV05G037920;PAV06G049990;PAV06G059540;PAV06G073100;PAV07G007310
GO:0042803	molecular_function	protein homodimerization activity	7.65898e-09	PAV00G012530;PAV00G020780;PAV00G024450;PAV00G081490;PAV00G090530;PAV01G001810;PAV01G010990;PAV01G021000;PAV01G024280;PAV01G030580;PAV02G048440;PAV03G021010;PAV03G033960;PAV03G034440;PAV03G035990;PAV03G053350;PAV03G055820;PAV04G005240;PAV04G005420;PAV04G015480;PAV05G048610;PAV06G062050;PAV06G062070;PAV07G006230;PAV08G005260;PAV08G005490;PAV08G007590;PAV08G038860;PAV08G055260
GO:0005924	cellular_component	cell-substrate adherens junction	1.35857e-08	PAV00G025090;PAV00G026980;PAV05G026690;PAV06G048520;PAV07G027150;PAV08G023090
GO:0005925	cellular_component	focal adhesion	1.35857e-08	PAV00G025090;PAV00G026980;PAV05G026690;PAV06G048520;PAV07G027150;PAV08G023090
GO:0030055	cellular_component	cell-substrate junction	1.35857e-08	PAV00G025090;PAV00G026980;PAV05G026690;PAV06G048520;PAV07G027150;PAV08G023090
GO:0030056	cellular_component	hemidesmosome	1.35857e-08	PAV00G025090;PAV00G026980;PAV05G026690;PAV06G048520;PAV07G027150;PAV08G023090
GO:0008307	molecular_function	structural constituent of muscle	1.50432e-08	PAV00G025090;PAV00G026980;PAV05G026690;PAV06G048520;PAV07G027150;PAV08G023090
GO:0008299	biological_process	isoprenoid biosynthetic process	1.59723e-08	PAV00G021750;PAV00G022070;PAV02G029010;PAV02G031770;PAV04G029040;PAV04G029180;PAV04G029540;PAV04G029670;PAV04G029730;PAV04G030530;PAV04G030540;PAV04G030610;PAV04G030730;PAV04G030880;PAV04G030950;PAV04G031050;PAV04G031580;PAV04G031730;PAV04G031790;PAV04G031800;PAV04G032500;PAV04G032700;PAV04G032790;PAV04G033310;PAV04G033420;PAV04G033480;PAV04G033550;PAV04G033610;PAV05G019390
GO:0006407	biological_process	rRNA export from nucleus	2.04409e-08	PAV00G025090;PAV00G026980;PAV05G026690;PAV06G048520;PAV07G027150;PAV08G023090
GO:0007044	biological_process	cell-substrate junction assembly	2.04409e-08	PAV00G025090;PAV00G026980;PAV05G026690;PAV06G048520;PAV07G027150;PAV08G023090
GO:0008340	biological_process	determination of adult lifespan	2.04409e-08	PAV00G025090;PAV00G026980;PAV05G026690;PAV06G048520;PAV07G027150;PAV08G023090
GO:0031581	biological_process	hemidesmosome assembly	2.04409e-08	PAV00G025090;PAV00G026980;PAV05G026690;PAV06G048520;PAV07G027150;PAV08G023090
GO:0051029	biological_process	rRNA transport	2.04409e-08	PAV00G025090;PAV00G026980;PAV05G026690;PAV06G048520;PAV07G027150;PAV08G023090
GO:0008374	molecular_function	O-acyltransferase activity	2.86825e-08	PAV03G007030;PAV03G007040;PAV03G007050;PAV03G007060;PAV03G007090;PAV03G007150;PAV03G007160;PAV03G009610;PAV03G009620;PAV03G009630;PAV03G009640;PAV03G009650;PAV03G009680;PAV03G009690;PAV03G031400;PAV03G043040
GO:0009845	biological_process	seed germination	3.04919e-08	PAV00G035310;PAV00G049940;PAV00G065660;PAV01G039380;PAV05G013490;PAV06G031390;PAV06G031440;PAV06G060330;PAV06G063710;PAV06G063770;PAV06G063800;PAV06G063950;PAV06G064030;PAV06G064050;PAV06G064320;PAV06G064350;PAV06G064390;PAV06G064640;PAV06G064650;PAV06G064680;PAV06G064960;PAV06G064980;PAV06G065050;PAV07G008800;PAV08G044970;PAV08G046880;PAV08G049540;PAV08G054490;PAV08G056040;PAV08G058940
GO:0072348	biological_process	sulfur compound transport	3.22615e-08	PAV00G057360;PAV00G057370;PAV02G060810;PAV02G060840;PAV02G060880;PAV02G060900;PAV02G061720;PAV02G061730;PAV06G016300;PAV06G016430;PAV06G016470;PAV08G004310
GO:0048527	biological_process	lateral root development	3.45108e-08	PAV00G012530;PAV00G020780;PAV00G024450;PAV00G081490;PAV00G090530;PAV01G001810;PAV01G010990;PAV01G021000;PAV01G024280;PAV01G030580;PAV02G048440;PAV03G021010;PAV03G053350;PAV03G055820;PAV04G005240;PAV04G015480;PAV05G048610;PAV06G062050;PAV06G062070;PAV07G006230;PAV08G005260;PAV08G005490;PAV08G007590;PAV08G038860
GO:0006310	biological_process	DNA recombination	4.84734e-08	PAV00G008370;PAV00G017310;PAV00G035190;PAV00G075340;PAV00G075480;PAV00G075580;PAV01G037760;PAV01G044210;PAV02G030250;PAV03G015950;PAV04G043760;PAV04G054250;PAV04G058350;PAV05G019040;PAV05G036500;PAV06G031050;PAV06G037280;PAV07G005920;PAV07G008130;PAV07G019310;PAV07G022730;PAV07G029660;PAV08G022840;PAV08G047890
GO:0005903	cellular_component	brush border	5.2706e-08	PAV00G025090;PAV00G026980;PAV05G026690;PAV06G048520;PAV07G027150;PAV08G023090
GO:0098862	cellular_component	cluster of actin-based cell projections	5.2706e-08	PAV00G025090;PAV00G026980;PAV05G026690;PAV06G048520;PAV07G027150;PAV08G023090
GO:0046283	biological_process	anthocyanin-containing compound metabolic process	5.2787e-08	PAV03G007030;PAV03G007040;PAV03G007050;PAV03G007060;PAV03G007090;PAV03G007150;PAV03G007160;PAV03G009610;PAV03G009620;PAV03G009630;PAV03G009640;PAV03G009650;PAV03G009680;PAV03G009690;PAV03G031400;PAV03G043040
GO:0050502	molecular_function	cis-zeatin O-beta-D-glucosyltransferase activity	5.33598e-08	PAV01G098730;PAV01G098760;PAV01G098770;PAV01G098800;PAV01G099130;PAV01G099170;PAV01G099190
GO:0030506	molecular_function	ankyrin binding	5.83392e-08	PAV00G025090;PAV00G026980;PAV05G026690;PAV06G048520;PAV07G027150;PAV08G023090
GO:0044283	biological_process	small molecule biosynthetic process	6.8452e-08	PAV00G008380;PAV00G059680;PAV00G059690;PAV00G059700;PAV00G059710;PAV00G059720;PAV00G059770;PAV00G059780;PAV00G086590;PAV01G037790;PAV01G049890;PAV02G030110;PAV03G008800;PAV03G008810;PAV03G008830;PAV03G008840;PAV03G008870;PAV03G008880;PAV03G018220;PAV03G047450;PAV03G054260;PAV04G030480;PAV04G039150;PAV04G039380;PAV04G039580;PAV04G039790;PAV04G039870;PAV04G040110;PAV04G043590;PAV04G043740;PAV04G044…
GO:0006631	biological_process	fatty acid metabolic process	8.21945e-08	PAV00G059680;PAV00G059690;PAV00G059700;PAV00G059710;PAV00G059720;PAV00G059770;PAV00G059780;PAV03G008800;PAV03G008810;PAV03G008830;PAV03G008840;PAV03G008870;PAV03G008880;PAV03G047450;PAV04G039150;PAV04G039380;PAV04G039580;PAV04G039790;PAV04G039870;PAV04G040110;PAV04G048850;PAV04G049000;PAV04G049020;PAV04G049090;PAV04G049150;PAV06G008060
GO:0046983	molecular_function	protein dimerization activity	1.0163e-07	PAV00G012530;PAV00G020780;PAV00G024450;PAV00G081490;PAV00G090530;PAV01G001810;PAV01G010990;PAV01G021000;PAV01G024280;PAV01G030580;PAV02G048440;PAV03G021010;PAV03G033960;PAV03G034440;PAV03G035990;PAV03G053350;PAV03G055820;PAV04G005240;PAV04G005420;PAV04G015480;PAV05G048610;PAV06G062050;PAV06G062070;PAV07G006230;PAV08G005260;PAV08G005490;PAV08G007590;PAV08G038860;PAV08G055260
GO:0090697	biological_process	post-embryonic plant organ morphogenesis	1.15358e-07	PAV00G012530;PAV00G020780;PAV00G024450;PAV00G081490;PAV00G090530;PAV01G001810;PAV01G010990;PAV01G021000;PAV01G024280;PAV01G030580;PAV02G048440;PAV03G021010;PAV03G053350;PAV03G055820;PAV04G005240;PAV04G015480;PAV05G048610;PAV06G062050;PAV06G062070;PAV07G006230;PAV08G005260;PAV08G005490;PAV08G007590;PAV08G038860
GO:0046488	biological_process	phosphatidylinositol metabolic process	1.16323e-07	PAV00G041070;PAV00G047030;PAV00G064880;PAV01G042510;PAV02G020180;PAV02G044310;PAV03G019950;PAV03G047070;PAV05G036130;PAV05G037920;PAV06G049990;PAV06G059540;PAV06G073100;PAV07G007310
GO:0090351	biological_process	seedling development	1.56384e-07	PAV00G035310;PAV00G049940;PAV00G065660;PAV01G039380;PAV05G013490;PAV06G031390;PAV06G031440;PAV06G060330;PAV06G063710;PAV06G063770;PAV06G063800;PAV06G063950;PAV06G064030;PAV06G064050;PAV06G064320;PAV06G064350;PAV06G064390;PAV06G064640;PAV06G064650;PAV06G064680;PAV06G064960;PAV06G064980;PAV06G065050;PAV07G008800;PAV08G044970;PAV08G046880;PAV08G049540;PAV08G054490;PAV08G056040;PAV08G058940
GO:0000049	molecular_function	tRNA binding	1.69687e-07	PAV00G025090;PAV00G026980;PAV05G026690;PAV06G048520;PAV07G027150;PAV08G023090
GO:0044425	cellular_component	membrane part	1.81838e-07	PAV00G009310;PAV00G009780;PAV00G010050;PAV00G010170;PAV00G010230;PAV00G010250;PAV00G010350;PAV00G010410;PAV00G059680;PAV00G059690;PAV00G059700;PAV00G059710;PAV00G059720;PAV00G059770;PAV00G059780;PAV00G074580;PAV01G061810;PAV01G083800;PAV01G094900;PAV02G018140;PAV02G018190;PAV02G018240;PAV02G018340;PAV02G018510;PAV02G022300;PAV02G022580;PAV02G022610;PAV02G022630;PAV03G008800;PAV03G008810;PAV03G008…
GO:0050403	molecular_function	trans-zeatin O-beta-D-glucosyltransferase activity	2.17145e-07	PAV01G098730;PAV01G098760;PAV01G098770;PAV01G098800;PAV01G099130;PAV01G099170;PAV01G099190
GO:0030529	cellular_component	intracellular ribonucleoprotein complex	3.31519e-07	PAV00G007950;PAV00G025090;PAV00G026980;PAV00G037430;PAV00G046130;PAV00G053220;PAV00G074020;PAV00G086360;PAV01G050360;PAV01G051720;PAV01G057130;PAV01G059560;PAV02G029160;PAV03G024190;PAV03G036810;PAV03G039620;PAV04G055340;PAV04G057200;PAV05G026690;PAV05G038050;PAV05G039750;PAV06G030280;PAV06G030580;PAV06G033180;PAV06G037380;PAV06G040070;PAV06G048520;PAV07G027150;PAV07G030410;PAV07G038140;PAV08G020…
GO:0098661	biological_process	inorganic anion transmembrane transport	3.39074e-07	PAV00G057360;PAV00G057370;PAV02G060810;PAV02G060840;PAV02G060880;PAV02G060900;PAV02G061720;PAV02G061730;PAV06G016300;PAV06G016430;PAV06G016470;PAV08G004310
GO:0006721	biological_process	terpenoid metabolic process	3.52212e-07	PAV00G021750;PAV00G022070;PAV02G029010;PAV02G031770;PAV04G029040;PAV04G029180;PAV04G029540;PAV04G029670;PAV04G029730;PAV04G030530;PAV04G030540;PAV04G030610;PAV04G030730;PAV04G030880;PAV04G030950;PAV04G031050;PAV04G031580;PAV04G031730;PAV04G031790;PAV04G031800;PAV04G032500;PAV04G032700;PAV04G032790;PAV04G033310;PAV04G033420;PAV04G033480;PAV04G033550;PAV04G033610;PAV05G019390
GO:0005912	cellular_component	adherens junction	3.71859e-07	PAV00G025090;PAV00G026980;PAV05G026690;PAV06G048520;PAV07G027150;PAV08G023090
GO:0043292	cellular_component	contractile fiber	3.71859e-07	PAV00G025090;PAV00G026980;PAV05G026690;PAV06G048520;PAV07G027150;PAV08G023090
GO:0045111	cellular_component	intermediate filament cytoskeleton	3.71859e-07	PAV00G025090;PAV00G026980;PAV05G026690;PAV06G048520;PAV07G027150;PAV08G023090
GO:0070161	cellular_component	anchoring junction	3.71859e-07	PAV00G025090;PAV00G026980;PAV05G026690;PAV06G048520;PAV07G027150;PAV08G023090
GO:0042180	biological_process	cellular ketone metabolic process	4.03854e-07	PAV00G008380;PAV00G086590;PAV01G037790;PAV01G049890;PAV02G030110;PAV03G018220;PAV03G054260;PAV04G030480;PAV04G043590;PAV04G043740;PAV04G044990;PAV04G056290;PAV05G039820;PAV05G041170;PAV05G052390;PAV06G028140;PAV06G050810;PAV07G005900;PAV07G029650;PAV07G031690;PAV08G025690;PAV08G059750
GO:0010259	biological_process	multicellular organism aging	5.558e-07	PAV00G025090;PAV00G026980;PAV05G026690;PAV06G048520;PAV07G027150;PAV08G023090
GO:1990904	cellular_component	ribonucleoprotein complex	5.92795e-07	PAV00G007950;PAV00G025090;PAV00G026980;PAV00G037430;PAV00G046130;PAV00G053220;PAV00G074020;PAV00G086360;PAV01G050360;PAV01G051720;PAV01G057130;PAV01G059560;PAV02G029160;PAV03G024190;PAV03G036810;PAV03G039620;PAV04G055340;PAV04G057200;PAV05G026690;PAV05G038050;PAV05G039750;PAV06G030280;PAV06G030580;PAV06G033180;PAV06G037380;PAV06G040070;PAV06G048520;PAV07G027150;PAV07G030410;PAV07G038140;PAV08G020…
GO:0042383	cellular_component	sarcolemma	7.93488e-07	PAV00G025090;PAV00G026980;PAV05G026690;PAV06G048520;PAV07G027150;PAV08G023090
GO:0008757	molecular_function	S-adenosylmethionine-dependent methyltransferase activity	8.84011e-07	PAV00G038820;PAV03G033960;PAV03G033980;PAV03G034050;PAV03G034440;PAV03G035990;PAV03G036040;PAV03G038580;PAV03G039390;PAV03G040180;PAV04G005420;PAV04G046520;PAV04G046530;PAV04G046680
GO:0048528	biological_process	post-embryonic root development	1.15477e-06	PAV00G012530;PAV00G020780;PAV00G024450;PAV00G081490;PAV00G090530;PAV01G001810;PAV01G010990;PAV01G021000;PAV01G024280;PAV01G030580;PAV02G048440;PAV03G021010;PAV03G053350;PAV03G055820;PAV04G005240;PAV04G015480;PAV05G048610;PAV06G062050;PAV06G062070;PAV07G006230;PAV08G005260;PAV08G005490;PAV08G007590;PAV08G038860
GO:0071428	biological_process	rRNA-containing ribonucleoprotein complex export from nucleus	1.18338e-06	PAV00G025090;PAV00G026980;PAV05G026690;PAV06G048520;PAV07G027150;PAV08G023090
GO:0097064	biological_process	ncRNA export from nucleus	1.18338e-06	PAV00G025090;PAV00G026980;PAV05G026690;PAV06G048520;PAV07G027150;PAV08G023090
GO:0030766	molecular_function	11-O-demethyl-17-O-deacetylvindoline O-methyltransferase activity	1.72928e-06	PAV03G033960;PAV03G034440;PAV03G035990;PAV04G005420
GO:0006720	biological_process	isoprenoid metabolic process	1.82792e-06	PAV00G021750;PAV00G022070;PAV02G029010;PAV02G031770;PAV04G029040;PAV04G029180;PAV04G029540;PAV04G029670;PAV04G029730;PAV04G030530;PAV04G030540;PAV04G030610;PAV04G030730;PAV04G030880;PAV04G030950;PAV04G031050;PAV04G031580;PAV04G031730;PAV04G031790;PAV04G031800;PAV04G032500;PAV04G032700;PAV04G032790;PAV04G033310;PAV04G033420;PAV04G033480;PAV04G033550;PAV04G033610;PAV05G019390
GO:0009821	biological_process	alkaloid biosynthetic process	2.11036e-06	PAV03G033960;PAV03G034440;PAV03G035990;PAV04G005420
GO:0000028	biological_process	ribosomal small subunit assembly	2.2906e-06	PAV00G025090;PAV00G026980;PAV05G026690;PAV06G048520;PAV07G027150;PAV08G023090
GO:0006281	biological_process	DNA repair	3.71817e-06	PAV00G008370;PAV00G017310;PAV00G035190;PAV00G075340;PAV00G075480;PAV00G075580;PAV01G037760;PAV01G044210;PAV02G030250;PAV03G015950;PAV04G043760;PAV04G054250;PAV04G058350;PAV05G019040;PAV05G036500;PAV06G031050;PAV06G037280;PAV07G005920;PAV07G008130;PAV07G019310;PAV07G022730;PAV07G029660;PAV08G022840;PAV08G047890
GO:0051321	biological_process	meiotic cell cycle	3.71817e-06	PAV00G008370;PAV00G017310;PAV00G035190;PAV00G075340;PAV00G075480;PAV00G075580;PAV01G037760;PAV01G044210;PAV02G030250;PAV03G015950;PAV04G043760;PAV04G054250;PAV04G058350;PAV05G019040;PAV05G036500;PAV06G031050;PAV06G037280;PAV07G005920;PAV07G008130;PAV07G019310;PAV07G022730;PAV07G029660;PAV08G022840;PAV08G047890
GO:0016071	biological_process	mRNA metabolic process	4.47267e-06	PAV00G037430;PAV03G037930;PAV06G031390;PAV06G031440;PAV06G060330;PAV06G063710;PAV06G063770;PAV06G063800;PAV06G063950;PAV06G064030;PAV06G064050;PAV06G064320;PAV06G064350;PAV06G064390;PAV06G064640;PAV06G064650;PAV06G064680;PAV06G064960;PAV06G064980;PAV06G065050;PAV07G008800;PAV08G044970;PAV08G046880;PAV08G049540;PAV08G054490;PAV08G056040;PAV08G058940
GO:0006650	biological_process	glycerophospholipid metabolic process	4.79492e-06	PAV00G041070;PAV00G047030;PAV00G064880;PAV01G042510;PAV02G020180;PAV02G044310;PAV03G019950;PAV03G047070;PAV05G036130;PAV05G037920;PAV06G049990;PAV06G059540;PAV06G073100;PAV07G007310
GO:0045087	biological_process	innate immune response	4.84444e-06	PAV03G027730;PAV04G020070;PAV04G020110;PAV04G020120;PAV04G020130;PAV04G020160;PAV04G020260;PAV04G020270;PAV04G020280;PAV04G020310;PAV04G020320;PAV04G023840;PAV04G023950;PAV04G023990;PAV04G024000;PAV04G024020;PAV05G034920;PAV05G044970;PAV06G038310;PAV06G038360;PAV06G038390;PAV06G038400;PAV06G038430;PAV06G038460;PAV06G038490;PAV06G038570;PAV06G038590;PAV06G038600;PAV06G049190;PAV06G049210;PAV06G049…
GO:0034329	biological_process	cell junction assembly	6.97341e-06	PAV00G025090;PAV00G026980;PAV05G026690;PAV06G048520;PAV07G027150;PAV08G023090
GO:0090698	biological_process	post-embryonic plant morphogenesis	9.48753e-06	PAV00G012530;PAV00G020780;PAV00G024450;PAV00G081490;PAV00G090530;PAV01G001810;PAV01G010990;PAV01G021000;PAV01G024280;PAV01G030580;PAV02G048440;PAV03G021010;PAV03G047070;PAV03G053350;PAV03G055820;PAV04G005240;PAV04G015480;PAV05G048610;PAV06G062050;PAV06G062070;PAV07G006230;PAV08G005260;PAV08G005490;PAV08G007590;PAV08G038860
GO:0006955	biological_process	immune response	1.06121e-05	PAV03G027730;PAV04G020070;PAV04G020110;PAV04G020120;PAV04G020130;PAV04G020160;PAV04G020260;PAV04G020270;PAV04G020280;PAV04G020310;PAV04G020320;PAV04G023840;PAV04G023950;PAV04G023990;PAV04G024000;PAV04G024020;PAV05G034920;PAV05G044970;PAV06G038310;PAV06G038360;PAV06G038390;PAV06G038400;PAV06G038430;PAV06G038460;PAV06G038490;PAV06G038570;PAV06G038590;PAV06G038600;PAV06G049190;PAV06G049210;PAV06G049…
GO:0042274	biological_process	ribosomal small subunit biogenesis	1.1249e-05	PAV00G025090;PAV00G026980;PAV05G026690;PAV06G048520;PAV07G027150;PAV08G023090
GO:0098796	cellular_component	membrane protein complex	1.31354e-05	PAV00G009310;PAV00G009780;PAV00G010050;PAV00G010170;PAV00G010230;PAV00G010250;PAV00G010350;PAV00G010410;PAV01G094900;PAV02G018140;PAV02G018190;PAV02G018240;PAV02G018340;PAV02G018510;PAV02G022300;PAV02G022580;PAV02G022610;PAV02G022630
GO:0009813	biological_process	flavonoid biosynthetic process	1.38841e-05	PAV03G007030;PAV03G007040;PAV03G007050;PAV03G007060;PAV03G007090;PAV03G007150;PAV03G007160;PAV03G009610;PAV03G009620;PAV03G009630;PAV03G009640;PAV03G009650;PAV03G009680;PAV03G009690;PAV03G031400;PAV03G043040
GO:0042802	molecular_function	identical protein binding	1.56414e-05	PAV00G012530;PAV00G020780;PAV00G024450;PAV00G035310;PAV00G049940;PAV00G065660;PAV00G081490;PAV00G090530;PAV01G001810;PAV01G010990;PAV01G021000;PAV01G024280;PAV01G030580;PAV01G039380;PAV02G048440;PAV03G021010;PAV03G033960;PAV03G034440;PAV03G035990;PAV03G053350;PAV03G055820;PAV04G005240;PAV04G005420;PAV04G015480;PAV05G013490;PAV05G048610;PAV06G062050;PAV06G062070;PAV07G006230;PAV08G005260;PAV08G005…
GO:0080117	biological_process	secondary growth	1.74206e-05	PAV00G035310;PAV00G049940;PAV00G065660;PAV01G039380;PAV05G013490;PAV08G055260
GO:0080190	biological_process	lateral growth	1.74206e-05	PAV00G035310;PAV00G049940;PAV00G065660;PAV01G039380;PAV05G013490;PAV08G055260
GO:0042255	biological_process	ribosome assembly	2.60591e-05	PAV00G025090;PAV00G026980;PAV05G026690;PAV06G048520;PAV07G027150;PAV08G023090
GO:0034757	biological_process	negative regulation of iron ion transport	3.04848e-05	PAV00G035310;PAV00G049940;PAV00G065660;PAV01G039380;PAV05G013490
GO:1901617	biological_process	organic hydroxy compound biosynthetic process	3.2445e-05	PAV00G008380;PAV00G086590;PAV01G037790;PAV01G049890;PAV02G030110;PAV03G018220;PAV03G054260;PAV04G030480;PAV04G043590;PAV04G043740;PAV04G044990;PAV04G056290;PAV05G039820;PAV05G041170;PAV05G052390;PAV06G028140;PAV06G050810;PAV07G005900;PAV07G029650;PAV07G031690;PAV08G025690;PAV08G059750
GO:0009862	biological_process	systemic acquired resistance, salicylic acid mediated signaling pathway	5.00262e-05	PAV03G027730;PAV08G019170;PAV08G019270;PAV08G019340;PAV08G019370;PAV08G019450;PAV08G019460;PAV08G045120;PAV08G056120
GO:0034756	biological_process	regulation of iron ion transport	5.06234e-05	PAV00G035310;PAV00G049940;PAV00G065660;PAV01G039380;PAV05G013490
GO:0004673	molecular_function	protein histidine kinase activity	5.57788e-05	PAV00G035310;PAV00G049940;PAV00G065660;PAV01G039380;PAV05G013490;PAV08G055260
GO:0016775	molecular_function	phosphotransferase activity, nitrogenous group as acceptor	5.57788e-05	PAV00G035310;PAV00G049940;PAV00G065660;PAV01G039380;PAV05G013490;PAV08G055260
GO:0019752	biological_process	carboxylic acid metabolic process	6.56673e-05	PAV00G008380;PAV00G059680;PAV00G059690;PAV00G059700;PAV00G059710;PAV00G059720;PAV00G059770;PAV00G059780;PAV00G086590;PAV01G037790;PAV01G049890;PAV02G030110;PAV03G008800;PAV03G008810;PAV03G008830;PAV03G008840;PAV03G008870;PAV03G008880;PAV03G018220;PAV03G047450;PAV03G054260;PAV04G030480;PAV04G039150;PAV04G039380;PAV04G039580;PAV04G039790;PAV04G039870;PAV04G040110;PAV04G043590;PAV04G043740;PAV04G044…
GO:0010273	biological_process	detoxification of copper ion	6.73596e-05	PAV00G003500;PAV00G027640;PAV00G034730;PAV00G092690
GO:1990169	biological_process	stress response to copper ion	6.73596e-05	PAV00G003500;PAV00G027640;PAV00G034730;PAV00G092690
GO:0042440	biological_process	pigment metabolic process	7.38862e-05	PAV00G035310;PAV00G049940;PAV00G065660;PAV01G039380;PAV03G007030;PAV03G007040;PAV03G007050;PAV03G007060;PAV03G007090;PAV03G007150;PAV03G007160;PAV03G009610;PAV03G009620;PAV03G009630;PAV03G009640;PAV03G009650;PAV03G009680;PAV03G009690;PAV03G031400;PAV03G043040;PAV05G013490
GO:0018106	biological_process	peptidyl-histidine phosphorylation	7.4018e-05	PAV00G035310;PAV00G049940;PAV00G065660;PAV01G039380;PAV05G013490;PAV08G055260
GO:0018202	biological_process	peptidyl-histidine modification	7.4018e-05	PAV00G035310;PAV00G049940;PAV00G065660;PAV01G039380;PAV05G013490;PAV08G055260
GO:0048646	biological_process	anatomical structure formation involved in morphogenesis	7.4566e-05	PAV00G012530;PAV00G020780;PAV00G024450;PAV00G025090;PAV00G026980;PAV00G081490;PAV00G090530;PAV01G001810;PAV01G010990;PAV01G021000;PAV01G024280;PAV01G030580;PAV02G048440;PAV03G021010;PAV03G031900;PAV03G053350;PAV03G055820;PAV04G005240;PAV04G015480;PAV04G048380;PAV05G026690;PAV05G048610;PAV06G037640;PAV06G048520;PAV06G062050;PAV06G062070;PAV07G006230;PAV07G027150;PAV08G005260;PAV08G005490;PAV08G007…
GO:0090696	biological_process	post-embryonic plant organ development	9.75744e-05	PAV00G012530;PAV00G020780;PAV00G024450;PAV00G081490;PAV00G090530;PAV01G001810;PAV01G010990;PAV01G021000;PAV01G024280;PAV01G030580;PAV02G048440;PAV03G021010;PAV03G053350;PAV03G055820;PAV04G005240;PAV04G015480;PAV05G048610;PAV06G062050;PAV06G062070;PAV07G006230;PAV08G005260;PAV08G005490;PAV08G007590;PAV08G038860
GO:0034330	biological_process	cell junction organization	0.00010031	PAV00G025090;PAV00G026980;PAV05G026690;PAV06G048520;PAV07G027150;PAV08G023090
GO:0090506	biological_process	axillary shoot meristem initiation	0.00010031	PAV00G025090;PAV00G026980;PAV05G026690;PAV06G048520;PAV07G027150;PAV08G023090
GO:0010271	biological_process	regulation of chlorophyll catabolic process	0.000120088	PAV00G035310;PAV00G049940;PAV00G065660;PAV01G039380;PAV05G013490
GO:1901404	biological_process	regulation of tetrapyrrole catabolic process	0.000120088	PAV00G035310;PAV00G049940;PAV00G065660;PAV01G039380;PAV05G013490
GO:0008168	molecular_function	methyltransferase activity	0.000128069	PAV00G038820;PAV03G033960;PAV03G033980;PAV03G034050;PAV03G034440;PAV03G035990;PAV03G036040;PAV03G038580;PAV03G039390;PAV03G040180;PAV04G005420;PAV04G046520;PAV04G046530;PAV04G046680
GO:0009820	biological_process	alkaloid metabolic process	0.000130653	PAV03G033960;PAV03G034440;PAV03G035990;PAV04G005420
GO:0002376	biological_process	immune system process	0.000165841	PAV03G027730;PAV04G020070;PAV04G020110;PAV04G020120;PAV04G020130;PAV04G020160;PAV04G020260;PAV04G020270;PAV04G020280;PAV04G020310;PAV04G020320;PAV04G023840;PAV04G023950;PAV04G023990;PAV04G024000;PAV04G024020;PAV05G034920;PAV05G044970;PAV06G038310;PAV06G038360;PAV06G038390;PAV06G038400;PAV06G038430;PAV06G038460;PAV06G038490;PAV06G038570;PAV06G038590;PAV06G038600;PAV06G049190;PAV06G049210;PAV06G049…
GO:0043271	biological_process	negative regulation of ion transport	0.000174507	PAV00G035310;PAV00G049940;PAV00G065660;PAV01G039380;PAV05G013490
GO:0060688	biological_process	regulation of morphogenesis of a branching structure	0.000174867	PAV00G025090;PAV00G026980;PAV05G026690;PAV06G048520;PAV07G027150;PAV08G023090
GO:2000032	biological_process	regulation of secondary shoot formation	0.000174867	PAV00G025090;PAV00G026980;PAV05G026690;PAV06G048520;PAV07G027150;PAV08G023090
GO:0033799	molecular_function	myricetin 3'-O-methyltransferase activity	0.000186777	PAV03G033960;PAV03G034440;PAV03G035990
GO:0016741	molecular_function	transferase activity, transferring one-carbon groups	0.000214399	PAV00G038820;PAV03G033960;PAV03G033980;PAV03G034050;PAV03G034440;PAV03G035990;PAV03G036040;PAV03G038580;PAV03G039390;PAV03G040180;PAV04G005420;PAV04G046520;PAV04G046530;PAV04G046680
GO:0046148	biological_process	pigment biosynthetic process	0.00022571	PAV03G007030;PAV03G007040;PAV03G007050;PAV03G007060;PAV03G007090;PAV03G007150;PAV03G007160;PAV03G009610;PAV03G009620;PAV03G009630;PAV03G009640;PAV03G009650;PAV03G009680;PAV03G009690;PAV03G031400;PAV03G043040
GO:0003723	molecular_function	RNA binding	0.000262437	PAV00G025090;PAV00G026980;PAV00G037430;PAV05G026690;PAV06G030580;PAV06G031390;PAV06G031440;PAV06G048520;PAV06G060330;PAV06G063710;PAV06G063770;PAV06G063800;PAV06G063950;PAV06G064030;PAV06G064050;PAV06G064320;PAV06G064350;PAV06G064390;PAV06G064640;PAV06G064650;PAV06G064680;PAV06G064960;PAV06G064980;PAV06G065050;PAV07G008800;PAV07G027150;PAV08G023090;PAV08G044970;PAV08G046880;PAV08G049540;PAV08G054…
GO:0071166	biological_process	ribonucleoprotein complex localization	0.000287512	PAV00G025090;PAV00G026980;PAV05G026690;PAV06G048520;PAV07G027150;PAV08G023090
GO:0071426	biological_process	ribonucleoprotein complex export from nucleus	0.000287512	PAV00G025090;PAV00G026980;PAV05G026690;PAV06G048520;PAV07G027150;PAV08G023090
GO:0031503	biological_process	protein complex localization	0.000361848	PAV00G025090;PAV00G026980;PAV05G026690;PAV06G048520;PAV07G027150;PAV08G023090
GO:0009888	biological_process	tissue development	0.000369451	PAV00G006330;PAV00G006360;PAV00G006370;PAV00G006430;PAV00G006440;PAV00G006450;PAV00G006690;PAV00G006700;PAV00G006710;PAV00G025090;PAV00G026980;PAV00G035310;PAV00G037430;PAV00G049940;PAV00G065660;PAV01G039380;PAV02G035560;PAV02G042550;PAV02G042560;PAV02G042570;PAV02G042650;PAV02G042660;PAV02G042720;PAV02G042750;PAV02G042780;PAV02G042970;PAV02G042980;PAV02G043140;PAV02G043150;PAV02G043160;PAV02G043…
GO:0015698	biological_process	inorganic anion transport	0.000377385	PAV00G057360;PAV00G057370;PAV02G060810;PAV02G060840;PAV02G060880;PAV02G060900;PAV02G061720;PAV02G061730;PAV06G016300;PAV06G016430;PAV06G016470;PAV08G004310
GO:0016747	molecular_function	transferase activity, transferring acyl groups other than amino-acyl groups	0.000410874	PAV03G007030;PAV03G007040;PAV03G007050;PAV03G007060;PAV03G007090;PAV03G007150;PAV03G007160;PAV03G009610;PAV03G009620;PAV03G009630;PAV03G009640;PAV03G009650;PAV03G009680;PAV03G009690;PAV03G031400;PAV03G043040
GO:0030258	biological_process	lipid modification	0.000436423	PAV00G041070;PAV00G047030;PAV00G064880;PAV01G042510;PAV02G020180;PAV02G044310;PAV03G019950;PAV03G047070;PAV05G036130;PAV05G037920;PAV06G049990;PAV06G059540;PAV06G073100;PAV07G007310
GO:0045551	molecular_function	cinnamyl-alcohol dehydrogenase activity	0.000454346	PAV06G034500;PAV06G039860;PAV06G049850
GO:0006082	biological_process	organic acid metabolic process	0.000522263	PAV00G008380;PAV00G059680;PAV00G059690;PAV00G059700;PAV00G059710;PAV00G059720;PAV00G059770;PAV00G059780;PAV00G086590;PAV01G037790;PAV01G049890;PAV02G030110;PAV03G008800;PAV03G008810;PAV03G008830;PAV03G008840;PAV03G008870;PAV03G008880;PAV03G018220;PAV03G047450;PAV03G054260;PAV04G030480;PAV04G039150;PAV04G039380;PAV04G039580;PAV04G039790;PAV04G039870;PAV04G040110;PAV04G043590;PAV04G043740;PAV04G044…
GO:0043436	biological_process	oxoacid metabolic process	0.000522263	PAV00G008380;PAV00G059680;PAV00G059690;PAV00G059700;PAV00G059710;PAV00G059720;PAV00G059770;PAV00G059780;PAV00G086590;PAV01G037790;PAV01G049890;PAV02G030110;PAV03G008800;PAV03G008810;PAV03G008830;PAV03G008840;PAV03G008870;PAV03G008880;PAV03G018220;PAV03G047450;PAV03G054260;PAV04G030480;PAV04G039150;PAV04G039380;PAV04G039580;PAV04G039790;PAV04G039870;PAV04G040110;PAV04G043590;PAV04G043740;PAV04G044…
GO:0061687	biological_process	detoxification of inorganic compound	0.000561969	PAV00G003500;PAV00G027640;PAV00G034730;PAV00G092690
GO:0006405	biological_process	RNA export from nucleus	0.000677512	PAV00G025090;PAV00G026980;PAV05G026690;PAV06G048520;PAV07G027150;PAV08G023090
GO:0046486	biological_process	glycerolipid metabolic process	0.000797906	PAV00G041070;PAV00G047030;PAV00G064880;PAV01G042510;PAV02G020180;PAV02G044310;PAV03G019950;PAV03G047070;PAV05G036130;PAV05G037920;PAV06G049990;PAV06G059540;PAV06G073100;PAV07G007310
GO:0097501	biological_process	stress response to metal ion	0.000817641	PAV00G003500;PAV00G027640;PAV00G034730;PAV00G092690
GO:0006974	biological_process	cellular response to DNA damage stimulus	0.000919085	PAV00G008370;PAV00G017310;PAV00G035190;PAV00G075340;PAV00G075480;PAV00G075580;PAV01G037760;PAV01G044210;PAV02G030250;PAV03G015950;PAV04G043760;PAV04G054250;PAV04G058350;PAV05G019040;PAV05G036500;PAV06G031050;PAV06G037280;PAV07G005920;PAV07G008130;PAV07G019310;PAV07G022730;PAV07G029660;PAV08G022840;PAV08G047890
GO:0051051	biological_process	negative regulation of transport	0.000978161	PAV00G035310;PAV00G049940;PAV00G065660;PAV01G039380;PAV05G013490
GO:0006611	biological_process	protein export from nucleus	0.000984451	PAV00G025090;PAV00G026980;PAV05G026690;PAV06G048520;PAV07G027150;PAV08G023090
GO:0050657	biological_process	nucleic acid transport	0.000984451	PAV00G025090;PAV00G026980;PAV05G026690;PAV06G048520;PAV07G027150;PAV08G023090
GO:0050658	biological_process	RNA transport	0.000984451	PAV00G025090;PAV00G026980;PAV05G026690;PAV06G048520;PAV07G027150;PAV08G023090
GO:0051236	biological_process	establishment of RNA localization	0.000984451	PAV00G025090;PAV00G026980;PAV05G026690;PAV06G048520;PAV07G027150;PAV08G023090
GO:0010968	biological_process	regulation of microtubule nucleation	0.00101965	PAV00G074580;PAV01G061810;PAV01G083800
GO:0031116	biological_process	positive regulation of microtubule polymerization	0.00101965	PAV00G074580;PAV01G061810;PAV01G083800
GO:0090063	biological_process	positive regulation of microtubule nucleation	0.00101965	PAV00G074580;PAV01G061810;PAV01G083800
GO:0016746	molecular_function	transferase activity, transferring acyl groups	0.00110868	PAV03G007030;PAV03G007040;PAV03G007050;PAV03G007060;PAV03G007090;PAV03G007150;PAV03G007160;PAV03G009610;PAV03G009620;PAV03G009630;PAV03G009640;PAV03G009650;PAV03G009680;PAV03G009690;PAV03G031400;PAV03G043040
GO:1901576	biological_process	organic substance biosynthetic process	0.00175726	PAV00G008380;PAV00G009450;PAV00G017260;PAV00G021750;PAV00G022070;PAV00G040090;PAV00G059680;PAV00G059690;PAV00G059700;PAV00G059710;PAV00G059720;PAV00G059770;PAV00G059780;PAV00G086590;PAV00G086960;PAV00G086970;PAV01G013930;PAV01G037790;PAV01G049890;PAV02G029010;PAV02G030110;PAV02G031770;PAV03G007030;PAV03G007040;PAV03G007050;PAV03G007060;PAV03G007090;PAV03G007150;PAV03G007160;PAV03G008800;PAV03G008…
GO:0051168	biological_process	nuclear export	0.00190778	PAV00G025090;PAV00G026980;PAV05G026690;PAV06G048520;PAV07G027150;PAV08G023090
GO:0010193	biological_process	response to ozone	0.00195588	PAV03G027730;PAV08G019170;PAV08G019270;PAV08G019340;PAV08G019370;PAV08G019450;PAV08G019460;PAV08G045120;PAV08G056120
GO:1905428	biological_process	regulation of plant organ formation	0.00221687	PAV00G025090;PAV00G026980;PAV05G026690;PAV06G048520;PAV07G027150;PAV08G023090
GO:0006403	biological_process	RNA localization	0.00256225	PAV00G025090;PAV00G026980;PAV05G026690;PAV06G048520;PAV07G027150;PAV08G023090
GO:0031112	biological_process	positive regulation of microtubule polymerization or depolymerization	0.00269579	PAV00G074580;PAV01G061810;PAV01G083800
GO:0031113	biological_process	regulation of microtubule polymerization	0.00269579	PAV00G074580;PAV01G061810;PAV01G083800
GO:0010015	biological_process	root morphogenesis	0.00290528	PAV00G012530;PAV00G020780;PAV00G024450;PAV00G081490;PAV00G090530;PAV01G001810;PAV01G010990;PAV01G021000;PAV01G024280;PAV01G030580;PAV01G094900;PAV02G048440;PAV03G021010;PAV03G053350;PAV03G055820;PAV04G005240;PAV04G015480;PAV04G016670;PAV05G048610;PAV06G062050;PAV06G062070;PAV07G006230;PAV08G005260;PAV08G005490;PAV08G007590;PAV08G038860
GO:0010959	biological_process	regulation of metal ion transport	0.00294651	PAV00G035310;PAV00G049940;PAV00G065660;PAV01G027680;PAV01G039380;PAV05G013490
GO:1900618	biological_process	regulation of shoot system morphogenesis	0.00294651	PAV00G025090;PAV00G026980;PAV05G026690;PAV06G048520;PAV07G027150;PAV08G023090
GO:0032991	cellular_component	macromolecular complex	0.00306397	PAV00G007950;PAV00G009310;PAV00G009780;PAV00G010050;PAV00G010170;PAV00G010230;PAV00G010250;PAV00G010350;PAV00G010410;PAV00G025090;PAV00G026980;PAV00G037430;PAV00G046130;PAV00G053220;PAV00G074020;PAV00G074580;PAV00G086360;PAV01G002050;PAV01G050360;PAV01G051720;PAV01G057130;PAV01G059560;PAV01G061810;PAV01G083800;PAV01G094900;PAV02G018140;PAV02G018190;PAV02G018240;PAV02G018340;PAV02G018510;PAV02G022…
GO:0006787	biological_process	porphyrin-containing compound catabolic process	0.00379152	PAV00G035310;PAV00G049940;PAV00G065660;PAV01G039380;PAV05G013490
GO:0006826	biological_process	iron ion transport	0.00379152	PAV00G035310;PAV00G049940;PAV00G065660;PAV01G039380;PAV05G013490
GO:0015996	biological_process	chlorophyll catabolic process	0.00379152	PAV00G035310;PAV00G049940;PAV00G065660;PAV01G039380;PAV05G013490
GO:0033015	biological_process	tetrapyrrole catabolic process	0.00379152	PAV00G035310;PAV00G049940;PAV00G065660;PAV01G039380;PAV05G013490
GO:0046149	biological_process	pigment catabolic process	0.00379152	PAV00G035310;PAV00G049940;PAV00G065660;PAV01G039380;PAV05G013490
GO:0009058	biological_process	biosynthetic process	0.00541107	PAV00G008380;PAV00G009450;PAV00G017260;PAV00G021750;PAV00G022070;PAV00G040090;PAV00G059680;PAV00G059690;PAV00G059700;PAV00G059710;PAV00G059720;PAV00G059770;PAV00G059780;PAV00G086590;PAV00G086960;PAV00G086970;PAV01G013930;PAV01G037790;PAV01G049890;PAV02G029010;PAV02G030110;PAV02G031770;PAV03G007030;PAV03G007040;PAV03G007050;PAV03G007060;PAV03G007090;PAV03G007150;PAV03G007160;PAV03G008800;PAV03G008…
GO:0031110	biological_process	regulation of microtubule polymerization or depolymerization	0.00545576	PAV00G074580;PAV01G061810;PAV01G083800
GO:0006396	biological_process	RNA processing	0.00590213	PAV01G027570;PAV06G031390;PAV06G031440;PAV06G060330;PAV06G063710;PAV06G063770;PAV06G063800;PAV06G063950;PAV06G064030;PAV06G064050;PAV06G064320;PAV06G064350;PAV06G064390;PAV06G064640;PAV06G064650;PAV06G064680;PAV06G064960;PAV06G064980;PAV06G065050;PAV07G008800;PAV08G044970;PAV08G046880;PAV08G049540;PAV08G054490;PAV08G056040;PAV08G058940
GO:0000930	cellular_component	gamma-tubulin complex	0.00603071	PAV00G074580;PAV01G061810;PAV01G083800
GO:0022618	biological_process	ribonucleoprotein complex assembly	0.00621711	PAV00G025090;PAV00G026980;PAV05G026690;PAV06G048520;PAV07G027150;PAV08G023090
GO:0009809	biological_process	lignin biosynthetic process	0.00653271	PAV00G086960;PAV00G086970;PAV06G021110;PAV06G021170;PAV06G021640;PAV06G034500;PAV06G039860;PAV06G049850
GO:0042753	biological_process	positive regulation of circadian rhythm	0.00729093	PAV03G016300;PAV03G016310;PAV03G016320
GO:0022627	cellular_component	cytosolic small ribosomal subunit	0.0084244	PAV00G025090;PAV00G026980;PAV05G026690;PAV06G048520;PAV07G027150;PAV08G023090
GO:0009863	biological_process	salicylic acid mediated signaling pathway	0.00843749	PAV03G027730;PAV08G019170;PAV08G019270;PAV08G019340;PAV08G019370;PAV08G019450;PAV08G019460;PAV08G045120;PAV08G056120
GO:0071826	biological_process	ribonucleoprotein complex subunit organization	0.00859364	PAV00G025090;PAV00G026980;PAV05G026690;PAV06G048520;PAV07G027150;PAV08G023090
GO:0090406	cellular_component	pollen tube	0.00869221	PAV00G028760;PAV00G063410;PAV00G084700;PAV01G013840;PAV01G028050;PAV03G049720;PAV03G052220;PAV03G052230;PAV04G016980;PAV05G016040;PAV05G038950;PAV06G054180;PAV08G021170
GO:0009620	biological_process	response to fungus	0.00924491	PAV04G020070;PAV04G020110;PAV04G020120;PAV04G020130;PAV04G020160;PAV04G020260;PAV04G020270;PAV04G020280;PAV04G020310;PAV04G020320;PAV04G023840;PAV04G023950;PAV04G023990;PAV04G024000;PAV04G024020;PAV06G038310;PAV06G038360;PAV06G038390;PAV06G038400;PAV06G038430;PAV06G038460;PAV06G038490;PAV06G038570;PAV06G038590;PAV06G038600;PAV06G049190;PAV06G049210;PAV06G049230;PAV07G028220;PAV07G046470
GO:1901615	biological_process	organic hydroxy compound metabolic process	0.00933932	PAV00G008380;PAV00G086590;PAV01G037790;PAV01G049890;PAV02G030110;PAV03G018220;PAV03G047070;PAV03G054260;PAV04G030480;PAV04G043590;PAV04G043740;PAV04G044990;PAV04G056290;PAV05G039820;PAV05G041170;PAV05G052390;PAV06G028140;PAV06G050810;PAV07G005900;PAV07G029650;PAV07G031690;PAV08G025690;PAV08G059350;PAV08G059750
GO:0010252	biological_process	auxin homeostasis	0.0105012	PAV00G025090;PAV00G026980;PAV05G026690;PAV06G048520;PAV07G027150;PAV08G023090
GO:0015935	cellular_component	small ribosomal subunit	0.0111338	PAV00G025090;PAV00G026980;PAV05G026690;PAV06G048520;PAV07G027150;PAV08G023090
GO:0009808	biological_process	lignin metabolic process	0.0111939	PAV00G086960;PAV00G086970;PAV06G021110;PAV06G021170;PAV06G021640;PAV06G034500;PAV06G039860;PAV06G049850
GO:0043424	molecular_function	protein histidine kinase binding	0.0116378	PAV00G035310;PAV00G049940;PAV00G065660;PAV01G039380;PAV05G013490
GO:0071446	biological_process	cellular response to salicylic acid stimulus	0.01176	PAV03G027730;PAV08G019170;PAV08G019270;PAV08G019340;PAV08G019370;PAV08G019450;PAV08G019460;PAV08G045120;PAV08G056120
GO:0007020	biological_process	microtubule nucleation	0.0119396	PAV00G074580;PAV01G061810;PAV01G083800
GO:0044450	cellular_component	microtubule organizing center part	0.0122871	PAV00G074580;PAV01G061810;PAV01G083800
GO:0010014	biological_process	meristem initiation	0.0138985	PAV00G025090;PAV00G026980;PAV05G026690;PAV06G048520;PAV07G027150;PAV08G023090
GO:0005844	cellular_component	polysome	0.0140409	PAV00G025090;PAV00G026980;PAV00G037430;PAV05G026690;PAV06G030580;PAV06G048520;PAV07G027150;PAV08G023090
GO:0009627	biological_process	systemic acquired resistance	0.0150546	PAV03G027730;PAV08G019170;PAV08G019270;PAV08G019340;PAV08G019370;PAV08G019450;PAV08G019460;PAV08G045120;PAV08G056120
GO:0042788	cellular_component	polysomal ribosome	0.0151479	PAV00G025090;PAV00G026980;PAV05G026690;PAV06G030580;PAV06G048520;PAV07G027150;PAV08G023090
GO:0099081	cellular_component	supramolecular polymer	0.0168064	PAV00G025090;PAV00G026980;PAV00G074580;PAV01G061810;PAV01G083800;PAV05G026690;PAV06G048520;PAV07G027150;PAV08G023090
GO:0099512	cellular_component	supramolecular fiber	0.0168064	PAV00G025090;PAV00G026980;PAV00G074580;PAV01G061810;PAV01G083800;PAV05G026690;PAV06G048520;PAV07G027150;PAV08G023090
GO:0071236	biological_process	cellular response to antibiotic	0.016936	PAV03G027730;PAV08G019170;PAV08G019270;PAV08G019340;PAV08G019370;PAV08G019450;PAV08G019460;PAV08G045120;PAV08G056120
GO:0071944	cellular_component	cell periphery	0.0180133	PAV00G003450;PAV00G004610;PAV00G007380;PAV00G008700;PAV00G010840;PAV00G011660;PAV00G012040;PAV00G013660;PAV00G014260;PAV00G014540;PAV00G015990;PAV00G019060;PAV00G023010;PAV00G024560;PAV00G025090;PAV00G025820;PAV00G026980;PAV00G028540;PAV00G028760;PAV00G031420;PAV00G037210;PAV00G039430;PAV00G044420;PAV00G053990;PAV00G054130;PAV00G056670;PAV00G056760;PAV00G057340;PAV00G062420;PAV00G063410;PAV00G068…
GO:0003824	molecular_function	catalytic activity	0.0205708	PAV00G008380;PAV00G021750;PAV00G022070;PAV00G035310;PAV00G037430;PAV00G038820;PAV00G041070;PAV00G047030;PAV00G049940;PAV00G064880;PAV00G065660;PAV00G086590;PAV01G030470;PAV01G037790;PAV01G039380;PAV01G042510;PAV01G049890;PAV01G098730;PAV01G098760;PAV01G098770;PAV01G098800;PAV01G099130;PAV01G099170;PAV01G099190;PAV02G020180;PAV02G029010;PAV02G030110;PAV02G031770;PAV02G044310;PAV03G007030;PAV03G007…
GO:0010223	biological_process	secondary shoot formation	0.0211467	PAV00G025090;PAV00G026980;PAV05G026690;PAV06G048520;PAV07G027150;PAV08G023090
GO:0010346	biological_process	shoot axis formation	0.0211467	PAV00G025090;PAV00G026980;PAV05G026690;PAV06G048520;PAV07G027150;PAV08G023090
GO:0032273	biological_process	positive regulation of protein polymerization	0.0214779	PAV00G074580;PAV01G061810;PAV01G083800
GO:0070507	biological_process	regulation of microtubule cytoskeleton organization	0.0214779	PAV00G074580;PAV01G061810;PAV01G083800
GO:0016791	molecular_function	phosphatase activity	0.0217238	PAV00G041070;PAV00G047030;PAV00G064880;PAV01G042510;PAV02G020180;PAV02G044310;PAV03G019950;PAV03G047070;PAV05G036130;PAV05G037920;PAV06G049990;PAV06G059540;PAV06G073100;PAV07G007310
GO:0099080	cellular_component	supramolecular complex	0.0218261	PAV00G025090;PAV00G026980;PAV00G074580;PAV01G061810;PAV01G083800;PAV05G026690;PAV06G048520;PAV07G027150;PAV08G023090
GO:0006796	biological_process	phosphate-containing compound metabolic process	0.0218841	PAV00G021750;PAV00G022070;PAV00G035310;PAV00G041070;PAV00G047030;PAV00G049940;PAV00G064880;PAV00G065660;PAV01G039380;PAV01G042510;PAV02G020180;PAV02G029010;PAV02G031770;PAV02G044310;PAV03G019950;PAV03G047070;PAV04G029040;PAV04G029180;PAV04G029540;PAV04G029670;PAV04G029730;PAV04G030530;PAV04G030540;PAV04G030610;PAV04G030730;PAV04G030880;PAV04G030950;PAV04G031050;PAV04G031580;PAV04G031730;PAV04G031…
GO:0051187	biological_process	cofactor catabolic process	0.0233054	PAV00G035310;PAV00G049940;PAV00G065660;PAV01G039380;PAV05G013490
GO:0090056	biological_process	regulation of chlorophyll metabolic process	0.0233054	PAV00G035310;PAV00G049940;PAV00G065660;PAV01G039380;PAV05G013490
GO:0046688	biological_process	response to copper ion	0.0235132	PAV00G003500;PAV00G027640;PAV00G034730;PAV00G092690
GO:0032886	biological_process	regulation of microtubule-based process	0.0253565	PAV00G074580;PAV01G061810;PAV01G083800
GO:0008171	molecular_function	O-methyltransferase activity	0.0260995	PAV03G033960;PAV03G034440;PAV03G035990
GO:0001763	biological_process	morphogenesis of a branching structure	0.0285231	PAV00G025090;PAV00G026980;PAV05G026690;PAV06G048520;PAV07G027150;PAV08G023090
GO:0009898	cellular_component	cytoplasmic side of plasma membrane	0.0286781	PAV00G074580;PAV01G061810;PAV01G083800
GO:0046785	biological_process	microtubule polymerization	0.0295852	PAV00G074580;PAV01G061810;PAV01G083800
GO:1901401	biological_process	regulation of tetrapyrrole metabolic process	0.0302629	PAV00G035310;PAV00G049940;PAV00G065660;PAV01G039380;PAV05G013490
GO:0006793	biological_process	phosphorus metabolic process	0.0334132	PAV00G021750;PAV00G022070;PAV00G035310;PAV00G041070;PAV00G047030;PAV00G049940;PAV00G064880;PAV00G065660;PAV01G039380;PAV01G042510;PAV02G020180;PAV02G029010;PAV02G031770;PAV02G044310;PAV03G019950;PAV03G047070;PAV04G029040;PAV04G029180;PAV04G029540;PAV04G029670;PAV04G029730;PAV04G030530;PAV04G030540;PAV04G030610;PAV04G030730;PAV04G030880;PAV04G030950;PAV04G031050;PAV04G031580;PAV04G031730;PAV04G031…
GO:0051495	biological_process	positive regulation of cytoskeleton organization	0.0341615	PAV00G074580;PAV01G061810;PAV01G083800
GO:1902905	biological_process	positive regulation of supramolecular fiber organization	0.0341615	PAV00G074580;PAV01G061810;PAV01G083800
GO:0010283	molecular_function	pinoresinol reductase activity	0.036494	PAV05G036080
GO:0055028	cellular_component	cortical microtubule	0.0373584	PAV00G074580;PAV01G061810;PAV01G083800
GO:0035251	molecular_function	UDP-glucosyltransferase activity	0.0410916	PAV01G030470;PAV01G098730;PAV01G098760;PAV01G098770;PAV01G098800;PAV01G099130;PAV01G099170;PAV01G099190
GO:0005829	cellular_component	cytosol	0.0420095	PAV00G007950;PAV00G009310;PAV00G009780;PAV00G010050;PAV00G010170;PAV00G010230;PAV00G010250;PAV00G010350;PAV00G010410;PAV00G025090;PAV00G026980;PAV00G037430;PAV00G046130;PAV00G053220;PAV00G074020;PAV00G086360;PAV01G050360;PAV01G051720;PAV01G057130;PAV01G059560;PAV02G018140;PAV02G018190;PAV02G018240;PAV02G018340;PAV02G018510;PAV02G022300;PAV02G022580;PAV02G022610;PAV02G022630;PAV02G029160;PAV03G007…
GO:0043269	biological_process	regulation of ion transport	0.042467	PAV00G035310;PAV00G049940;PAV00G065660;PAV01G027680;PAV01G039380;PAV05G013490
GO:0031334	biological_process	positive regulation of protein complex assembly	0.0443409	PAV00G074580;PAV01G061810;PAV01G083800
