# Supplementary material for: Haplotype-resolved genome assembly for tetraploid Chinese cherry (Prunus pseudocerasus) offers insights into fruit firmness
Source: Hortic Res. 2024 Jul 8;11(7):uhae142. doi: 10.1093/hr/uhae142 (PMC11233885; doi:10.1093/hr/uhae142)
Supplement: Web_Material_uhae142 [file web_material_uhae142.zip › Supplementary Tables-revised/Table S38.xlsx]

## Sheet: Table S38
Table S38. Gene ontology (GO) enrichment analysis of the contracted gene families in Prunus pseudocerasus.
GO_ID	GO_Class	GO_Terms	p.adjusted	Gene_id
GO:0048226	cellular_component	Casparian strip	3.29588e-17	PAV00G073330;PAV04G016530;PAV04G016610;PAV04G017560;PAV04G017740;PAV04G019480;PAV04G064150;PAV04G064200
GO:0009531	cellular_component	secondary cell wall	7.34177e-17	PAV00G073330;PAV04G016530;PAV04G016610;PAV04G017560;PAV04G017740;PAV04G019480;PAV04G064150;PAV04G064200
GO:0044426	cellular_component	cell wall part	1.52013e-16	PAV00G073330;PAV04G016530;PAV04G016610;PAV04G017560;PAV04G017740;PAV04G019480;PAV04G064150;PAV04G064200
GO:0044462	cellular_component	external encapsulating structure part	1.52013e-16	PAV00G073330;PAV04G016530;PAV04G016610;PAV04G017560;PAV04G017740;PAV04G019480;PAV04G064150;PAV04G064200
GO:0090708	biological_process	specification of plant organ axis polarity	1.78383e-15	PAV00G073330;PAV04G016530;PAV04G016610;PAV04G017560;PAV04G017740;PAV04G019480;PAV04G064150;PAV04G064200
GO:0042659	biological_process	regulation of cell fate specification	2.28511e-15	PAV00G073330;PAV04G016530;PAV04G016610;PAV04G017560;PAV04G017740;PAV04G019480;PAV04G064150;PAV04G064200
GO:2000067	biological_process	regulation of root morphogenesis	2.579e-15	PAV00G073330;PAV04G016530;PAV04G016610;PAV04G017560;PAV04G017740;PAV04G019480;PAV04G064150;PAV04G064200
GO:0010453	biological_process	regulation of cell fate commitment	4.11122e-15	PAV00G073330;PAV04G016530;PAV04G016610;PAV04G017560;PAV04G017740;PAV04G019480;PAV04G064150;PAV04G064200
GO:1905421	biological_process	regulation of plant organ morphogenesis	1.58624e-14	PAV00G073330;PAV04G016530;PAV04G016610;PAV04G017560;PAV04G017740;PAV04G019480;PAV04G064150;PAV04G064200
GO:0001708	biological_process	cell fate specification	3.5875e-14	PAV00G073330;PAV04G016530;PAV04G016610;PAV04G017560;PAV04G017740;PAV04G019480;PAV04G064150;PAV04G064200
GO:0065001	biological_process	specification of axis polarity	4.62662e-14	PAV00G073330;PAV04G016530;PAV04G016610;PAV04G017560;PAV04G017740;PAV04G019480;PAV04G064150;PAV04G064200
GO:0045165	biological_process	cell fate commitment	2.25298e-13	PAV00G073330;PAV04G016530;PAV04G016610;PAV04G017560;PAV04G017740;PAV04G019480;PAV04G064150;PAV04G064200
GO:0009798	biological_process	axis specification	2.75828e-13	PAV00G073330;PAV04G016530;PAV04G016610;PAV04G017560;PAV04G017740;PAV04G019480;PAV04G064150;PAV04G064200
GO:0051302	biological_process	regulation of cell division	9.44493e-13	PAV00G073330;PAV04G016530;PAV04G016610;PAV04G017560;PAV04G017740;PAV04G019480;PAV04G064150;PAV04G064200
GO:2000280	biological_process	regulation of root development	1.05765e-12	PAV00G073330;PAV04G016530;PAV04G016610;PAV04G017560;PAV04G017740;PAV04G019480;PAV04G064150;PAV04G064200
GO:0009505	cellular_component	plant-type cell wall	3.25427e-12	PAV00G073330;PAV04G016530;PAV04G016610;PAV04G017560;PAV04G017740;PAV04G019480;PAV04G064150;PAV04G064200
GO:0009553	biological_process	embryo sac development	3.4993e-12	PAV00G073330;PAV04G016530;PAV04G016610;PAV04G017560;PAV04G017740;PAV04G019480;PAV04G064150;PAV04G064200
GO:0045595	biological_process	regulation of cell differentiation	1.68184e-11	PAV00G073330;PAV04G016530;PAV04G016610;PAV04G017560;PAV04G017740;PAV04G019480;PAV04G064150;PAV04G064200
GO:0010726	biological_process	positive regulation of hydrogen peroxide metabolic process	4.90716e-11	PAV00G077750;PAV04G026310;PAV04G026370;PAV04G026680
GO:0022603	biological_process	regulation of anatomical structure morphogenesis	5.81416e-11	PAV00G073330;PAV04G016530;PAV04G016610;PAV04G017560;PAV04G017740;PAV04G019480;PAV04G064150;PAV04G064200
GO:0051301	biological_process	cell division	2.83022e-10	PAV00G073330;PAV04G016530;PAV04G016610;PAV04G017560;PAV04G017740;PAV04G019480;PAV04G064150;PAV04G064200
GO:0007389	biological_process	pattern specification process	3.71e-10	PAV00G073330;PAV04G016530;PAV04G016610;PAV04G017560;PAV04G017740;PAV04G019480;PAV04G064150;PAV04G064200
GO:0090558	biological_process	plant epidermis development	9.372e-10	PAV00G073330;PAV04G016530;PAV04G016610;PAV04G017560;PAV04G017740;PAV04G019480;PAV04G064150;PAV04G064200
GO:2000379	biological_process	positive regulation of reactive oxygen species metabolic process	1.90359e-09	PAV00G077750;PAV04G026310;PAV04G026370;PAV04G026680
GO:0010015	biological_process	root morphogenesis	2.43248e-09	PAV00G073330;PAV04G016530;PAV04G016610;PAV04G017560;PAV04G017740;PAV04G019480;PAV04G064150;PAV04G064200
GO:0010310	biological_process	regulation of hydrogen peroxide metabolic process	2.53643e-09	PAV00G077750;PAV04G026310;PAV04G026370;PAV04G026680
GO:0051194	biological_process	positive regulation of cofactor metabolic process	1.22831e-08	PAV00G077750;PAV04G026310;PAV04G026370;PAV04G026680
GO:0005618	cellular_component	cell wall	1.24759e-08	PAV00G073330;PAV04G016530;PAV04G016610;PAV04G017560;PAV04G017740;PAV04G019480;PAV04G064150;PAV04G064200
GO:0030312	cellular_component	external encapsulating structure	1.24759e-08	PAV00G073330;PAV04G016530;PAV04G016610;PAV04G017560;PAV04G017740;PAV04G019480;PAV04G064150;PAV04G064200
GO:0048229	biological_process	gametophyte development	1.61813e-08	PAV00G073330;PAV04G016530;PAV04G016610;PAV04G017560;PAV04G017740;PAV04G019480;PAV04G064150;PAV04G064200
GO:0009793	biological_process	embryo development ending in seed dormancy	1.69894e-08	PAV00G073330;PAV04G016530;PAV04G016610;PAV04G017560;PAV04G017740;PAV04G019480;PAV04G064150;PAV04G064200
GO:1905392	biological_process	plant organ morphogenesis	3.77585e-08	PAV00G073330;PAV04G016530;PAV04G016610;PAV04G017560;PAV04G017740;PAV04G019480;PAV04G064150;PAV04G064200
GO:0042743	biological_process	hydrogen peroxide metabolic process	4.34134e-08	PAV00G077750;PAV04G026310;PAV04G026370;PAV04G026680
GO:0009790	biological_process	embryo development	5.4656e-08	PAV00G073330;PAV04G016530;PAV04G016610;PAV04G017560;PAV04G017740;PAV04G019480;PAV04G064150;PAV04G064200
GO:0048364	biological_process	root development	1.25031e-07	PAV00G073330;PAV04G016530;PAV04G016610;PAV04G017560;PAV04G017740;PAV04G019480;PAV04G064150;PAV04G064200
GO:0022622	biological_process	root system development	1.26594e-07	PAV00G073330;PAV04G016530;PAV04G016610;PAV04G017560;PAV04G017740;PAV04G019480;PAV04G064150;PAV04G064200
GO:2000026	biological_process	regulation of multicellular organismal development	3.01179e-07	PAV00G073330;PAV04G016530;PAV04G016610;PAV04G017560;PAV04G017740;PAV04G019480;PAV04G064150;PAV04G064200
GO:0050794	biological_process	regulation of cellular process	3.18437e-07	PAV00G073330;PAV00G077750;PAV04G016530;PAV04G016610;PAV04G017560;PAV04G017740;PAV04G019480;PAV04G026310;PAV04G026370;PAV04G026680;PAV04G064150;PAV04G064200
GO:2000377	biological_process	regulation of reactive oxygen species metabolic process	3.40212e-07	PAV00G077750;PAV04G026310;PAV04G026370;PAV04G026680
GO:0048316	biological_process	seed development	4.12259e-07	PAV00G073330;PAV04G016530;PAV04G016610;PAV04G017560;PAV04G017740;PAV04G019480;PAV04G064150;PAV04G064200
GO:0010942	biological_process	positive regulation of cell death	4.29677e-07	PAV00G077750;PAV04G026310;PAV04G026370;PAV04G026680
GO:0010154	biological_process	fruit development	5.2942e-07	PAV00G073330;PAV04G016530;PAV04G016610;PAV04G017560;PAV04G017740;PAV04G019480;PAV04G064150;PAV04G064200
GO:0030154	biological_process	cell differentiation	5.2942e-07	PAV00G073330;PAV04G016530;PAV04G016610;PAV04G017560;PAV04G017740;PAV04G019480;PAV04G064150;PAV04G064200
GO:0051239	biological_process	regulation of multicellular organismal process	6.04148e-07	PAV00G073330;PAV04G016530;PAV04G016610;PAV04G017560;PAV04G017740;PAV04G019480;PAV04G064150;PAV04G064200
GO:0002229	biological_process	defense response to oomycetes	7.05706e-07	PAV00G077750;PAV04G026310;PAV04G026370;PAV04G026680
GO:0002239	biological_process	response to oomycetes	1.5425e-06	PAV00G077750;PAV04G026310;PAV04G026370;PAV04G026680
GO:0051193	biological_process	regulation of cofactor metabolic process	2.69441e-06	PAV00G077750;PAV04G026310;PAV04G026370;PAV04G026680
GO:0050793	biological_process	regulation of developmental process	2.81281e-06	PAV00G073330;PAV04G016530;PAV04G016610;PAV04G017560;PAV04G017740;PAV04G019480;PAV04G064150;PAV04G064200
GO:0009888	biological_process	tissue development	3.6925e-06	PAV00G073330;PAV04G016530;PAV04G016610;PAV04G017560;PAV04G017740;PAV04G019480;PAV04G064150;PAV04G064200
GO:0048869	biological_process	cellular developmental process	3.9616e-06	PAV00G073330;PAV04G016530;PAV04G016610;PAV04G017560;PAV04G017740;PAV04G019480;PAV04G064150;PAV04G064200
GO:0050789	biological_process	regulation of biological process	4.10118e-06	PAV00G073330;PAV00G077750;PAV04G016530;PAV04G016610;PAV04G017560;PAV04G017740;PAV04G019480;PAV04G026310;PAV04G026370;PAV04G026680;PAV04G064150;PAV04G064200
GO:0072593	biological_process	reactive oxygen species metabolic process	7.83174e-06	PAV00G077750;PAV04G026310;PAV04G026370;PAV04G026680
GO:0009653	biological_process	anatomical structure morphogenesis	1.87097e-05	PAV00G073330;PAV04G016530;PAV04G016610;PAV04G017560;PAV04G017740;PAV04G019480;PAV04G064150;PAV04G064200
GO:0065007	biological_process	biological regulation	1.98e-05	PAV00G073330;PAV00G077750;PAV04G016530;PAV04G016610;PAV04G017560;PAV04G017740;PAV04G019480;PAV04G026310;PAV04G026370;PAV04G026680;PAV04G064150;PAV04G064200
GO:0099402	biological_process	plant organ development	3.36474e-05	PAV00G073330;PAV04G016530;PAV04G016610;PAV04G017560;PAV04G017740;PAV04G019480;PAV04G064150;PAV04G064200
GO:0010941	biological_process	regulation of cell death	3.40941e-05	PAV00G077750;PAV04G026310;PAV04G026370;PAV04G026680
GO:0048608	biological_process	reproductive structure development	4.58186e-05	PAV00G073330;PAV04G016530;PAV04G016610;PAV04G017560;PAV04G017740;PAV04G019480;PAV04G064150;PAV04G064200
GO:0061458	biological_process	reproductive system development	4.58186e-05	PAV00G073330;PAV04G016530;PAV04G016610;PAV04G017560;PAV04G017740;PAV04G019480;PAV04G064150;PAV04G064200
GO:0003006	biological_process	developmental process involved in reproduction	0.000150571	PAV00G073330;PAV04G016530;PAV04G016610;PAV04G017560;PAV04G017740;PAV04G019480;PAV04G064150;PAV04G064200
GO:0008219	biological_process	cell death	0.000250754	PAV00G077750;PAV04G026310;PAV04G026370;PAV04G026680
GO:0071944	cellular_component	cell periphery	0.000343594	PAV00G073330;PAV04G016530;PAV04G016610;PAV04G017560;PAV04G017740;PAV04G019480;PAV04G064150;PAV04G064200
GO:0009791	biological_process	post-embryonic development	0.000423924	PAV00G073330;PAV04G016530;PAV04G016610;PAV04G017560;PAV04G017740;PAV04G019480;PAV04G064150;PAV04G064200
GO:0022414	biological_process	reproductive process	0.000439097	PAV00G073330;PAV04G016530;PAV04G016610;PAV04G017560;PAV04G017740;PAV04G019480;PAV04G064150;PAV04G064200
GO:0000003	biological_process	reproduction	0.00045826	PAV00G073330;PAV04G016530;PAV04G016610;PAV04G017560;PAV04G017740;PAV04G019480;PAV04G064150;PAV04G064200
GO:0051186	biological_process	cofactor metabolic process	0.000464063	PAV00G077750;PAV04G026310;PAV04G026370;PAV04G026680
GO:0048731	biological_process	system development	0.00185785	PAV00G073330;PAV04G016530;PAV04G016610;PAV04G017560;PAV04G017740;PAV04G019480;PAV04G064150;PAV04G064200
GO:0031325	biological_process	positive regulation of cellular metabolic process	0.00522276	PAV00G077750;PAV04G026310;PAV04G026370;PAV04G026680
GO:0009893	biological_process	positive regulation of metabolic process	0.00952797	PAV00G077750;PAV04G026310;PAV04G026370;PAV04G026680
GO:0007275	biological_process	multicellular organism development	0.0100182	PAV00G073330;PAV04G016530;PAV04G016610;PAV04G017560;PAV04G017740;PAV04G019480;PAV04G064150;PAV04G064200
GO:0009987	biological_process	cellular process	0.0177849	PAV00G073330;PAV00G077750;PAV04G016530;PAV04G016610;PAV04G017560;PAV04G017740;PAV04G019480;PAV04G026310;PAV04G026370;PAV04G026680;PAV04G064150;PAV04G064200
GO:0098542	biological_process	defense response to other organism	0.0187688	PAV00G077750;PAV04G026310;PAV04G026370;PAV04G026680
GO:0048522	biological_process	positive regulation of cellular process	0.0197305	PAV00G077750;PAV04G026310;PAV04G026370;PAV04G026680
GO:0032501	biological_process	multicellular organismal process	0.0218655	PAV00G073330;PAV04G016530;PAV04G016610;PAV04G017560;PAV04G017740;PAV04G019480;PAV04G064150;PAV04G064200
GO:0048856	biological_process	anatomical structure development	0.030419	PAV00G073330;PAV04G016530;PAV04G016610;PAV04G017560;PAV04G017740;PAV04G019480;PAV04G064150;PAV04G064200
GO:0032502	biological_process	developmental process	0.0347116	PAV00G073330;PAV04G016530;PAV04G016610;PAV04G017560;PAV04G017740;PAV04G019480;PAV04G064150;PAV04G064200
GO:0006952	biological_process	defense response	0.0408795	PAV00G077750;PAV04G026310;PAV04G026370;PAV04G026680
