# Supplementary material for: Haplotype-resolved genome assembly for tetraploid Chinese cherry (Prunus pseudocerasus) offers insights into fruit firmness
Source: Hortic Res. 2024 Jul 8;11(7):uhae142. doi: 10.1093/hr/uhae142 (PMC11233885; doi:10.1093/hr/uhae142)
Supplement: Web_Material_uhae142 [file web_material_uhae142.zip › Supplementary Tables-revised/Table S39.xlsx]

## Sheet: Table S39
Table S39. Gene ontology (GO) enrichment analysis of the unique gene families in Prunus pseudocerasus.
GO_ID	GO_Class	GO_Terms	p.adjusted	Gene_id
GO:0036010	biological_process	protein localization to endosome	0.000938184	PAV07G050370
GO:0061709	biological_process	reticulophagy	0.000938184	PAV07G050370
GO:0006895	biological_process	Golgi to endosome transport	0.00125078	PAV07G050370
GO:0036258	biological_process	multivesicular body assembly	0.00156331	PAV07G050370
GO:0061912	biological_process	selective autophagy	0.00156331	PAV07G050370
GO:1903008	biological_process	organelle disassembly	0.00156331	PAV07G050370
GO:0036257	biological_process	multivesicular body organization	0.00187578	PAV07G050370
GO:0000011	biological_process	vacuole inheritance	0.003125	PAV07G050370
GO:0048308	biological_process	organelle inheritance	0.003125	PAV07G050370
GO:0032511	biological_process	late endosome to vacuole transport via multivesicular body sorting pathway	0.00374922	PAV07G050370
GO:0090406	cellular_component	pollen tube	0.00417911	PAV03G034790;PAV06G069120
GO:0005516	molecular_function	calmodulin binding	0.00432214	PAV00G013560;PAV01G099270
GO:0016482	biological_process	cytosolic transport	0.00437317	PAV07G050370
GO:0006892	biological_process	post-Golgi vesicle-mediated transport	0.00499687	PAV07G050370
GO:0007032	biological_process	endosome organization	0.0056203	PAV07G050370
GO:0032509	biological_process	endosome transport via multivesicular body sorting pathway	0.0056203	PAV07G050370
GO:0016236	biological_process	macroautophagy	0.00593192	PAV07G050370
GO:0071985	biological_process	multivesicular body sorting pathway	0.00593192	PAV07G050370
GO:0045324	biological_process	late endosome to vacuole transport	0.00717775	PAV07G050370
GO:0042995	cellular_component	cell projection	0.00761942	PAV03G034790;PAV06G069120
GO:0120025	cellular_component	plasma membrane bounded cell projection	0.00761942	PAV03G034790;PAV06G069120
GO:0048366	biological_process	leaf development	0.00807375	PAV00G013560;PAV01G099270
GO:0006623	biological_process	protein targeting to vacuole	0.00811144	PAV07G050370
GO:0016050	biological_process	vesicle organization	0.00842254	PAV07G050370
GO:0072665	biological_process	protein localization to vacuole	0.00935545	PAV07G050370
GO:0072666	biological_process	establishment of protein localization to vacuole	0.00935545	PAV07G050370
GO:0022411	biological_process	cellular component disassembly	0.0127711	PAV07G050370
GO:0048193	biological_process	Golgi vesicle transport	0.0140112	PAV07G050370
GO:0048827	biological_process	phyllome development	0.0144737	PAV00G013560;PAV01G099270
GO:0006914	biological_process	autophagy	0.0146309	PAV07G050370
GO:0061919	biological_process	process utilizing autophagic mechanism	0.0146309	PAV07G050370
GO:0010256	biological_process	endomembrane system organization	0.0152503	PAV07G050370
GO:0016197	biological_process	endosomal transport	0.0164883	PAV07G050370
GO:0007033	biological_process	vacuole organization	0.0198875	PAV07G050370
GO:0007034	biological_process	vacuolar transport	0.0226629	PAV07G050370
GO:0006897	biological_process	endocytosis	0.0238947	PAV07G050370
GO:0070925	biological_process	organelle assembly	0.0238947	PAV07G050370
GO:0098657	biological_process	import into cell	0.025433	PAV07G050370
GO:0003924	molecular_function	GTPase activity	0.0258866	PAV07G050370
GO:0005886	cellular_component	plasma membrane	0.0276115	PAV00G013560;PAV01G099270;PAV03G034790;PAV06G069120
GO:0006605	biological_process	protein targeting	0.0327944	PAV07G050370
GO:0005770	cellular_component	late endosome	0.0329948	PAV07G050370
GO:0048367	biological_process	shoot system development	0.034105	PAV00G013560;PAV01G099270
GO:0072594	biological_process	establishment of protein localization to organelle	0.0446774	PAV07G050370
