# Supplementary material for: Haplotype-resolved genome assembly for tetraploid Chinese cherry (Prunus pseudocerasus) offers insights into fruit firmness
Source: Hortic Res. 2024 Jul 8;11(7):uhae142. doi: 10.1093/hr/uhae142 (PMC11233885; doi:10.1093/hr/uhae142)
Supplement: Web_Material_uhae142 [file web_material_uhae142.zip › Supplementary Tables-revised/Table S40.xlsx]

## Sheet: Table S40
Table S40. Positively selected orthologous gene pairs between Prunus pseudocerasus and P. avium.
PruPse	PruAvi	Model	Ka	Ks	Ka/Ks
PAV00G004100	Prunus_avium_FUN_016580-T1	YN	0.0037	0	NA
PAV00G004140	Prunus_avium_FUN_016583-T1	YN	0.0145	0	NA
PAV00G006510	Prunus_avium_FUN_016534-T1	YN	0.0035	0	NA
PAV00G012470	Prunus_avium_FUN_001505-T1	YN	0.0036	0	NA
PAV00G013460	Prunus_avium_FUN_000498-T1	YN	0.0235	0	NA
PAV00G016220	Prunus_avium_FUN_000606-T1	YN	0.0099	0	NA
PAV00G031960	Prunus_avium_FUN_004499-T1	YN	0.0028	0	NA
PAV00G040330	Prunus_avium_FUN_028601-T1	YN	0.0314	0	NA
PAV00G042270	Prunus_avium_FUN_022824-T1	YN	0.0161	0	NA
PAV00G045050	Prunus_avium_FUN_026364-T1	YN	0.0128	0	NA
PAV00G049180	Prunus_avium_FUN_039281-T1	YN	0.0109	0	NA
PAV00G049250	Prunus_avium_FUN_039281-T1	YN	0.0109	0	NA
PAV00G053910	Prunus_avium_FUN_010645-T1	YN	0.0083	0	NA
PAV00G054000	Prunus_avium_FUN_010655-T1	YN	0.0037	0	NA
PAV00G058650	Prunus_avium_FUN_016768-T1	YN	0.0126	0	NA
PAV00G058760	Prunus_avium_FUN_016755-T1	YN	0.0039	0	NA
PAV00G059390	Prunus_avium_FUN_016698-T1	YN	0.0048	0	NA
PAV00G059430	Prunus_avium_FUN_016694-T1	YN	0.0087	0	NA
PAV00G061110	Prunus_avium_FUN_031746-T1	YN	0.0035	0	NA
PAV00G061320	Prunus_avium_FUN_031719-T1	YN	0.0318	0	NA
PAV00G061650	Prunus_avium_FUN_031595-T1	YN	0.0244	0	NA
PAV00G063680	Prunus_avium_FUN_017016-T1	YN	0.0032	0	NA
PAV00G068210	Prunus_avium_FUN_025512-T1	YN	0.0059	0	NA
PAV00G071360	Prunus_avium_FUN_038669-T1	YN	0.0167	0	NA
PAV00G076500	Prunus_avium_FUN_029570-T1	YN	0.0078	0	NA
PAV00G077950	Prunus_avium_FUN_013035-T1	YN	0.0065	0	NA
PAV00G079660	Prunus_avium_FUN_008477-T1	YN	0.009	0	NA
PAV00G079830	Prunus_avium_FUN_008519-T1	YN	0.0033	0	NA
PAV00G084610	Prunus_avium_FUN_019747-T1	YN	0.015	0	NA
PAV00G093500	Prunus_avium_FUN_001305-T1	YN	0.004	0	NA
PAV00G095540	Prunus_avium_FUN_006110-T1	YN	0.011	0	NA
PAV00G097110	Prunus_avium_FUN_010181-T1	YN	0.0122	0	NA
PAV01G004660	Prunus_avium_FUN_000406-T1	YN	0.0039	0	NA
PAV01G006080	Prunus_avium_FUN_000502-T1	YN	0.0036	0	NA
PAV01G007690	Prunus_avium_FUN_000606-T1	YN	0.0099	0	NA
PAV01G010340	Prunus_avium_FUN_000771-T1	YN	0.0057	0	NA
PAV01G011800	Prunus_avium_FUN_000907-T1	YN	0.0168	0	NA
PAV01G014480	Prunus_avium_FUN_001064-T1	YN	0.0103	0	NA
PAV01G014960	Prunus_avium_FUN_001111-T1	YN	0.0087	0	NA
PAV01G016030	Prunus_avium_FUN_001206-T1	YN	0.0034	0	NA
PAV01G016750	Prunus_avium_FUN_001272-T1	YN	0.0228	0	NA
PAV01G016980	Prunus_avium_FUN_001292-T1	YN	0.0041	0	NA
PAV01G017760	Prunus_avium_FUN_001335-T1	YN	0.0086	0	NA
PAV01G018040	Prunus_avium_FUN_001349-T1	YN	0.0076	0	NA
PAV01G020920	Prunus_avium_FUN_001505-T1	YN	0.0036	0	NA
PAV01G025070	Prunus_avium_FUN_001852-T1	YN	0.0019	0	NA
PAV01G027210	Prunus_avium_FUN_001893-T1	YN	0.0021	0	NA
PAV01G038740	Prunus_avium_FUN_002445-T1	YN	0.0059	0	NA
PAV01G043880	Prunus_avium_FUN_002903-T1	YN	0.0099	0	NA
PAV01G047880	Prunus_avium_FUN_001858-T1	YN	0.0011	0	NA
PAV01G054820	Prunus_avium_FUN_003333-T1	YN	0.0041	0	NA
PAV01G058060	Prunus_avium_FUN_003441-T1	YN	0.0214	0	NA
PAV01G058070	Prunus_avium_FUN_003442-T1	YN	0.0119	0	NA
PAV01G059470	Prunus_avium_FUN_003541-T1	YN	0.0078	0	NA
PAV01G070540	Prunus_avium_FUN_004165-T1	YN	0.0046	0	NA
PAV01G073520	Prunus_avium_FUN_004448-T1	YN	0.0052	0	NA
PAV01G075750	Prunus_avium_FUN_004637-T1	YN	0.0181	0	NA
PAV01G076480	Prunus_avium_FUN_004757-T1	YN	0.0062	0	NA
PAV01G077420	Prunus_avium_FUN_004838-T1	YN	0.0035	0	NA
PAV01G080390	Prunus_avium_FUN_005140-T1	YN	0.0215	0	NA
PAV01G084650	Prunus_avium_FUN_005559-T1	YN	0.0079	0	NA
PAV01G085670	Prunus_avium_FUN_005669-T1	YN	0.0083	0	NA
PAV01G085990	Prunus_avium_FUN_005631-T1	YN	0.0014	0	NA
PAV01G086330	Prunus_avium_FUN_005669-T1	YN	0.0083	0	NA
PAV01G087300	Prunus_avium_FUN_005748-T1	YN	0.0072	0	NA
PAV01G087350	Prunus_avium_FUN_005753-T1	YN	0.0074	0	NA
PAV01G091660	Prunus_avium_FUN_006208-T1	YN	0.0059	0	NA
PAV01G091870	Prunus_avium_FUN_006232-T1	YN	0.0134	0	NA
PAV01G092140	Prunus_avium_FUN_006256-T1	YN	0.0024	0	NA
PAV01G094420	Prunus_avium_FUN_006465-T1	YN	0.0422	0	NA
PAV01G094420	Prunus_avium_FUN_006616-T1	YN	0.0422	0	NA
PAV01G097290	Prunus_avium_FUN_006864-T1	YN	0.004	0	NA
PAV01G097700	Prunus_avium_FUN_006898-T1	YN	0.0048	0	NA
PAV01G098580	Prunus_avium_FUN_006958-T1	YN	0.0217	0	NA
PAV01G103670	Prunus_avium_FUN_007602-T1	YN	0.0012	0	NA
PAV01G104410	Prunus_avium_FUN_007532-T1	YN	0.0024	0	NA
PAV01G104410	Prunus_avium_FUN_007564-T1	YN	0.0024	0	NA
PAV01G104650	Prunus_avium_FUN_007507-T1	YN	0.0034	0	NA
PAV01G107870	Prunus_avium_FUN_007266-T1	YN	0.0195	0	NA
PAV01G108110	Prunus_avium_FUN_007246-T1	YN	0.0204	0	NA
PAV01G108410	Prunus_avium_FUN_007249-T1	YN	0.002	0	NA
PAV01G108440	Prunus_avium_FUN_007246-T1	YN	0.0238	0	NA
PAV02G002790	Prunus_avium_FUN_008152-T2	YN	0.0039	0	NA
PAV02G004870	Prunus_avium_FUN_008023-T1	YN	0.0259	0	NA
PAV02G006510	Prunus_avium_FUN_008346-T1	YN	0.0152	0	NA
PAV02G010420	Prunus_avium_FUN_008568-T1	YN	0.0039	0	NA
PAV02G012600	Prunus_avium_FUN_008720-T1	YN	0.0515	0	NA
PAV02G015190	Prunus_avium_FUN_008921-T1	YN	0.023	0	NA
PAV02G027750	Prunus_avium_FUN_009790-T1	YN	0.012	0	NA
PAV02G028250	Prunus_avium_FUN_009878-T1	YN	0.0055	0	NA
PAV02G028860	Prunus_avium_FUN_009958-T1	YN	0.0219	0	NA
PAV02G032310	Prunus_avium_FUN_010046-T1	YN	0.0075	0	NA
PAV02G032330	Prunus_avium_FUN_010047-T1	YN	0.0028	0	NA
PAV02G038550	Prunus_avium_FUN_010612-T1	YN	0.0082	0	NA
PAV02G050270	Prunus_avium_FUN_011379-T1	YN	0.0201	0	NA
PAV02G050930	Prunus_avium_FUN_011417-T1	YN	0.0121	0	NA
PAV02G054040	Prunus_avium_FUN_011576-T1	YN	0.0093	0	NA
PAV02G054760	Prunus_avium_FUN_011615-T1	YN	0.0057	0	NA
PAV02G055370	Prunus_avium_FUN_011638-T1	YN	0.0184	0	NA
PAV02G057620	Prunus_avium_FUN_011788-T1	YN	0.0089	0	NA
PAV02G057690	Prunus_avium_FUN_011796-T1	YN	0.0082	0	NA
PAV02G058090	Prunus_avium_FUN_011796-T1	YN	0.0061	0	NA
PAV02G060040	Prunus_avium_FUN_012003-T1	YN	0.0284	0	NA
PAV02G062440	Prunus_avium_FUN_012168-T1	YN	0.0114	0	NA
PAV02G064180	Prunus_avium_FUN_012348-T1	YN	0.0072	0	NA
PAV02G065480	Prunus_avium_FUN_012478-T1	YN	0.0085	0	NA
PAV02G066760	Prunus_avium_FUN_012688-T1	YN	0.0025	0	NA
PAV02G067710	Prunus_avium_FUN_012771-T1	YN	0.0079	0	NA
PAV02G068190	Prunus_avium_FUN_012807-T1	YN	0.006	0	NA
PAV02G070030	Prunus_avium_FUN_012937-T1	YN	0.0045	0	NA
PAV02G071620	Prunus_avium_FUN_013080-T1	YN	0.0092	0	NA
PAV03G002860	Prunus_avium_FUN_017665-T1	YN	0.0083	0	NA
PAV03G005090	Prunus_avium_FUN_017477-T1	YN	0.0088	0	NA
PAV03G005120	Prunus_avium_FUN_017474-T1	YN	0.005	0	NA
PAV03G006550	Prunus_avium_FUN_017280-T1	YN	0.0049	0	NA
PAV03G008560	Prunus_avium_FUN_016698-T1	YN	0.0048	0	NA
PAV03G011120	Prunus_avium_FUN_017016-T1	YN	0.0032	0	NA
PAV03G013530	Prunus_avium_FUN_016768-T1	YN	0.0105	0	NA
PAV03G019690	Prunus_avium_FUN_016011-T1	YN	0.0032	0	NA
PAV03G019730	Prunus_avium_FUN_015964-T1	YN	0.0046	0	NA
PAV03G019730	Prunus_avium_FUN_016005-T1	YN	0.0044	0	NA
PAV03G025250	Prunus_avium_FUN_015544-T1	YN	0.0109	0	NA
PAV03G030620	Prunus_avium_FUN_015648-T1	YN	0.0044	0	NA
PAV03G045190	Prunus_avium_FUN_014570-T1	YN	0.0021	0	NA
PAV03G051050	Prunus_avium_FUN_014112-T1	YN	0.0049	0	NA
PAV03G051360	Prunus_avium_FUN_014077-T1	YN	0.0086	0	NA
PAV03G056290	Prunus_avium_FUN_013667-T1	YN	0.0103	0	NA
PAV04G003690	Prunus_avium_FUN_031908-T1	YN	0.0041	0	NA
PAV04G004960	Prunus_avium_FUN_032079-T1	YN	0.0053	0	NA
PAV04G004980	Prunus_avium_FUN_032081-T1	YN	0.0072	0	NA
PAV04G007180	Prunus_avium_FUN_032231-T1	YN	0.0281	0	NA
PAV04G007630	Prunus_avium_FUN_032301-T1	YN	0.0039	0	NA
PAV04G008430	Prunus_avium_FUN_032397-T1	YN	0.0021	0	NA
PAV04G009570	Prunus_avium_FUN_032456-T1	YN	0.0048	0	NA
PAV04G009730	Prunus_avium_FUN_032462-T1	YN	0.0114	0	NA
PAV04G014950	Prunus_avium_FUN_032857-T1	YN	0.002	0	NA
PAV04G015650	Prunus_avium_FUN_032857-T1	YN	0.002	0	NA
PAV04G016190	Prunus_avium_FUN_032895-T1	YN	0.0551	0	NA
PAV04G027850	Prunus_avium_FUN_033939-T1	YN	0.0125	0	NA
PAV04G038080	Prunus_avium_FUN_034337-T1	YN	0.0016	0	NA
PAV04G044010	Prunus_avium_FUN_034660-T1	YN	0.0069	0	NA
PAV04G046750	Prunus_avium_FUN_034796-T1	YN	0.0216	0	NA
PAV04G048200	Prunus_avium_FUN_034879-T1	YN	0.0154	0	NA
PAV04G048580	Prunus_avium_FUN_034892-T1	YN	0.0035	0	NA
PAV04G049790	Prunus_avium_FUN_003102-T1	YN	0.0059	0	NA
PAV04G056320	Prunus_avium_FUN_002740-T1	YN	0.0105	0	NA
PAV05G000860	Prunus_avium_FUN_026682-T1	YN	0.0035	0	NA
PAV05G004290	Prunus_avium_FUN_026335-T1	YN	0.0125	0	NA
PAV05G004800	Prunus_avium_FUN_026302-T1	YN	0.0033	0	NA
PAV05G004980	Prunus_avium_FUN_026263-T1	YN	0.0034	0	NA
PAV05G005210	Prunus_avium_FUN_026245-T1	YN	0.0034	0	NA
PAV05G007370	Prunus_avium_FUN_025966-T1	YN	0.0049	0	NA
PAV05G007650	Prunus_avium_FUN_025943-T1	YN	0.01	0	NA
PAV05G007980	Prunus_avium_FUN_025945-T1	YN	0.0044	0	NA
PAV05G008000	Prunus_avium_FUN_025943-T1	YN	0.0072	0	NA
PAV05G012410	Prunus_avium_FUN_025512-T1	YN	0.0059	0	NA
PAV05G014060	Prunus_avium_FUN_025286-T1	YN	0.0047	0	NA
PAV05G024130	Prunus_avium_FUN_024668-T1	YN	0.0079	0	NA
PAV05G035300	Prunus_avium_FUN_023750-T1	YN	0.0016	0	NA
PAV05G041850	Prunus_avium_FUN_023880-T1	YN	0.005	0	NA
PAV05G044090	Prunus_avium_FUN_023750-T1	YN	0.0044	0	NA
PAV06G000280	Prunus_avium_FUN_023122-T1	YN	0.0065	0	NA
PAV06G002130	Prunus_avium_FUN_022944-T1	YN	0.0095	0	NA
PAV06G003480	Prunus_avium_FUN_022798-T1	YN	0.0015	0	NA
PAV06G005160	Prunus_avium_FUN_022637-T1	YN	0.002	0	NA
PAV06G005250	Prunus_avium_FUN_022628-T1	YN	0.0241	0	NA
PAV06G005350	Prunus_avium_FUN_022615-T1	YN	0.0088	0	NA
PAV06G007520	Prunus_avium_FUN_022404-T1	YN	0.0039	0	NA
PAV06G008590	Prunus_avium_FUN_022301-T1	YN	0.0031	0	NA
PAV06G013880	Prunus_avium_FUN_021858-T1	YN	0.0257	0	NA
PAV06G016130	Prunus_avium_FUN_021683-T1	YN	0.0123	0	NA
PAV06G016200	Prunus_avium_FUN_021676-T1	YN	0.0026	0	NA
PAV06G019290	Prunus_avium_FUN_021469-T1	YN	0.0117	0	NA
PAV06G027840	Prunus_avium_FUN_020947-T1	YN	0.0056	0	NA
PAV06G028570	Prunus_avium_FUN_020855-T1	YN	0.0289	0	NA
PAV06G029130	Prunus_avium_FUN_020852-T1	YN	0.0123	0	NA
PAV06G047200	Prunus_avium_FUN_020192-T1	YN	0.0072	0	NA
PAV06G057490	Prunus_avium_FUN_019747-T1	YN	0.005	0	NA
PAV06G059870	Prunus_avium_FUN_019641-T1	YN	0.0026	0	NA
PAV06G062650	Prunus_avium_FUN_019449-T1	YN	0.02	0	NA
PAV06G063510	Prunus_avium_FUN_019376-T1	YN	0.0217	0	NA
PAV06G070050	Prunus_avium_FUN_018836-T1	YN	0.0016	0	NA
PAV06G070680	Prunus_avium_FUN_018789-T1	YN	0.0097	0	NA
PAV06G072120	Prunus_avium_FUN_018666-T1	YN	0.0027	0	NA
PAV06G073060	Prunus_avium_FUN_018602-T1	YN	0.0013	0	NA
PAV06G074820	Prunus_avium_FUN_018472-T1	YN	0.012	0	NA
PAV07G003550	Prunus_avium_FUN_003122-T1	YN	0.0304	0	NA
PAV07G003550	Prunus_avium_FUN_035858-T1	YN	0.063	0	NA
PAV07G003550	Prunus_avium_FUN_035911-T1	YN	0.0468	0	NA
PAV07G003550	Prunus_avium_FUN_035978-T1	YN	0.0387	0	NA
PAV07G006510	Prunus_avium_FUN_035656-T1	YN	0.0405	0	NA
PAV07G008900	Prunus_avium_FUN_036132-T1	YN	0.031	0	NA
PAV07G009260	Prunus_avium_FUN_036172-T1	YN	0.0148	0	NA
PAV07G009960	Prunus_avium_FUN_036226-T1	YN	0.0091	0	NA
PAV07G010410	Prunus_avium_FUN_036252-T1	YN	0.0038	0	NA
PAV07G019320	Prunus_avium_FUN_020778-T1	YN	0.0888	0	NA
PAV07G023330	Prunus_avium_FUN_037098-T1	YN	0.0406	0	NA
PAV07G030950	Prunus_avium_FUN_037840-T1	YN	0.0392	0	NA
PAV07G034800	Prunus_avium_FUN_037697-T1	YN	0.0068	0	NA
PAV07G038040	Prunus_avium_FUN_037472-T1	YN	0.0156	0	NA
PAV07G038170	Prunus_avium_FUN_037511-T2	YN	0.0228	0	NA
PAV07G038180	Prunus_avium_FUN_037515-T1	YN	0.0221	0	NA
PAV07G038180	Prunus_avium_FUN_037870-T1	YN	0.0147	0	NA
PAV07G039450	Prunus_avium_FUN_037986-T1	YN	0.0039	0	NA
PAV07G042090	Prunus_avium_FUN_038152-T1	YN	0.0172	0	NA
PAV07G046290	Prunus_avium_FUN_038536-T1	YN	0.0023	0	NA
PAV07G047290	Prunus_avium_FUN_038602-T1	YN	0.0435	0	NA
PAV07G048000	Prunus_avium_FUN_038669-T1	YN	0.0167	0	NA
PAV07G054910	Prunus_avium_FUN_039394-T1	YN	0.003	0	NA
PAV07G055790	Prunus_avium_FUN_039489-T1	YN	0.0046	0	NA
PAV07G056380	Prunus_avium_FUN_039556-T1	YN	0.0132	0	NA
PAV07G056440	Prunus_avium_FUN_039561-T1	YN	0.0067	0	NA
PAV07G056730	Prunus_avium_FUN_039556-T1	YN	0.0132	0	NA
PAV07G058450	Prunus_avium_FUN_039719-T1	YN	0.0404	0	NA
PAV07G058870	Prunus_avium_FUN_039753-T1	YN	0.0018	0	NA
PAV07G059530	Prunus_avium_FUN_039816-T1	YN	0.0043	0	NA
PAV07G060460	Prunus_avium_FUN_039753-T1	YN	0.0018	0	NA
PAV08G003420	Prunus_avium_FUN_031173-T1	YN	0.0017	0	NA
PAV08G005750	Prunus_avium_FUN_030969-T1	YN	0.0175	0	NA
PAV08G006070	Prunus_avium_FUN_030941-T1	YN	0.0077	0	NA
PAV08G006520	Prunus_avium_FUN_030919-T1	YN	0.0544	0	NA
PAV08G008940	Prunus_avium_FUN_030697-T1	YN	0.011	0	NA
PAV08G013570	Prunus_avium_FUN_030235-T1	YN	0.0365	0	NA
PAV08G015750	Prunus_avium_FUN_040234-T1	YN	0.0043	0	NA
PAV08G021220	Prunus_avium_FUN_030030-T1	YN	0.0084	0	NA
PAV08G024710	Prunus_avium_FUN_029411-T1	YN	0.0155	0	NA
PAV08G053300	Prunus_avium_FUN_027436-T1	YN	0.0082	0	NA
PAV08G053460	Prunus_avium_FUN_027430-T1	YN	0.0051	0	NA
PAV08G058920	Prunus_avium_FUN_027389-T1	YN	0.0062	0	NA
PAV08G059830	Prunus_avium_FUN_027430-T1	YN	0.0051	0	NA
PAV06G071880	Prunus_avium_FUN_018688-T1	YN	0.0426	0.0001	426
PAV01G027450	Prunus_avium_FUN_001896-T1	YN	0.0354	0.0006	59
PAV01G079720	Prunus_avium_FUN_005068-T1	YN	0.0246	0.0011	22.3636
PAV06G016520	Prunus_avium_FUN_021659-T1	YN	0.0059	0.0003	19.6667
PAV01G092330	Prunus_avium_FUN_006284-T1	YN	0.1474	0.0134	11
PAV00G030710	Prunus_avium_FUN_007628-T1	YN	0.0168	0.0019	8.84211
PAV04G022590	Prunus_avium_FUN_033467-T1	YN	0.0732	0.0108	6.77778
PAV01G093090	Prunus_avium_FUN_006355-T1	YN	0.0318	0.005	6.36
PAV00G088210	Prunus_avium_FUN_005037-T1	YN	0.0187	0.003	6.23333
PAV00G042180	Prunus_avium_FUN_022834-T1	YN	0.0141	0.0024	5.875
PAV07G050350	Prunus_avium_FUN_038973-T1	YN	0.0487	0.0084	5.79762
PAV07G050350	Prunus_avium_FUN_038997-T1	YN	0.0487	0.0084	5.79762
PAV03G003270	Prunus_avium_FUN_017623-T1	YN	0.0208	0.0036	5.77778
PAV00G061920	Prunus_avium_FUN_031567-T1	YN	0.0204	0.0036	5.66667
PAV07G050500	Prunus_avium_FUN_038973-T1	YN	0.0421	0.0075	5.61333
PAV07G050500	Prunus_avium_FUN_038997-T1	YN	0.0421	0.0075	5.61333
PAV00G066400	Prunus_avium_FUN_033770-T1	YN	0.0591	0.0108	5.47222
PAV06G037280	Prunus_avium_FUN_019958-T1	YN	0.0366	0.0067	5.46269
PAV06G003130	Prunus_avium_FUN_022834-T1	YN	0.0151	0.0028	5.39286
PAV01G017620	Prunus_avium_FUN_001319-T1	YN	0.1008	0.0195	5.16923
PAV08G000560	Prunus_avium_FUN_031425-T1	YN	0.0213	0.0042	5.07143
PAV03G041650	Prunus_avium_FUN_014710-T1	YN	0.0755	0.0155	4.87097
PAV04G004100	Prunus_avium_FUN_031966-T1	YN	0.0518	0.0107	4.84112
PAV08G034620	Prunus_avium_FUN_020381-T1	YN	0.0943	0.0198	4.76263
PAV08G035790	Prunus_avium_FUN_020395-T1	YN	0.0393	0.0083	4.73494
PAV06G070390	Prunus_avium_FUN_018807-T1	YN	0.0443	0.0094	4.71277
PAV04G029040	Prunus_avium_FUN_034014-T1	YN	0.0362	0.0077	4.7013
PAV02G041460	Prunus_avium_FUN_010766-T1	YN	0.028	0.006	4.66667
PAV07G058290	Prunus_avium_FUN_039700-T1	YN	0.0258	0.0056	4.60714
PAV00G022800	Prunus_avium_FUN_037098-T1	YN	0.0773	0.0175	4.41714
PAV08G039210	Prunus_avium_FUN_028130-T1	YN	0.0436	0.0101	4.31683
PAV07G059990	Prunus_avium_FUN_039845-T1	YN	0.0233	0.0054	4.31481
PAV06G002890	Prunus_avium_FUN_022856-T1	YN	0.0443	0.0103	4.30097
PAV03G013420	Prunus_avium_FUN_016783-T1	YN	0.065	0.0153	4.24837
PAV01G082900	Prunus_avium_FUN_005372-T1	YN	0.0089	0.0021	4.2381
PAV02G021430	Prunus_avium_FUN_009377-T1	YN	0.2796	0.0686	4.0758
PAV01G008330	Prunus_avium_FUN_000639-T1	YN	0.0435	0.0107	4.06542
PAV02G018680	Prunus_avium_FUN_009161-T1	YN	0.1285	0.0318	4.04088
PAV04G024860	Prunus_avium_FUN_033739-T1	YN	0.0925	0.0232	3.98707
PAV00G047860	Prunus_avium_FUN_031719-T1	YN	0.0358	0.009	3.97778
PAV03G030040	Prunus_avium_FUN_028126-T1	YN	0.0784	0.0203	3.86207
PAV00G070800	Prunus_avium_FUN_038710-T1	YN	0.0226	0.006	3.76667
PAV08G049460	Prunus_avium_FUN_027759-T1	YN	0.019	0.0052	3.65385
PAV06G054460	Prunus_avium_FUN_019943-T1	YN	0.1462	0.0403	3.62779
PAV02G036460	Prunus_avium_FUN_010437-T1	YN	0.102	0.0284	3.59155
PAV07G002270	Prunus_avium_FUN_037136-T1	YN	0.0507	0.0142	3.57042
PAV00G041760	Prunus_avium_FUN_010766-T1	YN	0.0228	0.0065	3.50769
PAV01G014590	Prunus_avium_FUN_001071-T1	YN	0.0126	0.0036	3.5
PAV01G074990	Prunus_avium_FUN_004591-T1	YN	0.0155	0.0045	3.44444
PAV08G012540	Prunus_avium_FUN_030335-T1	YN	0.031	0.009	3.44444
PAV00G008510	Prunus_avium_FUN_009264-T1	YN	0.0322	0.0095	3.38947
PAV08G037340	Prunus_avium_FUN_008868-T1	YN	0.051	0.0154	3.31169
PAV00G006260	Prunus_avium_FUN_016511-T1	YN	0.0156	0.0048	3.25
PAV01G098410	Prunus_avium_FUN_006951-T1	YN	0.0233	0.0073	3.19178
PAV08G007750	Prunus_avium_FUN_030799-T1	YN	0.0299	0.0094	3.18085
PAV04G056320	Prunus_avium_FUN_009758-T1	YN	0.0299	0.0096	3.11458
PAV04G042600	Prunus_avium_FUN_034613-T1	YN	0.0149	0.0048	3.10417
PAV00G095570	Prunus_avium_FUN_006446-T1	YN	0.0422	0.0139	3.03597
PAV07G056610	Prunus_avium_FUN_039544-T1	YN	0.1099	0.0362	3.03591
PAV05G019120	Prunus_avium_FUN_024958-T1	YN	0.0185	0.0061	3.03279
PAV08G009770	Prunus_avium_FUN_030626-T1	YN	0.034	0.0113	3.00885
PAV02G054130	Prunus_avium_FUN_011587-T1	YN	0.0165	0.0055	3
PAV01G090020	Prunus_avium_FUN_006049-T1	YN	0.021	0.007	3
PAV01G107390	Prunus_avium_FUN_007306-T1	YN	0.0104	0.0035	2.97143
PAV01G066150	Prunus_avium_FUN_003932-T1	YN	0.0181	0.0061	2.96721
PAV02G009880	Prunus_avium_FUN_008526-T1	YN	0.0697	0.0236	2.95339
PAV07G024320	Prunus_avium_FUN_037136-T1	YN	0.0407	0.0138	2.94928
PAV05G007600	Prunus_avium_FUN_025945-T1	YN	0.0206	0.007	2.94286
PAV07G057510	Prunus_avium_FUN_039627-T1	YN	0.0373	0.0127	2.93701
PAV00G024870	Prunus_avium_FUN_037233-T1	YN	0.3822	0.1308	2.92202
PAV03G047560	Prunus_avium_FUN_014416-T1	YN	0.0286	0.0098	2.91837
PAV01G068590	Prunus_avium_FUN_004130-T1	YN	0.0248	0.0085	2.91765
PAV04G059300	Prunus_avium_FUN_035445-T1	YN	0.0811	0.0278	2.91727
PAV08G057420	Prunus_avium_FUN_027118-T1	YN	0.0687	0.0239	2.87448
PAV08G057420	Prunus_avium_FUN_027277-T1	YN	0.0687	0.0239	2.87448
PAV00G014390	Prunus_avium_FUN_000440-T1	YN	0.048	0.0167	2.87425
PAV04G032900	Prunus_avium_FUN_034067-T1	YN	0.0647	0.0226	2.86283
PAV04G037370	Prunus_avium_FUN_034289-T1	YN	0.0246	0.0087	2.82759
PAV02G037690	Prunus_avium_FUN_010566-T1	YN	0.0924	0.0327	2.82569
PAV02G059460	Prunus_avium_FUN_011943-T1	YN	0.0216	0.0077	2.80519
PAV01G065220	Prunus_avium_FUN_003854-T1	YN	0.0251	0.009	2.78889
PAV08G003730	Prunus_avium_FUN_031152-T1	YN	0.0064	0.0023	2.78261
PAV00G070930	Prunus_avium_FUN_038704-T1	YN	0.0375	0.0135	2.77778
PAV04G056320	Prunus_avium_FUN_002641-T1	YN	0.0235	0.0085	2.76471
PAV07G025600	Prunus_avium_FUN_037233-T1	YN	0.4177	0.1519	2.74984
PAV01G080810	Prunus_avium_FUN_005179-T1	YN	0.0345	0.0127	2.71654
PAV02G044980	Prunus_avium_FUN_010989-T1	YN	0.0203	0.0075	2.70667
PAV00G012520	Prunus_avium_FUN_001510-T1	YN	0.0285	0.0107	2.66355
PAV01G068350	Prunus_avium_FUN_004113-T1	YN	0.0181	0.0068	2.66176
PAV02G061880	Prunus_avium_FUN_012106-T1	YN	0.029	0.0109	2.66055
PAV03G055410	Prunus_avium_FUN_013739-T1	YN	0.0321	0.0121	2.65289
PAV04G023600	Prunus_avium_FUN_033581-T1	YN	0.0809	0.0305	2.65246
PAV04G020390	Prunus_avium_FUN_033278-T1	YN	0.0525	0.02	2.625
PAV03G042030	Prunus_avium_FUN_014673-T1	YN	0.1216	0.0465	2.61505
PAV07G060210	Prunus_avium_FUN_039866-T1	YN	0.0158	0.0062	2.54839
PAV01G069750	Prunus_avium_FUN_004137-T1	YN	0.0261	0.0103	2.53398
PAV01G020980	Prunus_avium_FUN_001510-T1	YN	0.0281	0.0111	2.53153
PAV02G011880	Prunus_avium_FUN_008703-T1	YN	0.0416	0.0165	2.52121
PAV06G002200	Prunus_avium_FUN_022936-T1	YN	0.0153	0.0061	2.5082
PAV08G058140	Prunus_avium_FUN_027345-T1	YN	0.0795	0.0318	2.5
PAV06G052150	Prunus_avium_FUN_020051-T1	YN	0.0655	0.0263	2.49049
PAV00G069130	Prunus_avium_FUN_025434-T1	YN	0.062	0.0249	2.48996
PAV00G009720	Prunus_avium_FUN_009183-T1	YN	0.1411	0.0567	2.48854
PAV06G030480	Prunus_avium_FUN_009836-T1	YN	0.2537	0.1022	2.48239
PAV00G003030	Prunus_avium_FUN_024857-T1	YN	0.0459	0.0186	2.46774
PAV02G058290	Prunus_avium_FUN_011813-T1	YN	0.0069	0.0028	2.46429
PAV01G030060	Prunus_avium_FUN_001962-T1	YN	0.0293	0.0119	2.46218
PAV05G026350	Prunus_avium_FUN_024491-T1	YN	0.0185	0.0076	2.43421
PAV05G014080	Prunus_avium_FUN_025284-T1	YN	0.0396	0.0163	2.42945
PAV07G003660	Prunus_avium_FUN_028285-T1	YN	0.0524	0.0216	2.42593
PAV01G062310	Prunus_avium_FUN_003726-T2	YN	0.037	0.0153	2.4183
PAV07G027320	Prunus_avium_FUN_037420-T1	YN	0.0128	0.0053	2.41509
PAV02G071000	Prunus_avium_FUN_013141-T1	YN	0.0154	0.0064	2.40625
PAV00G097380	Prunus_avium_FUN_010353-T1	YN	0.094	0.0391	2.40409
PAV08G034620	Prunus_avium_FUN_009811-T1	YN	0.117	0.0487	2.40246
PAV00G014420	Prunus_avium_FUN_000437-T1	YN	0.0139	0.0058	2.39655
PAV01G037050	Prunus_avium_FUN_002268-T1	YN	0.0495	0.0207	2.3913
PAV01G076780	Prunus_avium_FUN_004765-T1	YN	0.0344	0.0144	2.38889
PAV01G077840	Prunus_avium_FUN_004895-T1	YN	0.0111	0.0047	2.3617
PAV00G037150	Prunus_avium_FUN_034885-T1	YN	0.0363	0.0154	2.35714
PAV01G072720	Prunus_avium_FUN_004369-T1	YN	0.0896	0.0383	2.33943
PAV03G059490	Prunus_avium_FUN_013420-T1	YN	0.0546	0.0234	2.33333
PAV00G002090	Prunus_avium_FUN_005530-T1	YN	0.0128	0.0055	2.32727
PAV06G050840	Prunus_avium_FUN_002657-T1	YN	0.05	0.0215	2.32558
PAV08G003230	Prunus_avium_FUN_031191-T1	YN	0.0508	0.0219	2.31963
PAV04G045850	Prunus_avium_FUN_034763-T1	YN	0.0617	0.0266	2.31955
PAV06G000250	Prunus_avium_FUN_023125-T1	YN	0.0104	0.0045	2.31111
PAV00G058810	Prunus_avium_FUN_016751-T1	YN	0.0136	0.0059	2.30508
PAV00G023760	Prunus_avium_FUN_020393-T1	YN	0.122	0.0536	2.27612
PAV01G046360	Prunus_avium_FUN_001859-T1	YN	0.035	0.0154	2.27273
PAV01G077680	Prunus_avium_FUN_004875-T1	YN	0.015	0.0066	2.27273
PAV05G022260	Prunus_avium_FUN_024743-T1	YN	0.0136	0.006	2.26667
PAV05G006750	Prunus_avium_FUN_026033-T1	YN	0.0179	0.0079	2.26582
PAV01G067630	Prunus_avium_FUN_004044-T1	YN	0.0633	0.028	2.26071
PAV00G010630	Prunus_avium_FUN_009048-T1	YN	0.0375	0.0166	2.25904
PAV07G026330	Prunus_avium_FUN_037350-T1	YN	0.0555	0.0246	2.2561
PAV00G086010	Prunus_avium_FUN_003289-T1	YN	0.1325	0.0588	2.2534
PAV03G018250	Prunus_avium_FUN_016188-T1	YN	0.1493	0.0665	2.24511
PAV00G045190	Prunus_avium_FUN_026350-T1	YN	0.0161	0.0072	2.23611
PAV00G075530	Prunus_avium_FUN_037098-T1	YN	0.0275	0.0123	2.23577
PAV06G059470	Prunus_avium_FUN_019824-T1	YN	0.0136	0.0061	2.22951
PAV07G053480	Prunus_avium_FUN_039264-T1	YN	0.0223	0.0101	2.20792
PAV00G079780	Prunus_avium_FUN_008479-T1	YN	0.0342	0.0155	2.20645
PAV02G068480	Prunus_avium_FUN_012820-T1	YN	0.026	0.0118	2.20339
PAV08G057620	Prunus_avium_FUN_027281-T1	YN	0.1497	0.068	2.20147
PAV07G044490	Prunus_avium_FUN_038383-T1	YN	0.023	0.0105	2.19048
PAV00G028400	Prunus_avium_FUN_037014-T1	YN	0.1727	0.0789	2.18885
PAV01G034640	Prunus_avium_FUN_002284-T1	YN	0.1668	0.0763	2.18611
PAV01G083540	Prunus_avium_FUN_005446-T1	YN	0.0059	0.0027	2.18519
PAV05G006570	Prunus_avium_FUN_026084-T1	YN	0.1481	0.0679	2.18115
PAV07G014930	Prunus_avium_FUN_036498-T1	YN	0.042	0.0193	2.17617
PAV00G052830	Prunus_avium_FUN_035546-T1	YN	0.0817	0.0377	2.16711
PAV06G040070	Prunus_avium_FUN_028280-T1	YN	0.1699	0.0786	2.16158
PAV06G047700	Prunus_avium_FUN_028058-T1	YN	0.1124	0.0521	2.15739
PAV03G033370	Prunus_avium_FUN_003244-T1	YN	0.2546	0.1184	2.15034
PAV08G004610	Prunus_avium_FUN_031066-T1	YN	0.0124	0.0058	2.13793
PAV02G072210	Prunus_avium_FUN_013030-T1	YN	0.0109	0.0051	2.13725
PAV06G002650	Prunus_avium_FUN_040156-T1	YN	0.0252	0.0118	2.13559
PAV01G002450	Prunus_avium_FUN_000216-T1	YN	0.1011	0.0474	2.13291
PAV02G005670	Prunus_avium_FUN_008278-T1	YN	0.0113	0.0053	2.13208
PAV07G060300	Prunus_avium_FUN_039873-T1	YN	0.0113	0.0053	2.13208
PAV04G003850	Prunus_avium_FUN_031937-T1	YN	0.0958	0.045	2.12889
PAV05G047680	Prunus_avium_FUN_023999-T1	YN	0.0232	0.0109	2.12844
PAV02G042850	Prunus_avium_FUN_010917-T1	YN	0.0068	0.0032	2.125
PAV05G029570	Prunus_avium_FUN_024348-T2	YN	0.0312	0.0147	2.12245
PAV00G035740	Prunus_avium_FUN_036563-T1	YN	0.0996	0.047	2.11915
PAV08G009970	Prunus_avium_FUN_030605-T1	YN	0.0161	0.0076	2.11842
PAV06G064770	Prunus_avium_FUN_019282-T1	YN	0.0233	0.0111	2.0991
PAV04G017300	Prunus_avium_FUN_032960-T1	YN	0.0109	0.0052	2.09615
PAV04G017300	Prunus_avium_FUN_033034-T1	YN	0.0109	0.0052	2.09615
PAV03G048540	Prunus_avium_FUN_014356-T1	YN	0.0319	0.0153	2.08497
PAV06G013120	Prunus_avium_FUN_021924-T1	YN	0.0873	0.0419	2.08353
PAV00G015930	Prunus_avium_FUN_000544-T1	YN	0.1373	0.0659	2.08346
PAV07G040260	Prunus_avium_FUN_038054-T1	YN	0.0154	0.0074	2.08108
PAV01G082250	Prunus_avium_FUN_005316-T1	YN	0.0293	0.0141	2.07801
PAV07G038050	Prunus_avium_FUN_037865-T1	YN	0.2048	0.0988	2.07287
PAV08G019110	Prunus_avium_FUN_029652-T1	YN	0.0624	0.0302	2.06623
PAV04G004860	Prunus_avium_FUN_032072-T1	YN	0.1286	0.0623	2.06421
PAV06G071840	Prunus_avium_FUN_018699-T1	YN	0.0115	0.0056	2.05357
PAV03G012530	Prunus_avium_FUN_016906-T1	YN	0.0158	0.0077	2.05195
PAV08G014850	Prunus_avium_FUN_030034-T1	YN	0.0082	0.004	2.05
PAV00G020030	Prunus_avium_FUN_015823-T1	YN	0.0129	0.0063	2.04762
PAV02G053770	Prunus_avium_FUN_011561-T1	YN	0.0352	0.0172	2.04651
PAV00G079780	Prunus_avium_FUN_008508-T1	YN	0.1205	0.0591	2.03892
PAV02G019540	Prunus_avium_FUN_009228-T1	YN	0.0585	0.0287	2.03833
PAV00G061140	Prunus_avium_FUN_031743-T1	YN	0.0057	0.0028	2.03571
PAV00G068650	Prunus_avium_FUN_025476-T1	YN	0.1761	0.0866	2.03349
PAV02G019680	Prunus_avium_FUN_009286-T1	YN	0.2525	0.1244	2.02974
PAV07G016100	Prunus_avium_FUN_036599-T1	YN	0.3292	0.1624	2.02709
PAV08G034620	Prunus_avium_FUN_009111-T1	YN	0.1183	0.0584	2.02568
PAV01G083370	Prunus_avium_FUN_005427-T1	YN	0.0164	0.0081	2.02469
PAV06G016790	Prunus_avium_FUN_021633-T1	YN	0.0226	0.0112	2.01786
PAV05G015860	Prunus_avium_FUN_025149-T1	YN	0.0236	0.0117	2.01709
PAV03G005030	Prunus_avium_FUN_017494-T1	YN	0.071	0.0352	2.01705
PAV01G064760	Prunus_avium_FUN_003807-T1	YN	0.024	0.0119	2.01681
PAV03G026790	Prunus_avium_FUN_015509-T1	YN	0.0377	0.0187	2.01604
PAV07G039330	Prunus_avium_FUN_037979-T1	YN	0.0254	0.0126	2.01587
PAV00G036830	Prunus_avium_FUN_034876-T1	YN	0.0885	0.044	2.01136
PAV01G098330	Prunus_avium_FUN_006943-T1	YN	0.0215	0.0107	2.00935
PAV08G037590	Prunus_avium_FUN_028314-T1	YN	0.1133	0.0566	2.00177
PAV01G066260	Prunus_avium_FUN_003939-T1	YN	0.0056	0.0028	2
PAV05G002530	Prunus_avium_FUN_026478-T1	YN	0.032	0.0161	1.98758
PAV06G045980	Prunus_avium_FUN_020058-T1	YN	0.0159	0.008	1.9875
PAV03G054780	Prunus_avium_FUN_013799-T1	YN	0.0279	0.0141	1.97872
PAV04G060260	Prunus_avium_FUN_035351-T1	YN	0.0184	0.0093	1.97849
PAV06G005190	Prunus_avium_FUN_022634-T1	YN	0.0182	0.0092	1.97826
PAV04G004920	Prunus_avium_FUN_032076-T1	YN	0.0557	0.0282	1.97518
PAV06G042080	Prunus_avium_FUN_020255-T1	YN	0.0312	0.0158	1.97468
PAV04G037860	Prunus_avium_FUN_034316-T1	YN	0.0361	0.0183	1.97268
PAV05G022070	Prunus_avium_FUN_024765-T1	YN	0.0144	0.0073	1.9726
PAV06G053150	Prunus_avium_FUN_019893-T1	YN	0.0276	0.014	1.97143
PAV00G045690	Prunus_avium_FUN_030797-T1	YN	0.0672	0.0341	1.97067
PAV08G007790	Prunus_avium_FUN_030797-T1	YN	0.0672	0.0341	1.97067
PAV02G021750	Prunus_avium_FUN_009380-T1	YN	0.1638	0.0833	1.96639
PAV04G045740	Prunus_avium_FUN_008277-T1	YN	0.0521	0.0265	1.96604
PAV05G004780	Prunus_avium_FUN_026300-T1	YN	0.0114	0.0058	1.96552
PAV01G053820	Prunus_avium_FUN_003167-T1	YN	0.5175	0.2637	1.96246
PAV02G027000	Prunus_avium_FUN_009707-T1	YN	0.0153	0.0078	1.96154
PAV08G021880	Prunus_avium_FUN_030091-T1	YN	0.1643	0.0839	1.95828
PAV04G018120	Prunus_avium_FUN_033108-T1	YN	0.0597	0.0305	1.95738
PAV01G107460	Prunus_avium_FUN_007301-T1	YN	0.0137	0.007	1.95714
PAV07G056810	Prunus_avium_FUN_039563-T1	YN	0.0182	0.0093	1.95699
PAV02G049770	Prunus_avium_FUN_011325-T1	YN	0.1131	0.0579	1.95337
PAV01G009540	Prunus_avium_FUN_000714-T1	YN	0.0121	0.0062	1.95161
PAV07G056460	Prunus_avium_FUN_039563-T1	YN	0.0175	0.009	1.94444
PAV07G006420	Prunus_avium_FUN_036913-T1	YN	0.0862	0.0444	1.94144
PAV08G009650	Prunus_avium_FUN_030645-T1	YN	0.0066	0.0034	1.94118
PAV02G059450	Prunus_avium_FUN_011942-T1	YN	0.0353	0.0182	1.93956
PAV00G097380	Prunus_avium_FUN_010269-T1	YN	0.07	0.0361	1.93906
PAV08G045960	Prunus_avium_FUN_027297-T1	YN	0.0252	0.013	1.93846
PAV01G059910	Prunus_avium_FUN_003569-T1	YN	0.1021	0.0527	1.93738
PAV03G020740	Prunus_avium_FUN_015908-T1	YN	0.1713	0.0888	1.92905
PAV01G104350	Prunus_avium_FUN_007571-T1	YN	0.0702	0.0364	1.92857
PAV02G035990	Prunus_avium_FUN_010399-T1	YN	0.005	0.0026	1.92308
PAV03G051300	Prunus_avium_FUN_014085-T1	YN	0.4267	0.222	1.92207
PAV07G034020	Prunus_avium_FUN_037767-T1	YN	0.0365	0.019	1.92105
PAV06G045040	Prunus_avium_FUN_020114-T1	YN	0.0399	0.0208	1.91827
PAV02G068550	Prunus_avium_FUN_012825-T1	YN	0.0813	0.0425	1.91294
PAV05G036550	Prunus_avium_FUN_009450-T1	YN	0.1829	0.0957	1.91118
PAV01G087220	Prunus_avium_FUN_005740-T1	YN	0.0193	0.0101	1.91089
PAV08G059900	Prunus_avium_FUN_027436-T1	YN	0.0103	0.0054	1.90741
PAV02G028860	Prunus_avium_FUN_009943-T1	YN	0.0219	0.0115	1.90435
PAV00G017800	Prunus_avium_FUN_036666-T1	YN	0.56	0.2944	1.90217
PAV07G019340	Prunus_avium_FUN_003239-T1	YN	2.0377	1.0737	1.89783
PAV08G034420	Prunus_avium_FUN_028493-T1	YN	0.0508	0.0268	1.89552
PAV03G024400	Prunus_avium_FUN_015631-T1	YN	0.094	0.0496	1.89516
PAV00G061770	Prunus_avium_FUN_031583-T1	YN	0.0481	0.0254	1.8937
PAV07G020630	Prunus_avium_FUN_036818-T1	YN	0.0933	0.0494	1.88866
PAV01G039660	Prunus_avium_FUN_002560-T1	YN	0.4071	0.216	1.88472
PAV01G074960	Prunus_avium_FUN_004588-T1	YN	0.0098	0.0052	1.88462
PAV07G022280	Prunus_avium_FUN_036958-T1	YN	0.0335	0.0178	1.88202
PAV06G062530	Prunus_avium_FUN_019455-T1	YN	0.0079	0.0042	1.88095
PAV00G017800	Prunus_avium_FUN_002905-T1	YN	0.4458	0.2388	1.86683
PAV01G092230	Prunus_avium_FUN_006267-T1	YN	0.0212	0.0114	1.85965
PAV02G029690	Prunus_avium_FUN_008629-T1	YN	2.6515	1.4269	1.85822
PAV06G003710	Prunus_avium_FUN_022775-T1	YN	0.0078	0.0042	1.85714
PAV01G029790	Prunus_avium_FUN_002019-T1	YN	0.0675	0.0364	1.8544
PAV00G080880	Prunus_avium_FUN_008600-T1	YN	0.043	0.0232	1.85345
PAV00G022820	Prunus_avium_FUN_037102-T1	YN	0.1109	0.0599	1.85142
PAV07G011290	Prunus_avium_FUN_036020-T1	YN	0.0174	0.0094	1.85106
PAV08G042590	Prunus_avium_FUN_028283-T1	YN	0.1277	0.069	1.85072
PAV00G096670	Prunus_avium_FUN_010170-T1	YN	0.0782	0.0423	1.8487
PAV04G013660	Prunus_avium_FUN_032767-T1	YN	0.0581	0.0315	1.84444
PAV06G048010	Prunus_avium_FUN_020414-T1	YN	0.1704	0.0924	1.84416
PAV01G012290	Prunus_avium_FUN_000931-T1	YN	0.0201	0.0109	1.84404
PAV00G071150	Prunus_avium_FUN_038686-T1	YN	0.0164	0.0089	1.8427
PAV07G025140	Prunus_avium_FUN_037214-T1	YN	0.0221	0.012	1.84167
PAV05G004740	Prunus_avium_FUN_026297-T1	YN	0.0116	0.0063	1.84127
PAV01G093850	Prunus_avium_FUN_006413-T1	YN	0.0278	0.0151	1.84106
PAV01G004210	Prunus_avium_FUN_000370-T1	YN	0.0081	0.0044	1.84091
PAV05G012960	Prunus_avium_FUN_025468-T1	YN	0.0324	0.0176	1.84091
PAV04G008950	Prunus_avium_FUN_032444-T1	YN	0.1104	0.0601	1.83694
PAV01G071110	Prunus_avium_FUN_004225-T1	YN	0.0269	0.0147	1.82993
PAV07G019310	Prunus_avium_FUN_036785-T1	YN	0.0574	0.0314	1.82803
PAV07G042430	Prunus_avium_FUN_038183-T1	YN	0.0126	0.0069	1.82609
PAV01G050650	Prunus_avium_FUN_002881-T1	YN	0.0332	0.0182	1.82418
PAV00G010180	Prunus_avium_FUN_040010-T2	YN	0.1699	0.0933	1.82101
PAV03G013470	Prunus_avium_FUN_016774-T1	YN	0.0606	0.0333	1.81982
PAV06G024520	Prunus_avium_FUN_021166-T1	YN	0.0149	0.0082	1.81707
PAV01G034640	Prunus_avium_FUN_002342-T1	YN	0.0741	0.0408	1.81618
PAV01G054000	Prunus_avium_FUN_003189-T1	YN	0.0216	0.0119	1.81513
PAV01G042530	Prunus_avium_FUN_002801-T1	YN	0.0294	0.0162	1.81481
PAV05G043790	Prunus_avium_FUN_023770-T1	YN	0.0252	0.0139	1.81295
PAV02G021940	Prunus_avium_FUN_009346-T1	YN	0.2721	0.1503	1.81038
PAV00G056850	Prunus_avium_FUN_009804-T1	YN	0.1325	0.0735	1.80272
PAV00G070030	Prunus_avium_FUN_025326-T1	YN	0.0301	0.0167	1.8024
PAV00G028390	Prunus_avium_FUN_037009-T1	YN	0.1537	0.0853	1.80188
PAV01G020990	Prunus_avium_FUN_001511-T1	YN	0.0126	0.007	1.8
PAV02G010110	Prunus_avium_FUN_008550-T1	YN	0.0279	0.0155	1.8
PAV04G056320	Prunus_avium_FUN_034968-T1	YN	0.034	0.0189	1.79894
PAV08G049780	Prunus_avium_FUN_027732-T1	YN	0.2115	0.1177	1.79694
PAV02G009140	Prunus_avium_FUN_008444-T1	YN	0.0769	0.0428	1.79673
PAV05G002400	Prunus_avium_FUN_026527-T1	YN	0.129	0.0718	1.79666
PAV07G037610	Prunus_avium_FUN_037501-T1	YN	0.0298	0.0166	1.79518
PAV00G020200	Prunus_avium_FUN_016906-T1	YN	0.0177	0.0099	1.78788
PAV06G037000	Prunus_avium_FUN_020114-T1	YN	0.037	0.0208	1.77885
PAV01G039940	Prunus_avium_FUN_002595-T1	YN	0.0366	0.0206	1.7767
PAV08G029500	Prunus_avium_FUN_029004-T1	YN	0.075	0.0423	1.77305
PAV01G019880	Prunus_avium_FUN_001430-T1	YN	0.0092	0.0052	1.76923
PAV04G007390	Prunus_avium_FUN_032251-T1	YN	0.0322	0.0182	1.76923
PAV01G046130	Prunus_avium_FUN_003189-T1	YN	0.0228	0.0129	1.76744
PAV03G012320	Prunus_avium_FUN_016916-T1	YN	0.0083	0.0047	1.76596
PAV08G056000	Prunus_avium_FUN_027100-T1	YN	0.0247	0.014	1.76429
PAV08G056000	Prunus_avium_FUN_027298-T1	YN	0.0247	0.014	1.76429
PAV04G038050	Prunus_avium_FUN_034335-T1	YN	0.0141	0.008	1.7625
PAV01G099570	Prunus_avium_FUN_007017-T1	YN	0.0074	0.0042	1.7619
PAV00G075580	Prunus_avium_FUN_034968-T1	YN	0.1019	0.058	1.7569
PAV00G057170	Prunus_avium_FUN_012527-T1	YN	0.013	0.0074	1.75676
PAV06G013390	Prunus_avium_FUN_021918-T3	YN	0.0419	0.024	1.74583
PAV06G061910	Prunus_avium_FUN_019493-T1	YN	0.0171	0.0098	1.7449
PAV04G028800	Prunus_avium_FUN_034003-T1	YN	0.0265	0.0152	1.74342
PAV06G056830	Prunus_avium_FUN_019824-T1	YN	0.0101	0.0058	1.74138
PAV00G083860	Prunus_avium_FUN_019124-T1	YN	0.0787	0.0452	1.74115
PAV04G037610	Prunus_avium_FUN_034302-T1	YN	0.024	0.0138	1.73913
PAV00G089690	Prunus_avium_FUN_001647-T1	YN	0.0866	0.0498	1.73896
PAV01G060240	Prunus_avium_FUN_003603-T1	YN	0.0583	0.0336	1.73512
PAV06G003530	Prunus_avium_FUN_022793-T1	YN	0.0078	0.0045	1.73333
PAV05G038950	Prunus_avium_FUN_009835-T1	YN	0.2354	0.1359	1.73216
PAV00G009590	Prunus_avium_FUN_009198-T1	YN	0.1309	0.0757	1.72919
PAV03G009280	Prunus_avium_FUN_016600-T1	YN	0.0095	0.0055	1.72727
PAV01G077770	Prunus_avium_FUN_004885-T1	YN	0.0164	0.0095	1.72632
PAV02G050000	Prunus_avium_FUN_011360-T1	YN	0.406	0.2357	1.72253
PAV04G013550	Prunus_avium_FUN_032767-T1	YN	0.1041	0.0605	1.72066
PAV08G014630	Prunus_avium_FUN_030061-T1	YN	0.0122	0.0071	1.71831
PAV08G005820	Prunus_avium_FUN_030964-T1	YN	0.0067	0.0039	1.71795
PAV04G025090	Prunus_avium_FUN_033689-T1	YN	0.3597	0.2095	1.71695
PAV08G020290	Prunus_avium_FUN_029562-T1	YN	0.0743	0.0435	1.70805
PAV01G004990	Prunus_avium_FUN_000437-T1	YN	0.0167	0.0098	1.70408
PAV01G058200	Prunus_avium_FUN_003448-T1	YN	0.0259	0.0152	1.70395
PAV02G052050	Prunus_avium_FUN_011484-T1	YN	0.0305	0.0179	1.70391
PAV07G043720	Prunus_avium_FUN_038302-T1	YN	0.031	0.0182	1.7033
PAV03G030040	Prunus_avium_FUN_028276-T1	YN	0.0659	0.0387	1.70284
PAV00G041980	Prunus_avium_FUN_022856-T1	YN	0.0354	0.0209	1.69378
PAV01G026530	Prunus_avium_FUN_001948-T1	YN	0.0508	0.03	1.69333
PAV00G080190	Prunus_avium_FUN_008550-T1	YN	0.022	0.013	1.69231
PAV07G010530	Prunus_avium_FUN_028080-T1	YN	0.1638	0.0968	1.69215
PAV01G101130	Prunus_avium_FUN_007185-T1	YN	0.0575	0.034	1.69118
PAV07G032670	Prunus_avium_FUN_037756-T1	YN	0.0164	0.0097	1.69072
PAV07G034240	Prunus_avium_FUN_037756-T1	YN	0.0164	0.0097	1.69072
PAV08G025280	Prunus_avium_FUN_029375-T1	YN	0.0179	0.0106	1.68868
PAV06G068930	Prunus_avium_FUN_018941-T1	YN	0.0184	0.0109	1.68807
PAV03G024800	Prunus_avium_FUN_015622-T1	YN	0.1042	0.0618	1.68608
PAV00G091640	Prunus_avium_FUN_000371-T1	YN	0.0155	0.0092	1.68478
PAV06G017290	Prunus_avium_FUN_021598-T1	YN	0.0128	0.0076	1.68421
PAV00G096960	Prunus_avium_FUN_023600-T1	YN	0.1651	0.0982	1.68126
PAV01G100410	Prunus_avium_FUN_007094-T1	YN	0.0116	0.0069	1.68116
PAV06G058280	Prunus_avium_FUN_019794-T1	YN	0.0052	0.0031	1.67742
PAV04G045460	Prunus_avium_FUN_019937-T1	YN	0.2098	0.1252	1.67572
PAV03G018320	Prunus_avium_FUN_016127-T1	YN	0.0129	0.0077	1.67532
PAV03G018320	Prunus_avium_FUN_016160-T1	YN	0.0129	0.0077	1.67532
PAV04G031320	Prunus_avium_FUN_034117-T1	YN	0.1334	0.0798	1.67168
PAV01G057130	Prunus_avium_FUN_028280-T1	YN	0.1809	0.1083	1.67036
PAV00G066140	Prunus_avium_FUN_008513-T1	YN	0.1498	0.0898	1.66815
PAV03G031420	Prunus_avium_FUN_015402-T1	YN	0.055	0.033	1.66667
PAV01G087880	Prunus_avium_FUN_005811-T1	YN	0.0228	0.0137	1.66423
PAV08G032320	Prunus_avium_FUN_015150-T1	YN	0.0805	0.0484	1.66322
PAV06G074940	Prunus_avium_FUN_018451-T1	YN	0.0206	0.0124	1.66129
PAV06G040070	Prunus_avium_FUN_036562-T1	YN	0.1407	0.0847	1.66116
PAV00G075790	Prunus_avium_FUN_028286-T1	YN	0.0446	0.0269	1.65799
PAV05G008950	Prunus_avium_FUN_025846-T1	YN	0.0275	0.0166	1.65663
PAV00G047160	Prunus_avium_FUN_013799-T1	YN	0.0225	0.0136	1.65441
PAV04G043760	Prunus_avium_FUN_002657-T1	YN	0.0697	0.0422	1.65166
PAV00G060140	Prunus_avium_FUN_016600-T1	YN	0.0094	0.0057	1.64912
PAV00G018670	Prunus_avium_FUN_015704-T1	YN	0.0163	0.0099	1.64646
PAV05G033870	Prunus_avium_FUN_015622-T1	YN	0.2454	0.1493	1.64367
PAV06G049860	Prunus_avium_FUN_020430-T1	YN	0.0983	0.06	1.63833
PAV04G007270	Prunus_avium_FUN_032243-T1	YN	0.017	0.0104	1.63462
PAV06G026310	Prunus_avium_FUN_021066-T1	YN	0.1103	0.0675	1.63407
PAV04G011180	Prunus_avium_FUN_032562-T1	YN	0.2368	0.145	1.6331
PAV05G036600	Prunus_avium_FUN_020344-T1	YN	0.2319	0.142	1.6331
PAV00G042070	Prunus_avium_FUN_022846-T1	YN	0.016	0.0098	1.63265
PAV01G054460	Prunus_avium_FUN_003308-T1	YN	0.0173	0.0106	1.63208
PAV01G103610	Prunus_avium_FUN_007598-T1	YN	0.023	0.0141	1.63121
PAV01G069700	Prunus_avium_FUN_004130-T1	YN	0.014	0.0086	1.62791
PAV00G045310	Prunus_avium_FUN_026335-T1	YN	0.0083	0.0051	1.62745
PAV02G037080	Prunus_avium_FUN_010468-T1	YN	0.0109	0.0067	1.62687
PAV03G039180	Prunus_avium_FUN_014962-T1	YN	0.0109	0.0067	1.62687
PAV04G060080	Prunus_avium_FUN_035368-T1	YN	0.0935	0.0575	1.62609
PAV06G046710	Prunus_avium_FUN_020130-T1	YN	0.0291	0.0179	1.6257
PAV08G020020	Prunus_avium_FUN_029557-T1	YN	0.0447	0.0275	1.62545
PAV00G087220	Prunus_avium_FUN_006630-T1	YN	0.0286	0.0176	1.625
PAV00G014470	Prunus_avium_FUN_000431-T1	YN	0.0208	0.0128	1.625
PAV00G083720	Prunus_avium_FUN_019132-T1	YN	0.0462	0.0285	1.62105
PAV03G030040	Prunus_avium_FUN_015622-T1	YN	0.0687	0.0424	1.62028
PAV00G010180	Prunus_avium_FUN_009130-T1	YN	0.097	0.0599	1.61937
PAV07G049830	Prunus_avium_FUN_038905-T1	YN	0.0207	0.0128	1.61719
PAV01G090090	Prunus_avium_FUN_006054-T1	YN	0.0155	0.0096	1.61458
PAV03G055220	Prunus_avium_FUN_013751-T1	YN	0.0405	0.0251	1.61355
PAV01G096340	Prunus_avium_FUN_006776-T1	YN	0.1034	0.0643	1.60809
PAV08G032300	Prunus_avium_FUN_028750-T1	YN	0.1161	0.0723	1.60581
PAV03G006350	Prunus_avium_FUN_017299-T1	YN	0.0276	0.0172	1.60465
PAV08G035480	Prunus_avium_FUN_028493-T1	YN	0.0348	0.0217	1.60369
PAV01G055130	Prunus_avium_FUN_003204-T1	YN	0.0178	0.0111	1.6036
PAV02G028040	Prunus_avium_FUN_009829-T1	YN	0.0064	0.004	1.6
PAV02G031050	Prunus_avium_FUN_009829-T1	YN	0.0064	0.004	1.6
PAV01G022770	Prunus_avium_FUN_001628-T1	YN	0.0128	0.008	1.6
PAV00G053110	Prunus_avium_FUN_003296-T1	YN	2.5091	1.5689	1.59927
PAV00G084380	Prunus_avium_FUN_019733-T1	YN	0.1191	0.0746	1.59651
PAV01G059450	Prunus_avium_FUN_003539-T1	YN	0.0648	0.0406	1.59606
PAV02G068990	Prunus_avium_FUN_012847-T1	YN	0.015	0.0094	1.59574
PAV00G039160	Prunus_avium_FUN_034767-T1	YN	0.0492	0.0309	1.59223
PAV02G068750	Prunus_avium_FUN_012820-T1	YN	0.0907	0.057	1.59123
PAV03G057100	Prunus_avium_FUN_013605-T1	YN	0.021	0.0132	1.59091
PAV05G049030	Prunus_avium_FUN_028637-T1	YN	0.0665	0.0418	1.59091
PAV06G069990	Prunus_avium_FUN_018845-T1	YN	0.007	0.0044	1.59091
PAV07G037480	Prunus_avium_FUN_040304-T1	YN	0.0237	0.0149	1.5906
PAV01G067600	Prunus_avium_FUN_004040-T1	YN	0.0116	0.0073	1.58904
PAV02G030130	Prunus_avium_FUN_002624-T1	YN	0.1684	0.106	1.58868
PAV06G073170	Prunus_avium_FUN_018594-T1	YN	0.0224	0.0141	1.58865
PAV00G001080	Prunus_avium_FUN_010127-T1	YN	0.0408	0.0257	1.58755
PAV00G058530	Prunus_avium_FUN_016783-T1	YN	0.0554	0.0349	1.58739
PAV02G028080	Prunus_avium_FUN_009834-T1	YN	0.0614	0.0387	1.58656
PAV01G005750	Prunus_avium_FUN_000476-T1	YN	0.0249	0.0157	1.58599
PAV01G104380	Prunus_avium_FUN_007534-T1	YN	0.0111	0.007	1.58571
PAV00G093310	Prunus_avium_FUN_001314-T1	YN	0.3194	0.2015	1.58511
PAV04G055340	Prunus_avium_FUN_018032-T1	YN	0.045	0.0284	1.58451
PAV03G027450	Prunus_avium_FUN_015545-T1	YN	0.0106	0.0067	1.58209
PAV01G103100	Prunus_avium_FUN_007661-T1	YN	0.0425	0.0269	1.57993
PAV01G103100	Prunus_avium_FUN_007793-T1	YN	0.0425	0.0269	1.57993
PAV06G043570	Prunus_avium_FUN_020164-T2	YN	0.0243	0.0154	1.57792
PAV05G000690	Prunus_avium_FUN_026699-T1	YN	0.0213	0.0135	1.57778
PAV00G060630	Prunus_avium_FUN_031820-T1	YN	0.02	0.0127	1.5748
PAV08G048810	Prunus_avium_FUN_027821-T2	YN	0.0151	0.0096	1.57292
PAV01G100640	Prunus_avium_FUN_007122-T1	YN	0.0099	0.0063	1.57143
PAV02G071820	Prunus_avium_FUN_013062-T1	YN	0.0124	0.0079	1.56962
PAV07G017780	Prunus_avium_FUN_009405-T1	YN	0.1684	0.1073	1.56943
PAV08G059820	Prunus_avium_FUN_027429-T1	YN	0.4357	0.2778	1.56839
PAV06G048010	Prunus_avium_FUN_020360-T1	YN	0.1234	0.0787	1.56798
PAV03G040570	Prunus_avium_FUN_014924-T1	YN	0.0384	0.0245	1.56735
PAV02G039020	Prunus_avium_FUN_010634-T1	YN	0.0393	0.0251	1.56574
PAV03G017820	Prunus_avium_FUN_016200-T1	YN	0.0133	0.0085	1.56471
PAV02G000040	Prunus_avium_FUN_008228-T1	YN	0.1034	0.0661	1.5643
PAV06G056850	Prunus_avium_FUN_019823-T1	YN	0.0122	0.0078	1.5641
PAV01G086960	Prunus_avium_FUN_005718-T1	YN	0.0233	0.0149	1.56376
PAV02G008590	Prunus_avium_FUN_008368-T1	YN	0.0405	0.0259	1.56371
PAV06G002440	Prunus_avium_FUN_022910-T1	YN	0.0086	0.0055	1.56364
PAV07G048530	Prunus_avium_FUN_038753-T1	YN	0.0075	0.0048	1.5625
PAV08G036180	Prunus_avium_FUN_023860-T1	YN	0.0779	0.0499	1.56112
PAV01G018060	Prunus_avium_FUN_001351-T1	YN	0.0103	0.0066	1.56061
PAV00G031240	Prunus_avium_FUN_007773-T1	YN	0.0039	0.0025	1.56
PAV01G052380	Prunus_avium_FUN_009462-T1	YN	0.4991	0.3202	1.55871
PAV06G019920	Prunus_avium_FUN_021425-T1	YN	0.0134	0.0086	1.55814
PAV07G053040	Prunus_avium_FUN_040325-T1	YN	0.1558	0.1001	1.55644
PAV07G020430	Prunus_avium_FUN_036796-T1	YN	0.0717	0.0461	1.55531
PAV01G012270	Prunus_avium_FUN_000929-T1	YN	0.2093	0.1346	1.55498
PAV06G022250	Prunus_avium_FUN_021305-T1	YN	0.0191	0.0123	1.55285
PAV06G046500	Prunus_avium_FUN_020114-T1	YN	0.0315	0.0203	1.55172
PAV08G006670	Prunus_avium_FUN_030893-T1	YN	0.0352	0.0227	1.55066
PAV04G019670	Prunus_avium_FUN_033223-T1	YN	0.0161	0.0104	1.54808
PAV07G049600	Prunus_avium_FUN_038878-T1	YN	0.4823	0.3118	1.54682
PAV00G091690	Prunus_avium_FUN_000367-T1	YN	0.0233	0.0151	1.54305
PAV06G050840	Prunus_avium_FUN_002521-T1	YN	0.0674	0.0437	1.54233
PAV00G009300	Prunus_avium_FUN_009183-T1	YN	0.1178	0.0765	1.53987
PAV00G062840	Prunus_avium_FUN_017101-T1	YN	0.0157	0.0102	1.53922
PAV00G062840	Prunus_avium_FUN_017120-T1	YN	0.0157	0.0102	1.53922
PAV07G049730	Prunus_avium_FUN_038894-T1	YN	0.0203	0.0132	1.53788
PAV06G019190	Prunus_avium_FUN_021477-T1	YN	0.0956	0.0622	1.53698
PAV02G023620	Prunus_avium_FUN_015593-T1	YN	0.2164	0.1408	1.53693
PAV05G044290	Prunus_avium_FUN_036824-T1	YN	1.593	1.0365	1.5369
PAV03G003020	Prunus_avium_FUN_017649-T1	YN	0.0063	0.0041	1.53659
PAV04G057600	Prunus_avium_FUN_020414-T1	YN	0.0691	0.045	1.53556
PAV08G037340	Prunus_avium_FUN_009766-T1	YN	0.1251	0.0815	1.53497
PAV04G016500	Prunus_avium_FUN_032917-T1	YN	0.069	0.045	1.53333
PAV00G087520	Prunus_avium_FUN_006507-T1	YN	0.0118	0.0077	1.53247
PAV04G008340	Prunus_avium_FUN_032388-T2	YN	0.0124	0.0081	1.53086
PAV06G053920	Prunus_avium_FUN_019887-T1	YN	0.1752	0.1145	1.53013
PAV01G083820	Prunus_avium_FUN_005477-T1	YN	0.0156	0.0102	1.52941
PAV00G061380	Prunus_avium_FUN_031714-T1	YN	0.0211	0.0138	1.52899
PAV04G046820	Prunus_avium_FUN_034798-T1	YN	0.0188	0.0123	1.52846
PAV01G054240	Prunus_avium_FUN_003204-T1	YN	0.0168	0.011	1.52727
PAV01G006560	Prunus_avium_FUN_000549-T1	YN	0.1	0.0655	1.52672
PAV07G010760	Prunus_avium_FUN_028053-T1	YN	0.0827	0.0543	1.52302
PAV00G010890	Prunus_avium_FUN_001374-T1	YN	0.0245	0.0161	1.52174
PAV01G055440	Prunus_avium_FUN_003329-T1	YN	0.0111	0.0073	1.52055
PAV00G009410	Prunus_avium_FUN_040011-T1	YN	0.0491	0.0323	1.52012
PAV02G049940	Prunus_avium_FUN_011357-T1	YN	0.4782	0.3146	1.52003
PAV01G007030	Prunus_avium_FUN_000577-T1	YN	0.118	0.0777	1.51866
PAV01G048650	Prunus_avium_FUN_009448-T1	YN	0.1162	0.0768	1.51302
PAV08G051620	Prunus_avium_FUN_027575-T1	YN	0.0177	0.0117	1.51282
PAV08G051620	Prunus_avium_FUN_027633-T1	YN	0.0177	0.0117	1.51282
PAV01G052380	Prunus_avium_FUN_007939-T1	YN	0.4732	0.313	1.51182
PAV08G023480	Prunus_avium_FUN_029469-T1	YN	0.1557	0.103	1.51165
PAV00G087580	Prunus_avium_FUN_006660-T1	YN	0.0187	0.0124	1.50806
PAV06G070000	Prunus_avium_FUN_018841-T1	YN	0.0324	0.0215	1.50698
PAV01G071460	Prunus_avium_FUN_004256-T1	YN	0.2532	0.1682	1.50535
PAV01G070710	Prunus_avium_FUN_004179-T1	YN	0.0143	0.0095	1.50526
PAV00G061130	Prunus_avium_FUN_031745-T1	YN	0.0146	0.0097	1.50515
PAV05G011540	Prunus_avium_FUN_025574-T1	YN	0.0149	0.0099	1.50505
PAV04G045160	Prunus_avium_FUN_008229-T1	YN	0.1431	0.0953	1.50157
PAV04G017320	Prunus_avium_FUN_033037-T1	YN	0.0054	0.0036	1.5
PAV01G079130	Prunus_avium_FUN_005004-T1	YN	0.0069	0.0046	1.5
PAV06G003230	Prunus_avium_FUN_022824-T1	YN	0.0129	0.0086	1.5
PAV04G009510	Prunus_avium_FUN_032452-T1	YN	0.2076	0.1384	1.5
PAV01G041540	Prunus_avium_FUN_024072-T1	YN	0.4595	0.3064	1.49967
PAV03G011630	Prunus_avium_FUN_016965-T1	YN	0.1346	0.0898	1.49889
PAV01G023190	Prunus_avium_FUN_001711-T1	YN	0.0514	0.0343	1.49854
PAV04G048160	Prunus_avium_FUN_034876-T1	YN	0.167	0.1115	1.49776
PAV07G012510	Prunus_avium_FUN_036091-T1	YN	0.0392	0.0262	1.49618
PAV07G005380	Prunus_avium_FUN_019937-T1	YN	0.1315	0.088	1.49432
PAV05G005000	Prunus_avium_FUN_026261-T1	YN	0.013	0.0087	1.49425
PAV03G017930	Prunus_avium_FUN_016141-T1	YN	0.353	0.2363	1.49386
PAV06G018540	Prunus_avium_FUN_021529-T1	YN	0.0097	0.0065	1.49231
PAV06G012780	Prunus_avium_FUN_021924-T1	YN	0.0784	0.0526	1.49049
PAV00G010060	Prunus_avium_FUN_040010-T2	YN	0.2359	0.1584	1.48927
PAV02G021370	Prunus_avium_FUN_009380-T1	YN	0.1946	0.1308	1.48777
PAV06G016820	Prunus_avium_FUN_021632-T1	YN	0.1601	0.1077	1.48654
PAV06G018710	Prunus_avium_FUN_021516-T1	YN	0.0156	0.0105	1.48571
PAV03G017950	Prunus_avium_FUN_016138-T1	YN	0.0465	0.0313	1.48562
PAV06G053870	Prunus_avium_FUN_003037-T1	YN	0.0257	0.0173	1.48555
PAV00G010260	Prunus_avium_FUN_009130-T1	YN	0.1112	0.0749	1.48465
PAV03G003550	Prunus_avium_FUN_017587-T1	YN	0.0089	0.006	1.48333
PAV02G041020	Prunus_avium_FUN_010737-T1	YN	0.0792	0.0534	1.48315
PAV03G029380	Prunus_avium_FUN_020334-T1	YN	0.1646	0.111	1.48288
PAV06G010050	Prunus_avium_FUN_022178-T1	YN	0.0169	0.0114	1.48246
PAV04G010100	Prunus_avium_FUN_032496-T1	YN	0.0083	0.0056	1.48214
PAV00G049060	Prunus_avium_FUN_039271-T1	YN	0.016	0.0108	1.48148
PAV00G010060	Prunus_avium_FUN_009142-T1	YN	0.1748	0.118	1.48136
PAV02G066130	Prunus_avium_FUN_012634-T1	YN	0.0117	0.0079	1.48101
PAV00G011410	Prunus_avium_FUN_001430-T1	YN	0.0077	0.0052	1.48077
PAV00G075540	Prunus_avium_FUN_037099-T1	YN	0.1097	0.0742	1.47844
PAV01G003530	Prunus_avium_FUN_000326-T1	YN	0.2228	0.1507	1.47843
PAV00G053040	Prunus_avium_FUN_028670-T1	YN	0.1655	0.112	1.47768
PAV06G034820	Prunus_avium_FUN_020336-T1	YN	0.079	0.0535	1.47664
PAV01G085650	Prunus_avium_FUN_005666-T1	YN	0.0093	0.0063	1.47619
PAV01G086300	Prunus_avium_FUN_005666-T1	YN	0.0093	0.0063	1.47619
PAV03G017950	Prunus_avium_FUN_016170-T1	YN	0.0459	0.0311	1.47588
PAV03G033370	Prunus_avium_FUN_002972-T1	YN	0.2292	0.1553	1.47585
PAV07G010760	Prunus_avium_FUN_035960-T1	YN	0.0966	0.0655	1.47481
PAV07G059400	Prunus_avium_FUN_039803-T1	YN	0.0084	0.0057	1.47368
PAV03G026730	Prunus_avium_FUN_015581-T1	YN	0.1207	0.0821	1.47016
PAV00G014620	Prunus_avium_FUN_000417-T1	YN	0.0072	0.0049	1.46939
PAV07G052140	Prunus_avium_FUN_039160-T1	YN	0.1677	0.1142	1.46848
PAV06G040520	Prunus_avium_FUN_010095-T1	YN	0.2759	0.1879	1.46833
PAV07G019900	Prunus_avium_FUN_035888-T1	YN	0.1151	0.0784	1.46811
PAV02G059020	Prunus_avium_FUN_011901-T1	YN	0.0233	0.0159	1.46541
PAV01G101330	Prunus_avium_FUN_007185-T1	YN	0.0696	0.0475	1.46526
PAV01G019460	Prunus_avium_FUN_001388-T1	YN	0.0672	0.046	1.46087
PAV00G029740	Prunus_avium_FUN_010702-T1	YN	0.0945	0.0647	1.46059
PAV07G012250	Prunus_avium_FUN_009352-T1	YN	0.2354	0.1613	1.45939
PAV01G002400	Prunus_avium_FUN_000212-T1	YN	0.0331	0.0227	1.45815
PAV01G095290	Prunus_avium_FUN_006690-T1	YN	0.0099	0.0068	1.45588
PAV04G032920	Prunus_avium_FUN_036768-T1	YN	0.8796	0.6042	1.45581
PAV03G040720	Prunus_avium_FUN_014745-T1	YN	0.064	0.044	1.45455
PAV01G043560	Prunus_avium_FUN_033739-T1	YN	0.0458	0.0315	1.45397
PAV02G058730	Prunus_avium_FUN_011892-T1	YN	0.0375	0.0258	1.45349
PAV00G017800	Prunus_avium_FUN_015282-T1	YN	0.5359	0.3687	1.45349
PAV07G049850	Prunus_avium_FUN_038921-T1	YN	0.0837	0.0576	1.45312
PAV02G064920	Prunus_avium_FUN_012418-T1	YN	0.0252	0.0174	1.44828
PAV06G039420	Prunus_avium_FUN_003274-T1	YN	0.1231	0.085	1.44824
PAV06G047700	Prunus_avium_FUN_035546-T1	YN	0.0912	0.063	1.44762
PAV06G057430	Prunus_avium_FUN_019742-T1	YN	0.0617	0.0427	1.44496
PAV02G014240	Prunus_avium_FUN_008822-T1	YN	0.0234	0.0162	1.44444
PAV06G004730	Prunus_avium_FUN_022678-T1	YN	0.0039	0.0027	1.44444
PAV06G037090	Prunus_avium_FUN_020105-T1	YN	0.0254	0.0176	1.44318
PAV02G035090	Prunus_avium_FUN_010269-T1	YN	1.0763	0.7459	1.44295
PAV03G057560	Prunus_avium_FUN_013566-T1	YN	0.0163	0.0113	1.44248
PAV01G095170	Prunus_avium_FUN_006678-T1	YN	0.0186	0.0129	1.44186
PAV01G057150	Prunus_avium_FUN_015622-T1	YN	0.208	0.1444	1.44044
PAV02G046750	Prunus_avium_FUN_011088-T1	YN	0.1654	0.1149	1.43951
PAV00G053810	Prunus_avium_FUN_010634-T1	YN	0.1314	0.0913	1.43921
PAV08G007100	Prunus_avium_FUN_030856-T1	YN	0.1085	0.0754	1.43899
PAV07G055970	Prunus_avium_FUN_039514-T1	YN	0.4606	0.3203	1.43803
PAV02G035090	Prunus_avium_FUN_010353-T1	YN	1.1102	0.7725	1.43715
PAV01G043560	Prunus_avium_FUN_033663-T1	YN	0.0457	0.0318	1.43711
PAV04G009100	Prunus_avium_FUN_032452-T1	YN	0.2063	0.1436	1.43663
PAV01G036990	Prunus_avium_FUN_028299-T1	YN	0.103	0.0717	1.43654
PAV01G025620	Prunus_avium_FUN_001867-T1	YN	0.0185	0.0129	1.43411
PAV01G092720	Prunus_avium_FUN_006331-T1	YN	0.3348	0.2336	1.43322
PAV03G012060	Prunus_avium_FUN_016931-T1	YN	0.0589	0.0411	1.43309
PAV02G062910	Prunus_avium_FUN_012216-T1	YN	0.0136	0.0095	1.43158
PAV02G027440	Prunus_avium_FUN_009748-T1	YN	0.0292	0.0204	1.43137
PAV08G051220	Prunus_avium_FUN_027589-T1	YN	0.01	0.007	1.42857
PAV08G046080	Prunus_avium_FUN_027317-T1	YN	0.118	0.0826	1.42857
PAV07G056540	Prunus_avium_FUN_039570-T1	YN	0.0415	0.0291	1.42612
PAV03G005030	Prunus_avium_FUN_017482-T1	YN	0.0506	0.0355	1.42535
PAV00G009300	Prunus_avium_FUN_009142-T1	YN	0.3208	0.2251	1.42514
PAV06G005100	Prunus_avium_FUN_022645-T1	YN	0.0171	0.012	1.425
PAV06G048320	Prunus_avium_FUN_020354-T1	YN	0.225	0.1579	1.42495
PAV08G057690	Prunus_avium_FUN_027100-T1	YN	0.0104	0.0073	1.42466
PAV04G014860	Prunus_avium_FUN_032852-T1	YN	0.0488	0.0343	1.42274
PAV04G013380	Prunus_avium_FUN_032670-T1	YN	0.0101	0.0071	1.42254
PAV02G069960	Prunus_avium_FUN_012930-T1	YN	0.0192	0.0135	1.42222
PAV06G076390	Prunus_avium_FUN_018317-T1	YN	0.0378	0.0266	1.42105
PAV03G040720	Prunus_avium_FUN_014916-T1	YN	0.0638	0.0449	1.42094
PAV02G057640	Prunus_avium_FUN_011790-T1	YN	0.2533	0.1783	1.42064
PAV02G037930	Prunus_avium_FUN_010571-T1	YN	0.1228	0.0865	1.41965
PAV00G050740	Prunus_avium_FUN_026747-T1	YN	0.0546	0.0385	1.41818
PAV08G018770	Prunus_avium_FUN_029662-T1	YN	0.0241	0.017	1.41765
PAV02G066290	Prunus_avium_FUN_012651-T1	YN	0.0102	0.0072	1.41667
PAV03G006540	Prunus_avium_FUN_017281-T1	YN	0.0143	0.0101	1.41584
PAV05G028840	Prunus_avium_FUN_024374-T1	YN	0.0539	0.0381	1.4147
PAV02G040750	Prunus_avium_FUN_010711-T1	YN	0.0892	0.0631	1.41363
PAV06G061310	Prunus_avium_FUN_019543-T1	YN	0.2076	0.1469	1.41321
PAV01G045940	Prunus_avium_FUN_003167-T1	YN	0.6294	0.4462	1.41058
PAV00G071170	Prunus_avium_FUN_038684-T1	YN	0.1204	0.0854	1.40984
PAV01G041540	Prunus_avium_FUN_003244-T1	YN	0.6205	0.4409	1.40735
PAV07G025910	Prunus_avium_FUN_037248-T1	YN	0.0218	0.0155	1.40645
PAV06G040940	Prunus_avium_FUN_009383-T1	YN	0.3158	0.2248	1.4048
PAV02G070090	Prunus_avium_FUN_012941-T1	YN	0.0361	0.0257	1.40467
PAV07G054030	Prunus_avium_FUN_039304-T1	YN	0.114	0.0813	1.40221
PAV00G071780	Prunus_avium_FUN_040336-T1	YN	0.0157	0.0112	1.40179
PAV01G066070	Prunus_avium_FUN_003923-T1	YN	0.0147	0.0105	1.4
PAV06G054460	Prunus_avium_FUN_019888-T1	YN	0.2158	0.1543	1.39857
PAV06G030770	Prunus_avium_FUN_009826-T1	YN	0.1066	0.0763	1.39712
PAV05G023870	Prunus_avium_FUN_024683-T1	YN	0.0148	0.0106	1.39623
PAV07G053460	Prunus_avium_FUN_039266-T1	YN	0.0067	0.0048	1.39583
PAV03G042510	Prunus_avium_FUN_014861-T1	YN	0.0318	0.0228	1.39474
PAV04G004830	Prunus_avium_FUN_032069-T1	YN	0.0177	0.0127	1.3937
PAV08G010740	Prunus_avium_FUN_030516-T1	YN	0.0593	0.0426	1.39202
PAV01G068710	Prunus_avium_FUN_004137-T1	YN	0.0221	0.0159	1.38994
PAV01G042580	Prunus_avium_FUN_036563-T1	YN	0.1018	0.0733	1.38881
PAV04G057590	Prunus_avium_FUN_036523-T1	YN	0.2141	0.1544	1.38666
PAV00G025680	Prunus_avium_FUN_037269-T1	YN	0.6671	0.4815	1.38546
PAV07G052280	Prunus_avium_FUN_039186-T2	YN	0.0594	0.0429	1.38462
PAV00G037950	Prunus_avium_FUN_034829-T1	YN	0.1127	0.0815	1.38282
PAV02G010820	Prunus_avium_FUN_008642-T1	YN	0.0401	0.029	1.38276
PAV04G041780	Prunus_avium_FUN_034578-T1	YN	0.021	0.0152	1.38158
PAV02G058490	Prunus_avium_FUN_011842-T1	YN	0.0134	0.0097	1.38144
PAV01G100740	Prunus_avium_FUN_007132-T1	YN	0.0221	0.016	1.38125
PAV00G086360	Prunus_avium_FUN_028280-T1	YN	0.2462	0.1783	1.38082
PAV00G037940	Prunus_avium_FUN_003244-T1	YN	0.1034	0.0749	1.38051
PAV04G048650	Prunus_avium_FUN_034895-T1	YN	0.1807	0.1309	1.38044
PAV02G066030	Prunus_avium_FUN_012623-T1	YN	0.0225	0.0163	1.38037
PAV00G067830	Prunus_avium_FUN_025383-T1	YN	0.2259	0.1637	1.37996
PAV00G017620	Prunus_avium_FUN_015614-T1	YN	0.099	0.0718	1.37883
PAV00G010260	Prunus_avium_FUN_040010-T2	YN	0.2127	0.1545	1.3767
PAV08G037080	Prunus_avium_FUN_028327-T1	YN	0.0413	0.03	1.37667
PAV02G065690	Prunus_avium_FUN_012571-T1	YN	0.0106	0.0077	1.37662
PAV00G063350	Prunus_avium_FUN_017039-T1	YN	0.0344	0.025	1.376
PAV00G061220	Prunus_avium_FUN_031733-T1	YN	0.0282	0.0205	1.37561
PAV00G010180	Prunus_avium_FUN_009152-T1	YN	0.2461	0.179	1.37486
PAV00G062920	Prunus_avium_FUN_017084-T1	YN	0.0767	0.0558	1.37455
PAV01G055650	Prunus_avium_FUN_003348-T1	YN	0.0151	0.011	1.37273
PAV00G070220	Prunus_avium_FUN_026275-T1	YN	0.0129	0.0094	1.37234
PAV01G059330	Prunus_avium_FUN_003533-T1	YN	0.0188	0.0137	1.37226
PAV02G027760	Prunus_avium_FUN_009796-T1	YN	0.1988	0.1451	1.37009
PAV06G045260	Prunus_avium_FUN_020096-T1	YN	0.0319	0.0233	1.3691
PAV05G018960	Prunus_avium_FUN_024970-T1	YN	0.0638	0.0466	1.3691
PAV04G044110	Prunus_avium_FUN_034666-T1	YN	0.3472	0.2537	1.36855
PAV00G001140	Prunus_avium_FUN_036666-T1	YN	0.3684	0.2693	1.36799
PAV01G004970	Prunus_avium_FUN_000436-T1	YN	0.0559	0.0409	1.36675
PAV05G051120	Prunus_avium_FUN_024166-T1	YN	0.028	0.0205	1.36585
PAV04G056470	Prunus_avium_FUN_020390-T1	YN	0.1958	0.1435	1.36446
PAV01G076710	Prunus_avium_FUN_004757-T1	YN	0.0075	0.0055	1.36364
PAV00G075320	Prunus_avium_FUN_036420-T1	YN	0.0064	0.0047	1.3617
PAV06G005080	Prunus_avium_FUN_022648-T1	YN	0.0102	0.0075	1.36
PAV02G025130	Prunus_avium_FUN_028283-T1	YN	0.23	0.1694	1.35773
PAV05G041450	Prunus_avium_FUN_028059-T1	YN	0.3872	0.2852	1.35764
PAV04G008030	Prunus_avium_FUN_032352-T1	YN	0.0122	0.009	1.35556
PAV05G052020	Prunus_avium_FUN_024235-T1	YN	0.061	0.045	1.35556
PAV02G049610	Prunus_avium_FUN_011305-T1	YN	0.0794	0.0586	1.35495
PAV00G017710	Prunus_avium_FUN_036689-T1	YN	0.5468	0.4037	1.35447
PAV01G103090	Prunus_avium_FUN_007662-T1	YN	0.2895	0.2139	1.35344
PAV07G005920	Prunus_avium_FUN_015662-T1	YN	0.1353	0.1001	1.35165
PAV01G050800	Prunus_avium_FUN_002903-T1	YN	0.0431	0.0319	1.3511
PAV04G061070	Prunus_avium_FUN_035111-T1	YN	0.1233	0.0914	1.34902
PAV08G046080	Prunus_avium_FUN_027134-T1	YN	0.1401	0.1039	1.34841
PAV04G042450	Prunus_avium_FUN_034602-T1	YN	0.059	0.0438	1.34703
PAV07G043070	Prunus_avium_FUN_038244-T1	YN	0.0299	0.0222	1.34685
PAV05G042220	Prunus_avium_FUN_023633-T1	YN	0.3665	0.2722	1.34644
PAV00G072870	Prunus_avium_FUN_009242-T1	YN	0.1288	0.0957	1.34587
PAV06G025770	Prunus_avium_FUN_021035-T1	YN	0.051	0.0379	1.34565
PAV03G011800	Prunus_avium_FUN_016951-T1	YN	0.4235	0.3152	1.34359
PAV00G012540	Prunus_avium_FUN_001511-T1	YN	0.0094	0.007	1.34286
PAV06G026120	Prunus_avium_FUN_021066-T1	YN	0.0686	0.0511	1.34247
PAV00G058840	Prunus_avium_FUN_016748-T1	YN	0.0291	0.0217	1.34101
PAV00G031870	Prunus_avium_FUN_004513-T1	YN	0.0241	0.018	1.33889
PAV01G074150	Prunus_avium_FUN_004513-T1	YN	0.0241	0.018	1.33889
PAV07G050820	Prunus_avium_FUN_039025-T1	YN	0.0668	0.0499	1.33868
PAV06G041540	Prunus_avium_FUN_020526-T1	YN	0.0182	0.0136	1.33824
PAV01G089070	Prunus_avium_FUN_005943-T1	YN	0.0484	0.0362	1.33702
PAV07G045010	Prunus_avium_FUN_038425-T1	YN	0.0123	0.0092	1.33696
PAV06G047700	Prunus_avium_FUN_009242-T1	YN	0.0861	0.0644	1.33696
PAV07G041260	Prunus_avium_FUN_038112-T1	YN	0.0151	0.0113	1.33628
PAV01G073250	Prunus_avium_FUN_004416-T2	YN	0.0175	0.0131	1.33588
PAV00G021760	Prunus_avium_FUN_002653-T1	YN	0.2698	0.202	1.33564
PAV01G053460	Prunus_avium_FUN_028058-T1	YN	0.2978	0.223	1.33543
PAV07G023100	Prunus_avium_FUN_037034-T1	YN	0.0279	0.0209	1.33493
PAV05G000470	Prunus_avium_FUN_026699-T1	YN	0.1521	0.114	1.33421
PAV08G058580	Prunus_avium_FUN_027363-T1	YN	0.2636	0.1977	1.33333
PAV00G056090	Prunus_avium_FUN_017649-T1	YN	0.0076	0.0057	1.33333
PAV00G096320	Prunus_avium_FUN_010157-T1	YN	0.022	0.0165	1.33333
PAV05G001620	Prunus_avium_FUN_026595-T1	YN	0.0789	0.0592	1.33277
PAV01G034640	Prunus_avium_FUN_002360-T1	YN	0.2914	0.2188	1.33181
PAV02G013480	Prunus_avium_FUN_008763-T1	YN	0.0205	0.0154	1.33117
PAV03G044020	Prunus_avium_FUN_002667-T1	YN	0.0571	0.0429	1.331
PAV05G002400	Prunus_avium_FUN_026495-T1	YN	0.1231	0.0925	1.33081
PAV00G068770	Prunus_avium_FUN_025468-T1	YN	0.031	0.0233	1.33047
PAV00G037940	Prunus_avium_FUN_020203-T1	YN	0.1053	0.0792	1.32955
PAV02G009090	Prunus_avium_FUN_008442-T1	YN	0.0909	0.0684	1.32895
PAV07G010760	Prunus_avium_FUN_009242-T1	YN	0.0542	0.0408	1.32843
PAV05G049230	Prunus_avium_FUN_024068-T1	YN	0.1889	0.1422	1.32841
PAV00G075340	Prunus_avium_FUN_002641-T1	YN	0.106	0.0799	1.32666
PAV01G072550	Prunus_avium_FUN_004355-T1	YN	0.0504	0.038	1.32632
PAV01G039970	Prunus_avium_FUN_002604-T1	YN	0.0122	0.0092	1.32609
PAV04G049440	Prunus_avium_FUN_034961-T1	YN	0.0118	0.0089	1.32584
PAV07G038050	Prunus_avium_FUN_037471-T1	YN	0.1596	0.1205	1.32448
PAV00G086070	Prunus_avium_FUN_003288-T1	YN	0.0723	0.0546	1.32418
PAV05G034700	Prunus_avium_FUN_023704-T1	YN	0.126	0.0952	1.32353
PAV06G045780	Prunus_avium_FUN_020071-T1	YN	0.07	0.0529	1.32325
PAV06G055200	Prunus_avium_FUN_019888-T1	YN	0.1229	0.0929	1.32293
PAV02G012480	Prunus_avium_FUN_008711-T1	YN	0.048	0.0363	1.32231
PAV06G013520	Prunus_avium_FUN_021900-T1	YN	0.0714	0.054	1.32222
PAV01G106660	Prunus_avium_FUN_007358-T1	YN	0.0078	0.0059	1.32203
PAV01G054090	Prunus_avium_FUN_036954-T1	YN	0.8163	0.6185	1.31981
PAV07G025910	Prunus_avium_FUN_037284-T1	YN	0.0223	0.0169	1.31953
PAV02G061600	Prunus_avium_FUN_012072-T1	YN	0.1287	0.0976	1.31865
PAV05G024000	Prunus_avium_FUN_024675-T1	YN	0.0149	0.0113	1.31858
PAV00G075160	Prunus_avium_FUN_036424-T1	YN	0.5923	0.4494	1.31798
PAV02G030920	Prunus_avium_FUN_009804-T1	YN	0.0705	0.0535	1.31776
PAV05G012240	Prunus_avium_FUN_025526-T1	YN	0.0133	0.0101	1.31683
PAV07G039040	Prunus_avium_FUN_037952-T1	YN	0.055	0.0418	1.31579
PAV07G019310	Prunus_avium_FUN_009758-T1	YN	0.0553	0.0421	1.31354
PAV03G019410	Prunus_avium_FUN_016036-T1	YN	0.0042	0.0032	1.3125
PAV01G011750	Prunus_avium_FUN_000898-T1	YN	0.0206	0.0157	1.3121
PAV00G073560	Prunus_avium_FUN_037783-T1	YN	0.0143	0.0109	1.31193
PAV06G027710	Prunus_avium_FUN_019941-T1	YN	0.0414	0.0316	1.31013
PAV01G057130	Prunus_avium_FUN_036562-T1	YN	0.1517	0.1158	1.31002
PAV02G009080	Prunus_avium_FUN_008438-T1	YN	0.0402	0.0307	1.30945
PAV01G034690	Prunus_avium_FUN_002240-T1	YN	0.2046	0.1563	1.30902
PAV05G031410	Prunus_avium_FUN_002843-T1	YN	0.0932	0.0712	1.30899
PAV03G059320	Prunus_avium_FUN_013431-T1	YN	0.0937	0.0716	1.30866
PAV06G001800	Prunus_avium_FUN_022985-T1	YN	0.0382	0.0292	1.30822
PAV04G057590	Prunus_avium_FUN_018031-T1	YN	0.1991	0.1522	1.30815
PAV06G011750	Prunus_avium_FUN_022030-T1	YN	0.0777	0.0594	1.30808
PAV03G000910	Prunus_avium_FUN_017853-T1	YN	0.0068	0.0052	1.30769
PAV07G016660	Prunus_avium_FUN_020344-T1	YN	0.4714	0.3607	1.3069
PAV02G019000	Prunus_avium_FUN_009115-T1	YN	0.2741	0.2099	1.30586
PAV02G069460	Prunus_avium_FUN_012887-T1	YN	0.0278	0.0213	1.30516
PAV08G033700	Prunus_avium_FUN_028139-T1	YN	0.1854	0.1422	1.3038
PAV06G012510	Prunus_avium_FUN_021973-T1	YN	0.0116	0.0089	1.30337
PAV02G022430	Prunus_avium_FUN_009119-T1	YN	0.0868	0.0666	1.3033
PAV08G029500	Prunus_avium_FUN_029037-T1	YN	0.2063	0.1583	1.30322
PAV08G006780	Prunus_avium_FUN_030890-T1	YN	0.0056	0.0043	1.30233
PAV02G018180	Prunus_avium_FUN_009101-T1	YN	0.137	0.1052	1.30228
PAV03G028410	Prunus_avium_FUN_020363-T1	YN	0.1901	0.146	1.30205
PAV00G086290	Prunus_avium_FUN_021030-T1	YN	0.1316	0.1011	1.30168
PAV03G030920	Prunus_avium_FUN_015442-T1	YN	0.1501	0.1154	1.30069
PAV06G065830	Prunus_avium_FUN_019210-T1	YN	0.0338	0.026	1.3
PAV06G065830	Prunus_avium_FUN_019222-T1	YN	0.0338	0.026	1.3
PAV01G043090	Prunus_avium_FUN_002854-T1	YN	0.1172	0.0902	1.29933
PAV02G034260	Prunus_avium_FUN_010170-T1	YN	0.0647	0.0498	1.2992
PAV03G024830	Prunus_avium_FUN_015605-T1	YN	0.0813	0.0626	1.29872
PAV01G010670	Prunus_avium_FUN_000810-T1	YN	0.1018	0.0784	1.29847
PAV07G025740	Prunus_avium_FUN_027901-T1	YN	0.2359	0.1817	1.29829
PAV02G059320	Prunus_avium_FUN_011927-T1	YN	0.2831	0.2182	1.29743
PAV07G036040	Prunus_avium_FUN_037644-T1	YN	0.1298	0.1001	1.2967
PAV00G040110	Prunus_avium_FUN_028059-T1	YN	0.1064	0.0821	1.29598
PAV03G002050	Prunus_avium_FUN_017741-T1	YN	0.0316	0.0244	1.29508
PAV05G040680	Prunus_avium_FUN_002638-T1	YN	0.5324	0.4112	1.29475
PAV06G023860	Prunus_avium_FUN_021195-T1	YN	0.0145	0.0112	1.29464
PAV07G048050	Prunus_avium_FUN_038675-T1	YN	0.0357	0.0276	1.29348
PAV04G057590	Prunus_avium_FUN_023674-T1	YN	0.2514	0.1944	1.29321
PAV02G015930	Prunus_avium_FUN_008950-T1	YN	0.046	0.0356	1.29213
PAV02G050010	Prunus_avium_FUN_011359-T1	YN	0.417	0.323	1.29102
PAV04G048300	Prunus_avium_FUN_034885-T1	YN	0.0364	0.0282	1.29078
PAV05G010040	Prunus_avium_FUN_025720-T2	YN	0.0236	0.0183	1.28962
PAV01G053810	Prunus_avium_FUN_003166-T2	YN	0.2016	0.1564	1.289
PAV01G097230	Prunus_avium_FUN_006856-T1	YN	0.1878	0.1458	1.28807
PAV01G034690	Prunus_avium_FUN_018114-T1	YN	0.168	0.1306	1.28637
PAV02G005340	Prunus_avium_FUN_008054-T1	YN	0.031	0.0241	1.28631
PAV06G007420	Prunus_avium_FUN_022411-T2	YN	0.121	0.0941	1.28587
PAV07G055630	Prunus_avium_FUN_039451-T1	YN	0.0643	0.0501	1.28343
PAV01G105600	Prunus_avium_FUN_007438-T1	YN	0.0077	0.006	1.28333
PAV07G041240	Prunus_avium_FUN_038110-T1	YN	0.0227	0.0177	1.28249
PAV06G037320	Prunus_avium_FUN_019761-T1	YN	0.1431	0.1116	1.28226
PAV08G015780	Prunus_avium_FUN_029901-T1	YN	0.0273	0.0213	1.28169
PAV08G015870	Prunus_avium_FUN_029901-T1	YN	0.0273	0.0213	1.28169
PAV01G058310	Prunus_avium_FUN_003458-T1	YN	0.0205	0.016	1.28125
PAV08G042280	Prunus_avium_FUN_027964-T1	YN	0.1982	0.1547	1.28119
PAV01G088010	Prunus_avium_FUN_005824-T1	YN	0.0278	0.0217	1.28111
PAV00G050090	Prunus_avium_FUN_026801-T1	YN	0.1071	0.0836	1.2811
PAV03G027390	Prunus_avium_FUN_015540-T1	YN	0.196	0.153	1.28105
PAV03G032690	Prunus_avium_FUN_003022-T1	YN	0.1284	0.1003	1.28016
PAV02G029590	Prunus_avium_FUN_002328-T1	YN	0.1251	0.0978	1.27914
PAV00G063110	Prunus_avium_FUN_017070-T1	YN	0.0275	0.0215	1.27907
PAV01G027020	Prunus_avium_FUN_001897-T1	YN	0.0381	0.0298	1.27852
PAV04G043600	Prunus_avium_FUN_023841-T1	YN	0.4849	0.3793	1.27841
PAV05G006520	Prunus_avium_FUN_026082-T1	YN	0.017	0.0133	1.2782
PAV06G071560	Prunus_avium_FUN_018714-T1	YN	0.0115	0.009	1.27778
PAV01G098610	Prunus_avium_FUN_006967-T1	YN	0.1144	0.0896	1.27679
PAV01G080270	Prunus_avium_FUN_005126-T1	YN	0.0167	0.0131	1.27481
PAV08G031900	Prunus_avium_FUN_028701-T1	YN	0.1304	0.1023	1.27468
PAV00G072490	Prunus_avium_FUN_037840-T1	YN	0.0474	0.0372	1.27419
PAV00G083710	Prunus_avium_FUN_019133-T1	YN	0.053	0.0416	1.27404
PAV02G004590	Prunus_avium_FUN_008031-T1	YN	0.0093	0.0073	1.27397
PAV00G037680	Prunus_avium_FUN_028424-T1	YN	0.4011	0.315	1.27333
PAV00G098050	Prunus_avium_FUN_011427-T1	YN	0.1198	0.0941	1.27311
PAV00G040320	Prunus_avium_FUN_002347-T1	YN	0.1665	0.1309	1.27196
PAV06G060800	Prunus_avium_FUN_019578-T1	YN	0.022	0.0173	1.27168
PAV01G037050	Prunus_avium_FUN_009241-T1	YN	0.0997	0.0785	1.27006
PAV00G081690	Prunus_avium_FUN_008174-T1	YN	0.0734	0.0578	1.2699
PAV03G036940	Prunus_avium_FUN_015070-T1	YN	0.2188	0.1724	1.26914
PAV07G038530	Prunus_avium_FUN_037896-T1	YN	0.0151	0.0119	1.26891
PAV01G042390	Prunus_avium_FUN_002797-T1	YN	0.0203	0.016	1.26875
PAV04G045460	Prunus_avium_FUN_010110-T1	YN	0.1384	0.1091	1.26856
PAV02G065550	Prunus_avium_FUN_012486-T1	YN	0.0052	0.0041	1.26829
PAV00G064510	Prunus_avium_FUN_017920-T1	YN	0.061	0.0481	1.26819
PAV00G053030	Prunus_avium_FUN_028771-T1	YN	0.394	0.3109	1.26729
PAV01G104210	Prunus_avium_FUN_007580-T1	YN	0.0124	0.0098	1.26531
PAV07G029660	Prunus_avium_FUN_010282-T1	YN	0.099	0.0783	1.26437
PAV08G033880	Prunus_avium_FUN_028515-T1	YN	0.0627	0.0496	1.26411
PAV08G032360	Prunus_avium_FUN_028678-T1	YN	0.1949	0.1543	1.26312
PAV04G007670	Prunus_avium_FUN_032304-T1	YN	0.0269	0.0213	1.26291
PAV06G054200	Prunus_avium_FUN_019888-T1	YN	0.161	0.1275	1.26275
PAV05G041920	Prunus_avium_FUN_034990-T1	YN	0.5225	0.4139	1.26238
PAV08G052770	Prunus_avium_FUN_027468-T1	YN	0.0217	0.0172	1.26163
PAV04G037050	Prunus_avium_FUN_034291-T1	YN	0.0357	0.0283	1.26148
PAV07G055990	Prunus_avium_FUN_039516-T2	YN	0.0304	0.0241	1.26141
PAV03G051110	Prunus_avium_FUN_014108-T1	YN	0.0483	0.0383	1.2611
PAV01G089630	Prunus_avium_FUN_005997-T1	YN	0.1068	0.0847	1.26092
PAV01G049900	Prunus_avium_FUN_002611-T1	YN	0.2201	0.1746	1.2606
PAV01G078710	Prunus_avium_FUN_004974-T1	YN	0.0097	0.0077	1.25974
PAV00G095620	Prunus_avium_FUN_006442-T2	YN	0.0102	0.0081	1.25926
PAV07G049920	Prunus_avium_FUN_038934-T1	YN	0.0175	0.0139	1.25899
PAV05G003730	Prunus_avium_FUN_026381-T1	YN	0.0127	0.0101	1.25743
PAV08G038490	Prunus_avium_FUN_002860-T1	YN	0.2174	0.1729	1.25737
PAV06G043540	Prunus_avium_FUN_009768-T1	YN	0.1312	0.1044	1.2567
PAV08G001910	Prunus_avium_FUN_031294-T1	YN	0.0304	0.0242	1.2562
PAV00G050090	Prunus_avium_FUN_003888-T1	YN	0.0898	0.0715	1.25594
PAV00G074380	Prunus_avium_FUN_027910-T1	YN	0.3456	0.2753	1.25536
PAV05G031410	Prunus_avium_FUN_009448-T1	YN	0.1465	0.1167	1.25536
PAV04G055730	Prunus_avium_FUN_035888-T1	YN	0.1523	0.1214	1.25453
PAV05G041450	Prunus_avium_FUN_036563-T1	YN	0.3947	0.3148	1.25381
PAV01G006450	Prunus_avium_FUN_000525-T1	YN	0.0094	0.0075	1.25333
PAV02G014360	Prunus_avium_FUN_009636-T1	YN	0.4326	0.3452	1.25319
PAV00G051610	Prunus_avium_FUN_010251-T1	YN	0.0585	0.0467	1.25268
PAV01G091860	Prunus_avium_FUN_006231-T1	YN	0.0283	0.0226	1.25221
PAV00G075940	Prunus_avium_FUN_029932-T1	YN	0.0199	0.0159	1.25157
PAV08G015510	Prunus_avium_FUN_029932-T1	YN	0.0199	0.0159	1.25157
PAV05G002380	Prunus_avium_FUN_026498-T1	YN	0.0672	0.0537	1.2514
PAV07G003750	Prunus_avium_FUN_009201-T1	YN	0.1469	0.1174	1.25128
PAV08G046440	Prunus_avium_FUN_027133-T1	YN	0.0913	0.073	1.25068
PAV00G056990	Prunus_avium_FUN_012486-T1	YN	0.005	0.004	1.25
PAV08G003720	Prunus_avium_FUN_031153-T1	YN	0.0195	0.0156	1.25
PAV03G004910	Prunus_avium_FUN_017494-T1	YN	0.0705	0.0564	1.25
PAV06G033700	Prunus_avium_FUN_028246-T1	YN	0.2073	0.1659	1.24955
PAV07G015950	Prunus_avium_FUN_036609-T1	YN	0.2631	0.2107	1.24869
PAV00G045650	Prunus_avium_FUN_030799-T1	YN	0.1182	0.0947	1.24815
PAV03G057010	Prunus_avium_FUN_013614-T1	YN	0.0151	0.0121	1.24793
PAV08G032300	Prunus_avium_FUN_028701-T1	YN	0.0987	0.0791	1.24779
PAV00G085640	Prunus_avium_FUN_019797-T1	YN	0.0131	0.0105	1.24762
PAV01G052380	Prunus_avium_FUN_036780-T1	YN	0.4591	0.368	1.24755
PAV03G007720	Prunus_avium_FUN_016748-T1	YN	0.0343	0.0275	1.24727
PAV06G050840	Prunus_avium_FUN_034968-T1	YN	0.054	0.0433	1.24711
PAV00G037940	Prunus_avium_FUN_002843-T1	YN	0.1041	0.0835	1.24671
PAV01G083020	Prunus_avium_FUN_005389-T1	YN	0.0172	0.0138	1.24638
PAV07G034900	Prunus_avium_FUN_037683-T1	YN	0.0512	0.0411	1.24574
PAV07G020630	Prunus_avium_FUN_036807-T1	YN	0.0935	0.0751	1.24501
PAV01G106740	Prunus_avium_FUN_007350-T1	YN	0.0285	0.0229	1.24454
PAV05G031410	Prunus_avium_FUN_028276-T1	YN	0.1018	0.0818	1.2445
PAV06G002210	Prunus_avium_FUN_022934-T1	YN	0.0179	0.0144	1.24306
PAV06G039930	Prunus_avium_FUN_009352-T1	YN	0.1363	0.1097	1.24248
PAV03G059500	Prunus_avium_FUN_013408-T1	YN	0.0688	0.0554	1.24188
PAV04G035680	Prunus_avium_FUN_034212-T1	YN	0.0226	0.0182	1.24176
PAV00G050180	Prunus_avium_FUN_003899-T1	YN	0.2809	0.2264	1.24072
PAV07G010530	Prunus_avium_FUN_009222-T1	YN	0.1778	0.1434	1.23989
PAV02G001290	Prunus_avium_FUN_008197-T1	YN	0.102	0.0824	1.23786
PAV05G047490	Prunus_avium_FUN_023566-T1	YN	0.1772	0.1432	1.23743
PAV01G094890	Prunus_avium_FUN_006660-T1	YN	0.0344	0.0278	1.23741
PAV06G042910	Prunus_avium_FUN_015577-T1	YN	0.2053	0.166	1.23675
PAV00G001360	Prunus_avium_FUN_010147-T1	YN	0.1722	0.1393	1.23618
PAV02G070340	Prunus_avium_FUN_012967-T1	YN	0.0163	0.0132	1.23485
PAV06G061050	Prunus_avium_FUN_019548-T1	YN	0.0337	0.0273	1.23443
PAV01G052380	Prunus_avium_FUN_035591-T1	YN	0.4062	0.3294	1.23315
PAV06G009540	Prunus_avium_FUN_022201-T1	YN	0.0201	0.0163	1.23313
PAV02G009790	Prunus_avium_FUN_008508-T1	YN	0.0598	0.0485	1.23299
PAV07G017270	Prunus_avium_FUN_036674-T1	YN	0.22	0.1786	1.2318
PAV00G024220	Prunus_avium_FUN_002843-T1	YN	0.3803	0.3088	1.23154
PAV00G073420	Prunus_avium_FUN_037802-T1	YN	0.0266	0.0216	1.23148
PAV04G041780	Prunus_avium_FUN_034524-T1	YN	0.0181	0.0147	1.23129
PAV01G085750	Prunus_avium_FUN_005676-T1	YN	0.0112	0.0091	1.23077
PAV05G045160	Prunus_avium_FUN_023713-T1	YN	0.2303	0.1872	1.23024
PAV01G060390	Prunus_avium_FUN_009872-T1	YN	0.1379	0.1121	1.23015
PAV02G068380	Prunus_avium_FUN_012810-T1	YN	0.0509	0.0414	1.22947
PAV06G063570	Prunus_avium_FUN_019368-T1	YN	0.0118	0.0096	1.22917
PAV02G054060	Prunus_avium_FUN_011582-T1	YN	0.0102	0.0083	1.22892
PAV07G002220	Prunus_avium_FUN_037146-T1	YN	0.0607	0.0494	1.22874
PAV01G055220	Prunus_avium_FUN_003308-T1	YN	0.0232	0.0189	1.22751
PAV00G010060	Prunus_avium_FUN_009101-T1	YN	0.1679	0.1368	1.22734
PAV07G018080	Prunus_avium_FUN_009545-T1	YN	0.3396	0.2767	1.22732
PAV06G047700	Prunus_avium_FUN_023521-T1	YN	0.0913	0.0744	1.22715
PAV06G054210	Prunus_avium_FUN_019962-T1	YN	0.1386	0.113	1.22655
PAV08G003020	Prunus_avium_FUN_031210-T1	YN	0.0065	0.0053	1.22642
PAV01G044080	Prunus_avium_FUN_002903-T1	YN	0.0424	0.0346	1.22543
PAV07G013780	Prunus_avium_FUN_036400-T1	YN	0.0414	0.0338	1.22485
PAV08G001850	Prunus_avium_FUN_031302-T1	YN	0.012	0.0098	1.22449
PAV01G062330	Prunus_avium_FUN_003728-T1	YN	0.0071	0.0058	1.22414
PAV08G053600	Prunus_avium_FUN_033957-T1	YN	0.0596	0.0487	1.22382
PAV00G069190	Prunus_avium_FUN_025427-T1	YN	0.0592	0.0484	1.22314
PAV00G010360	Prunus_avium_FUN_009152-T1	YN	0.2667	0.2181	1.22283
PAV07G019410	Prunus_avium_FUN_036909-T1	YN	0.4769	0.39	1.22282
PAV00G092310	Prunus_avium_FUN_020235-T1	YN	0.257	0.2102	1.22265
PAV06G073610	Prunus_avium_FUN_018562-T1	YN	0.061	0.0499	1.22244
PAV02G030600	Prunus_avium_FUN_002657-T1	YN	0.2507	0.2051	1.22233
PAV07G007960	Prunus_avium_FUN_035875-T1	YN	0.0099	0.0081	1.22222
PAV07G019310	Prunus_avium_FUN_034952-T1	YN	0.0473	0.0387	1.22222
PAV00G075580	Prunus_avium_FUN_002657-T1	YN	0.1857	0.152	1.22171
PAV00G042760	Prunus_avium_FUN_022775-T1	YN	0.0288	0.0236	1.22034
PAV03G059140	Prunus_avium_FUN_013451-T1	YN	0.0277	0.0227	1.22026
PAV00G027240	Prunus_avium_FUN_037413-T1	YN	0.0671	0.055	1.22
PAV07G048210	Prunus_avium_FUN_038723-T1	YN	0.015	0.0123	1.21951
PAV04G003810	Prunus_avium_FUN_031933-T1	YN	0.0167	0.0137	1.21898
PAV06G040320	Prunus_avium_FUN_020472-T1	YN	0.0479	0.0393	1.21883
PAV02G065250	Prunus_avium_FUN_012455-T1	YN	0.0475	0.039	1.21795
PAV06G066890	Prunus_avium_FUN_019133-T1	YN	0.0509	0.0418	1.2177
PAV00G044950	Prunus_avium_FUN_026377-T1	YN	0.2217	0.1821	1.21746
PAV04G015550	Prunus_avium_FUN_032847-T1	YN	0.0252	0.0207	1.21739
PAV00G044690	Prunus_avium_FUN_028790-T1	YN	0.1249	0.1026	1.21735
PAV02G054830	Prunus_avium_FUN_011619-T1	YN	0.0118	0.0097	1.21649
PAV01G074830	Prunus_avium_FUN_004575-T1	YN	0.0158	0.013	1.21538
PAV04G049930	Prunus_avium_FUN_036785-T1	YN	0.0791	0.0651	1.21505
PAV05G031520	Prunus_avium_FUN_002276-T1	YN	0.2492	0.2052	1.21442
PAV00G067820	Prunus_avium_FUN_025378-T1	YN	0.1478	0.1218	1.21346
PAV00G018770	Prunus_avium_FUN_015710-T1	YN	0.0074	0.0061	1.21311
PAV04G021690	Prunus_avium_FUN_033403-T1	YN	0.02	0.0165	1.21212
PAV03G045210	Prunus_avium_FUN_014569-T1	YN	0.1534	0.1266	1.21169
PAV00G003430	Prunus_avium_FUN_024291-T1	YN	0.0917	0.0757	1.21136
PAV05G013370	Prunus_avium_FUN_025439-T1	YN	0.0172	0.0142	1.21127
PAV03G036490	Prunus_avium_FUN_015092-T1	YN	0.6961	0.5748	1.21103
PAV04G003810	Prunus_avium_FUN_031924-T1	YN	0.0155	0.0128	1.21094
PAV01G052380	Prunus_avium_FUN_009574-T1	YN	0.4498	0.3715	1.21077
PAV06G008830	Prunus_avium_FUN_022282-T1	YN	0.0069	0.0057	1.21053
PAV02G024570	Prunus_avium_FUN_003021-T1	YN	0.1088	0.0899	1.21023
PAV00G030780	Prunus_avium_FUN_007635-T1	YN	0.2114	0.1747	1.21007
PAV07G049360	Prunus_avium_FUN_038834-T1	YN	0.0122	0.0101	1.20792
PAV04G009880	Prunus_avium_FUN_032475-T1	YN	0.0984	0.0815	1.20736
PAV03G016880	Prunus_avium_FUN_016282-T1	YN	0.0123	0.0102	1.20588
PAV01G038290	Prunus_avium_FUN_002388-T1	YN	0.3212	0.2665	1.20525
PAV02G000040	Prunus_avium_FUN_020414-T1	YN	0.1358	0.1127	1.20497
PAV05G002480	Prunus_avium_FUN_026486-T1	YN	0.0541	0.0449	1.2049
PAV03G005230	Prunus_avium_FUN_017467-T1	YN	0.1071	0.0889	1.20472
PAV03G023490	Prunus_avium_FUN_015704-T1	YN	0.0183	0.0152	1.20395
PAV00G071350	Prunus_avium_FUN_038670-T1	YN	0.0148	0.0123	1.20325
PAV00G036950	Prunus_avium_FUN_034879-T1	YN	0.0089	0.0074	1.2027
PAV04G021890	Prunus_avium_FUN_033411-T1	YN	0.0849	0.0706	1.20255
PAV00G091510	Prunus_avium_FUN_000165-T1	YN	0.0107	0.0089	1.20225
PAV06G059680	Prunus_avium_FUN_019662-T1	YN	0.1994	0.166	1.2012
PAV04G054090	Prunus_avium_FUN_002957-T1	YN	0.6253	0.521	1.20019
PAV06G029800	Prunus_avium_FUN_020775-T1	YN	0.0114	0.0095	1.2
PAV05G018970	Prunus_avium_FUN_024969-T1	YN	0.0126	0.0105	1.2
PAV00G096550	Prunus_avium_FUN_010167-T1	YN	0.0252	0.021	1.2
PAV08G041210	Prunus_avium_FUN_027996-T1	YN	0.0687	0.0573	1.19895
PAV07G058670	Prunus_avium_FUN_039735-T1	YN	0.0422	0.0352	1.19886
PAV01G058590	Prunus_avium_FUN_003489-T1	YN	0.0905	0.0755	1.19868
PAV01G053000	Prunus_avium_FUN_035163-T1	YN	0.6725	0.5611	1.19854
PAV01G057140	Prunus_avium_FUN_035546-T1	YN	0.2436	0.2033	1.19823
PAV02G049460	Prunus_avium_FUN_011282-T1	YN	0.0449	0.0375	1.19733
PAV01G011060	Prunus_avium_FUN_000838-T1	YN	0.1694	0.1415	1.19717
PAV01G058130	Prunus_avium_FUN_003443-T1	YN	0.0249	0.0208	1.19712
PAV03G040730	Prunus_avium_FUN_014915-T1	YN	0.0213	0.0178	1.19663
PAV03G041250	Prunus_avium_FUN_014915-T1	YN	0.0213	0.0178	1.19663
PAV03G006970	Prunus_avium_FUN_017245-T1	YN	0.014	0.0117	1.19658
PAV03G006970	Prunus_avium_FUN_021938-T1	YN	0.014	0.0117	1.19658
PAV03G009550	Prunus_avium_FUN_017245-T1	YN	0.014	0.0117	1.19658
PAV03G009550	Prunus_avium_FUN_021938-T1	YN	0.014	0.0117	1.19658
PAV07G006980	Prunus_avium_FUN_029121-T1	YN	0.0898	0.0751	1.19574
PAV04G055730	Prunus_avium_FUN_009352-T1	YN	0.1614	0.1351	1.19467
PAV07G026710	Prunus_avium_FUN_037354-T1	YN	0.0966	0.0809	1.19407
PAV08G002430	Prunus_avium_FUN_031249-T1	YN	0.0105	0.0088	1.19318
PAV06G049800	Prunus_avium_FUN_020401-T1	YN	0.0754	0.0632	1.19304
PAV08G046290	Prunus_avium_FUN_002344-T1	YN	0.0217	0.0182	1.19231
PAV08G038580	Prunus_avium_FUN_019936-T1	YN	0.2654	0.2226	1.19227
PAV04G061290	Prunus_avium_FUN_035123-T1	YN	0.0267	0.0224	1.19196
PAV02G058560	Prunus_avium_FUN_011847-T1	YN	0.0795	0.0667	1.1919
PAV01G071860	Prunus_avium_FUN_004290-T1	YN	0.0206	0.0173	1.19075
PAV04G017250	Prunus_avium_FUN_032951-T1	YN	0.0375	0.0315	1.19048
PAV00G038490	Prunus_avium_FUN_034807-T1	YN	0.0451	0.0379	1.18997
PAV01G026110	Prunus_avium_FUN_001888-T2	YN	0.3266	0.2745	1.1898
PAV00G010060	Prunus_avium_FUN_009152-T1	YN	0.2816	0.2367	1.18969
PAV00G096270	Prunus_avium_FUN_019892-T1	YN	0.0596	0.0501	1.18962
PAV02G047090	Prunus_avium_FUN_011147-T1	YN	0.1393	0.1171	1.18958
PAV05G040680	Prunus_avium_FUN_028261-T1	YN	0.5147	0.4327	1.18951
PAV01G044700	Prunus_avium_FUN_035850-T1	YN	0.2528	0.2126	1.18909
PAV03G031990	Prunus_avium_FUN_015384-T1	YN	0.1158	0.0974	1.18891
PAV00G035130	Prunus_avium_FUN_002276-T1	YN	0.1616	0.136	1.18824
PAV04G004640	Prunus_avium_FUN_032047-T1	YN	0.2139	0.1801	1.18767
PAV08G032060	Prunus_avium_FUN_028662-T1	YN	0.5374	0.4526	1.18736
PAV06G003610	Prunus_avium_FUN_022785-T1	YN	0.0565	0.0476	1.18697
PAV02G019850	Prunus_avium_FUN_009288-T1	YN	1.4099	1.1881	1.18668
PAV00G037680	Prunus_avium_FUN_020228-T1	YN	0.6077	0.5121	1.18668
PAV08G032360	Prunus_avium_FUN_009456-T1	YN	0.2644	0.2229	1.18618
PAV07G032420	Prunus_avium_FUN_037767-T1	YN	0.0185	0.0156	1.1859
PAV00G055860	Prunus_avium_FUN_017664-T1	YN	0.0319	0.0269	1.18587
PAV06G011910	Prunus_avium_FUN_040146-T1	YN	0.1171	0.0988	1.18522
PAV00G028300	Prunus_avium_FUN_037007-T1	YN	0.1346	0.1136	1.18486
PAV06G017970	Prunus_avium_FUN_021529-T1	YN	0.0077	0.0065	1.18462
PAV03G024600	Prunus_avium_FUN_015605-T1	YN	0.081	0.0684	1.18421
PAV08G016390	Prunus_avium_FUN_029855-T1	YN	0.4184	0.3535	1.18359
PAV07G052650	Prunus_avium_FUN_039186-T2	YN	0.0155	0.0131	1.18321
PAV01G041540	Prunus_avium_FUN_009222-T1	YN	0.6219	0.5257	1.18299
PAV08G016890	Prunus_avium_FUN_029842-T1	YN	0.1015	0.0858	1.18298
PAV01G054780	Prunus_avium_FUN_003329-T1	YN	0.0117	0.0099	1.18182
PAV03G050640	Prunus_avium_FUN_014156-T1	YN	0.0124	0.0105	1.18095
PAV07G019310	Prunus_avium_FUN_010195-T1	YN	0.064	0.0542	1.18081
PAV04G041560	Prunus_avium_FUN_034516-T1	YN	0.1875	0.1588	1.18073
PAV03G037260	Prunus_avium_FUN_035541-T1	YN	1.9038	1.6125	1.18065
PAV06G052960	Prunus_avium_FUN_019983-T1	YN	0.0366	0.031	1.18065
PAV08G011580	Prunus_avium_FUN_030438-T1	YN	0.1268	0.1074	1.18063
PAV07G006080	Prunus_avium_FUN_002860-T1	YN	0.0602	0.051	1.18039
PAV01G037050	Prunus_avium_FUN_002240-T1	YN	0.0917	0.0777	1.18018
PAV06G061270	Prunus_avium_FUN_019546-T1	YN	0.0158	0.0134	1.1791
PAV06G065860	Prunus_avium_FUN_019207-T1	YN	0.0356	0.0302	1.17881
PAV03G005070	Prunus_avium_FUN_017479-T1	YN	0.0066	0.0056	1.17857
PAV03G054710	Prunus_avium_FUN_020940-T1	YN	0.1056	0.0896	1.17857
PAV01G035140	Prunus_avium_FUN_002234-T1	YN	0.2502	0.2123	1.17852
PAV00G040320	Prunus_avium_FUN_020937-T1	YN	0.1724	0.1463	1.1784
PAV00G006930	Prunus_avium_FUN_017254-T1	YN	0.0205	0.0174	1.17816
PAV04G055730	Prunus_avium_FUN_009766-T1	YN	0.1569	0.1332	1.17793
PAV04G013280	Prunus_avium_FUN_032663-T1	YN	0.0073	0.0062	1.17742
PAV05G043970	Prunus_avium_FUN_023651-T1	YN	0.095	0.0807	1.1772
PAV08G055330	Prunus_avium_FUN_027317-T1	YN	0.1544	0.1312	1.17683
PAV03G033370	Prunus_avium_FUN_002268-T1	YN	0.2012	0.1711	1.17592
PAV06G066860	Prunus_avium_FUN_019134-T1	YN	0.1833	0.1559	1.17575
PAV08G003760	Prunus_avium_FUN_031148-T1	YN	0.0348	0.0296	1.17568
PAV07G059540	Prunus_avium_FUN_039817-T1	YN	0.0833	0.0709	1.17489
PAV05G046330	Prunus_avium_FUN_003141-T1	YN	0.7963	0.6788	1.1731
PAV02G072020	Prunus_avium_FUN_013041-T1	YN	0.0685	0.0584	1.17295
PAV01G052380	Prunus_avium_FUN_036743-T1	YN	0.4072	0.3472	1.17281
PAV00G044680	Prunus_avium_FUN_028701-T1	YN	0.3618	0.3085	1.17277
PAV06G048010	Prunus_avium_FUN_009222-T1	YN	0.0835	0.0712	1.17275
PAV01G036990	Prunus_avium_FUN_020363-T1	YN	0.1021	0.0871	1.17222
PAV08G059410	Prunus_avium_FUN_027411-T1	YN	0.1015	0.0866	1.17206
PAV01G003850	Prunus_avium_FUN_000340-T1	YN	0.5078	0.4334	1.17167
PAV01G092130	Prunus_avium_FUN_006255-T1	YN	0.0287	0.0245	1.17143
PAV01G021640	Prunus_avium_FUN_001557-T1	YN	0.5108	0.4361	1.17129
PAV02G032130	Prunus_avium_FUN_010017-T1	YN	0.2812	0.2402	1.17069
PAV04G021360	Prunus_avium_FUN_033341-T1	YN	0.3594	0.307	1.17068
PAV04G049210	Prunus_avium_FUN_034953-T1	YN	0.0213	0.0182	1.17033
PAV06G025070	Prunus_avium_FUN_021098-T1	YN	0.0076	0.0065	1.16923
PAV06G026890	Prunus_avium_FUN_021011-T1	YN	0.2174	0.186	1.16882
PAV00G010360	Prunus_avium_FUN_009142-T1	YN	0.1662	0.1422	1.16878
PAV03G022340	Prunus_avium_FUN_015797-T1	YN	0.1388	0.1188	1.16835
PAV08G009270	Prunus_avium_FUN_030682-T1	YN	0.0195	0.0167	1.16766
PAV05G025120	Prunus_avium_FUN_024581-T1	YN	0.0345	0.0296	1.16554
PAV01G004760	Prunus_avium_FUN_000416-T1	YN	0.0486	0.0417	1.16547
PAV07G057990	Prunus_avium_FUN_039670-T1	YN	0.0226	0.0194	1.16495
PAV00G011000	Prunus_avium_FUN_001388-T1	YN	0.058	0.0498	1.16466
PAV05G038950	Prunus_avium_FUN_003274-T1	YN	0.252	0.2164	1.16451
PAV08G003590	Prunus_avium_FUN_031163-T1	YN	0.0177	0.0152	1.16447
PAV00G045740	Prunus_avium_FUN_030794-T1	YN	0.1427	0.1226	1.16395
PAV03G029380	Prunus_avium_FUN_034704-T1	YN	0.1643	0.1413	1.16277
PAV02G024580	Prunus_avium_FUN_020344-T1	YN	0.1929	0.1659	1.16275
PAV06G042560	Prunus_avium_FUN_020727-T1	YN	0.2423	0.2084	1.16267
PAV08G039360	Prunus_avium_FUN_028110-T1	YN	0.0386	0.0332	1.16265
PAV04G008490	Prunus_avium_FUN_032403-T1	YN	0.0093	0.008	1.1625
PAV08G038580	Prunus_avium_FUN_002862-T1	YN	0.1983	0.1707	1.16169
PAV04G028110	Prunus_avium_FUN_033961-T1	YN	0.0108	0.0093	1.16129
PAV00G034810	Prunus_avium_FUN_002638-T1	YN	0.3062	0.2637	1.16117
PAV08G018000	Prunus_avium_FUN_029718-T1	YN	0.0159	0.0137	1.16058
PAV03G038840	Prunus_avium_FUN_015023-T1	YN	0.1303	0.1123	1.16028
PAV07G004240	Prunus_avium_FUN_010328-T1	YN	0.1283	0.1106	1.16004
PAV05G007360	Prunus_avium_FUN_025969-T1	YN	0.0138	0.0119	1.15966
PAV00G053400	Prunus_avium_FUN_028711-T1	YN	0.0695	0.06	1.15833
PAV06G028210	Prunus_avium_FUN_020910-T1	YN	0.0637	0.055	1.15818
PAV05G041970	Prunus_avium_FUN_023877-T1	YN	0.0227	0.0196	1.15816
PAV06G063550	Prunus_avium_FUN_019370-T1	YN	0.1494	0.129	1.15814
PAV01G073480	Prunus_avium_FUN_004445-T1	YN	0.0301	0.026	1.15769
PAV02G058750	Prunus_avium_FUN_011901-T1	YN	0.0162	0.014	1.15714
PAV07G005900	Prunus_avium_FUN_033553-T1	YN	0.5211	0.4505	1.15671
PAV07G020170	Prunus_avium_FUN_009448-T1	YN	0.2923	0.2527	1.15671
PAV00G086410	Prunus_avium_FUN_009330-T1	YN	0.4731	0.4091	1.15644
PAV01G104590	Prunus_avium_FUN_007515-T1	YN	0.1494	0.1292	1.15635
PAV00G040110	Prunus_avium_FUN_003288-T1	YN	0.1162	0.1005	1.15622
PAV01G047880	Prunus_avium_FUN_001864-T1	YN	0.0896	0.0775	1.15613
PAV00G011700	Prunus_avium_FUN_001452-T1	YN	0.1587	0.1373	1.15586
PAV00G066990	Prunus_avium_FUN_033773-T1	YN	0.1617	0.1399	1.15583
PAV01G014350	Prunus_avium_FUN_001059-T1	YN	0.0653	0.0565	1.15575
PAV03G032180	Prunus_avium_FUN_035546-T1	YN	0.2098	0.1818	1.15402
PAV03G011620	Prunus_avium_FUN_016966-T2	YN	0.006	0.0052	1.15385
PAV07G005230	Prunus_avium_FUN_036924-T1	YN	0.8716	0.7555	1.15367
PAV01G040170	Prunus_avium_FUN_002624-T1	YN	0.0942	0.0817	1.153
PAV07G058600	Prunus_avium_FUN_039727-T1	YN	0.0068	0.0059	1.15254
PAV03G000390	Prunus_avium_FUN_017910-T1	YN	0.0121	0.0105	1.15238
PAV04G043590	Prunus_avium_FUN_010891-T1	YN	0.884	0.7672	1.15224
PAV05G047570	Prunus_avium_FUN_023991-T1	YN	0.088	0.0764	1.15183
PAV01G076150	Prunus_avium_FUN_004671-T2	YN	0.1343	0.1166	1.1518
PAV07G003940	Prunus_avium_FUN_036765-T1	YN	0.0395	0.0343	1.1516
PAV01G102140	Prunus_avium_FUN_007726-T1	YN	0.0145	0.0126	1.15079
PAV08G045970	Prunus_avium_FUN_027100-T1	YN	0.0245	0.0213	1.15023
PAV08G045970	Prunus_avium_FUN_027298-T1	YN	0.0245	0.0213	1.15023
PAV01G067010	Prunus_avium_FUN_003998-T1	YN	0.0805	0.07	1.15
PAV05G012620	Prunus_avium_FUN_025496-T1	YN	0.0491	0.0427	1.14988
PAV00G062230	Prunus_avium_FUN_031534-T1	YN	0.0123	0.0107	1.14953
PAV00G009050	Prunus_avium_FUN_009189-T1	YN	0.1014	0.0883	1.14836
PAV00G074350	Prunus_avium_FUN_036188-T1	YN	0.111	0.0967	1.14788
PAV02G019060	Prunus_avium_FUN_009183-T1	YN	0.2036	0.1774	1.14769
PAV08G003410	Prunus_avium_FUN_031176-T1	YN	0.014	0.0122	1.14754
PAV02G060080	Prunus_avium_FUN_012006-T1	YN	0.0039	0.0034	1.14706
PAV07G056510	Prunus_avium_FUN_039569-T1	YN	0.0742	0.0647	1.14683
PAV07G056870	Prunus_avium_FUN_039569-T1	YN	0.0742	0.0647	1.14683
PAV02G061180	Prunus_avium_FUN_040034-T1	YN	0.5093	0.4441	1.14681
PAV00G053390	Prunus_avium_FUN_028708-T1	YN	0.1727	0.1506	1.14675
PAV06G006450	Prunus_avium_FUN_022523-T1	YN	0.2683	0.234	1.14658
PAV00G078930	Prunus_avium_FUN_008420-T1	YN	0.1214	0.1059	1.14636
PAV04G018120	Prunus_avium_FUN_033019-T1	YN	0.0995	0.0868	1.14631
PAV02G056440	Prunus_avium_FUN_011683-T1	YN	0.0277	0.0242	1.14463
PAV00G037460	Prunus_avium_FUN_009257-T1	YN	0.0206	0.018	1.14444
PAV03G054860	Prunus_avium_FUN_013785-T1	YN	0.0381	0.0333	1.14414
PAV04G040850	Prunus_avium_FUN_034564-T1	YN	0.0143	0.0125	1.144
PAV04G034430	Prunus_avium_FUN_034117-T1	YN	0.0891	0.0779	1.14377
PAV06G024860	Prunus_avium_FUN_021122-T1	YN	0.0191	0.0167	1.14371
PAV08G024940	Prunus_avium_FUN_029403-T1	YN	0.6911	0.6048	1.14269
PAV00G024220	Prunus_avium_FUN_003274-T1	YN	0.3881	0.3398	1.14214
PAV07G051280	Prunus_avium_FUN_039076-T1	YN	0.0138	0.0121	1.1405
PAV01G035140	Prunus_avium_FUN_002340-T1	YN	0.2486	0.218	1.14037
PAV01G079850	Prunus_avium_FUN_005078-T1	YN	0.0668	0.0586	1.13993
PAV00G005380	Prunus_avium_FUN_016424-T1	YN	0.0931	0.0817	1.13953
PAV00G009300	Prunus_avium_FUN_040010-T2	YN	0.2928	0.2571	1.13886
PAV00G034760	Prunus_avium_FUN_028246-T1	YN	0.2457	0.2158	1.13855
PAV04G056010	Prunus_avium_FUN_015598-T1	YN	0.088	0.0773	1.13842
PAV01G016680	Prunus_avium_FUN_001257-T1	YN	0.2172	0.1908	1.13836
PAV07G042660	Prunus_avium_FUN_038203-T1	YN	0.0445	0.0391	1.13811
PAV01G047400	Prunus_avium_FUN_009227-T1	YN	0.1741	0.153	1.13791
PAV08G018670	Prunus_avium_FUN_029646-T1	YN	0.0669	0.0588	1.13776
PAV06G018200	Prunus_avium_FUN_021555-T1	YN	0.0058	0.0051	1.13725
PAV02G055350	Prunus_avium_FUN_011639-T1	YN	0.3285	0.2889	1.13707
PAV00G009480	Prunus_avium_FUN_009198-T1	YN	0.0308	0.0271	1.13653
PAV04G004450	Prunus_avium_FUN_032022-T1	YN	0.025	0.022	1.13636
PAV02G071680	Prunus_avium_FUN_013074-T1	YN	0.015	0.0132	1.13636
PAV06G027790	Prunus_avium_FUN_020951-T1	YN	0.111	0.0977	1.13613
PAV02G061300	Prunus_avium_FUN_012046-T1	YN	0.0845	0.0744	1.13575
PAV06G048820	Prunus_avium_FUN_020212-T1	YN	0.7622	0.6712	1.13558
PAV06G027680	Prunus_avium_FUN_027900-T1	YN	0.448	0.3948	1.13475
PAV00G091400	Prunus_avium_FUN_000155-T1	YN	0.167	0.1472	1.13451
PAV00G095840	Prunus_avium_FUN_006418-T1	YN	0.0237	0.0209	1.13397
PAV00G095840	Prunus_avium_FUN_006569-T1	YN	0.0237	0.0209	1.13397
PAV07G034610	Prunus_avium_FUN_037723-T1	YN	0.1	0.0882	1.13379
PAV04G056320	Prunus_avium_FUN_007935-T1	YN	0.0679	0.0599	1.13356
PAV01G103640	Prunus_avium_FUN_007600-T1	YN	0.0348	0.0307	1.13355
PAV04G046730	Prunus_avium_FUN_034795-T1	YN	0.3117	0.275	1.13345
PAV01G101750	Prunus_avium_FUN_007212-T1	YN	0.7428	0.6556	1.13301
PAV06G059660	Prunus_avium_FUN_019700-T1	YN	0.0495	0.0437	1.13272
PAV00G084860	Prunus_avium_FUN_019762-T1	YN	0.0837	0.0739	1.13261
PAV02G039130	Prunus_avium_FUN_010645-T1	YN	0.0308	0.0272	1.13235
PAV04G055730	Prunus_avium_FUN_003274-T1	YN	0.1591	0.1406	1.13158
PAV03G027950	Prunus_avium_FUN_020372-T1	YN	0.4872	0.4307	1.13118
PAV01G006200	Prunus_avium_FUN_000577-T1	YN	0.1407	0.1244	1.13103
PAV05G006930	Prunus_avium_FUN_026014-T1	YN	0.0217	0.0192	1.13021
PAV05G050090	Prunus_avium_FUN_015753-T1	YN	0.1713	0.1516	1.12995
PAV06G034720	Prunus_avium_FUN_020401-T1	YN	0.0601	0.0532	1.1297
PAV06G039520	Prunus_avium_FUN_020401-T1	YN	0.0601	0.0532	1.1297
PAV07G050320	Prunus_avium_FUN_038993-T1	YN	0.0699	0.0619	1.12924
PAV06G061700	Prunus_avium_FUN_019513-T1	YN	0.0368	0.0326	1.12883
PAV00G067300	Prunus_avium_FUN_025326-T1	YN	0.0079	0.007	1.12857
PAV03G041240	Prunus_avium_FUN_014916-T1	YN	0.0597	0.0529	1.12854
PAV01G067700	Prunus_avium_FUN_004050-T1	YN	0.0556	0.0493	1.12779
PAV01G031890	Prunus_avium_FUN_002062-T1	YN	0.0443	0.0393	1.12723
PAV06G048010	Prunus_avium_FUN_028053-T1	YN	0.1114	0.0989	1.12639
PAV00G017500	Prunus_avium_FUN_015604-T1	YN	0.1087	0.0966	1.12526
PAV01G054690	Prunus_avium_FUN_003322-T1	YN	0.0522	0.0464	1.125
PAV08G010420	Prunus_avium_FUN_030561-T1	YN	0.0072	0.0064	1.125
PAV00G090850	Prunus_avium_FUN_000114-T1	YN	0.0702	0.0624	1.125
PAV02G021830	Prunus_avium_FUN_020390-T1	YN	0.1827	0.1624	1.125
PAV08G049960	Prunus_avium_FUN_027720-T1	YN	0.0524	0.0466	1.12446
PAV03G018180	Prunus_avium_FUN_016189-T1	YN	0.127	0.113	1.12389
PAV04G053060	Prunus_avium_FUN_035066-T1	YN	0.0365	0.0325	1.12308
PAV07G020450	Prunus_avium_FUN_020391-T1	YN	0.1243	0.1107	1.12285
PAV05G012010	Prunus_avium_FUN_026208-T1	YN	0.4745	0.4226	1.12281
PAV01G102050	Prunus_avium_FUN_007717-T1	YN	0.011	0.0098	1.12245
PAV05G000790	Prunus_avium_FUN_026689-T1	YN	0.0376	0.0335	1.12239
PAV06G003620	Prunus_avium_FUN_022784-T1	YN	0.0552	0.0492	1.12195
PAV02G045210	Prunus_avium_FUN_011005-T1	YN	0.1804	0.1608	1.12189
PAV08G051220	Prunus_avium_FUN_027647-T1	YN	0.0083	0.0074	1.12162
PAV08G033200	Prunus_avium_FUN_028595-T1	YN	0.2391	0.2132	1.12148
PAV00G023760	Prunus_avium_FUN_002268-T1	YN	0.1165	0.1039	1.12127
PAV01G072370	Prunus_avium_FUN_004338-T1	YN	0.0102	0.0091	1.12088
PAV00G045810	Prunus_avium_FUN_030788-T1	YN	0.2022	0.1804	1.12084
PAV05G029820	Prunus_avium_FUN_024327-T1	YN	0.116	0.1035	1.12077
PAV00G034680	Prunus_avium_FUN_034807-T1	YN	0.0353	0.0315	1.12063
PAV07G052500	Prunus_avium_FUN_039159-T1	YN	0.0056	0.005	1.12
PAV07G052500	Prunus_avium_FUN_039170-T1	YN	0.0056	0.005	1.12
PAV02G069480	Prunus_avium_FUN_012889-T1	YN	0.0047	0.0042	1.11905
PAV01G076060	Prunus_avium_FUN_004719-T1	YN	0.1354	0.121	1.11901
PAV07G020220	Prunus_avium_FUN_009835-T1	YN	0.1694	0.1514	1.11889
PAV07G052140	Prunus_avium_FUN_039171-T1	YN	0.1977	0.1767	1.11885
PAV07G052410	Prunus_avium_FUN_039152-T1	YN	0.0132	0.0118	1.11864
PAV03G033200	Prunus_avium_FUN_003274-T1	YN	0.2533	0.2265	1.11832
PAV00G030980	Prunus_avium_FUN_018433-T1	YN	0.052	0.0465	1.11828
PAV07G048010	Prunus_avium_FUN_038670-T1	YN	0.0123	0.011	1.11818
PAV04G057760	Prunus_avium_FUN_032030-T1	YN	0.3841	0.3436	1.11787
PAV04G024250	Prunus_avium_FUN_033771-T1	YN	0.3505	0.3136	1.11767
PAV08G034120	Prunus_avium_FUN_036582-T1	YN	0.4781	0.4278	1.11758
PAV05G033990	Prunus_avium_FUN_036539-T1	YN	0.1221	0.1093	1.11711
PAV05G030500	Prunus_avium_FUN_024291-T1	YN	0.083	0.0743	1.11709
PAV04G008610	Prunus_avium_FUN_032417-T1	YN	0.0687	0.0615	1.11707
PAV04G004430	Prunus_avium_FUN_032021-T1	YN	0.0861	0.0771	1.11673
PAV07G056850	Prunus_avium_FUN_039567-T1	YN	0.0134	0.012	1.11667
PAV02G029600	Prunus_avium_FUN_002318-T1	YN	1.1542	1.0337	1.11657
PAV04G045160	Prunus_avium_FUN_010095-T1	YN	0.152	0.1362	1.11601
PAV07G010360	Prunus_avium_FUN_036244-T1	YN	0.0154	0.0138	1.11594
PAV06G058050	Prunus_avium_FUN_019770-T3	YN	0.1147	0.1028	1.11576
PAV04G020210	Prunus_avium_FUN_033235-T1	YN	0.0193	0.0173	1.11561
PAV00G061230	Prunus_avium_FUN_031730-T1	YN	0.0058	0.0052	1.11538
PAV00G031240	Prunus_avium_FUN_007677-T1	YN	0.0194	0.0174	1.11494
PAV08G051280	Prunus_avium_FUN_027585-T1	YN	0.0456	0.0409	1.11491
PAV05G036550	Prunus_avium_FUN_028276-T1	YN	0.17	0.1525	1.11475
PAV06G054200	Prunus_avium_FUN_019943-T1	YN	0.1303	0.1169	1.11463
PAV06G072020	Prunus_avium_FUN_018674-T1	YN	0.0829	0.0744	1.11425
PAV01G058600	Prunus_avium_FUN_003491-T1	YN	0.0137	0.0123	1.11382
PAV00G026640	Prunus_avium_FUN_037333-T1	YN	0.0891	0.08	1.11375
PAV01G047000	Prunus_avium_FUN_001860-T1	YN	0.2665	0.2393	1.11366
PAV01G081450	Prunus_avium_FUN_005249-T1	YN	0.2667	0.2395	1.11357
PAV01G057150	Prunus_avium_FUN_003244-T1	YN	0.1727	0.1551	1.11348
PAV01G080690	Prunus_avium_FUN_005170-T1	YN	0.0236	0.0212	1.11321
PAV00G069420	Prunus_avium_FUN_025414-T1	YN	0.0611	0.0549	1.11293
PAV05G043780	Prunus_avium_FUN_023771-T1	YN	0.0308	0.0277	1.11191
PAV02G026440	Prunus_avium_FUN_009662-T1	YN	0.012	0.0108	1.11111
PAV08G038540	Prunus_avium_FUN_028162-T1	YN	0.12	0.108	1.11111
PAV03G035960	Prunus_avium_FUN_015131-T1	YN	0.175	0.1575	1.11111
PAV03G017800	Prunus_avium_FUN_016202-T1	YN	0.1071	0.0965	1.10984
PAV02G037940	Prunus_avium_FUN_010572-T1	YN	0.1042	0.0939	1.10969
PAV00G014630	Prunus_avium_FUN_000416-T1	YN	0.0497	0.0448	1.10938
PAV00G037940	Prunus_avium_FUN_009448-T1	YN	0.0927	0.0836	1.10885
PAV06G020370	Prunus_avium_FUN_021391-T1	YN	0.0204	0.0184	1.1087
PAV00G040330	Prunus_avium_FUN_002348-T1	YN	0.096	0.0866	1.10855
PAV08G005950	Prunus_avium_FUN_030949-T1	YN	0.0205	0.0185	1.10811
PAV00G021800	Prunus_avium_FUN_034275-T1	YN	0.1512	0.1365	1.10769
PAV08G006500	Prunus_avium_FUN_030918-T1	YN	0.1493	0.1348	1.10757
PAV00G091200	Prunus_avium_FUN_000143-T1	YN	0.0196	0.0177	1.10734
PAV01G099760	Prunus_avium_FUN_007034-T1	YN	0.0454	0.041	1.10732
PAV00G010260	Prunus_avium_FUN_009152-T1	YN	0.1909	0.1724	1.10731
PAV02G025990	Prunus_avium_FUN_009686-T1	YN	0.1085	0.098	1.10714
PAV02G065830	Prunus_avium_FUN_012600-T1	YN	0.2917	0.2635	1.10702
PAV06G048820	Prunus_avium_FUN_028526-T1	YN	0.7283	0.6579	1.10701
PAV00G050870	Prunus_avium_FUN_026750-T1	YN	0.2646	0.2392	1.10619
PAV01G066060	Prunus_avium_FUN_003922-T1	YN	0.0698	0.0631	1.10618
PAV07G004210	Prunus_avium_FUN_010308-T1	YN	0.342	0.3092	1.10608
PAV03G030330	Prunus_avium_FUN_015615-T1	YN	0.1839	0.1663	1.10583
PAV01G022580	Prunus_avium_FUN_001615-T1	YN	0.0157	0.0142	1.10563
PAV06G054310	Prunus_avium_FUN_009219-T1	YN	0.1047	0.0947	1.1056
PAV00G096750	Prunus_avium_FUN_035913-T1	YN	0.0936	0.0847	1.10508
PAV04G035650	Prunus_avium_FUN_034209-T1	YN	0.0382	0.0346	1.10405
PAV01G091380	Prunus_avium_FUN_006181-T1	YN	0.0085	0.0077	1.1039
PAV01G014990	Prunus_avium_FUN_001112-T1	YN	0.016	0.0145	1.10345
PAV03G030210	Prunus_avium_FUN_015571-T1	YN	0.304	0.2755	1.10345
PAV06G062760	Prunus_avium_FUN_019439-T1	YN	0.0161	0.0146	1.10274
PAV02G041810	Prunus_avium_FUN_010811-T1	YN	0.144	0.1306	1.1026
PAV03G033370	Prunus_avium_FUN_018031-T1	YN	0.2102	0.1907	1.10225
PAV01G085710	Prunus_avium_FUN_005672-T1	YN	0.0151	0.0137	1.10219
PAV01G075630	Prunus_avium_FUN_004629-T1	YN	0.013	0.0118	1.10169
PAV01G075630	Prunus_avium_FUN_004686-T1	YN	0.013	0.0118	1.10169
PAV00G020380	Prunus_avium_FUN_016916-T1	YN	0.0087	0.0079	1.10127
PAV03G004450	Prunus_avium_FUN_017543-T1	YN	0.012	0.0109	1.10092
PAV00G029540	Prunus_avium_FUN_010711-T1	YN	0.1354	0.123	1.10081
PAV00G065830	Prunus_avium_FUN_035276-T1	YN	0.265	0.2408	1.1005
PAV01G038630	Prunus_avium_FUN_002438-T1	YN	0.0811	0.0737	1.10041
PAV00G009470	Prunus_avium_FUN_009130-T1	YN	0.2258	0.2052	1.10039
PAV02G042970	Prunus_avium_FUN_010866-T1	YN	0.0889	0.0808	1.10025
PAV02G031530	Prunus_avium_FUN_009944-T1	YN	0.0977	0.0888	1.10023
PAV06G002420	Prunus_avium_FUN_022912-T1	YN	0.0121	0.011	1.1
PAV02G033380	Prunus_avium_FUN_010123-T1	YN	0.0176	0.016	1.1
PAV05G002530	Prunus_avium_FUN_026512-T1	YN	0.0244	0.0222	1.0991
PAV07G037370	Prunus_avium_FUN_037553-T1	YN	0.0111	0.0101	1.09901
PAV01G030820	Prunus_avium_FUN_002052-T1	YN	0.02	0.0182	1.0989
PAV07G054380	Prunus_avium_FUN_039336-T1	YN	0.02	0.0182	1.0989
PAV08G057400	Prunus_avium_FUN_027266-T1	YN	0.1057	0.0962	1.09875
PAV00G083400	Prunus_avium_FUN_019152-T1	YN	0.4955	0.4511	1.09843
PAV07G005920	Prunus_avium_FUN_019958-T1	YN	0.2027	0.1846	1.09805
PAV04G015590	Prunus_avium_FUN_032851-T1	YN	0.0101	0.0092	1.09783
PAV01G049730	Prunus_avium_FUN_002595-T1	YN	0.0573	0.0522	1.0977
PAV00G081690	Prunus_avium_FUN_008154-T1	YN	0.0731	0.0666	1.0976
PAV05G019560	Prunus_avium_FUN_024917-T1	YN	0.0045	0.0041	1.09756
PAV07G033730	Prunus_avium_FUN_008861-T1	YN	1.3802	1.2577	1.0974
PAV06G071440	Prunus_avium_FUN_018724-T1	YN	0.0113	0.0103	1.09709
PAV01G029970	Prunus_avium_FUN_002033-T1	YN	0.0339	0.0309	1.09709
PAV01G059570	Prunus_avium_FUN_003552-T1	YN	0.0249	0.0227	1.09692
PAV00G006690	Prunus_avium_FUN_016554-T1	YN	0.1234	0.1125	1.09689
PAV07G009790	Prunus_avium_FUN_036198-T1	YN	0.0329	0.03	1.09667
PAV08G009610	Prunus_avium_FUN_030649-T1	YN	0.3338	0.3044	1.09658
PAV08G027570	Prunus_avium_FUN_029154-T1	YN	0.0694	0.0633	1.09637
PAV00G044440	Prunus_avium_FUN_028814-T1	YN	0.114	0.104	1.09615
PAV00G095450	Prunus_avium_FUN_006119-T1	YN	0.0537	0.049	1.09592
PAV01G066890	Prunus_avium_FUN_003985-T1	YN	0.2618	0.2391	1.09494
PAV00G071090	Prunus_avium_FUN_038690-T1	YN	0.0208	0.019	1.09474
PAV07G055580	Prunus_avium_FUN_039456-T1	YN	0.0116	0.0106	1.09434
PAV03G028040	Prunus_avium_FUN_028315-T1	YN	0.0964	0.0881	1.09421
PAV05G009950	Prunus_avium_FUN_025729-T1	YN	0.0337	0.0308	1.09416
PAV08G017870	Prunus_avium_FUN_029733-T1	YN	0.1107	0.1012	1.09387
PAV01G034920	Prunus_avium_FUN_002370-T1	YN	0.0082	0.0075	1.09333
PAV01G100600	Prunus_avium_FUN_007118-T1	YN	0.0188	0.0172	1.09302
PAV06G049340	Prunus_avium_FUN_020294-T1	YN	0.0754	0.069	1.09275
PAV06G047400	Prunus_avium_FUN_020381-T1	YN	0.0625	0.0572	1.09266
PAV02G001840	Prunus_avium_FUN_008189-T1	YN	0.0637	0.0583	1.09262
PAV00G039930	Prunus_avium_FUN_003282-T1	YN	0.3753	0.3435	1.09258
PAV06G037920	Prunus_avium_FUN_019920-T1	YN	0.1229	0.1125	1.09244
PAV06G046230	Prunus_avium_FUN_020099-T1	YN	0.2922	0.2675	1.09234
PAV02G004570	Prunus_avium_FUN_008036-T1	YN	0.3278	0.3002	1.09194
PAV06G062720	Prunus_avium_FUN_019443-T1	YN	0.0488	0.0447	1.09172
PAV00G068930	Prunus_avium_FUN_025452-T1	YN	0.0858	0.0786	1.0916
PAV05G005380	Prunus_avium_FUN_026234-T1	YN	0.0227	0.0208	1.09135
PAV00G087520	Prunus_avium_FUN_006653-T1	YN	0.012	0.011	1.09091
PAV01G078320	Prunus_avium_FUN_004946-T1	YN	0.0096	0.0088	1.09091
PAV07G042590	Prunus_avium_FUN_038196-T1	YN	0.5182	0.4751	1.09072
PAV01G062730	Prunus_avium_FUN_003746-T1	YN	0.0481	0.0441	1.0907
PAV00G026510	Prunus_avium_FUN_037326-T1	YN	0.0193	0.0177	1.0904
PAV02G038600	Prunus_avium_FUN_000538-T1	YN	0.2365	0.217	1.08986
PAV06G018300	Prunus_avium_FUN_021545-T1	YN	0.0085	0.0078	1.08974
PAV05G005630	Prunus_avium_FUN_026205-T1	YN	0.0243	0.0223	1.08969
PAV06G033030	Prunus_avium_FUN_020526-T1	YN	0.0158	0.0145	1.08966
PAV04G019800	Prunus_avium_FUN_033240-T1	YN	0.0135	0.0124	1.08871
PAV06G053280	Prunus_avium_FUN_019903-T1	YN	0.2996	0.2753	1.08827
PAV00G009170	Prunus_avium_FUN_009191-T1	YN	0.099	0.0911	1.08672
PAV03G028390	Prunus_avium_FUN_015605-T1	YN	0.3405	0.3134	1.08647
PAV00G076700	Prunus_avium_FUN_029585-T1	YN	0.0227	0.0209	1.08612
PAV03G029290	Prunus_avium_FUN_015605-T1	YN	0.169	0.1556	1.08612
PAV04G038260	Prunus_avium_FUN_034349-T1	YN	0.2713	0.2498	1.08607
PAV02G009800	Prunus_avium_FUN_008480-T1	YN	0.1214	0.1118	1.08587
PAV04G045150	Prunus_avium_FUN_034990-T1	YN	0.1116	0.1028	1.0856
PAV06G046690	Prunus_avium_FUN_020125-T1	YN	0.0495	0.0456	1.08553
PAV07G049400	Prunus_avium_FUN_038838-T1	YN	0.0127	0.0117	1.08547
PAV07G046500	Prunus_avium_FUN_038553-T1	YN	0.065	0.0599	1.08514
PAV00G079440	Prunus_avium_FUN_008464-T1	YN	0.0204	0.0188	1.08511
PAV02G064290	Prunus_avium_FUN_012357-T1	YN	0.0243	0.0224	1.08482
PAV04G054090	Prunus_avium_FUN_009442-T1	YN	0.2676	0.2467	1.08472
PAV08G027620	Prunus_avium_FUN_029151-T1	YN	0.1499	0.1382	1.08466
PAV00G086070	Prunus_avium_FUN_028053-T1	YN	0.1041	0.096	1.08437
PAV01G096850	Prunus_avium_FUN_006815-T1	YN	0.0193	0.0178	1.08427
PAV02G026240	Prunus_avium_FUN_009717-T1	YN	0.0709	0.0654	1.0841
PAV06G054790	Prunus_avium_FUN_009766-T1	YN	0.2792	0.2576	1.08385
PAV03G026770	Prunus_avium_FUN_020426-T1	YN	0.1422	0.1312	1.08384
PAV07G020170	Prunus_avium_FUN_003274-T1	YN	0.3056	0.282	1.08369
PAV04G013610	Prunus_avium_FUN_032766-T1	YN	0.1714	0.1582	1.08344
PAV02G046990	Prunus_avium_FUN_011136-T1	YN	0.0143	0.0132	1.08333
PAV01G018460	Prunus_avium_FUN_001388-T1	YN	0.0599	0.0553	1.08318
PAV05G022500	Prunus_avium_FUN_024729-T1	YN	0.0657	0.0607	1.08237
PAV01G028810	Prunus_avium_FUN_001897-T1	YN	0.0592	0.0547	1.08227
PAV02G072240	Prunus_avium_FUN_013025-T1	YN	0.0079	0.0073	1.08219
PAV06G007910	Prunus_avium_FUN_022373-T1	YN	0.0158	0.0146	1.08219
PAV02G028940	Prunus_avium_FUN_009953-T1	YN	0.0913	0.0844	1.08175
PAV01G047760	Prunus_avium_FUN_001872-T1	YN	0.0372	0.0344	1.0814
PAV03G008940	Prunus_avium_FUN_016635-T1	YN	0.0321	0.0297	1.08081
PAV02G068570	Prunus_avium_FUN_012795-T1	YN	0.356	0.3294	1.08075
PAV03G017630	Prunus_avium_FUN_016216-T1	YN	0.0255	0.0236	1.08051
PAV08G010780	Prunus_avium_FUN_030514-T1	YN	0.4321	0.4	1.08025
PAV06G042910	Prunus_avium_FUN_002249-T1	YN	0.209	0.1935	1.0801
PAV02G029410	Prunus_avium_FUN_010030-T1	YN	0.2779	0.2573	1.08006
PAV03G042170	Prunus_avium_FUN_014876-T1	YN	0.027	0.025	1.08
PAV06G058310	Prunus_avium_FUN_019797-T1	YN	0.0611	0.0566	1.07951
PAV04G027840	Prunus_avium_FUN_033938-T1	YN	0.0258	0.0239	1.0795
PAV02G065750	Prunus_avium_FUN_012591-T1	YN	0.1434	0.1329	1.07901
PAV08G016210	Prunus_avium_FUN_029876-T1	YN	0.0866	0.0803	1.07846
PAV03G017520	Prunus_avium_FUN_016220-T1	YN	0.011	0.0102	1.07843
PAV06G039930	Prunus_avium_FUN_028470-T1	YN	0.142	0.1317	1.07821
PAV01G066010	Prunus_avium_FUN_003917-T1	YN	0.0373	0.0346	1.07803
PAV04G024540	Prunus_avium_FUN_033634-T1	YN	0.0319	0.0296	1.0777
PAV07G057290	Prunus_avium_FUN_039608-T1	YN	0.0111	0.0103	1.07767
PAV06G007770	Prunus_avium_FUN_022384-T1	YN	0.0222	0.0206	1.07767
PAV06G029350	Prunus_avium_FUN_020829-T1	YN	0.0556	0.0516	1.07752
PAV06G037200	Prunus_avium_FUN_019769-T1	YN	0.0809	0.0751	1.07723
PAV04G002020	Prunus_avium_FUN_031727-T1	YN	0.0168	0.0156	1.07692
PAV00G020550	Prunus_avium_FUN_016931-T1	YN	0.0589	0.0547	1.07678
PAV04G040460	Prunus_avium_FUN_034467-T1	YN	0.0463	0.043	1.07674
PAV03G020850	Prunus_avium_FUN_015896-T1	YN	0.0197	0.0183	1.0765
PAV06G008580	Prunus_avium_FUN_022302-T1	YN	0.0169	0.0157	1.07643
PAV03G029380	Prunus_avium_FUN_015581-T1	YN	0.1437	0.1335	1.0764
PAV02G020920	Prunus_avium_FUN_009333-T1	YN	0.0226	0.021	1.07619
PAV03G013880	Prunus_avium_FUN_016537-T1	YN	0.0537	0.0499	1.07615
PAV00G008520	Prunus_avium_FUN_009244-T1	YN	0.0553	0.0514	1.07588
PAV03G010880	Prunus_avium_FUN_017039-T1	YN	0.0383	0.0356	1.07584
PAV01G095010	Prunus_avium_FUN_006667-T1	YN	0.0384	0.0357	1.07563
PAV06G053280	Prunus_avium_FUN_019943-T1	YN	0.0954	0.0887	1.07554
PAV01G038010	Prunus_avium_FUN_002371-T1	YN	0.0114	0.0106	1.07547
PAV02G049780	Prunus_avium_FUN_011326-T1	YN	0.01	0.0093	1.07527
PAV00G058800	Prunus_avium_FUN_016752-T1	YN	0.0272	0.0253	1.0751
PAV01G027490	Prunus_avium_FUN_001898-T1	YN	0.2154	0.2004	1.07485
PAV06G026120	Prunus_avium_FUN_021030-T1	YN	0.0692	0.0644	1.07453
PAV01G010350	Prunus_avium_FUN_000772-T1	YN	0.0261	0.0243	1.07407
PAV01G033230	Prunus_avium_FUN_002185-T1	YN	0.2313	0.2156	1.07282
PAV07G060290	Prunus_avium_FUN_039872-T1	YN	0.3553	0.3312	1.07277
PAV03G042170	Prunus_avium_FUN_014701-T1	YN	0.0059	0.0055	1.07273
PAV05G010280	Prunus_avium_FUN_025698-T1	YN	0.0118	0.011	1.07273
PAV00G086360	Prunus_avium_FUN_024071-T1	YN	0.0531	0.0495	1.07273
PAV00G086280	Prunus_avium_FUN_024072-T1	YN	0.2498	0.2329	1.07256
PAV08G002120	Prunus_avium_FUN_031273-T1	YN	0.0193	0.018	1.07222
PAV00G076030	Prunus_avium_FUN_029920-T1	YN	0.0104	0.0097	1.07216
PAV00G056890	Prunus_avium_FUN_009814-T1	YN	0.1861	0.1736	1.072
PAV08G007840	Prunus_avium_FUN_030794-T1	YN	0.1823	0.1701	1.07172
PAV01G041550	Prunus_avium_FUN_002711-T1	YN	0.0792	0.0739	1.07172
PAV01G053460	Prunus_avium_FUN_036539-T1	YN	0.2426	0.2264	1.07155
PAV01G029680	Prunus_avium_FUN_001948-T1	YN	0.045	0.042	1.07143
PAV03G030550	Prunus_avium_FUN_015631-T1	YN	0.0892	0.0833	1.07083
PAV01G026040	Prunus_avium_FUN_001889-T1	YN	0.0575	0.0537	1.07076
PAV04G051960	Prunus_avium_FUN_028584-T1	YN	0.6707	0.627	1.0697
PAV00G051760	Prunus_avium_FUN_028516-T1	YN	0.0292	0.0273	1.0696
PAV07G051150	Prunus_avium_FUN_039064-T1	YN	0.1093	0.1022	1.06947
PAV08G003330	Prunus_avium_FUN_031181-T1	YN	0.0139	0.013	1.06923
PAV02G018180	Prunus_avium_FUN_009142-T1	YN	0.1953	0.1827	1.06897
PAV08G012850	Prunus_avium_FUN_030302-T1	YN	0.2143	0.2007	1.06776
PAV00G025250	Prunus_avium_FUN_020344-T1	YN	0.1074	0.1006	1.06759
PAV02G064070	Prunus_avium_FUN_012333-T1	YN	0.0095	0.0089	1.06742
PAV02G064690	Prunus_avium_FUN_012406-T1	YN	0.0302	0.0283	1.06714
PAV05G007500	Prunus_avium_FUN_025952-T1	YN	0.0048	0.0045	1.06667
PAV07G009790	Prunus_avium_FUN_036220-T1	YN	0.0321	0.0301	1.06645
PAV07G005920	Prunus_avium_FUN_002657-T1	YN	0.2011	0.1886	1.06628
PAV01G006030	Prunus_avium_FUN_000498-T1	YN	0.6149	0.5767	1.06624
PAV05G005690	Prunus_avium_FUN_026199-T1	YN	0.0097	0.0091	1.06593
PAV01G002070	Prunus_avium_FUN_000220-T1	YN	0.0178	0.0167	1.06587
PAV00G060320	Prunus_avium_FUN_016583-T1	YN	0.0146	0.0137	1.06569
PAV08G011920	Prunus_avium_FUN_030395-T1	YN	0.013	0.0122	1.06557
PAV06G015730	Prunus_avium_FUN_021710-T1	YN	0.0114	0.0107	1.06542
PAV02G008660	Prunus_avium_FUN_008419-T1	YN	0.2021	0.1897	1.06537
PAV06G055090	Prunus_avium_FUN_019880-T1	YN	0.0098	0.0092	1.06522
PAV00G026430	Prunus_avium_FUN_037319-T1	YN	0.1111	0.1043	1.0652
PAV01G026060	Prunus_avium_FUN_002972-T1	YN	0.3889	0.3651	1.06519
PAV02G069970	Prunus_avium_FUN_012931-T1	YN	0.0247	0.0232	1.06466
PAV08G006170	Prunus_avium_FUN_030941-T1	YN	0.005	0.0047	1.06383
PAV01G067760	Prunus_avium_FUN_004051-T1	YN	0.1602	0.1506	1.06375
PAV04G045450	Prunus_avium_FUN_023860-T1	YN	0.0603	0.0567	1.06349
PAV08G044190	Prunus_avium_FUN_027214-T1	YN	0.2228	0.2096	1.06298
PAV06G034730	Prunus_avium_FUN_020400-T1	YN	0.309	0.2907	1.06295
PAV01G072210	Prunus_avium_FUN_004320-T1	YN	0.0254	0.0239	1.06276
PAV02G003730	Prunus_avium_FUN_008095-T1	YN	0.1407	0.1324	1.06269
PAV06G061050	Prunus_avium_FUN_019561-T1	YN	0.0441	0.0415	1.06265
PAV00G094670	Prunus_avium_FUN_021263-T1	YN	0.0632	0.0595	1.06218
PAV00G092810	Prunus_avium_FUN_000326-T1	YN	0.1829	0.1723	1.06152
PAV01G080530	Prunus_avium_FUN_005147-T1	YN	0.0812	0.0765	1.06144
PAV00G074000	Prunus_avium_FUN_009443-T1	YN	0.0538	0.0507	1.06114
PAV01G091460	Prunus_avium_FUN_006188-T1	YN	0.0382	0.036	1.06111
PAV00G033080	Prunus_avium_FUN_001711-T1	YN	0.0313	0.0295	1.06102
PAV04G032920	Prunus_avium_FUN_034517-T1	YN	0.5961	0.562	1.06068
PAV02G066860	Prunus_avium_FUN_012693-T1	YN	0.0105	0.0099	1.06061
PAV07G005920	Prunus_avium_FUN_002641-T1	YN	0.2033	0.1917	1.06051
PAV05G007760	Prunus_avium_FUN_025930-T1	YN	0.0176	0.0166	1.06024
PAV04G003510	Prunus_avium_FUN_031889-T1	YN	0.288	0.2717	1.05999
PAV08G037640	Prunus_avium_FUN_028234-T1	YN	0.2461	0.2323	1.05941
PAV06G049000	Prunus_avium_FUN_020243-T1	YN	0.412	0.3889	1.0594
PAV07G021980	Prunus_avium_FUN_027360-T1	YN	0.0858	0.081	1.05926
PAV06G019130	Prunus_avium_FUN_021483-T1	YN	0.018	0.017	1.05882
PAV01G053850	Prunus_avium_FUN_036523-T1	YN	0.1929	0.1822	1.05873
PAV03G037610	Prunus_avium_FUN_015034-T2	YN	0.0958	0.0905	1.05856
PAV01G058290	Prunus_avium_FUN_003455-T1	YN	0.1307	0.1236	1.05744
PAV07G036600	Prunus_avium_FUN_037603-T1	YN	0.0203	0.0192	1.05729
PAV00G075450	Prunus_avium_FUN_037108-T1	YN	0.1485	0.1405	1.05694
PAV08G023360	Prunus_avium_FUN_029454-T1	YN	0.2786	0.2636	1.0569
PAV08G057400	Prunus_avium_FUN_027111-T1	YN	0.1213	0.1148	1.05662
PAV03G023290	Prunus_avium_FUN_035960-T1	YN	0.2764	0.2616	1.05657
PAV01G044210	Prunus_avium_FUN_019958-T1	YN	0.1289	0.122	1.05656
PAV04G031510	Prunus_avium_FUN_009455-T1	YN	0.1935	0.1833	1.05565
PAV03G034230	Prunus_avium_FUN_036735-T1	YN	0.3339	0.3164	1.05531
PAV04G012160	Prunus_avium_FUN_032589-T1	YN	0.0671	0.0636	1.05503
PAV00G016300	Prunus_avium_FUN_000594-T1	YN	0.2826	0.2679	1.05487
PAV00G068470	Prunus_avium_FUN_025490-T1	YN	0.0077	0.0073	1.05479
PAV06G032980	Prunus_avium_FUN_035565-T1	YN	0.3635	0.3447	1.05454
PAV07G014150	Prunus_avium_FUN_036428-T1	YN	0.0737	0.0699	1.05436
PAV08G058960	Prunus_avium_FUN_027395-T1	YN	0.0272	0.0258	1.05426
PAV06G059530	Prunus_avium_FUN_019833-T1	YN	0.2648	0.2512	1.05414
PAV07G057180	Prunus_avium_FUN_039595-T1	YN	0.047	0.0446	1.05381
PAV07G011610	Prunus_avium_FUN_040297-T1	YN	0.0157	0.0149	1.05369
PAV01G055360	Prunus_avium_FUN_003322-T1	YN	0.0493	0.0468	1.05342
PAV01G090390	Prunus_avium_FUN_006090-T1	YN	0.0296	0.0281	1.05338
PAV04G020800	Prunus_avium_FUN_040269-T1	YN	0.0178	0.0169	1.05325
PAV08G040980	Prunus_avium_FUN_002861-T1	YN	0.147	0.1396	1.05301
PAV02G033670	Prunus_avium_FUN_010165-T1	YN	0.2406	0.2285	1.05295
PAV06G067260	Prunus_avium_FUN_019113-T1	YN	0.0319	0.0303	1.05281
PAV03G001460	Prunus_avium_FUN_017801-T1	YN	0.006	0.0057	1.05263
PAV08G032300	Prunus_avium_FUN_028662-T1	YN	0.5246	0.4984	1.05257
PAV01G094580	Prunus_avium_FUN_006630-T1	YN	0.0282	0.0268	1.05224
PAV01G057150	Prunus_avium_FUN_028276-T1	YN	0.1734	0.1648	1.05218
PAV07G004100	Prunus_avium_FUN_028286-T1	YN	0.0587	0.0558	1.05197
PAV06G037910	Prunus_avium_FUN_019942-T1	YN	0.1175	0.1117	1.05192
PAV01G085470	Prunus_avium_FUN_005644-T1	YN	0.0061	0.0058	1.05172
PAV01G047990	Prunus_avium_FUN_001855-T1	YN	0.0306	0.0291	1.05155
PAV02G024570	Prunus_avium_FUN_020360-T1	YN	0.1209	0.115	1.0513
PAV06G070240	Prunus_avium_FUN_018822-T1	YN	0.0082	0.0078	1.05128
PAV06G010040	Prunus_avium_FUN_022179-T1	YN	0.0105	0.01	1.05
PAV00G009410	Prunus_avium_FUN_040008-T1	YN	0.1452	0.1383	1.04989
PAV06G053280	Prunus_avium_FUN_019888-T1	YN	0.1159	0.1104	1.04982
PAV03G055150	Prunus_avium_FUN_013763-T1	YN	0.0991	0.0944	1.04979
PAV00G028950	Prunus_avium_FUN_010747-T1	YN	0.0381	0.0363	1.04959
PAV01G096710	Prunus_avium_FUN_006805-T1	YN	0.036	0.0343	1.04956
PAV08G028590	Prunus_avium_FUN_036582-T1	YN	0.1888	0.1799	1.04947
PAV02G060110	Prunus_avium_FUN_012009-T1	YN	0.0085	0.0081	1.04938
PAV06G072250	Prunus_avium_FUN_018658-T1	YN	0.0064	0.0061	1.04918
PAV03G030630	Prunus_avium_FUN_015649-T1	YN	0.0043	0.0041	1.04878
PAV04G049930	Prunus_avium_FUN_009758-T1	YN	0.0821	0.0783	1.04853
PAV06G014490	Prunus_avium_FUN_021800-T1	YN	0.0281	0.0268	1.04851
PAV06G016350	Prunus_avium_FUN_021657-T1	YN	0.1042	0.0994	1.04829
PAV07G036780	Prunus_avium_FUN_037586-T1	YN	0.1243	0.1186	1.04806
PAV03G029220	Prunus_avium_FUN_015604-T1	YN	0.0612	0.0584	1.04795
PAV06G014880	Prunus_avium_FUN_021765-T1	YN	0.0461	0.044	1.04773
PAV06G018290	Prunus_avium_FUN_021546-T1	YN	0.1167	0.1114	1.04758
PAV02G028240	Prunus_avium_FUN_009903-T1	YN	0.0708	0.0676	1.04734
PAV03G050640	Prunus_avium_FUN_014302-T1	YN	0.0111	0.0106	1.04717
PAV01G035010	Prunus_avium_FUN_002371-T1	YN	0.02	0.0191	1.04712
PAV04G003860	Prunus_avium_FUN_031928-T1	YN	0.1493	0.1426	1.04698
PAV07G041770	Prunus_avium_FUN_038135-T1	YN	0.029	0.0277	1.04693
PAV00G027280	Prunus_avium_FUN_037418-T2	YN	0.009	0.0086	1.04651
PAV05G037480	Prunus_avium_FUN_023865-T1	YN	0.0609	0.0582	1.04639
PAV01G084000	Prunus_avium_FUN_005497-T1	YN	0.0158	0.0151	1.04636
PAV03G054730	Prunus_avium_FUN_020937-T1	YN	0.2846	0.2722	1.04555
PAV02G062890	Prunus_avium_FUN_040042-T1	YN	0.0138	0.0132	1.04545
PAV08G052160	Prunus_avium_FUN_027503-T1	YN	0.0774	0.0741	1.04453
PAV01G068340	Prunus_avium_FUN_004112-T1	YN	0.0094	0.009	1.04444
PAV00G037940	Prunus_avium_FUN_010230-T1	YN	0.0993	0.0951	1.04416
PAV04G045010	Prunus_avium_FUN_023844-T1	YN	0.05	0.0479	1.04384
PAV05G048350	Prunus_avium_FUN_024040-T1	YN	0.0167	0.016	1.04375
PAV05G048700	Prunus_avium_FUN_024040-T1	YN	0.0167	0.016	1.04375
PAV01G107730	Prunus_avium_FUN_007281-T1	YN	0.0121	0.0116	1.0431
PAV08G014360	Prunus_avium_FUN_030168-T1	YN	0.2359	0.2262	1.04288
PAV00G067440	Prunus_avium_FUN_025338-T1	YN	0.0827	0.0793	1.04288
PAV02G053760	Prunus_avium_FUN_011560-T1	YN	0.0366	0.0351	1.04274
PAV05G008230	Prunus_avium_FUN_025921-T3	YN	0.1027	0.0985	1.04264
PAV04G041560	Prunus_avium_FUN_034572-T1	YN	0.1273	0.1221	1.04259
PAV05G050460	Prunus_avium_FUN_024126-T1	YN	0.0246	0.0236	1.04237
PAV07G021610	Prunus_avium_FUN_036847-T1	YN	0.249	0.2389	1.04228
PAV00G042520	Prunus_avium_FUN_022795-T1	YN	0.0099	0.0095	1.04211
PAV00G021560	Prunus_avium_FUN_034250-T1	YN	0.088	0.0845	1.04142
PAV00G079410	Prunus_avium_FUN_008463-T1	YN	0.0076	0.0073	1.0411
PAV01G011410	Prunus_avium_FUN_000867-T1	YN	0.0152	0.0146	1.0411
PAV01G034150	Prunus_avium_FUN_002328-T1	YN	0.1071	0.1029	1.04082
PAV03G028410	Prunus_avium_FUN_035913-T1	YN	0.1905	0.1831	1.04042
PAV02G033520	Prunus_avium_FUN_010147-T1	YN	0.2575	0.2475	1.0404
PAV06G072330	Prunus_avium_FUN_018649-T1	YN	0.0284	0.0273	1.04029
PAV00G097440	Prunus_avium_FUN_010274-T1	YN	0.0805	0.0774	1.04005
PAV00G097440	Prunus_avium_FUN_010358-T1	YN	0.0805	0.0774	1.04005
PAV04G036470	Prunus_avium_FUN_040283-T1	YN	0.0104	0.01	1.04
PAV05G012480	Prunus_avium_FUN_025506-T1	YN	0.0782	0.0752	1.03989
PAV01G020130	Prunus_avium_FUN_001452-T1	YN	0.1838	0.1768	1.03959
PAV02G032770	Prunus_avium_FUN_010083-T1	YN	0.0106	0.0102	1.03922
PAV01G086150	Prunus_avium_FUN_005644-T1	YN	0.0399	0.0384	1.03906
PAV04G052530	Prunus_avium_FUN_035041-T1	YN	0.4631	0.4457	1.03904
PAV04G026140	Prunus_avium_FUN_033811-T1	YN	0.008	0.0077	1.03896
PAV00G023740	Prunus_avium_FUN_037173-T1	YN	0.0214	0.0206	1.03883
PAV04G022310	Prunus_avium_FUN_033452-T1	YN	0.0134	0.0129	1.03876
PAV08G057180	Prunus_avium_FUN_027266-T1	YN	0.1582	0.1523	1.03874
PAV00G086280	Prunus_avium_FUN_003288-T1	YN	0.2473	0.2381	1.03864
PAV01G094320	Prunus_avium_FUN_006454-T1	YN	0.0484	0.0466	1.03863
PAV01G094320	Prunus_avium_FUN_006605-T1	YN	0.0484	0.0466	1.03863
PAV00G043760	Prunus_avium_FUN_022696-T1	YN	0.121	0.1165	1.03863
PAV01G079790	Prunus_avium_FUN_005073-T1	YN	0.0081	0.0078	1.03846
PAV08G001100	Prunus_avium_FUN_031372-T1	YN	0.0216	0.0208	1.03846
PAV00G071310	Prunus_avium_FUN_038675-T1	YN	0.0354	0.0341	1.03812
PAV01G088460	Prunus_avium_FUN_005887-T1	YN	0.0109	0.0105	1.0381
PAV01G087660	Prunus_avium_FUN_005787-T1	YN	0.0192	0.0185	1.03784
PAV02G007660	Prunus_avium_FUN_008313-T1	YN	0.1168	0.1126	1.0373
PAV01G097220	Prunus_avium_FUN_006853-T1	YN	0.0613	0.0591	1.03723
PAV01G037110	Prunus_avium_FUN_002353-T1	YN	0.5213	0.5026	1.03721
PAV07G020450	Prunus_avium_FUN_009443-T1	YN	0.1091	0.1052	1.03707
PAV00G070550	Prunus_avium_FUN_038704-T1	YN	0.0227	0.0219	1.03653
PAV02G057350	Prunus_avium_FUN_011762-T1	YN	0.3074	0.2966	1.03641
PAV04G005730	Prunus_avium_FUN_032148-T1	YN	0.0086	0.0083	1.03614
PAV04G006090	Prunus_avium_FUN_032148-T1	YN	0.0086	0.0083	1.03614
PAV06G031300	Prunus_avium_FUN_028229-T1	YN	0.4471	0.4316	1.03591
PAV03G023290	Prunus_avium_FUN_020334-T1	YN	0.3289	0.3175	1.03591
PAV08G052980	Prunus_avium_FUN_027458-T1	YN	0.0116	0.0112	1.03571
PAV07G036760	Prunus_avium_FUN_037588-T1	YN	0.0468	0.0452	1.0354
PAV01G089740	Prunus_avium_FUN_006015-T1	YN	0.0562	0.0543	1.03499
PAV05G006750	Prunus_avium_FUN_026101-T1	YN	0.0891	0.0861	1.03484
PAV05G005890	Prunus_avium_FUN_026183-T1	YN	0.0149	0.0144	1.03472
PAV06G013800	Prunus_avium_FUN_021868-T1	YN	0.0151	0.0146	1.03425
PAV07G024540	Prunus_avium_FUN_037171-T1	YN	0.0725	0.0701	1.03424
PAV06G051750	Prunus_avium_FUN_020616-T1	YN	0.2055	0.1987	1.03422
PAV00G010860	Prunus_avium_FUN_001371-T1	YN	0.4151	0.4014	1.03413
PAV00G070000	Prunus_avium_FUN_025377-T1	YN	0.3608	0.349	1.03381
PAV08G045310	Prunus_avium_FUN_027240-T1	YN	0.0184	0.0178	1.03371
PAV07G055480	Prunus_avium_FUN_039466-T1	YN	0.0247	0.0239	1.03347
PAV07G013690	Prunus_avium_FUN_036383-T1	YN	0.1075	0.1041	1.03266
PAV01G053850	Prunus_avium_FUN_020393-T1	YN	0.1678	0.1625	1.03262
PAV07G003450	Prunus_avium_FUN_035885-T1	YN	0.1239	0.12	1.0325
PAV08G053120	Prunus_avium_FUN_027453-T1	YN	0.1939	0.1878	1.03248
PAV02G069320	Prunus_avium_FUN_012876-T1	YN	0.0319	0.0309	1.03236
PAV05G029320	Prunus_avium_FUN_024366-T1	YN	0.3845	0.3727	1.03166
PAV07G009240	Prunus_avium_FUN_036166-T1	YN	0.4525	0.4387	1.03146
PAV05G018270	Prunus_avium_FUN_025029-T1	YN	0.076	0.0737	1.03121
PAV06G001980	Prunus_avium_FUN_022959-T1	YN	0.0135	0.0131	1.03053
PAV06G076450	Prunus_avium_FUN_018310-T1	YN	0.0338	0.0328	1.03049
PAV05G020170	Prunus_avium_FUN_024875-T1	YN	0.0205	0.0199	1.03015
PAV00G037420	Prunus_avium_FUN_009733-T1	YN	0.5561	0.54	1.02981
PAV04G047620	Prunus_avium_FUN_034829-T1	YN	0.0315	0.0306	1.02941
PAV00G047000	Prunus_avium_FUN_013785-T1	YN	0.0351	0.0341	1.02933
PAV06G015520	Prunus_avium_FUN_021705-T1	YN	0.0071	0.0069	1.02899
PAV03G002320	Prunus_avium_FUN_017716-T2	YN	0.0322	0.0313	1.02875
PAV01G084470	Prunus_avium_FUN_005543-T1	YN	0.0614	0.0597	1.02848
PAV08G024460	Prunus_avium_FUN_029387-T1	YN	0.0507	0.0493	1.0284
PAV01G108060	Prunus_avium_FUN_007251-T1	YN	0.0293	0.0285	1.02807
PAV01G006680	Prunus_avium_FUN_000471-T1	YN	0.2662	0.259	1.0278
PAV06G045140	Prunus_avium_FUN_020105-T1	YN	0.0222	0.0216	1.02778
PAV06G036800	Prunus_avium_FUN_020130-T1	YN	0.03	0.0292	1.0274
PAV06G044160	Prunus_avium_FUN_020130-T1	YN	0.03	0.0292	1.0274
PAV06G044440	Prunus_avium_FUN_020130-T1	YN	0.03	0.0292	1.0274
PAV03G028970	Prunus_avium_FUN_034695-T1	YN	0.0713	0.0694	1.02738
PAV01G096290	Prunus_avium_FUN_006769-T1	YN	0.0113	0.011	1.02727
PAV00G012860	Prunus_avium_FUN_001529-T1	YN	0.0565	0.055	1.02727
PAV03G030340	Prunus_avium_FUN_015604-T1	YN	0.1062	0.1034	1.02708
PAV05G008910	Prunus_avium_FUN_025849-T1	YN	0.406	0.3953	1.02707
PAV01G021550	Prunus_avium_FUN_001547-T1	YN	0.0418	0.0407	1.02703
PAV00G025830	Prunus_avium_FUN_037296-T1	YN	0.0535	0.0521	1.02687
PAV01G008250	Prunus_avium_FUN_000635-T1	YN	0.1876	0.1827	1.02682
PAV01G108150	Prunus_avium_FUN_007290-T1	YN	0.1878	0.1829	1.02679
PAV08G025580	Prunus_avium_FUN_029297-T1	YN	0.046	0.0448	1.02679
PAV00G068400	Prunus_avium_FUN_025496-T1	YN	0.0394	0.0384	1.02604
PAV00G061470	Prunus_avium_FUN_031706-T1	YN	0.0198	0.0193	1.02591
PAV01G025420	Prunus_avium_FUN_001862-T1	YN	0.0996	0.0971	1.02575
PAV06G009440	Prunus_avium_FUN_022210-T1	YN	0.3284	0.3202	1.02561
PAV07G006140	Prunus_avium_FUN_035650-T1	YN	0.145	0.1414	1.02546
PAV04G005640	Prunus_avium_FUN_032138-T1	YN	0.0202	0.0197	1.02538
PAV01G022550	Prunus_avium_FUN_001613-T1	YN	0.2884	0.2813	1.02524
PAV01G027020	Prunus_avium_FUN_001932-T1	YN	0.0447	0.0436	1.02523
PAV06G069720	Prunus_avium_FUN_018876-T1	YN	0.0163	0.0159	1.02516
PAV00G080310	Prunus_avium_FUN_008564-T1	YN	0.0899	0.0877	1.02509
PAV01G091120	Prunus_avium_FUN_006158-T1	YN	0.0165	0.0161	1.02484
PAV05G035720	Prunus_avium_FUN_023771-T1	YN	0.0251	0.0245	1.02449
PAV00G040110	Prunus_avium_FUN_028638-T1	YN	0.1117	0.1091	1.02383
PAV01G014670	Prunus_avium_FUN_001081-T1	YN	0.082	0.0801	1.02372
PAV03G041460	Prunus_avium_FUN_014896-T1	YN	0.0779	0.0761	1.02365
PAV08G034800	Prunus_avium_FUN_002228-T1	YN	0.1784	0.1743	1.02352
PAV00G080790	Prunus_avium_FUN_028080-T1	YN	0.0828	0.0809	1.02349
PAV07G059410	Prunus_avium_FUN_039804-T2	YN	0.0176	0.0172	1.02326
PAV02G029590	Prunus_avium_FUN_002219-T1	YN	0.1061	0.1037	1.02314
PAV03G019160	Prunus_avium_FUN_016057-T1	YN	0.1162	0.1136	1.02289
PAV00G046680	Prunus_avium_FUN_031163-T1	YN	0.018	0.0176	1.02273
PAV07G047280	Prunus_avium_FUN_038601-T1	YN	0.0091	0.0089	1.02247
PAV03G017930	Prunus_avium_FUN_016190-T1	YN	0.3369	0.3295	1.02246
PAV06G005050	Prunus_avium_FUN_022652-T1	YN	0.1963	0.192	1.0224
PAV06G036840	Prunus_avium_FUN_020125-T1	YN	0.0503	0.0492	1.02236
PAV05G045350	Prunus_avium_FUN_009562-T1	YN	0.5034	0.4924	1.02234
PAV01G045930	Prunus_avium_FUN_003166-T2	YN	0.0784	0.0767	1.02216
PAV02G068980	Prunus_avium_FUN_012846-T1	YN	0.0047	0.0046	1.02174
PAV01G105640	Prunus_avium_FUN_007431-T1	YN	0.0287	0.0281	1.02135
PAV08G025160	Prunus_avium_FUN_029386-T1	YN	0.1844	0.1807	1.02048
PAV00G023250	Prunus_avium_FUN_037122-T1	YN	0.1681	0.1648	1.02002
PAV00G089250	Prunus_avium_FUN_001685-T1	YN	0.0103	0.0101	1.0198
PAV02G001960	Prunus_avium_FUN_020391-T1	YN	0.2443	0.2396	1.01962
PAV02G033660	Prunus_avium_FUN_010146-T1	YN	0.8482	0.8319	1.01959
PAV00G034610	Prunus_avium_FUN_034804-T1	YN	0.0264	0.0259	1.01931
PAV06G013230	Prunus_avium_FUN_021918-T3	YN	0.0264	0.0259	1.01931
PAV04G017640	Prunus_avium_FUN_033052-T1	YN	0.0108	0.0106	1.01887
PAV00G032280	Prunus_avium_FUN_004481-T1	YN	0.1309	0.1285	1.01868
PAV02G030110	Prunus_avium_FUN_002655-T1	YN	0.1808	0.1775	1.01859
PAV01G043620	Prunus_avium_FUN_033734-T1	YN	0.0166	0.0163	1.0184
PAV04G056470	Prunus_avium_FUN_009448-T1	YN	0.2831	0.278	1.01835
PAV08G038340	Prunus_avium_FUN_028176-T1	YN	0.3463	0.3401	1.01823
PAV05G011330	Prunus_avium_FUN_025597-T1	YN	0.0057	0.0056	1.01786
PAV03G049240	Prunus_avium_FUN_014219-T1	YN	0.0115	0.0113	1.0177
PAV03G018250	Prunus_avium_FUN_016170-T1	YN	0.0403	0.0396	1.01768
PAV00G040330	Prunus_avium_FUN_020936-T1	YN	0.2443	0.2401	1.01749
PAV02G025130	Prunus_avium_FUN_003288-T1	YN	0.1471	0.1446	1.01729
PAV07G022050	Prunus_avium_FUN_003121-T1	YN	0.1017	0.1	1.017
PAV01G066400	Prunus_avium_FUN_003945-T1	YN	0.1023	0.1006	1.0169
PAV00G055820	Prunus_avium_FUN_017666-T1	YN	0.0121	0.0119	1.01681
PAV08G002340	Prunus_avium_FUN_031255-T1	YN	0.0496	0.0488	1.01639
PAV07G006460	Prunus_avium_FUN_034968-T1	YN	0.0382	0.0376	1.01596
PAV03G041240	Prunus_avium_FUN_014745-T1	YN	0.0582	0.0573	1.01571
PAV05G004180	Prunus_avium_FUN_026350-T1	YN	0.0131	0.0129	1.0155
PAV00G081860	Prunus_avium_FUN_009442-T1	YN	0.4082	0.402	1.01542
PAV00G073060	Prunus_avium_FUN_002246-T1	YN	0.0798	0.0786	1.01527
PAV00G065910	Prunus_avium_FUN_028246-T1	YN	0.2464	0.2427	1.01525
PAV01G089220	Prunus_avium_FUN_005957-T1	YN	0.6027	0.5937	1.01516
PAV02G054020	Prunus_avium_FUN_011575-T1	YN	0.0135	0.0133	1.01504
PAV08G004310	Prunus_avium_FUN_031092-T2	YN	0.0341	0.0336	1.01488
PAV01G004220	Prunus_avium_FUN_000371-T1	YN	0.0138	0.0136	1.01471
PAV06G036450	Prunus_avium_FUN_020164-T2	YN	0.0276	0.0272	1.01471
PAV07G025040	Prunus_avium_FUN_037205-T1	YN	0.3043	0.2999	1.01467
PAV00G064130	Prunus_avium_FUN_017591-T1	YN	0.007	0.0069	1.01449
PAV04G004440	Prunus_avium_FUN_032029-T1	YN	0.2056	0.2027	1.01431
PAV03G007440	Prunus_avium_FUN_040100-T1	YN	0.0071	0.007	1.01429
PAV03G009930	Prunus_avium_FUN_040100-T1	YN	0.0071	0.007	1.01429
PAV07G004130	Prunus_avium_FUN_002973-T1	YN	0.3288	0.3242	1.01419
PAV07G029600	Prunus_avium_FUN_034940-T1	YN	0.1606	0.1584	1.01389
PAV01G053190	Prunus_avium_FUN_009463-T1	YN	0.2949	0.2909	1.01375
PAV00G068990	Prunus_avium_FUN_025447-T1	YN	0.1703	0.168	1.01369
PAV02G056380	Prunus_avium_FUN_011677-T1	YN	0.1937	0.1911	1.01361
PAV01G084430	Prunus_avium_FUN_005539-T1	YN	0.0075	0.0074	1.01351
PAV01G057250	Prunus_avium_FUN_002998-T1	YN	0.4021	0.3968	1.01336
PAV02G060420	Prunus_avium_FUN_012046-T1	YN	0.0308	0.0304	1.01316
PAV03G021840	Prunus_avium_FUN_015829-T1	YN	0.0156	0.0154	1.01299
PAV07G005920	Prunus_avium_FUN_023844-T1	YN	0.1811	0.1788	1.01286
PAV03G052490	Prunus_avium_FUN_013958-T1	YN	0.1974	0.1949	1.01283
PAV05G025050	Prunus_avium_FUN_024585-T1	YN	0.089	0.0879	1.01251
PAV08G003770	Prunus_avium_FUN_031147-T1	YN	0.0768	0.0759	1.01186
PAV03G035170	Prunus_avium_FUN_015226-T1	YN	0.0443	0.0438	1.01142
PAV04G028820	Prunus_avium_FUN_034004-T1	YN	0.0731	0.0723	1.01107
PAV04G003210	Prunus_avium_FUN_031868-T1	YN	0.0098	0.0097	1.01031
PAV03G002020	Prunus_avium_FUN_017744-T1	YN	0.0099	0.0098	1.0102
PAV04G058520	Prunus_avium_FUN_036685-T1	YN	0.6836	0.6767	1.0102
PAV00G018930	Prunus_avium_FUN_015753-T1	YN	0.1274	0.1262	1.00951
PAV00G081220	Prunus_avium_FUN_008126-T1	YN	0.0539	0.0534	1.00936
PAV07G029640	Prunus_avium_FUN_010279-T1	YN	0.1841	0.1824	1.00932
PAV01G078000	Prunus_avium_FUN_004911-T1	YN	0.0222	0.022	1.00909
PAV04G044640	Prunus_avium_FUN_034692-T1	YN	0.0342	0.0339	1.00885
PAV08G037050	Prunus_avium_FUN_028329-T1	YN	0.0233	0.0231	1.00866
PAV02G045830	Prunus_avium_FUN_011046-T1	YN	0.0713	0.0707	1.00849
PAV08G010960	Prunus_avium_FUN_030498-T1	YN	0.0123	0.0122	1.0082
PAV00G057620	Prunus_avium_FUN_039098-T1	YN	0.0755	0.0749	1.00801
PAV08G009540	Prunus_avium_FUN_030661-T1	YN	0.0509	0.0505	1.00792
PAV01G053870	Prunus_avium_FUN_020729-T1	YN	0.3566	0.3538	1.00791
PAV04G045460	Prunus_avium_FUN_023861-T1	YN	0.3595	0.3567	1.00785
PAV01G094900	Prunus_avium_FUN_039708-T1	YN	0.1222	0.1213	1.00742
PAV04G003310	Prunus_avium_FUN_031868-T1	YN	0.0141	0.014	1.00714
PAV00G088080	Prunus_avium_FUN_006697-T1	YN	0.0142	0.0141	1.00709
PAV01G095360	Prunus_avium_FUN_006697-T1	YN	0.0142	0.0141	1.00709
PAV05G022540	Prunus_avium_FUN_024725-T1	YN	0.431	0.4281	1.00677
PAV08G033190	Prunus_avium_FUN_028598-T1	YN	0.0337	0.0335	1.00597
PAV03G051900	Prunus_avium_FUN_014019-T1	YN	0.0175	0.0174	1.00575
PAV01G027700	Prunus_avium_FUN_001948-T1	YN	0.0539	0.0536	1.0056
PAV03G037250	Prunus_avium_FUN_035540-T1	YN	0.1282	0.1275	1.00549
PAV00G025080	Prunus_avium_FUN_037248-T1	YN	0.0185	0.0184	1.00543
PAV06G054210	Prunus_avium_FUN_019887-T1	YN	0.2902	0.2887	1.0052
PAV01G086720	Prunus_avium_FUN_005698-T1	YN	0.0812	0.0808	1.00495
PAV03G029380	Prunus_avium_FUN_015392-T1	YN	0.1469	0.1462	1.00479
PAV00G046000	Prunus_avium_FUN_031032-T1	YN	0.0212	0.0211	1.00474
PAV00G057230	Prunus_avium_FUN_012526-T1	YN	0.1276	0.127	1.00472
PAV06G007540	Prunus_avium_FUN_022401-T1	YN	0.0217	0.0216	1.00463
PAV06G047710	Prunus_avium_FUN_028059-T1	YN	0.2925	0.2912	1.00446
PAV00G069080	Prunus_avium_FUN_025439-T1	YN	0.0247	0.0246	1.00407
PAV07G012100	Prunus_avium_FUN_036064-T1	YN	0.1	0.0996	1.00402
PAV07G033410	Prunus_avium_FUN_034973-T1	YN	0.7207	0.7179	1.0039
PAV00G096080	Prunus_avium_FUN_027895-T1	YN	0.3613	0.3599	1.00389
PAV07G022810	Prunus_avium_FUN_036604-T1	YN	0.1332	0.1327	1.00377
PAV07G039250	Prunus_avium_FUN_037970-T1	YN	0.0278	0.0277	1.00361
PAV05G048100	Prunus_avium_FUN_024029-T1	YN	0.0635	0.0633	1.00316
PAV06G036390	Prunus_avium_FUN_020182-T1	YN	0.3281	0.3271	1.00306
PAV04G004910	Prunus_avium_FUN_032075-T1	YN	0.0665	0.0663	1.00302
PAV07G011360	Prunus_avium_FUN_036029-T1	YN	0.251	0.2503	1.0028
PAV04G053080	Prunus_avium_FUN_028622-T1	YN	0.6514	0.6497	1.00262
PAV05G001970	Prunus_avium_FUN_026567-T1	YN	0.039	0.0389	1.00257
PAV04G056200	Prunus_avium_FUN_023622-T1	YN	0.6444	0.6431	1.00202
PAV03G004890	Prunus_avium_FUN_017482-T1	YN	0.4218	0.421	1.0019
PAV08G029520	Prunus_avium_FUN_028998-T1	YN	0.0637	0.0636	1.00157
PAV07G021860	Prunus_avium_FUN_036924-T1	YN	0.5463	0.5455	1.00147
PAV06G063270	Prunus_avium_FUN_019402-T1	YN	0.0842	0.0841	1.00119
PAV07G020170	Prunus_avium_FUN_023521-T1	YN	0.2939	0.2936	1.00102
PAV05G033990	Prunus_avium_FUN_002166-T1	YN	0.2296	0.2294	1.00087
PAV01G091360	Prunus_avium_FUN_006179-T1	YN	0.0053	0.0053	1
PAV06G022420	Prunus_avium_FUN_021299-T1	YN	0.0081	0.0081	1
PAV08G004170	Prunus_avium_FUN_031109-T1	YN	0.0089	0.0089	1
PAV07G005400	Prunus_avium_FUN_036938-T1	YN	0.0096	0.0096	1
PAV06G000750	Prunus_avium_FUN_023079-T1	YN	0.0105	0.0105	1
PAV07G049190	Prunus_avium_FUN_038816-T1	YN	0.0132	0.0132	1
PAV03G008590	Prunus_avium_FUN_016695-T1	YN	0.0143	0.0143	1
PAV01G060720	Prunus_avium_FUN_003618-T1	YN	0.0158	0.0158	1
PAV04G050480	Prunus_avium_FUN_010153-T1	YN	0.0175	0.0175	1
PAV04G004810	Prunus_avium_FUN_032063-T1	YN	0.02	0.02	1
PAV07G049740	Prunus_avium_FUN_038896-T1	YN	0.0229	0.0229	1
PAV06G014790	Prunus_avium_FUN_021772-T1	YN	0.0249	0.0249	1
PAV08G010890	Prunus_avium_FUN_030504-T1	YN	0.0309	0.0309	1
PAV01G067410	Prunus_avium_FUN_004027-T1	YN	0.0414	0.0414	1
PAV04G034230	Prunus_avium_FUN_034117-T1	YN	0.0868	0.0868	1
PAV05G011450	Prunus_avium_FUN_025583-T1	YN	0.1616	0.1616	1
PAV02G012500	Prunus_avium_FUN_008705-T1	YN	0.3547	0.3547	1
PAV07G028900	Prunus_avium_FUN_002861-T1	YN	0.4496	0.4498	0.999555
PAV00G076080	Prunus_avium_FUN_029965-T1	YN	0.5706	0.5709	0.999475
PAV01G017100	Prunus_avium_FUN_001305-T1	YN	0.3454	0.3456	0.999421
PAV08G054670	Prunus_avium_FUN_027335-T1	YN	0.2522	0.2524	0.999208
PAV02G010630	Prunus_avium_FUN_009242-T1	YN	0.0894	0.0895	0.998883
PAV01G026530	Prunus_avium_FUN_001916-T1	YN	0.0821	0.0822	0.998783
PAV05G024180	Prunus_avium_FUN_024663-T1	YN	0.0609	0.061	0.998361
PAV06G031010	Prunus_avium_FUN_002658-T1	YN	0.3676	0.3684	0.997828
PAV00G084310	Prunus_avium_FUN_009455-T1	YN	0.4385	0.4396	0.997498
PAV03G046490	Prunus_avium_FUN_014486-T1	YN	0.1892	0.1897	0.997364
PAV06G053910	Prunus_avium_FUN_019903-T1	YN	0.1671	0.1676	0.997017
PAV07G058950	Prunus_avium_FUN_039760-T1	YN	0.0308	0.0309	0.996764
PAV01G044190	Prunus_avium_FUN_002929-T1	YN	0.0295	0.0296	0.996622
PAV07G050550	Prunus_avium_FUN_039006-T1	YN	0.1439	0.1444	0.996537
PAV04G008220	Prunus_avium_FUN_032375-T1	YN	0.1875	0.1882	0.996281
PAV01G044950	Prunus_avium_FUN_035885-T1	YN	0.1723	0.173	0.995954
PAV07G048600	Prunus_avium_FUN_038762-T1	YN	0.0238	0.0239	0.995816
PAV01G067120	Prunus_avium_FUN_004004-T1	YN	0.0677	0.068	0.995588
PAV07G054840	Prunus_avium_FUN_039385-T1	YN	0.0192	0.0193	0.994819
PAV04G045880	Prunus_avium_FUN_034764-T1	YN	0.0369	0.0371	0.994609
PAV07G016260	Prunus_avium_FUN_009496-T1	YN	0.1826	0.1836	0.994553
PAV08G054670	Prunus_avium_FUN_027349-T1	YN	0.2347	0.236	0.994492
PAV06G057060	Prunus_avium_FUN_019732-T1	YN	0.4292	0.4316	0.994439
PAV01G074750	Prunus_avium_FUN_004567-T1	YN	0.0531	0.0534	0.994382
PAV01G044210	Prunus_avium_FUN_002901-T1	YN	0.159	0.1599	0.994371
PAV07G004100	Prunus_avium_FUN_035913-T1	YN	0.0529	0.0532	0.994361
PAV06G026580	Prunus_avium_FUN_021025-T1	YN	0.0345	0.0347	0.994236
[truncated: 30,933 more rows]
