# Supplementary material for: Haplotype-resolved genome assembly for tetraploid Chinese cherry (Prunus pseudocerasus) offers insights into fruit firmness
Source: Hortic Res. 2024 Jul 8;11(7):uhae142. doi: 10.1093/hr/uhae142 (PMC11233885; doi:10.1093/hr/uhae142)
Supplement: Web_Material_uhae142 [file web_material_uhae142.zip › Supplementary Tables-revised/Table S41-revised.xlsx]

## Sheet: Table S41
Table S41. Positively selected orthologous gene pairs between Prunus pseudocerasus and P. serrulata.
PruPse	PruSer	Model	Ka	Ks	Ka/Ks
EVM0000051	PAV00G087910	YN	0.002	0	NA
EVM0000051	PAV01G095230	YN	0.004	0	NA
EVM0000252	PAV00G006480	YN	0.0084	0	NA
EVM0000267	PAV01G106770	YN	0.0026	0	NA
EVM0000477	PAV06G011720	YN	0.0038	0	NA
EVM0000683	PAV01G017070	YN	0.0051	0	NA
EVM0000744	PAV07G049970	YN	0.0138	0	NA
EVM0000827	PAV00G044880	YN	0.0019	0	NA
EVM0000955	PAV00G014390	YN	0.0178	0	NA
EVM0001005	PAV06G060250	YN	0.0041	0	NA
EVM0001102	PAV00G083550	YN	0.0074	0	NA
EVM0001102	PAV06G066770	YN	0.0074	0	NA
EVM0001135	PAV08G002120	YN	0.007	0	NA
EVM0001235	PAV00G082840	YN	0.0018	0	NA
EVM0001250	PAV03G059530	YN	0.0099	0	NA
EVM0001337	PAV01G093100	YN	0.005	0	NA
EVM0001358	PAV07G007890	YN	0.0026	0	NA
EVM0001370	PAV06G005690	YN	0.008	0	NA
EVM0001485	PAV06G067800	YN	0.0035	0	NA
EVM0001543	PAV03G026790	YN	0.0167	0	NA
EVM0001585	PAV05G037280	YN	0.0023	0	NA
EVM0001700	PAV08G016250	YN	0.0021	0	NA
EVM0001725	PAV01G024780	YN	0.0023	0	NA
EVM0001782	PAV04G038420	YN	0.008	0	NA
EVM0001897	PAV06G005210	YN	0.0054	0	NA
EVM0002072	PAV07G023330	YN	0.0272	0	NA
EVM0002234	PAV00G016220	YN	0.0101	0	NA
EVM0002234	PAV01G007690	YN	0.0101	0	NA
EVM0002270	PAV06G054920	YN	0.0024	0	NA
EVM0002278	PAV03G011020	YN	0.0086	0	NA
EVM0002289	PAV07G058870	YN	0.0015	0	NA
EVM0002289	PAV07G060460	YN	0.0015	0	NA
EVM0002293	PAV00G023500	YN	0.0028	0	NA
EVM0002293	PAV07G024350	YN	0.0092	0	NA
EVM0002317	PAV01G088410	YN	0.0167	0	NA
EVM0002345	PAV03G057100	YN	0.0089	0	NA
EVM0002355	PAV06G008590	YN	0.0031	0	NA
EVM0002398	PAV05G021160	YN	0.002	0	NA
EVM0002413	PAV00G026890	YN	0.0132	0	NA
EVM0002560	PAV07G007360	YN	0.0053	0	NA
EVM0002630	PAV07G020830	YN	0.001	0	NA
EVM0002898	PAV06G052280	YN	0.0175	0	NA
EVM0003076	PAV06G007520	YN	0.0039	0	NA
EVM0003117	PAV06G060600	YN	0.0091	0	NA
EVM0003306	PAV05G003530	YN	0.0097	0	NA
EVM0003754	PAV01G081910	YN	0.0081	0	NA
EVM0004016	PAV01G010440	YN	0.0036	0	NA
EVM0004025	PAV01G074720	YN	0.004	0	NA
EVM0004123	PAV03G050460	YN	0.0068	0	NA
EVM0004256	PAV03G010760	YN	0.0066	0	NA
EVM0004330	PAV06G067820	YN	0.0105	0	NA
EVM0004359	PAV01G076480	YN	0.0128	0	NA
EVM0004644	PAV06G030450	YN	0.0297	0	NA
EVM0004820	PAV04G028800	YN	0.006	0	NA
EVM0004961	PAV00G093320	YN	0.014	0	NA
EVM0005051	PAV00G077980	YN	0.0066	0	NA
EVM0005053	PAV04G007470	YN	0.0047	0	NA
EVM0005054	PAV08G002610	YN	0.0029	0	NA
EVM0005054	PAV08G002850	YN	0.0029	0	NA
EVM0005198	PAV00G047000	YN	0.0078	0	NA
EVM0005198	PAV03G054860	YN	0.0134	0	NA
EVM0005230	PAV01G075840	YN	0.0154	0	NA
EVM0005308	PAV04G026270	YN	0.0028	0	NA
EVM0005340	PAV01G074460	YN	0.0033	0	NA
EVM0005411	PAV01G084950	YN	0.0031	0	NA
EVM0005447	PAV06G015460	YN	0.0084	0	NA
EVM0005447	PAV06G015720	YN	0.0084	0	NA
EVM0005742	PAV01G096290	YN	0.0059	0	NA
EVM0005891	PAV08G002040	YN	0.0058	0	NA
EVM0006067	PAV06G016660	YN	0.0375	0	NA
EVM0006094	PAV03G011200	YN	0.0014	0	NA
EVM0006098	PAV01G027210	YN	0.0021	0	NA
EVM0006142	PAV04G003580	YN	0.0072	0	NA
EVM0006202	PAV00G076160	YN	0.0049	0	NA
EVM0006236	PAV06G049380	YN	0.0009	0	NA
EVM0006317	PAV04G005500	YN	0.0037	0	NA
EVM0006522	PAV01G024790	YN	0.0047	0	NA
EVM0006546	PAV05G027680	YN	0.0033	0	NA
EVM0006579	PAV01G077410	YN	0.0021	0	NA
EVM0006662	PAV01G081940	YN	0.0037	0	NA
EVM0006665	PAV04G020300	YN	0.0064	0	NA
EVM0006668	PAV07G056380	YN	0.0044	0	NA
EVM0006668	PAV07G056730	YN	0.0044	0	NA
EVM0006717	PAV06G014140	YN	0.0031	0	NA
EVM0006952	PAV03G038840	YN	0.0219	0	NA
EVM0007021	PAV07G012370	YN	0.0065	0	NA
EVM0007105	PAV01G014480	YN	0.0049	0	NA
EVM0007172	PAV00G061370	YN	0.0067	0	NA
EVM0007175	PAV00G096280	YN	0.0028	0	NA
EVM0007211	PAV07G048870	YN	0.0028	0	NA
EVM0007222	PAV06G052540	YN	0.0027	0	NA
EVM0007231	PAV05G006730	YN	0.0031	0	NA
EVM0007270	PAV00G023580	YN	0.005	0	NA
EVM0007284	PAV02G068410	YN	0.0067	0	NA
EVM0007506	PAV04G005440	YN	0.0027	0	NA
EVM0007527	PAV05G002860	YN	0.0037	0	NA
EVM0007861	PAV08G030400	YN	0.0088	0	NA
EVM0007917	PAV00G014470	YN	0.0163	0	NA
EVM0008013	PAV01G087940	YN	0.0057	0	NA
EVM0008160	PAV01G085460	YN	0.0075	0	NA
EVM0008160	PAV01G086140	YN	0.0075	0	NA
EVM0008312	PAV07G055730	YN	0.0048	0	NA
EVM0008318	PAV02G039000	YN	0.0063	0	NA
EVM0008341	PAV03G003220	YN	0.0064	0	NA
EVM0008403	PAV02G030890	YN	0.0037	0	NA
EVM0008455	PAV06G005110	YN	0.0041	0	NA
EVM0008583	PAV00G078450	YN	0.0045	0	NA
EVM0008583	PAV02G072580	YN	0.0045	0	NA
EVM0008599	PAV00G061000	YN	0.0044	0	NA
EVM0008625	PAV00G061410	YN	0.004	0	NA
EVM0008690	PAV06G073970	YN	0.0075	0	NA
EVM0008707	PAV01G017760	YN	0.0043	0	NA
EVM0008710	PAV06G028600	YN	0.0256	0	NA
EVM0008710	PAV06G029120	YN	0.0047	0	NA
EVM0008718	PAV03G013420	YN	0.0251	0	NA
EVM0008803	PAV02G011790	YN	0.0095	0	NA
EVM0008814	PAV00G083500	YN	0.0032	0	NA
EVM0008814	PAV06G066720	YN	0.0032	0	NA
EVM0008830	PAV01G067130	YN	0.0042	0	NA
EVM0008832	PAV00G018670	YN	0.0143	0	NA
EVM0008959	PAV06G040330	YN	0.0432	0	NA
EVM0008988	PAV04G029510	YN	0.0046	0	NA
EVM0009025	PAV02G044500	YN	0.0067	0	NA
EVM0009135	PAV03G039750	YN	0.0106	0	NA
EVM0009173	PAV03G050710	YN	0.015	0	NA
EVM0009193	PAV03G005690	YN	0.0023	0	NA
EVM0009221	PAV00G000480	YN	0.0041	0	NA
EVM0009291	PAV07G047010	YN	0.0386	0	NA
EVM0009439	PAV06G046470	YN	0.0038	0	NA
EVM0009465	PAV05G038700	YN	0.0181	0	NA
EVM0009469	PAV00G058810	YN	0.0063	0	NA
EVM0009516	PAV02G055070	YN	0.0028	0	NA
EVM0009516	PAV02G055310	YN	0.0057	0	NA
EVM0009567	PAV01G094080	YN	0.0033	0	NA
EVM0009570	PAV03G051050	YN	0.0049	0	NA
EVM0009582	PAV00G062960	YN	0.0024	0	NA
EVM0009582	PAV03G010480	YN	0.0024	0	NA
EVM0009600	PAV01G084650	YN	0.0073	0	NA
EVM0009609	PAV06G071400	YN	0.0033	0	NA
EVM0009640	PAV08G010090	YN	0.0033	0	NA
EVM0009786	PAV05G017110	YN	0.0115	0	NA
EVM0009871	PAV00G030380	YN	0.0085	0	NA
EVM0009899	PAV02G008530	YN	0.0015	0	NA
EVM0009988	PAV00G010780	YN	0.0078	0	NA
EVM0009988	PAV01G018250	YN	0.0044	0	NA
EVM0010030	PAV01G004710	YN	0.0095	0	NA
EVM0010037	PAV01G009540	YN	0.0084	0	NA
EVM0010074	PAV06G062630	YN	0.0109	0	NA
EVM0010121	PAV06G019280	YN	0.0169	0	NA
EVM0010440	PAV03G030620	YN	0.0022	0	NA
EVM0010455	PAV01G047140	YN	0.0113	0	NA
EVM0010481	PAV02G058780	YN	0.0107	0	NA
EVM0010481	PAV02G059050	YN	0.0107	0	NA
EVM0010488	PAV06G059750	YN	0.0062	0	NA
EVM0010489	PAV05G029400	YN	0.0019	0	NA
EVM0010592	PAV01G038000	YN	0.0146	0	NA
EVM0010606	PAV06G017970	YN	0.0019	0	NA
EVM0010606	PAV06G018540	YN	0.0039	0	NA
EVM0010762	PAV01G059910	YN	0.0114	0	NA
EVM0010763	PAV02G053810	YN	0.0052	0	NA
EVM0010852	PAV01G099650	YN	0.0014	0	NA
EVM0010922	PAV08G053920	YN	0.0158	0	NA
EVM0011008	PAV03G025250	YN	0.0054	0	NA
EVM0011064	PAV08G038640	YN	0.0065	0	NA
EVM0011074	PAV04G028880	YN	0.026	0	NA
EVM0011144	PAV08G053300	YN	0.0041	0	NA
EVM0011149	PAV02G056900	YN	0.0093	0	NA
EVM0011153	PAV04G005100	YN	0.006	0	NA
EVM0011220	PAV01G022810	YN	0.0178	0	NA
EVM0011358	PAV06G067820	YN	0.0075	0	NA
EVM0011373	PAV04G008560	YN	0.0096	0	NA
EVM0011407	PAV04G019470	YN	0.0068	0	NA
EVM0011490	PAV00G068210	YN	0.0029	0	NA
EVM0011490	PAV05G012410	YN	0.0029	0	NA
EVM0011570	PAV05G029780	YN	0.0054	0	NA
EVM0011699	PAV06G037000	YN	0.0337	0	NA
EVM0011699	PAV06G045040	YN	0.0365	0	NA
EVM0011989	PAV02G067980	YN	0.0026	0	NA
EVM0012199	PAV06G046660	YN	0.0014	0	NA
EVM0012234	PAV00G075940	YN	0.0036	0	NA
EVM0012234	PAV08G015510	YN	0.0036	0	NA
EVM0012321	PAV07G055620	YN	0.0126	0	NA
EVM0012332	PAV06G000280	YN	0.0087	0	NA
EVM0012488	PAV01G058070	YN	0.0167	0	NA
EVM0012513	PAV00G040710	YN	0.0165	0	NA
EVM0012583	PAV02G055520	YN	0.0016	0	NA
EVM0012633	PAV04G059360	YN	0.0011	0	NA
EVM0012714	PAV08G020410	YN	0.009	0	NA
EVM0012727	PAV05G009150	YN	0.0025	0	NA
EVM0012765	PAV01G012790	YN	0.0018	0	NA
EVM0012794	PAV01G104780	YN	0.0022	0	NA
EVM0012887	PAV06G007160	YN	0.0067	0	NA
EVM0012959	PAV06G002130	YN	0.0126	0	NA
EVM0013014	PAV06G063510	YN	0.0134	0	NA
EVM0013072	PAV01G011710	YN	0.0175	0	NA
EVM0013143	PAV08G021220	YN	0.0042	0	NA
EVM0013154	PAV02G013060	YN	0.0012	0	NA
EVM0013233	PAV04G013380	YN	0.005	0	NA
EVM0013382	PAV08G007640	YN	0.0023	0	NA
EVM0013587	PAV01G017940	YN	0.0108	0	NA
EVM0013612	PAV07G009750	YN	0.0052	0	NA
EVM0013649	PAV02G006540	YN	0.0051	0	NA
EVM0013649	PAV02G008400	YN	0.0051	0	NA
EVM0013658	PAV01G016040	YN	0.0034	0	NA
EVM0013711	PAV00G036500	YN	0.0084	0	NA
EVM0013924	PAV06G016660	YN	0.0177	0	NA
EVM0013988	PAV04G006050	YN	0.0008	0	NA
EVM0014062	PAV07G034730	YN	0.0072	0	NA
EVM0014135	PAV01G006300	YN	0.0054	0	NA
EVM0014208	PAV08G004040	YN	0.0069	0	NA
EVM0014221	PAV01G018060	YN	0.0051	0	NA
EVM0014229	PAV00G027260	YN	0.0228	0	NA
EVM0014267	PAV02G067470	YN	0.0024	0	NA
EVM0014309	PAV07G021810	YN	0.0098	0	NA
EVM0014373	PAV01G082560	YN	0.009	0	NA
EVM0014383	PAV00G084610	YN	0.015	0	NA
EVM0014383	PAV06G057490	YN	0.005	0	NA
EVM0014384	PAV02G067710	YN	0.011	0	NA
EVM0014413	PAV08G007750	YN	0.0233	0	NA
EVM0014426	PAV01G087390	YN	0.0151	0	NA
EVM0014445	PAV07G050770	YN	0.0031	0	NA
EVM0014549	PAV02G055200	YN	0.0062	0	NA
EVM0014554	PAV03G043830	YN	0.0199	0	NA
EVM0014606	PAV05G012750	YN	0.0023	0	NA
EVM0014638	PAV01G014990	YN	0.0023	0	NA
EVM0014700	PAV05G008740	YN	0.0075	0	NA
EVM0014721	PAV08G004010	YN	0.0017	0	NA
EVM0014830	PAV01G085580	YN	0.0009	0	NA
EVM0014849	PAV00G033770	YN	0.0165	0	NA
EVM0014849	PAV00G089400	YN	0.0059	0	NA
EVM0014897	PAV05G005860	YN	0.0034	0	NA
EVM0014946	PAV06G046460	YN	0.0061	0	NA
EVM0015006	PAV02G069330	YN	0.0101	0	NA
EVM0015045	PAV00G042270	YN	0.013	0	NA
EVM0015080	PAV02G003080	YN	0.0113	0	NA
EVM0015093	PAV07G007940	YN	0.0076	0	NA
EVM0015093	PAV07G008260	YN	0.0059	0	NA
EVM0015199	PAV07G015790	YN	0.0047	0	NA
EVM0015302	PAV01G001000	YN	0.0039	0	NA
EVM0015346	PAV03G040570	YN	0.0228	0	NA
EVM0015346	PAV03G041130	YN	0.0087	0	NA
EVM0015449	PAV02G063870	YN	0.0047	0	NA
EVM0015511	PAV01G045990	YN	0.006	0	NA
EVM0015554	PAV07G014710	YN	0.0018	0	NA
EVM0015564	PAV06G074820	YN	0.012	0	NA
EVM0015692	PAV06G067250	YN	0.0035	0	NA
EVM0015703	PAV06G051060	YN	0.001	0	NA
EVM0015705	PAV07G034530	YN	0.0066	0	NA
EVM0015752	PAV00G075530	YN	0.0161	0	NA
EVM0015752	PAV07G023330	YN	0.0267	0	NA
EVM0015826	PAV08G010080	YN	0.0039	0	NA
EVM0015828	PAV06G018300	YN	0.0208	0	NA
EVM0016269	PAV02G002780	YN	0.0037	0	NA
EVM0016320	PAV00G046070	YN	0.0169	0	NA
EVM0016524	PAV03G048540	YN	0.0158	0	NA
EVM0016721	PAV00G057270	YN	0.0155	0	NA
EVM0016750	PAV08G014730	YN	0.0022	0	NA
EVM0016803	PAV04G017950	YN	0.0012	0	NA
EVM0016936	PAV01G017920	YN	0.0154	0	NA
EVM0017015	PAV01G011910	YN	0.015	0	NA
EVM0017114	PAV00G093740	YN	0.0053	0	NA
EVM0017127	PAV08G004500	YN	0.0023	0	NA
EVM0017242	PAV07G036130	YN	0.0052	0	NA
EVM0017386	PAV06G002260	YN	0.0099	0	NA
EVM0017455	PAV01G095180	YN	0.0021	0	NA
EVM0017459	PAV03G050760	YN	0.0062	0	NA
EVM0017524	PAV06G003800	YN	0.0041	0	NA
EVM0017586	PAV01G088530	YN	0.005	0	NA
EVM0017668	PAV01G104260	YN	0.0252	0	NA
EVM0017866	PAV01G105730	YN	0.0058	0	NA
EVM0017922	PAV05G007590	YN	0.0058	0	NA
EVM0017969	PAV08G004040	YN	0.0067	0	NA
EVM0018050	PAV04G008620	YN	0.0072	0	NA
EVM0018074	PAV01G076760	YN	0.0098	0	NA
EVM0018121	PAV01G022810	YN	0.0129	0	NA
EVM0018363	PAV00G061110	YN	0.0071	0	NA
EVM0018410	PAV06G051730	YN	0.0006	0	NA
EVM0018496	PAV01G071640	YN	0.0045	0	NA
EVM0018556	PAV05G002480	YN	0.0114	0	NA
EVM0018615	PAV05G005900	YN	0.0041	0	NA
EVM0018629	PAV02G005080	YN	0.0071	0	NA
EVM0018807	PAV01G105860	YN	0.0028	0	NA
EVM0018885	PAV05G025620	YN	0.004	0	NA
EVM0018979	PAV01G082280	YN	0.0052	0	NA
EVM0019001	PAV07G060300	YN	0.0037	0	NA
EVM0019037	PAV01G094420	YN	0.0265	0	NA
EVM0019180	PAV07G049050	YN	0.0063	0	NA
EVM0019289	PAV00G010530	YN	0.0203	0	NA
EVM0019333	PAV03G058160	YN	0.0027	0	NA
EVM0019354	PAV01G106550	YN	0.0021	0	NA
EVM0019445	PAV06G057470	YN	0.0044	0	NA
EVM0019493	PAV05G027240	YN	0.0038	0	NA
EVM0019578	PAV02G058910	YN	0.0025	0	NA
EVM0019584	PAV02G049680	YN	0.0051	0	NA
EVM0019642	PAV03G056070	YN	0.0202	0	NA
EVM0019748	PAV06G010500	YN	0.0116	0	NA
EVM0019774	PAV07G031560	YN	0.0018	0	NA
EVM0019817	PAV01G023600	YN	0.0037	0	NA
EVM0019840	PAV02G062030	YN	0.0019	0	NA
EVM0019859	PAV04G005120	YN	0.0063	0	NA
EVM0019870	PAV00G065030	YN	0.0066	0	NA
EVM0019907	PAV08G010210	YN	0.0062	0	NA
EVM0020064	PAV02G071640	YN	0.0018	0	NA
EVM0020120	PAV03G045180	YN	0.0039	0	NA
EVM0020150	PAV03G016880	YN	0.0082	0	NA
EVM0020160	PAV01G033280	YN	0.0122	0	NA
EVM0020250	PAV00G039590	YN	0.0024	0	NA
EVM0020295	PAV00G054000	YN	0.0111	0	NA
EVM0020325	PAV06G058400	YN	0.0104	0	NA
EVM0020418	PAV08G033830	YN	0.0033	0	NA
EVM0020650	PAV02G053790	YN	0.0053	0	NA
EVM0020653	PAV02G065860	YN	0.0066	0	NA
EVM0020783	PAV03G004590	YN	0.0051	0	NA
EVM0020860	PAV01G049020	YN	0.0018	0	NA
EVM0020984	PAV05G026770	YN	0.0423	0	NA
EVM0020985	PAV01G011970	YN	0.0034	0	NA
EVM0021284	PAV06G016630	YN	0.0033	0	NA
EVM0021294	PAV07G049360	YN	0.0067	0	NA
EVM0021297	PAV01G078350	YN	0.004	0	NA
EVM0021438	PAV05G001770	YN	0.0063	0	NA
EVM0021511	PAV07G037370	YN	0.0128	0	NA
EVM0021567	PAV02G059820	YN	0.0041	0	NA
EVM0021663	PAV02G054990	YN	0.0077	0	NA
EVM0021706	PAV08G059900	YN	0.0062	0	NA
EVM0021835	PAV06G061470	YN	0.0372	0	NA
EVM0021853	PAV00G003050	YN	0.0024	0	NA
EVM0021963	PAV06G022420	YN	0.0054	0	NA
EVM0021964	PAV05G005610	YN	0.0231	0	NA
EVM0021975	PAV02G065480	YN	0.0085	0	NA
EVM0022071	PAV07G054050	YN	0.004	0	NA
EVM0022072	PAV06G070680	YN	0.0099	0	NA
EVM0022073	PAV01G080110	YN	0.0031	0	NA
EVM0022077	PAV01G032790	YN	0.0013	0	NA
EVM0022104	PAV01G016770	YN	0.002	0	NA
EVM0022120	PAV08G005750	YN	0.0176	0	NA
EVM0022129	PAV06G019190	YN	0.0054	0	NA
EVM0022147	PAV03G004030	YN	0.0049	0	NA
EVM0022148	PAV03G005020	YN	0.0058	0	NA
EVM0022198	PAV00G007230	YN	0.0098	0	NA
EVM0022267	PAV00G071480	YN	0.0055	0	NA
EVM0022368	PAV06G050580	YN	0.0016	0	NA
EVM0022466	PAV05G010040	YN	0.0158	0	NA
EVM0022543	PAV03G010600	YN	0.0119	0	NA
EVM0022800	PAV00G054610	YN	0.0023	0	NA
EVM0022821	PAV01G008460	YN	0.0138	0	NA
EVM0022901	PAV05G017570	YN	0.0026	0	NA
EVM0022925	PAV00G064050	YN	0.0075	0	NA
EVM0022925	PAV03G003430	YN	0.0103	0	NA
EVM0022992	PAV06G015390	YN	0.004	0	NA
EVM0023090	PAV06G029130	YN	0.0061	0	NA
EVM0023155	PAV01G102280	YN	0.0034	0	NA
EVM0023210	PAV06G060790	YN	0.0037	0	NA
EVM0023282	PAV06G007410	YN	0.0066	0	NA
EVM0023377	PAV06G070930	YN	0.0049	0	NA
EVM0023568	PAV00G051370	YN	0.0011	0	NA
EVM0023618	PAV04G007300	YN	0.0027	0	NA
EVM0023638	PAV01G018020	YN	0.0043	0	NA
EVM0023787	PAV06G057360	YN	0.004	0	NA
EVM0023812	PAV06G062890	YN	0.0021	0	NA
EVM0023819	PAV00G050290	YN	0.0007	0	NA
EVM0023834	PAV06G050510	YN	0.0012	0	NA
EVM0023849	PAV07G044490	YN	0.0157	0	NA
EVM0023885	PAV01G014500	YN	0.0102	0	NA
EVM0023928	PAV00G087630	YN	0.0106	0	NA
EVM0023988	PAV02G049020	YN	0.0022	0	NA
EVM0024033	PAV00G061320	YN	0.0136	0	NA
EVM0024049	PAV00G082600	YN	0.0013	0	NA
EVM0024095	PAV08G026710	YN	0.0026	0	NA
EVM0024262	PAV02G028730	YN	0.002	0	NA
EVM0024432	PAV00G045050	YN	0.0081	0	NA
EVM0024557	PAV07G008180	YN	0.0224	0	NA
EVM0024673	PAV02G006540	YN	0.0051	0	NA
EVM0024673	PAV02G008400	YN	0.0051	0	NA
EVM0024705	PAV04G005330	YN	0.0056	0	NA
EVM0024763	PAV04G015720	YN	0.0044	0	NA
EVM0024767	PAV00G018760	YN	0.0016	0	NA
EVM0024898	PAV08G029460	YN	0.0032	0	NA
EVM0024913	PAV00G081480	YN	0.0067	0	NA
EVM0024931	PAV05G014060	YN	0.0047	0	NA
EVM0025002	PAV07G038650	YN	0.0165	0	NA
EVM0025017	PAV03G048390	YN	0.0083	0	NA
EVM0025048	PAV04G008340	YN	0.0199	0	NA
EVM0025104	PAV00G005700	YN	0.0025	0	NA
EVM0025169	PAV01G071110	YN	0.0133	0	NA
EVM0025179	PAV06G066260	YN	0.0031	0	NA
EVM0025185	PAV04G041680	YN	0.0043	0	NA
EVM0025187	PAV01G088950	YN	0.0106	0	NA
EVM0025209	PAV03G048300	YN	0.0069	0	NA
EVM0025330	PAV07G059530	YN	0.0042	0	NA
EVM0025335	PAV06G070680	YN	0.0047	0	NA
EVM0025357	PAV00G050480	YN	0.0013	0	NA
EVM0025377	PAV06G046880	YN	0.0011	0	NA
EVM0025473	PAV02G052050	YN	0.0147	0	NA
EVM0025525	PAV07G020740	YN	0.0018	0	NA
EVM0025563	PAV00G045450	YN	0.0037	0	NA
EVM0025653	PAV00G032690	YN	0.0092	0	NA
EVM0025653	PAV01G073480	YN	0.0233	0	NA
EVM0025758	PAV03G007650	YN	0.002	0	NA
EVM0025820	PAV08G045310	YN	0.0055	0	NA
EVM0025855	PAV00G061820	YN	0.0039	0	NA
EVM0025917	PAV07G059660	YN	0.0014	0	NA
EVM0025939	PAV08G049480	YN	0.0034	0	NA
EVM0025975	PAV03G021620	YN	0.0036	0	NA
EVM0026007	PAV01G002830	YN	0.0014	0	NA
EVM0026099	PAV05G003510	YN	0.0028	0	NA
EVM0026100	PAV07G057900	YN	0.0036	0	NA
EVM0026119	PAV01G102080	YN	0.0027	0	NA
EVM0026168	PAV01G077290	YN	0.013	0	NA
EVM0026226	PAV02G055200	YN	0.0031	0	NA
EVM0026237	PAV05G008600	YN	0.0141	0	NA
EVM0026317	PAV05G014610	YN	0.0098	0	NA
EVM0026504	PAV06G010280	YN	0.0054	0	NA
EVM0026605	PAV05G024650	YN	0.0039	0	NA
EVM0026607	PAV06G052620	YN	0.0008	0	NA
EVM0026708	PAV00G072340	YN	0.0063	0	NA
EVM0026708	PAV07G030460	YN	0.0042	0	NA
EVM0026797	PAV03G048190	YN	0.0038	0	NA
EVM0026819	PAV01G087300	YN	0.0144	0	NA
EVM0026875	PAV08G027370	YN	0.0089	0	NA
EVM0026914	PAV01G070670	YN	0.0068	0	NA
EVM0026935	PAV01G098310	YN	0.006	0	NA
EVM0026958	PAV03G033220	YN	0.0019	0	NA
EVM0027038	PAV08G004970	YN	0.004	0	NA
EVM0027049	PAV05G000630	YN	0.0032	0	NA
EVM0027192	PAV06G002670	YN	0.0085	0	NA
EVM0027207	PAV06G010080	YN	0.0017	0	NA
EVM0027228	PAV02G009080	YN	0.0056	0	NA
EVM0027386	PAV00G093320	YN	0.007	0	NA
EVM0027423	PAV00G045090	YN	0.0026	0	NA
EVM0027466	PAV01G073110	YN	0.0041	0	NA
EVM0027480	PAV03G013230	YN	0.0042	0	NA
EVM0027527	PAV04G009930	YN	0.0094	0	NA
EVM0027555	PAV07G053500	YN	0.0046	0	NA
EVM0027589	PAV03G005090	YN	0.0061	0	NA
EVM0027764	PAV03G025250	YN	0.0171	0	NA
EVM0027841	PAV01G083510	YN	0.0039	0	NA
EVM0027919	PAV08G054830	YN	0.0032	0	NA
EVM0027968	PAV07G045430	YN	0.0058	0	NA
EVM0027995	PAV02G065590	YN	0.0021	0	NA
EVM0028079	PAV02G064310	YN	0.0216	0	NA
EVM0028338	PAV06G027190	YN	0.001	0	NA
EVM0028381	PAV00G077950	YN	0.0065	0	NA
EVM0028465	PAV03G021880	YN	0.0116	0	NA
EVM0028467	PAV01G012240	YN	0.0086	0	NA
EVM0028475	PAV07G046290	YN	0.0046	0	NA
EVM0028609	PAV05G045290	YN	0.003	0	NA
EVM0028644	PAV00G078210	YN	0.0017	0	NA
EVM0028644	PAV02G072410	YN	0.0028	0	NA
EVM0028656	PAV07G009260	YN	0.0083	0	NA
EVM0028708	PAV01G082880	YN	0.0044	0	NA
EVM0028740	PAV00G091200	YN	0.0509	0	NA
EVM0028743	PAV02G040070	YN	0.0085	0	NA
EVM0028856	PAV00G080070	YN	0.0011	0	NA
EVM0022524	PAV08G049480	YN	0.0178	0	NA
EVM0015752	PAV00G022800	YN	0.0551	0	NA
EVM0010765	PAV06G014130	YN	0.02	0	NA
EVM0001456	PAV00G088170	YN	0.0138	0	NA
EVM0026452	PAV03G021840	YN	0.0104	0	NA
EVM0017956	PAV06G025030	YN	0.0307	0	NA
EVM0028039	PAV05G009890	YN	0.0375	0	NA
EVM0016284	PAV06G045260	YN	0.0258	0	NA
EVM0003434	PAV06G054460	YN	0.2015	0.0003	671.667
EVM0026025	PAV04G048050	YN	0.051	0.0001	510
EVM0028531	PAV06G052550	YN	0.0454	0.0001	454
EVM0012784	PAV00G020300	YN	0.0402	0.0001	402
EVM0023354	PAV07G036600	YN	0.0253	0.0001	253
EVM0021574	PAV04G059300	YN	0.0785	0.0004	196.25
EVM0024479	PAV04G005490	YN	0.0272	0.0002	136
EVM0022327	PAV01G014490	YN	0.0409	0.0006	68.1667
EVM0013778	PAV06G051750	YN	0.0321	0.0005	64.2
EVM0005788	PAV06G065820	YN	0.0816	0.0017	48
EVM0003811	PAV03G053780	YN	0.021	0.0017	12.3529
EVM0028302	PAV05G050560	YN	0.0094	0.0008	11.75
EVM0017174	PAV02G021180	YN	0.1312	0.0164	8
EVM0007647	PAV06G032720	YN	0.0816	0.0129	6.32558
EVM0011636	PAV00G082740	YN	0.0567	0.0092	6.16304
EVM0028839	PAV01G009430	YN	0.035	0.0059	5.9322
EVM0006890	PAV07G015510	YN	0.1444	0.0244	5.91803
EVM0002072	PAV00G022800	YN	0.0688	0.0121	5.68595
EVM0026571	PAV01G059150	YN	0.0385	0.0074	5.2027
EVM0016059	PAV02G053770	YN	0.0233	0.0046	5.06522
EVM0005840	PAV01G044170	YN	0.0573	0.0114	5.02632
EVM0021369	PAV01G067760	YN	0.0241	0.0048	5.02083
EVM0019278	PAV03G010600	YN	0.0209	0.0043	4.86047
EVM0011780	PAV06G075570	YN	0.0545	0.0115	4.73913
EVM0014957	PAV06G007850	YN	0.0305	0.0066	4.62121
EVM0025383	PAV06G066860	YN	0.0498	0.0108	4.61111
EVM0013077	PAV02G037260	YN	0.1174	0.0266	4.41353
EVM0026094	PAV07G023730	YN	0.0608	0.0138	4.4058
EVM0025269	PAV00G061770	YN	0.0484	0.0111	4.36036
EVM0026004	PAV00G078630	YN	0.0134	0.0031	4.32258
EVM0026004	PAV02G070420	YN	0.0134	0.0031	4.32258
EVM0013212	PAV07G050500	YN	0.0354	0.0082	4.31707
EVM0013365	PAV00G023140	YN	0.0103	0.0025	4.12
EVM0016377	PAV01G084650	YN	0.0282	0.0069	4.08696
EVM0003882	PAV00G067730	YN	0.0727	0.0179	4.06145
EVM0009462	PAV02G027760	YN	0.0778	0.0193	4.03109
EVM0011582	PAV00G046510	YN	0.025	0.0065	3.84615
EVM0002891	PAV08G043270	YN	0.032	0.0085	3.76471
EVM0014943	PAV03G000390	YN	0.0151	0.0041	3.68293
EVM0010940	PAV07G054030	YN	0.1651	0.045	3.66889
EVM0008551	PAV07G060210	YN	0.0174	0.0048	3.625
EVM0010442	PAV04G056320	YN	0.0313	0.0087	3.5977
EVM0028245	PAV08G000550	YN	0.0092	0.0026	3.53846
EVM0021558	PAV06G028200	YN	0.019	0.0054	3.51852
EVM0028924	PAV04G048300	YN	0.0098	0.0028	3.5
EVM0028384	PAV01G091120	YN	0.0205	0.0059	3.47458
EVM0013216	PAV08G045000	YN	0.0083	0.0024	3.45833
EVM0013452	PAV03G048770	YN	0.0193	0.0056	3.44643
EVM0023045	PAV06G012920	YN	0.0089	0.0026	3.42308
EVM0002503	PAV05G021920	YN	0.0187	0.0055	3.4
EVM0028653	PAV01G074990	YN	0.0129	0.0038	3.39474
EVM0012469	PAV06G011110	YN	0.1248	0.037	3.37297
EVM0012469	PAV06G011330	YN	0.1248	0.037	3.37297
EVM0017303	PAV03G022400	YN	0.0084	0.0025	3.36
EVM0022450	PAV00G034450	YN	0.0571	0.0171	3.33918
EVM0019520	PAV01G065990	YN	0.0227	0.0068	3.33824
EVM0015197	PAV08G058320	YN	0.059	0.0178	3.31461
EVM0015203	PAV00G017430	YN	0.0549	0.0167	3.28743
EVM0013279	PAV01G016750	YN	0.0197	0.006	3.28333
EVM0009666	PAV02G020060	YN	0.0288	0.009	3.2
EVM0026433	PAV07G021180	YN	0.0166	0.0052	3.19231
EVM0022204	PAV00G000320	YN	0.0456	0.0145	3.14483
EVM0010805	PAV00G063180	YN	0.0141	0.0045	3.13333
EVM0026904	PAV01G042750	YN	0.0097	0.0031	3.12903
EVM0014998	PAV06G054010	YN	0.0397	0.0127	3.12598
EVM0026160	PAV01G067630	YN	0.0287	0.0093	3.08602
EVM0003594	PAV01G025780	YN	0.0439	0.0143	3.06993
EVM0016617	PAV02G035160	YN	0.014	0.0046	3.04348
EVM0001069	PAV04G008020	YN	0.0166	0.0055	3.01818
EVM0009893	PAV08G056200	YN	0.0338	0.0112	3.01786
EVM0012892	PAV08G008210	YN	0.0333	0.0111	3
EVM0023043	PAV00G023540	YN	0.0207	0.007	2.95714
EVM0027863	PAV06G053150	YN	0.0147	0.005	2.94
EVM0008456	PAV06G043250	YN	0.0475	0.0162	2.9321
EVM0011582	PAV08G003320	YN	0.0212	0.0073	2.90411
EVM0010805	PAV03G010710	YN	0.0119	0.0041	2.90244
EVM0012416	PAV03G004580	YN	0.1216	0.0419	2.90215
EVM0011769	PAV02G008590	YN	0.0303	0.0105	2.88571
EVM0007220	PAV04G002020	YN	0.015	0.0052	2.88462
EVM0000309	PAV02G054750	YN	0.0245	0.0085	2.88235
EVM0012849	PAV07G059410	YN	0.0126	0.0044	2.86364
EVM0010255	PAV06G055610	YN	0.0174	0.0061	2.85246
EVM0025806	PAV07G044800	YN	0.1216	0.0429	2.8345
EVM0027752	PAV00G011700	YN	0.0612	0.0216	2.83333
EVM0026250	PAV01G072000	YN	0.081	0.0286	2.83217
EVM0003620	PAV00G006550	YN	0.0107	0.0038	2.81579
EVM0006078	PAV03G045270	YN	0.0121	0.0043	2.81395
EVM0023007	PAV07G050430	YN	0.1192	0.0424	2.81132
EVM0014823	PAV01G029930	YN	0.0444	0.0158	2.81013
EVM0023007	PAV07G050280	YN	0.1191	0.0424	2.80896
EVM0004388	PAV06G047080	YN	0.0146	0.0052	2.80769
EVM0017910	PAV02G035200	YN	0.0113	0.0041	2.7561
EVM0016392	PAV01G048020	YN	0.0055	0.002	2.75
EVM0001747	PAV07G041210	YN	0.0275	0.0102	2.69608
EVM0006952	PAV03G037820	YN	0.0218	0.0081	2.69136
EVM0015148	PAV01G077770	YN	0.0254	0.0095	2.67368
EVM0008198	PAV02G052830	YN	0.0131	0.0049	2.67347
EVM0026996	PAV01G001040	YN	0.1518	0.057	2.66316
EVM0023874	PAV01G092330	YN	0.1181	0.0444	2.65991
EVM0011727	PAV00G013720	YN	0.0371	0.014	2.65
EVM0015209	PAV03G051300	YN	0.4368	0.1653	2.64247
EVM0019928	PAV01G003530	YN	0.1149	0.0435	2.64138
EVM0017457	PAV00G042520	YN	0.0084	0.0032	2.625
EVM0012508	PAV00G000780	YN	0.0874	0.0333	2.62462
EVM0006817	PAV01G067410	YN	0.0439	0.0168	2.6131
EVM0001478	PAV07G058290	YN	0.0141	0.0054	2.61111
EVM0025412	PAV00G007270	YN	0.0146	0.0056	2.60714
EVM0022368	PAV06G040840	YN	0.0109	0.0042	2.59524
EVM0013462	PAV08G051220	YN	0.0373	0.0144	2.59028
EVM0001907	PAV01G039040	YN	0.062	0.0242	2.56198
EVM0012908	PAV05G018030	YN	0.0076	0.003	2.53333
EVM0022802	PAV01G087220	YN	0.0119	0.0047	2.53191
EVM0027130	PAV02G021940	YN	0.21	0.083	2.53012
EVM0028813	PAV06G000590	YN	0.0129	0.0051	2.52941
EVM0016027	PAV04G013870	YN	0.0093	0.0037	2.51351
EVM0007315	PAV00G088210	YN	0.0253	0.0101	2.50495
EVM0022304	PAV00G082710	YN	0.002	0.0008	2.5
EVM0017477	PAV05G026220	YN	0.055	0.0221	2.48869
EVM0013595	PAV07G050500	YN	0.0347	0.014	2.47857
EVM0029026	PAV06G016790	YN	0.0136	0.0055	2.47273
EVM0017736	PAV04G020640	YN	0.0089	0.0036	2.47222
EVM0007443	PAV02G060040	YN	0.0452	0.0183	2.46995
EVM0025903	PAV08G010740	YN	0.02	0.0081	2.46914
EVM0022204	PAV00G068990	YN	0.0431	0.0175	2.46286
EVM0004008	PAV02G068990	YN	0.0162	0.0066	2.45455
EVM0015037	PAV02G032910	YN	0.1168	0.0478	2.44351
EVM0018742	PAV05G017680	YN	0.0095	0.0039	2.4359
EVM0021887	PAV06G017080	YN	0.0204	0.0084	2.42857
EVM0024739	PAV06G076020	YN	0.0136	0.0056	2.42857
EVM0014803	PAV06G059770	YN	0.0126	0.0052	2.42308
EVM0010855	PAV07G053480	YN	0.0104	0.0043	2.4186
EVM0003434	PAV06G055200	YN	0.1721	0.0712	2.41713
EVM0007600	PAV07G049270	YN	0.0534	0.0221	2.41629
EVM0005715	PAV01G062230	YN	0.1182	0.049	2.41224
EVM0014593	PAV02G026440	YN	0.0139	0.0058	2.39655
EVM0013883	PAV02G016420	YN	0.0991	0.0416	2.38221
EVM0018596	PAV00G013990	YN	0.0199	0.0084	2.36905
EVM0018779	PAV01G061070	YN	0.0071	0.003	2.36667
EVM0018412	PAV01G086880	YN	0.0111	0.0047	2.3617
EVM0002186	PAV00G083510	YN	0.0073	0.0031	2.35484
EVM0028636	PAV00G036180	YN	0.0204	0.0087	2.34483
EVM0011410	PAV05G028760	YN	0.0159	0.0068	2.33824
EVM0008917	PAV02G021750	YN	0.0968	0.0416	2.32692
EVM0015053	PAV00G080310	YN	0.0051	0.0022	2.31818
EVM0008409	PAV08G016200	YN	0.0329	0.0142	2.3169
EVM0015243	PAV01G046130	YN	0.022	0.0095	2.31579
EVM0027236	PAV01G079880	YN	0.0118	0.0051	2.31373
EVM0004641	PAV02G009880	YN	0.0659	0.0285	2.31228
EVM0024707	PAV06G069720	YN	0.018	0.0078	2.30769
EVM0014764	PAV02G041020	YN	0.1356	0.0588	2.30612
EVM0026996	PAV00G091090	YN	0.1414	0.0614	2.30293
EVM0027134	PAV00G089690	YN	0.0732	0.0318	2.30189
EVM0011896	PAV02G063600	YN	0.0172	0.0075	2.29333
EVM0011436	PAV00G081690	YN	0.0566	0.0247	2.2915
EVM0023598	PAV08G021880	YN	0.1621	0.071	2.2831
EVM0006383	PAV02G057170	YN	0.0659	0.0289	2.28028
EVM0023479	PAV04G052680	YN	0.0182	0.008	2.275
EVM0008668	PAV04G061780	YN	0.0127	0.0056	2.26786
EVM0024025	PAV01G039840	YN	0.0229	0.0101	2.26733
EVM0005235	PAV07G049920	YN	0.0133	0.0059	2.25424
EVM0028155	PAV06G022950	YN	0.0304	0.0135	2.25185
EVM0003921	PAV00G049030	YN	0.0296	0.0132	2.24242
EVM0010625	PAV01G063780	YN	0.0067	0.003	2.23333
EVM0013360	PAV00G075540	YN	0.1129	0.0507	2.22682
EVM0022663	PAV00G011580	YN	0.0238	0.0107	2.2243
EVM0025312	PAV05G029280	YN	0.0244	0.011	2.21818
EVM0027049	PAV05G000410	YN	0.0086	0.0039	2.20513
EVM0000139	PAV02G065100	YN	0.0131	0.006	2.18333
EVM0001973	PAV01G034640	YN	0.2512	0.1161	2.16365
EVM0012872	PAV06G072330	YN	0.0181	0.0084	2.15476
EVM0022663	PAV01G020090	YN	0.0226	0.0105	2.15238
EVM0016802	PAV00G050260	YN	0.0144	0.0067	2.14925
EVM0027804	PAV00G024510	YN	0.003	0.0014	2.14286
EVM0000741	PAV05G048110	YN	0.0257	0.012	2.14167
EVM0006902	PAV00G042710	YN	0.0378	0.0177	2.13559
EVM0011887	PAV00G086290	YN	0.1467	0.0687	2.13537
EVM0015037	PAV00G001340	YN	0.2953	0.1383	2.13521
EVM0006902	PAV06G003670	YN	0.0377	0.0177	2.12994
EVM0008781	PAV01G098580	YN	0.0349	0.0164	2.12805
EVM0016026	PAV07G039080	YN	0.0117	0.0055	2.12727
EVM0011595	PAV00G092020	YN	0.0234	0.011	2.12727
EVM0027625	PAV06G061700	YN	0.0395	0.0186	2.12366
EVM0005829	PAV04G022560	YN	0.0104	0.0049	2.12245
EVM0001599	PAV05G049030	YN	0.1644	0.0775	2.12129
EVM0008456	PAV06G029930	YN	0.0553	0.0261	2.11877
EVM0003622	PAV05G011400	YN	0.0468	0.0221	2.11765
EVM0019975	PAV03G042510	YN	0.0273	0.0129	2.11628
EVM0011069	PAV06G009090	YN	0.0129	0.0061	2.11475
EVM0024921	PAV07G037620	YN	0.0095	0.0045	2.11111
EVM0028107	PAV01G022650	YN	0.0702	0.0333	2.10811
EVM0018727	PAV03G012530	YN	0.0179	0.0085	2.10588
EVM0001605	PAV07G009740	YN	0.0082	0.0039	2.10256
EVM0023010	PAV05G048350	YN	0.018	0.0086	2.09302
EVM0023010	PAV05G048700	YN	0.018	0.0086	2.09302
EVM0000980	PAV05G047680	YN	0.023	0.011	2.09091
EVM0002793	PAV02G064490	YN	0.0179	0.0086	2.0814
EVM0017730	PAV01G011750	YN	0.0274	0.0132	2.07576
EVM0021405	PAV00G086290	YN	0.1303	0.0628	2.07484
EVM0006762	PAV00G051640	YN	0.0451	0.0218	2.06881
EVM0012946	PAV04G038120	YN	0.0103	0.005	2.06
EVM0011791	PAV07G045520	YN	0.0733	0.0356	2.05899
EVM0016484	PAV06G014640	YN	0.0037	0.0018	2.05556
EVM0015339	PAV01G022550	YN	0.1125	0.0549	2.04918
EVM0027135	PAV08G039210	YN	0.043	0.021	2.04762
EVM0007491	PAV02G061810	YN	0.0237	0.0116	2.0431
EVM0000709	PAV02G039810	YN	0.0257	0.0126	2.03968
EVM0023330	PAV07G043110	YN	0.031	0.0152	2.03947
EVM0014078	PAV03G010630	YN	0.0426	0.0209	2.03828
EVM0001875	PAV01G036710	YN	0.022	0.0108	2.03704
EVM0007959	PAV08G000560	YN	0.0226	0.0111	2.03604
EVM0003528	PAV08G021000	YN	0.0421	0.0207	2.03382
EVM0002980	PAV00G063690	YN	0.0065	0.0032	2.03125
EVM0025965	PAV04G034690	YN	0.1074	0.0529	2.03025
EVM0004359	PAV01G076710	YN	0.0099	0.0049	2.02041
EVM0004673	PAV02G071670	YN	0.023	0.0114	2.01754
EVM0010557	PAV08G049460	YN	0.028	0.0139	2.01439
EVM0026094	PAV00G022670	YN	0.1418	0.0704	2.0142
EVM0025387	PAV06G010320	YN	0.0159	0.0079	2.01266
EVM0002825	PAV01G071900	YN	0.0163	0.0081	2.01235
EVM0021906	PAV02G020930	YN	0.0311	0.0155	2.00645
EVM0020357	PAV00G087520	YN	0.0044	0.0022	2
EVM0010334	PAV08G033620	YN	0.0078	0.0039	2
EVM0021875	PAV07G044050	YN	0.0112	0.0056	2
EVM0026959	PAV06G009980	YN	0.0126	0.0063	2
EVM0018461	PAV04G056320	YN	0.0351	0.0176	1.99432
EVM0003956	PAV01G000120	YN	0.0235	0.0118	1.99153
EVM0022821	PAV00G015570	YN	0.0151	0.0076	1.98684
EVM0006967	PAV03G016360	YN	0.0119	0.006	1.98333
EVM0010356	PAV06G065840	YN	0.0093	0.0047	1.97872
EVM0026027	PAV00G024820	YN	0.1173	0.0594	1.97475
EVM0015230	PAV00G030150	YN	0.1318	0.0668	1.97305
EVM0006583	PAV04G005850	YN	0.0219	0.0111	1.97297
EVM0009762	PAV00G095570	YN	0.0217	0.011	1.97273
EVM0019141	PAV01G058200	YN	0.0765	0.0389	1.96658
EVM0002069	PAV04G019960	YN	0.2901	0.1478	1.96279
EVM0002092	PAV00G043850	YN	0.0153	0.0078	1.96154
EVM0022512	PAV06G026580	YN	0.0384	0.0196	1.95918
EVM0008586	PAV08G038130	YN	0.0182	0.0093	1.95699
EVM0028859	PAV06G005680	YN	0.1102	0.0564	1.9539
EVM0021457	PAV06G063610	YN	0.1746	0.0894	1.95302
EVM0017869	PAV07G044490	YN	0.0199	0.0102	1.95098
EVM0009643	PAV06G007610	YN	0.0156	0.008	1.95
EVM0010795	PAV07G056810	YN	0.0173	0.0089	1.94382
EVM0023399	PAV00G076500	YN	0.0159	0.0082	1.93902
EVM0026507	PAV01G016150	YN	0.0095	0.0049	1.93878
EVM0012922	PAV02G041300	YN	0.0232	0.012	1.93333
EVM0010795	PAV07G056460	YN	0.0166	0.0086	1.93023
EVM0004115	PAV04G028120	YN	0.4107	0.2139	1.92006
EVM0011386	PAV01G017940	YN	0.0178	0.0093	1.91398
EVM0000504	PAV02G056560	YN	0.0849	0.0444	1.91216
EVM0010798	PAV00G022290	YN	0.0548	0.0287	1.90941
EVM0014342	PAV01G102950	YN	0.0063	0.0033	1.90909
EVM0027013	PAV01G071720	YN	0.0124	0.0065	1.90769
EVM0022298	PAV04G041560	YN	0.1645	0.0864	1.90394
EVM0022539	PAV03G047560	YN	0.0188	0.0099	1.89899
EVM0011810	PAV08G009420	YN	0.0203	0.0107	1.8972
EVM0012508	PAV00G001180	YN	0.0702	0.0371	1.89218
EVM0027416	PAV06G009770	YN	0.1042	0.0551	1.89111
EVM0008444	PAV03G019410	YN	0.0221	0.0117	1.88889
EVM0018529	PAV06G076390	YN	0.0332	0.0176	1.88636
EVM0018057	PAV05G046400	YN	0.0747	0.0396	1.88636
EVM0013363	PAV01G063630	YN	0.0107	0.0057	1.87719
EVM0018227	PAV01G095920	YN	0.0266	0.0142	1.87324
EVM0020515	PAV01G054460	YN	0.0084	0.0045	1.86667
EVM0013554	PAV01G058140	YN	0.3603	0.1934	1.86298
EVM0022472	PAV00G001520	YN	0.0231	0.0124	1.8629
EVM0016164	PAV01G041550	YN	0.3195	0.1716	1.86189
EVM0010090	PAV01G031560	YN	0.0715	0.0386	1.85233
EVM0018078	PAV02G041490	YN	0.0487	0.0263	1.85171
EVM0000627	PAV02G071000	YN	0.0122	0.0066	1.84848
EVM0022276	PAV02G041240	YN	0.0301	0.0163	1.84663
EVM0002456	PAV00G083470	YN	0.197	0.1067	1.8463
EVM0006005	PAV08G044190	YN	0.2465	0.1337	1.84368
EVM0010627	PAV01G046850	YN	0.2776	0.1507	1.84207
EVM0027540	PAV08G024940	YN	0.5427	0.2949	1.84028
EVM0006305	PAV06G013870	YN	0.023	0.0125	1.84
EVM0014042	PAV08G023660	YN	0.016	0.0087	1.83908
EVM0011884	PAV07G032350	YN	0.0786	0.0428	1.83645
EVM0016532	PAV01G087660	YN	0.0099	0.0054	1.83333
EVM0009721	PAV03G003460	YN	0.0064	0.0035	1.82857
EVM0005236	PAV01G030380	YN	0.0594	0.0325	1.82769
EVM0025412	PAV03G006510	YN	0.0106	0.0058	1.82759
EVM0025125	PAV06G060330	YN	0.0201	0.011	1.82727
EVM0027121	PAV06G062420	YN	0.0383	0.021	1.82381
EVM0020523	PAV01G091460	YN	0.033	0.0181	1.8232
EVM0005256	PAV01G090510	YN	0.0189	0.0104	1.81731
EVM0024642	PAV04G019670	YN	0.1304	0.0718	1.81616
EVM0016218	PAV00G042180	YN	0.0069	0.0038	1.81579
EVM0001292	PAV07G030180	YN	0.0127	0.007	1.81429
EVM0022959	PAV01G038290	YN	0.093	0.0513	1.81287
EVM0012267	PAV07G053000	YN	0.0076	0.0042	1.80952
EVM0000140	PAV02G021060	YN	0.0332	0.0184	1.80435
EVM0009297	PAV01G068350	YN	0.0191	0.0106	1.80189
EVM0023090	PAV06G028620	YN	0.0162	0.009	1.8
EVM0010640	PAV01G080810	YN	0.0399	0.0222	1.7973
EVM0020690	PAV00G056180	YN	0.0088	0.0049	1.79592
EVM0002529	PAV06G017390	YN	0.0228	0.0127	1.79528
EVM0015243	PAV01G054000	YN	0.021	0.0117	1.79487
EVM0012120	PAV01G100320	YN	0.0104	0.0058	1.7931
EVM0027574	PAV05G007600	YN	0.0147	0.0082	1.79268
EVM0001702	PAV00G060630	YN	0.0086	0.0048	1.79167
EVM0010631	PAV02G037130	YN	0.0385	0.0215	1.7907
EVM0011233	PAV05G026540	YN	0.0968	0.0542	1.78598
EVM0026106	PAV03G018520	YN	0.0132	0.0074	1.78378
EVM0000405	PAV02G065600	YN	0.0082	0.0046	1.78261
EVM0020874	PAV01G103220	YN	0.0957	0.0537	1.78212
EVM0002254	PAV05G026350	YN	0.0235	0.0132	1.7803
EVM0023611	PAV02G040940	YN	0.0162	0.0091	1.78022
EVM0025034	PAV01G050800	YN	0.0413	0.0233	1.77253
EVM0007813	PAV06G049740	YN	0.1351	0.0763	1.77064
EVM0024745	PAV06G073920	YN	0.0251	0.0142	1.76761
EVM0024178	PAV00G082310	YN	0.0182	0.0103	1.76699
EVM0027424	PAV08G017380	YN	0.0381	0.0216	1.76389
EVM0000718	PAV08G058810	YN	0.0095	0.0054	1.75926
EVM0026312	PAV05G018970	YN	0.0167	0.0095	1.75789
EVM0003594	PAV01G047140	YN	0.0472	0.0269	1.75465
EVM0015794	PAV03G025700	YN	0.5584	0.3188	1.75157
EVM0012167	PAV01G014220	YN	0.0077	0.0044	1.75
EVM0005603	PAV08G002270	YN	0.0147	0.0084	1.75
EVM0023939	PAV03G004550	YN	0.0147	0.0084	1.75
EVM0004828	PAV08G044530	YN	0.0535	0.0306	1.74837
EVM0000829	PAV05G012250	YN	0.0278	0.016	1.7375
EVM0016494	PAV01G010800	YN	0.0238	0.0137	1.73723
EVM0011074	PAV04G029480	YN	0.0361	0.0208	1.73558
EVM0012112	PAV00G083860	YN	0.0326	0.0188	1.73404
EVM0011104	PAV05G016360	YN	0.2212	0.1276	1.73354
EVM0006156	PAV01G015300	YN	0.0182	0.0105	1.73333
EVM0011387	PAV00G075790	YN	0.0991	0.0572	1.73252
EVM0024145	PAV02G068640	YN	0.0296	0.0171	1.73099
EVM0004255	PAV07G050290	YN	0.0045	0.0026	1.73077
EVM0004255	PAV07G050440	YN	0.0045	0.0026	1.73077
EVM0011869	PAV01G090280	YN	0.0154	0.0089	1.73034
EVM0023662	PAV01G105600	YN	0.0083	0.0048	1.72917
EVM0018389	PAV00G086830	YN	0.0095	0.0055	1.72727
EVM0013039	PAV07G036780	YN	0.0114	0.0066	1.72727
EVM0002341	PAV00G042900	YN	0.0692	0.0401	1.72569
EVM0025681	PAV00G062770	YN	0.0231	0.0134	1.72388
EVM0026679	PAV08G031900	YN	0.1296	0.0752	1.7234
EVM0020340	PAV01G027600	YN	0.0043	0.0025	1.72
EVM0021116	PAV07G026210	YN	0.1271	0.074	1.71757
EVM0012528	PAV05G004290	YN	0.0091	0.0053	1.71698
EVM0013973	PAV04G064750	YN	0.0245	0.0143	1.71329
EVM0015566	PAV03G000410	YN	0.0065	0.0038	1.71053
EVM0012820	PAV00G075870	YN	0.0087	0.0051	1.70588
EVM0000490	PAV02G058240	YN	0.03	0.0176	1.70455
EVM0022842	PAV08G052660	YN	0.0228	0.0134	1.70149
EVM0003059	PAV01G085890	YN	0.0068	0.004	1.7
EVM0024725	PAV05G036920	YN	0.119	0.07	1.7
EVM0008480	PAV02G067140	YN	0.0176	0.0104	1.69231
EVM0022231	PAV01G018900	YN	0.0416	0.0246	1.69106
EVM0019300	PAV02G065020	YN	0.0093	0.0055	1.69091
EVM0018299	PAV01G027690	YN	0.1941	0.1149	1.6893
EVM0000986	PAV02G020520	YN	0.0297	0.0176	1.6875
EVM0007498	PAV04G022990	YN	0.0091	0.0054	1.68519
EVM0026018	PAV05G008060	YN	0.0919	0.0546	1.68315
EVM0007484	PAV08G044610	YN	0.2819	0.1676	1.68198
EVM0017859	PAV05G047570	YN	0.038	0.0226	1.68142
EVM0016025	PAV08G013090	YN	0.0292	0.0174	1.67816
EVM0020360	PAV02G065540	YN	0.0109	0.0065	1.67692
EVM0021900	PAV07G055520	YN	0.0124	0.0074	1.67568
EVM0025935	PAV00G056850	YN	0.1244	0.0743	1.67429
EVM0005840	PAV01G050820	YN	0.051	0.0305	1.67213
EVM0023888	PAV02G054300	YN	0.007	0.0042	1.66667
EVM0026523	PAV06G015730	YN	0.0125	0.0075	1.66667
EVM0006838	PAV04G020080	YN	0.0241	0.0145	1.66207
EVM0003149	PAV08G003180	YN	0.0078	0.0047	1.65957
EVM0017025	PAV00G057020	YN	0.0068	0.0041	1.65854
EVM0012012	PAV03G025230	YN	0.0101	0.0061	1.65574
EVM0006310	PAV01G015500	YN	0.0904	0.0546	1.65568
EVM0018534	PAV01G097190	YN	0.024	0.0145	1.65517
EVM0009367	PAV06G050800	YN	0.0258	0.0156	1.65385
EVM0026960	PAV08G006780	YN	0.0081	0.0049	1.65306
EVM0018104	PAV01G015970	YN	0.0119	0.0072	1.65278
EVM0005786	PAV02G058040	YN	0.0948	0.0574	1.65157
EVM0026730	PAV01G012290	YN	0.0388	0.0235	1.65106
EVM0000472	PAV04G015590	YN	0.0226	0.0137	1.64964
EVM0013630	PAV06G062020	YN	0.0249	0.0151	1.64901
EVM0022025	PAV08G054660	YN	0.0225	0.0137	1.64234
EVM0003845	PAV04G011270	YN	0.2429	0.1479	1.64233
EVM0001292	PAV00G072070	YN	0.0123	0.0075	1.64
EVM0024648	PAV01G067890	YN	0.0193	0.0118	1.63559
EVM0005539	PAV02G008660	YN	0.1411	0.0863	1.63499
EVM0023378	PAV06G016140	YN	0.0704	0.0431	1.63341
EVM0027554	PAV02G021220	YN	0.0031	0.0019	1.63158
EVM0009141	PAV04G025810	YN	0.0044	0.0027	1.62963
EVM0020891	PAV01G096890	YN	0.0977	0.06	1.62833
EVM0020160	PAV01G035970	YN	0.0153	0.0094	1.62766
EVM0015314	PAV06G062760	YN	0.0096	0.0059	1.62712
EVM0009667	PAV07G047290	YN	0.0192	0.0118	1.62712
EVM0025725	PAV01G022580	YN	0.0065	0.004	1.625
EVM0020360	PAV00G056980	YN	0.0104	0.0064	1.625
EVM0020745	PAV08G007180	YN	0.019	0.0117	1.62393
EVM0016378	PAV07G034270	YN	0.0219	0.0135	1.62222
EVM0005271	PAV01G105980	YN	0.0767	0.0473	1.62156
EVM0000600	PAV01G104130	YN	0.1463	0.0903	1.62016
EVM0023379	PAV02G035090	YN	1.0472	0.6468	1.61905
EVM0004922	PAV07G055490	YN	0.1413	0.0873	1.61856
EVM0014823	PAV01G029790	YN	0.0084	0.0052	1.61538
EVM0025398	PAV06G052140	YN	0.0229	0.0142	1.61268
EVM0007491	PAV02G060970	YN	0.0127	0.0079	1.60759
EVM0006713	PAV08G028590	YN	0.3392	0.2111	1.60682
EVM0005804	PAV06G014520	YN	0.0106	0.0066	1.60606
EVM0006228	PAV06G017170	YN	0.0855	0.0533	1.60413
EVM0002767	PAV06G002650	YN	0.0622	0.0388	1.60309
EVM0019207	PAV02G049950	YN	0.5315	0.3319	1.60139
EVM0028860	PAV03G052050	YN	0.0307	0.0192	1.59896
EVM0028184	PAV04G007260	YN	0.1036	0.0648	1.59877
EVM0005803	PAV07G050890	YN	0.3288	0.206	1.59612
EVM0001358	PAV07G010990	YN	0.011	0.0069	1.5942
EVM0002092	PAV06G004630	YN	0.0078	0.0049	1.59184
EVM0024998	PAV01G027160	YN	0.0097	0.0061	1.59016
EVM0013373	PAV05G037440	YN	0.0181	0.0114	1.58772
EVM0026015	PAV04G038280	YN	0.033	0.0208	1.58654
EVM0003845	PAV04G012000	YN	0.2105	0.1327	1.58628
EVM0028542	PAV06G055250	YN	0.0046	0.0029	1.58621
EVM0020517	PAV01G055650	YN	0.0092	0.0058	1.58621
EVM0010739	PAV01G046650	YN	0.2142	0.1351	1.58549
EVM0026872	PAV08G058810	YN	0.0084	0.0053	1.58491
EVM0007858	PAV00G088490	YN	0.0125	0.0079	1.58228
EVM0004629	PAV04G003200	YN	0.0337	0.0213	1.58216
EVM0002456	PAV06G066690	YN	0.1774	0.1122	1.58111
EVM0028713	PAV02G006510	YN	0.0177	0.0112	1.58036
EVM0017448	PAV05G024960	YN	0.0586	0.0371	1.57951
EVM0000379	PAV07G055470	YN	0.006	0.0038	1.57895
EVM0027922	PAV00G070980	YN	0.2019	0.1279	1.57858
EVM0026679	PAV00G053040	YN	0.1075	0.0683	1.57394
EVM0003184	PAV06G010280	YN	0.0077	0.0049	1.57143
EVM0002021	PAV01G027160	YN	0.0325	0.0207	1.57005
EVM0026291	PAV07G057220	YN	0.0315	0.0201	1.56716
EVM0009097	PAV06G058690	YN	0.1402	0.0895	1.56648
EVM0021795	PAV00G069130	YN	0.0603	0.0385	1.56623
EVM0003112	PAV06G056850	YN	0.0122	0.0078	1.5641
EVM0002204	PAV03G003020	YN	0.0064	0.0041	1.56098
EVM0014442	PAV02G054750	YN	0.0206	0.0132	1.56061
EVM0013600	PAV04G048200	YN	0.0131	0.0084	1.55952
EVM0021494	PAV03G031750	YN	0.0148	0.0095	1.55789
EVM0022921	PAV01G012020	YN	0.0355	0.0228	1.55702
EVM0023616	PAV00G060530	YN	0.0376	0.0242	1.55372
EVM0025214	PAV03G030420	YN	0.0789	0.0508	1.55315
EVM0026401	PAV03G013780	YN	0.0104	0.0067	1.55224
EVM0018009	PAV05G018300	YN	0.0104	0.0067	1.55224
EVM0000309	PAV02G054490	YN	0.0183	0.0118	1.55085
EVM0003086	PAV06G004800	YN	0.1475	0.0952	1.54937
EVM0025540	PAV00G029290	YN	0.0079	0.0051	1.54902
EVM0018089	PAV07G016660	YN	0.1234	0.0798	1.54637
EVM0004850	PAV05G052160	YN	0.0085	0.0055	1.54545
EVM0001308	PAV03G018370	YN	0.077	0.0499	1.54309
EVM0006886	PAV03G037550	YN	0.0037	0.0024	1.54167
EVM0006592	PAV08G057620	YN	0.0171	0.0111	1.54054
EVM0019660	PAV04G009510	YN	0.2172	0.1411	1.53933
EVM0026817	PAV05G030060	YN	0.0137	0.0089	1.53933
EVM0014717	PAV08G003970	YN	0.002	0.0013	1.53846
EVM0009701	PAV04G038670	YN	0.0592	0.0385	1.53766
EVM0000600	PAV00G030600	YN	0.1464	0.0953	1.5362
EVM0027964	PAV01G029150	YN	0.0086	0.0056	1.53571
EVM0008149	PAV03G024400	YN	0.0923	0.0602	1.53322
EVM0005382	PAV08G023400	YN	0.0118	0.0077	1.53247
EVM0027573	PAV05G023040	YN	0.0523	0.0342	1.52924
EVM0028203	PAV08G048960	YN	0.0657	0.043	1.52791
EVM0028725	PAV04G004430	YN	0.0833	0.0546	1.52564
EVM0011202	PAV08G059820	YN	0.4186	0.2744	1.52551
EVM0021663	PAV02G055250	YN	0.1159	0.076	1.525
EVM0014163	PAV01G082790	YN	0.0471	0.0309	1.52427
EVM0015632	PAV01G074490	YN	0.0064	0.0042	1.52381
EVM0012402	PAV06G002170	YN	0.0515	0.0338	1.52367
EVM0022204	PAV05G013270	YN	0.0492	0.0323	1.52322
EVM0012828	PAV05G024460	YN	0.1031	0.0677	1.5229
EVM0016310	PAV02G036460	YN	0.1129	0.0742	1.52156
EVM0011980	PAV08G021550	YN	0.1736	0.1141	1.52147
EVM0006432	PAV00G047650	YN	0.2507	0.1648	1.52124
EVM0028711	PAV05G011520	YN	0.0073	0.0048	1.52083
EVM0016214	PAV07G050210	YN	0.0152	0.01	1.52
EVM0017625	PAV00G017430	YN	0.3131	0.2061	1.51917
EVM0016617	PAV00G097440	YN	0.0821	0.0541	1.51756
EVM0008406	PAV00G050550	YN	0.0264	0.0174	1.51724
EVM0000355	PAV05G021840	YN	0.0212	0.014	1.51429
EVM0011849	PAV02G037690	YN	0.186	0.1229	1.51343
EVM0005492	PAV02G049940	YN	0.474	0.3133	1.51293
EVM0010098	PAV07G006420	YN	0.0565	0.0374	1.5107
EVM0003090	PAV08G048790	YN	0.0089	0.0059	1.50847
EVM0022824	PAV03G014240	YN	0.0122	0.0081	1.50617
EVM0018022	PAV03G059320	YN	0.0143	0.0095	1.50526
EVM0014430	PAV07G055900	YN	0.0328	0.0218	1.50459
EVM0009941	PAV08G059820	YN	0.4171	0.2773	1.50415
EVM0023457	PAV06G005250	YN	0.0185	0.0123	1.50407
EVM0022964	PAV06G058650	YN	0.0066	0.0044	1.5
EVM0024049	PAV02G005670	YN	0.0174	0.0116	1.5
EVM0008705	PAV04G013040	YN	0.0273	0.0182	1.5
EVM0018563	PAV04G038090	YN	0.0336	0.0224	1.5
EVM0024219	PAV01G101330	YN	0.0487	0.0325	1.49846
EVM0017277	PAV07G045380	YN	0.0235	0.0157	1.49682
EVM0012880	PAV01G066400	YN	0.0775	0.0518	1.49614
EVM0017026	PAV00G041760	YN	0.0184	0.0123	1.49593
EVM0016360	PAV02G035440	YN	0.0317	0.0212	1.49528
EVM0000810	PAV04G019840	YN	0.0154	0.0103	1.49515
EVM0021880	PAV08G005950	YN	0.0568	0.038	1.49474
EVM0001946	PAV00G061980	YN	0.0136	0.0091	1.49451
EVM0027423	PAV05G004070	YN	0.0469	0.0314	1.49363
EVM0025034	PAV01G044080	YN	0.0442	0.0296	1.49324
EVM0010442	PAV00G075340	YN	0.1211	0.0811	1.49322
EVM0025451	PAV04G007390	YN	0.0218	0.0146	1.49315
EVM0001599	PAV06G048010	YN	0.152	0.1018	1.49312
EVM0025935	PAV02G030920	YN	0.0754	0.0505	1.49307
EVM0006285	PAV00G029740	YN	0.0827	0.0554	1.49278
EVM0028932	PAV01G014350	YN	0.0567	0.038	1.49211
EVM0027932	PAV00G019570	YN	0.0188	0.0126	1.49206
EVM0000854	PAV06G068220	YN	0.0161	0.0108	1.49074
EVM0020949	PAV01G069110	YN	0.2328	0.1562	1.4904
EVM0007940	PAV06G055250	YN	0.014	0.0094	1.48936
EVM0025116	PAV06G016630	YN	0.0064	0.0043	1.48837
EVM0020203	PAV06G064200	YN	0.0064	0.0043	1.48837
EVM0011155	PAV01G004810	YN	0.2543	0.1709	1.488
EVM0007406	PAV03G005230	YN	0.1117	0.0751	1.48735
EVM0022611	PAV00G058420	YN	0.0113	0.0076	1.48684
EVM0010412	PAV06G040300	YN	0.0278	0.0187	1.48663
EVM0005470	PAV04G024250	YN	0.2425	0.1633	1.485
EVM0023729	PAV00G020020	YN	0.0095	0.0064	1.48438
EVM0012574	PAV01G089140	YN	0.0046	0.0031	1.48387
EVM0026377	PAV04G046820	YN	0.0215	0.0145	1.48276
EVM0025423	PAV01G014790	YN	0.0255	0.0172	1.48256
EVM0003389	PAV00G083580	YN	0.012	0.0081	1.48148
EVM0026964	PAV08G037020	YN	0.0468	0.0316	1.48101
EVM0000158	PAV00G070540	YN	0.0194	0.0131	1.48092
EVM0021372	PAV06G007910	YN	0.0102	0.0069	1.47826
EVM0015203	PAV03G028390	YN	0.3681	0.2491	1.47772
EVM0028939	PAV01G047650	YN	0.1198	0.0811	1.47719
EVM0018902	PAV05G027230	YN	0.1411	0.0956	1.47594
EVM0010285	PAV00G062780	YN	0.0292	0.0198	1.47475
EVM0014998	PAV06G054540	YN	0.0084	0.0057	1.47368
EVM0014713	PAV08G057640	YN	0.1341	0.091	1.47363
EVM0022796	PAV07G047450	YN	0.0053	0.0036	1.47222
EVM0028335	PAV08G053540	YN	0.0998	0.0678	1.47198
EVM0006843	PAV03G044890	YN	0.0181	0.0123	1.47154
EVM0007917	PAV01G004930	YN	0.0178	0.0121	1.47107
EVM0006838	PAV04G020300	YN	0.0263	0.0179	1.46927
EVM0000796	PAV06G045150	YN	0.1588	0.1083	1.4663
EVM0012893	PAV06G071010	YN	0.3458	0.2359	1.46588
EVM0009217	PAV01G088920	YN	0.0063	0.0043	1.46512
EVM0017877	PAV02G020130	YN	0.2143	0.1464	1.4638
EVM0018922	PAV08G034420	YN	0.0411	0.0281	1.46263
EVM0001437	PAV01G053880	YN	0.0809	0.0554	1.46029
EVM0006869	PAV05G028220	YN	0.1004	0.0689	1.45718
EVM0022137	PAV01G055440	YN	0.0099	0.0068	1.45588
EVM0000600	PAV00G030950	YN	0.1415	0.0972	1.45576
EVM0020516	PAV01G046650	YN	0.0403	0.0277	1.45487
EVM0011529	PAV08G044190	YN	0.2406	0.1654	1.45466
EVM0023907	PAV00G067830	YN	0.0628	0.0432	1.4537
EVM0005824	PAV06G029510	YN	0.0093	0.0064	1.45312
EVM0006794	PAV08G044610	YN	0.4545	0.313	1.45208
EVM0028985	PAV07G044050	YN	0.009	0.0062	1.45161
EVM0005515	PAV04G029040	YN	0.0296	0.0204	1.45098
EVM0004748	PAV07G004210	YN	1.6629	1.1465	1.45041
EVM0019660	PAV04G009100	YN	0.2145	0.148	1.44932
EVM0014268	PAV02G056440	YN	0.02	0.0138	1.44928
EVM0001599	PAV00G025930	YN	0.145	0.1002	1.44711
EVM0008137	PAV00G058460	YN	0.0081	0.0056	1.44643
EVM0010442	PAV06G050840	YN	0.0529	0.0366	1.44536
EVM0010397	PAV02G012350	YN	0.0276	0.0191	1.44503
EVM0002438	PAV05G004870	YN	0.0065	0.0045	1.44444
EVM0015833	PAV08G003680	YN	0.0104	0.0072	1.44444
EVM0021338	PAV06G052960	YN	0.0127	0.0088	1.44318
EVM0028811	PAV07G041410	YN	0.2107	0.1463	1.44019
EVM0004127	PAV00G003030	YN	0.0606	0.0421	1.43943
EVM0003289	PAV03G059500	YN	0.0118	0.0082	1.43902
EVM0000856	PAV06G069780	YN	0.0397	0.0276	1.43841
EVM0011319	PAV06G070280	YN	0.0046	0.0032	1.4375
EVM0028041	PAV03G058050	YN	0.1013	0.0705	1.43688
EVM0014498	PAV06G016160	YN	0.1113	0.0775	1.43613
EVM0000208	PAV03G035280	YN	0.0099	0.0069	1.43478
EVM0016981	PAV02G068750	YN	0.1147	0.08	1.43375
EVM0016315	PAV01G072470	YN	0.147	0.1026	1.43275
EVM0022025	PAV08G058210	YN	0.2182	0.1523	1.4327
EVM0000796	PAV06G037100	YN	0.0295	0.0206	1.43204
EVM0023056	PAV08G002340	YN	0.1413	0.0987	1.43161
EVM0021630	PAV03G052480	YN	0.0239	0.0167	1.43114
EVM0014558	PAV01G015120	YN	0.012	0.0084	1.42857
EVM0001396	PAV00G005370	YN	0.033	0.0231	1.42857
EVM0001396	PAV03G014960	YN	0.033	0.0231	1.42857
EVM0020863	PAV02G040320	YN	0.0311	0.0218	1.42661
EVM0000600	PAV01G102740	YN	0.1345	0.0943	1.4263
EVM0021062	PAV04G058980	YN	0.0077	0.0054	1.42593
EVM0002702	PAV05G001280	YN	0.0037	0.0026	1.42308
EVM0011433	PAV01G015730	YN	0.0814	0.0572	1.42308
EVM0006666	PAV01G056150	YN	0.0327	0.023	1.42174
EVM0006825	PAV08G048970	YN	0.0307	0.0216	1.4213
EVM0023834	PAV06G040410	YN	0.0081	0.0057	1.42105
EVM0026408	PAV00G075360	YN	0.1536	0.1082	1.41959
EVM0013774	PAV08G045950	YN	0.0132	0.0093	1.41935
EVM0027427	PAV02G061540	YN	0.022	0.0155	1.41935
EVM0012856	PAV05G001730	YN	0.0122	0.0086	1.4186
EVM0018582	PAV01G043560	YN	0.0407	0.0287	1.41812
EVM0020427	PAV07G044940	YN	0.0221	0.0156	1.41667
EVM0022503	PAV07G045400	YN	0.0357	0.0252	1.41667
EVM0018184	PAV02G042390	YN	0.0133	0.0094	1.41489
EVM0022520	PAV03G032040	YN	0.0648	0.0458	1.41485
EVM0007187	PAV07G035050	YN	0.0116	0.0082	1.41463
EVM0024238	PAV01G008430	YN	0.0181	0.0128	1.41406
EVM0009929	PAV01G071420	YN	0.2294	0.1625	1.41169
EVM0019625	PAV04G008970	YN	0.1789	0.1268	1.41088
EVM0008991	PAV01G097200	YN	0.0238	0.0169	1.40828
EVM0021305	PAV04G009770	YN	0.0152	0.0108	1.40741
EVM0016525	PAV00G041640	YN	0.2968	0.2109	1.4073
EVM0008034	PAV01G105090	YN	0.0249	0.0177	1.40678
EVM0012085	PAV01G018130	YN	0.0135	0.0096	1.40625
EVM0028671	PAV06G007580	YN	0.026	0.0185	1.40541
EVM0011048	PAV04G026280	YN	0.0052	0.0037	1.40541
EVM0016070	PAV01G099570	YN	0.0059	0.0042	1.40476
EVM0021708	PAV03G030780	YN	0.0605	0.0431	1.40371
EVM0027559	PAV06G031730	YN	0.5527	0.3945	1.40101
EVM0011525	PAV02G055330	YN	0.1133	0.0809	1.40049
EVM0019879	PAV03G057160	YN	0.0189	0.0135	1.4
EVM0003710	PAV01G027260	YN	0.0777	0.0555	1.4
EVM0012273	PAV04G023290	YN	0.0056	0.004	1.4
EVM0008330	PAV07G050430	YN	0.1155	0.0826	1.39831
EVM0011897	PAV00G019710	YN	0.3457	0.2473	1.3979
EVM0008330	PAV07G050280	YN	0.1154	0.0826	1.39709
EVM0016895	PAV05G039790	YN	0.0226	0.0162	1.39506
EVM0012381	PAV06G022250	YN	0.0262	0.0188	1.39362
EVM0022575	PAV05G052020	YN	0.0588	0.0422	1.39336
EVM0028109	PAV02G013550	YN	0.0078	0.0056	1.39286
EVM0005734	PAV01G105940	YN	0.0071	0.0051	1.39216
EVM0003149	PAV00G046400	YN	0.0103	0.0074	1.39189
EVM0011621	PAV08G010740	YN	0.1073	0.0772	1.3899
EVM0009478	PAV07G049580	YN	0.0289	0.0208	1.38942
EVM0027480	PAV00G058400	YN	0.0168	0.0121	1.38843
EVM0007725	PAV00G092570	YN	0.3868	0.2788	1.38737
EVM0024238	PAV00G015600	YN	0.019	0.0137	1.38686
EVM0013954	PAV03G037580	YN	0.1366	0.0985	1.3868
EVM0008331	PAV01G038780	YN	0.1057	0.0763	1.38532
EVM0019640	PAV05G026070	YN	0.0054	0.0039	1.38462
EVM0027247	PAV00G008080	YN	0.0256	0.0185	1.38378
EVM0001941	PAV00G033530	YN	0.0455	0.0329	1.38298
EVM0001079	PAV03G044880	YN	0.0737	0.0533	1.38274
EVM0028517	PAV02G065240	YN	0.0163	0.0118	1.38136
EVM0006740	PAV04G022580	YN	0.0113	0.0082	1.37805
EVM0006723	PAV00G014240	YN	0.0259	0.0188	1.37766
EVM0017026	PAV02G041460	YN	0.0205	0.0149	1.37584
EVM0024349	PAV02G040060	YN	0.0132	0.0096	1.375
EVM0027893	PAV00G023110	YN	0.0258	0.0188	1.37234
EVM0002966	PAV01G038670	YN	0.0118	0.0086	1.37209
EVM0008686	PAV04G041560	YN	0.1225	0.0893	1.37178
EVM0005806	PAV05G027500	YN	0.0155	0.0113	1.37168
EVM0003743	PAV02G049970	YN	0.498	0.3631	1.37152
EVM0005309	PAV06G042560	YN	0.2504	0.1826	1.3713
EVM0023439	PAV00G091060	YN	0.0566	0.0413	1.37046
EVM0028912	PAV00G051760	YN	0.0393	0.0287	1.36934
EVM0004817	PAV07G048790	YN	0.0293	0.0214	1.36916
EVM0004784	PAV04G016890	YN	0.0052	0.0038	1.36842
EVM0011272	PAV00G091090	YN	0.0966	0.0706	1.36827
EVM0027126	PAV06G072300	YN	0.0272	0.0199	1.36683
EVM0011601	PAV01G025780	YN	0.0452	0.0331	1.36556
EVM0027119	PAV03G034880	YN	0.0314	0.023	1.36522
EVM0019831	PAV01G103350	YN	0.0202	0.0148	1.36486
EVM0010873	PAV08G034220	YN	0.006	0.0044	1.36364
EVM0014885	PAV01G076050	YN	0.009	0.0066	1.36364
EVM0018631	PAV03G004040	YN	0.0799	0.0586	1.36348
EVM0020639	PAV00G044440	YN	0.0549	0.0403	1.36228
EVM0020383	PAV01G080210	YN	0.0207	0.0152	1.36184
EVM0000289	PAV01G047380	YN	0.0879	0.0646	1.36068
EVM0008735	PAV01G106010	YN	0.1747	0.1284	1.36059
EVM0023821	PAV01G094930	YN	0.11	0.0809	1.3597
EVM0026331	PAV02G038550	YN	0.0114	0.0084	1.35714
EVM0028996	PAV01G098330	YN	0.0164	0.0121	1.35537
EVM0010201	PAV01G011060	YN	0.1635	0.1207	1.3546
EVM0023674	PAV05G000320	YN	0.0952	0.0703	1.3542
EVM0003683	PAV02G061880	YN	0.0138	0.0102	1.35294
EVM0025262	PAV01G099550	YN	0.3196	0.2364	1.35195
EVM0012889	PAV08G029860	YN	0.2325	0.1724	1.34861
EVM0003979	PAV05G014530	YN	0.0097	0.0072	1.34722
EVM0008104	PAV01G034710	YN	0.1779	0.1321	1.34671
EVM0025463	PAV06G059470	YN	0.0144	0.0107	1.34579
EVM0028215	PAV00G062320	YN	0.0183	0.0136	1.34559
EVM0022544	PAV04G001050	YN	0.0074	0.0055	1.34545
EVM0025567	PAV08G009800	YN	0.0117	0.0087	1.34483
EVM0023498	PAV01G067600	YN	0.095	0.0707	1.34371
EVM0018618	PAV08G054670	YN	0.2101	0.1565	1.34249
EVM0015745	PAV03G030920	YN	0.1571	0.1171	1.34159
EVM0010868	PAV00G040700	YN	0.3383	0.2522	1.3414
EVM0022690	PAV08G005820	YN	0.0114	0.0085	1.34118
EVM0028941	PAV05G015860	YN	0.0264	0.0197	1.3401
EVM0012578	PAV06G004440	YN	0.0067	0.005	1.34
EVM0005075	PAV02G013480	YN	0.0205	0.0153	1.33987
EVM0015577	PAV04G034490	YN	0.6103	0.4557	1.33926
EVM0003586	PAV06G060410	YN	0.0691	0.0516	1.33915
EVM0005082	PAV04G003430	YN	0.0391	0.0292	1.33904
EVM0009591	PAV01G100390	YN	0.0079	0.0059	1.33898
EVM0000256	PAV05G008680	YN	0.0079	0.0059	1.33898
EVM0026275	PAV01G018040	YN	0.0727	0.0543	1.33886
EVM0028577	PAV06G055710	YN	0.0313	0.0234	1.33761
EVM0023947	PAV06G054010	YN	0.065	0.0486	1.33745
EVM0008862	PAV08G003330	YN	0.0167	0.0125	1.336
EVM0028403	PAV04G035000	YN	0.0171	0.0128	1.33594
EVM0012431	PAV03G010880	YN	0.0386	0.0289	1.33564
EVM0014651	PAV00G015050	YN	0.0603	0.0452	1.33407
EVM0007244	PAV08G004120	YN	0.1357	0.1019	1.3317
EVM0003692	PAV00G013220	YN	0.0487	0.0366	1.3306
EVM0003570	PAV04G044930	YN	0.0137	0.0103	1.3301
EVM0012431	PAV00G063350	YN	0.0274	0.0206	1.3301
EVM0001973	PAV01G035190	YN	0.0883	0.0664	1.32982
EVM0024116	PAV03G057970	YN	0.0125	0.0094	1.32979
EVM0028385	PAV06G007570	YN	0.0121	0.0091	1.32967
EVM0019070	PAV00G025430	YN	0.24	0.1805	1.32964
EVM0010607	PAV06G046980	YN	0.0093	0.007	1.32857
EVM0003396	PAV04G021890	YN	0.045	0.0339	1.32743
EVM0019662	PAV00G043980	YN	0.0069	0.0052	1.32692
EVM0009097	PAV06G058080	YN	0.1408	0.1062	1.3258
EVM0028895	PAV00G071970	YN	0.0114	0.0086	1.32558
EVM0024025	PAV01G049400	YN	0.022	0.0166	1.3253
EVM0020874	PAV01G104130	YN	0.1096	0.0827	1.32527
EVM0019991	PAV03G053490	YN	0.0102	0.0077	1.32468
EVM0005435	PAV04G012690	YN	0.025	0.0189	1.32275
EVM0015152	PAV05G040680	YN	0.5438	0.4116	1.32119
EVM0002131	PAV04G019800	YN	0.014	0.0106	1.32075
EVM0001437	PAV01G045780	YN	0.0688	0.0522	1.31801
EVM0021877	PAV05G036320	YN	0.2508	0.1903	1.31792
EVM0021246	PAV01G088260	YN	0.0278	0.0211	1.31754
EVM0000745	PAV02G022080	YN	0.0437	0.0332	1.31627
EVM0012936	PAV03G007210	YN	0.005	0.0038	1.31579
EVM0010513	PAV00G089320	YN	0.0225	0.0171	1.31579
EVM0003308	PAV06G012230	YN	0.0342	0.026	1.31538
EVM0028697	PAV06G009440	YN	0.2215	0.1684	1.31532
EVM0015562	PAV06G053070	YN	0.081	0.0616	1.31494
EVM0019148	PAV02G068650	YN	0.0071	0.0054	1.31481
EVM0027932	PAV03G022340	YN	0.0272	0.0207	1.31401
EVM0022611	PAV03G013250	YN	0.0113	0.0086	1.31395
EVM0019928	PAV00G092810	YN	0.2456	0.187	1.31337
EVM0018271	PAV08G031980	YN	0.1103	0.084	1.3131
EVM0009115	PAV06G025080	YN	0.0101	0.0077	1.31169
EVM0017910	PAV00G097510	YN	0.0219	0.0167	1.31138
EVM0006243	PAV08G010000	YN	0.0059	0.0045	1.31111
EVM0016332	PAV04G039050	YN	0.0059	0.0045	1.31111
EVM0006058	PAV01G082920	YN	0.0507	0.0387	1.31008
EVM0024249	PAV07G036040	YN	0.0317	0.0242	1.30992
EVM0004022	PAV00G082370	YN	0.1974	0.1508	1.30902
EVM0003594	PAV01G025130	YN	0.0161	0.0123	1.30894
EVM0015011	PAV08G024710	YN	0.0242	0.0185	1.30811
EVM0022008	PAV02G062170	YN	0.0183	0.014	1.30714
EVM0020539	PAV00G085640	YN	0.0213	0.0163	1.30675
EVM0003666	PAV04G015550	YN	0.1932	0.1479	1.30629
EVM0023079	PAV01G081260	YN	0.0273	0.0209	1.30622
EVM0011246	PAV06G069720	YN	0.0192	0.0147	1.30612
EVM0007445	PAV06G061910	YN	0.0175	0.0134	1.30597
EVM0021288	PAV05G042700	YN	0.0636	0.0487	1.30595
EVM0009682	PAV05G046120	YN	0.0047	0.0036	1.30556
EVM0000144	PAV05G018310	YN	0.006	0.0046	1.30435
EVM0019625	PAV04G009430	YN	0.1407	0.1079	1.30399
EVM0004022	PAV04G054510	YN	0.1547	0.1187	1.30329
EVM0022457	PAV00G054290	YN	0.7628	0.5864	1.30082
EVM0025960	PAV00G030870	YN	0.0173	0.0133	1.30075
EVM0027355	PAV04G060200	YN	0.0199	0.0153	1.30065
EVM0006905	PAV05G006790	YN	0.0486	0.0374	1.29947
EVM0004116	PAV00G049200	YN	0.0131	0.0101	1.29703
EVM0020849	PAV05G009590	YN	0.0284	0.0219	1.2968
EVM0014969	PAV06G063260	YN	0.0832	0.0642	1.29595
EVM0001436	PAV06G035530	YN	0.058	0.0448	1.29464
EVM0006892	PAV02G066160	YN	0.011	0.0085	1.29412
EVM0009418	PAV05G021570	YN	0.3902	0.3016	1.29377
EVM0021764	PAV00G040430	YN	0.2093	0.1618	1.29357
EVM0000289	PAV01G047840	YN	0.1061	0.0821	1.29233
EVM0009206	PAV07G056870	YN	0.1752	0.1356	1.29204
EVM0025588	PAV03G042030	YN	0.1633	0.1264	1.29193
EVM0021282	PAV00G079780	YN	0.0239	0.0185	1.29189
EVM0005109	PAV03G058970	YN	0.0807	0.0625	1.2912
EVM0000149	PAV07G052140	YN	0.187	0.1449	1.29055
EVM0016715	PAV07G038050	YN	0.3111	0.2411	1.29034
EVM0018928	PAV08G007360	YN	0.0347	0.0269	1.28996
EVM0027004	PAV08G004120	YN	0.0089	0.0069	1.28986
EVM0026679	PAV00G044680	YN	0.353	0.2737	1.28973
EVM0011944	PAV07G055970	YN	0.2155	0.1671	1.28965
EVM0009800	PAV00G083720	YN	0.0566	0.0439	1.28929
EVM0002401	PAV03G007980	YN	0.1653	0.1283	1.28839
EVM0028155	PAV00G094770	YN	0.0658	0.0511	1.28767
EVM0004851	PAV07G010520	YN	0.1143	0.0888	1.28716
EVM0004666	PAV01G025740	YN	0.31	0.241	1.28631
EVM0007335	PAV05G012700	YN	0.0337	0.0262	1.28626
EVM0021891	PAV08G034620	YN	0.1365	0.1063	1.2841
EVM0000964	PAV03G048530	YN	0.0095	0.0074	1.28378
EVM0023748	PAV00G075450	YN	0.1072	0.0836	1.2823
EVM0017151	PAV02G032910	YN	0.0391	0.0305	1.28197
EVM0017155	PAV05G023650	YN	0.0993	0.0775	1.28129
EVM0021323	PAV03G045310	YN	0.0032	0.0025	1.28
EVM0026599	PAV04G006340	YN	0.0211	0.0165	1.27879
EVM0017553	PAV03G020870	YN	0.0667	0.0522	1.27778
EVM0001857	PAV04G000720	YN	0.0313	0.0245	1.27755
EVM0005002	PAV01G072760	YN	0.0194	0.0152	1.27632
EVM0007833	PAV03G050160	YN	0.0561	0.044	1.275
EVM0024624	PAV05G016480	YN	0.0121	0.0095	1.27368
EVM0013222	PAV00G003030	YN	0.034	0.0267	1.27341
EVM0003923	PAV06G039530	YN	0.435	0.3417	1.27305
EVM0028050	PAV05G010130	YN	0.0499	0.0392	1.27296
EVM0010739	PAV01G025820	YN	0.2204	0.1732	1.27252
EVM0016776	PAV05G027570	YN	0.3992	0.3138	1.27215
EVM0020332	PAV04G041780	YN	0.0131	0.0103	1.27184
EVM0023053	PAV01G088420	YN	0.0164	0.0129	1.27132
EVM0015742	PAV07G021610	YN	0.1296	0.102	1.27059
EVM0014126	PAV00G063350	YN	0.0202	0.0159	1.27044
EVM0003203	PAV03G009700	YN	0.0047	0.0037	1.27027
EVM0021179	PAV02G032510	YN	0.0391	0.0308	1.26948
EVM0010672	PAV01G044210	YN	0.1674	0.1319	1.26914
EVM0008188	PAV06G001230	YN	0.0184	0.0145	1.26897
EVM0021740	PAV01G043090	YN	0.0519	0.0409	1.26895
EVM0025523	PAV06G014510	YN	0.0425	0.0335	1.26866
EVM0016164	PAV04G055670	YN	0.2593	0.2044	1.26859
EVM0013537	PAV04G034490	YN	0.4205	0.3315	1.26848
EVM0025918	PAV03G049750	YN	0.0379	0.0299	1.26756
EVM0017624	PAV05G049350	YN	0.0664	0.0524	1.26718
EVM0010930	PAV00G081080	YN	0.2849	0.2249	1.26679
EVM0001311	PAV03G028390	YN	0.3954	0.3122	1.2665
EVM0016462	PAV08G016390	YN	0.4444	0.351	1.2661
EVM0009766	PAV01G105780	YN	0.01	0.0079	1.26582
EVM0017480	PAV08G003770	YN	0.1359	0.1074	1.26536
EVM0008658	PAV06G048930	YN	0.115	0.0909	1.26513
EVM0011127	PAV07G044370	YN	0.0236	0.0187	1.26203
EVM0007301	PAV07G037740	YN	0.0241	0.0191	1.26178
EVM0004132	PAV01G094160	YN	0.1072	0.085	1.26118
EVM0002806	PAV03G019690	YN	0.0131	0.0104	1.25962
EVM0003318	PAV01G013900	YN	0.0175	0.0139	1.25899
EVM0012508	PAV02G033500	YN	0.0964	0.0766	1.25849
EVM0000981	PAV01G104560	YN	0.0112	0.0089	1.25843
EVM0022964	PAV06G058060	YN	0.0103	0.0082	1.2561
EVM0023010	PAV05G038170	YN	0.0162	0.0129	1.25581
EVM0017215	PAV07G026460	YN	0.027	0.0215	1.25581
EVM0021718	PAV05G032040	YN	0.1627	0.1296	1.2554
EVM0019798	PAV00G061990	YN	0.0177	0.0141	1.25532
EVM0012252	PAV00G011740	YN	0.0573	0.0457	1.25383
EVM0011982	PAV07G025550	YN	0.0455	0.0363	1.25344
EVM0024774	PAV08G003230	YN	0.1698	0.1356	1.25221
EVM0017124	PAV07G047740	YN	0.0154	0.0123	1.25203
EVM0014785	PAV05G011870	YN	0.0189	0.0151	1.25166
EVM0024315	PAV01G093070	YN	0.0319	0.0255	1.25098
EVM0020768	PAV00G079390	YN	0.0125	0.01	1.25
EVM0002006	PAV08G010810	YN	0.013	0.0104	1.25
EVM0020165	PAV01G071810	YN	0.0623	0.0499	1.2485
EVM0000451	PAV02G008660	YN	0.1699	0.1362	1.24743
EVM0022543	PAV00G063090	YN	0.0111	0.0089	1.24719
EVM0015203	PAV03G029090	YN	0.1401	0.1124	1.24644
EVM0002141	PAV04G045450	YN	0.0623	0.05	1.246
EVM0007910	PAV01G079790	YN	0.038	0.0305	1.2459
EVM0023376	PAV07G034230	YN	0.1329	0.1067	1.24555
EVM0013459	PAV04G000740	YN	0.0482	0.0387	1.24548
EVM0022137	PAV01G054780	YN	0.0132	0.0106	1.24528
EVM0002295	PAV04G014860	YN	0.032	0.0257	1.24514
EVM0019276	PAV02G065390	YN	0.0422	0.0339	1.24484
EVM0000830	PAV06G046690	YN	0.0514	0.0413	1.24455
EVM0021826	PAV04G035810	YN	0.0204	0.0164	1.2439
EVM0021138	PAV08G011700	YN	0.0245	0.0197	1.24365
EVM0016293	PAV03G012070	YN	0.0143	0.0115	1.24348
EVM0018944	PAV03G034720	YN	0.0916	0.0737	1.24288
EVM0007762	PAV02G065410	YN	0.0087	0.007	1.24286
EVM0014106	PAV04G020590	YN	0.0041	0.0033	1.24242
EVM0014126	PAV03G010880	YN	0.0396	0.0319	1.24138
EVM0018804	PAV01G024310	YN	0.0304	0.0245	1.24082
EVM0017301	PAV06G015180	YN	0.1119	0.0902	1.24058
EVM0019853	PAV01G106800	YN	0.0129	0.0104	1.24038
EVM0012384	PAV01G103840	YN	0.1476	0.119	1.24034
EVM0023073	PAV00G085130	YN	1.5861	1.2791	1.24001
EVM0012445	PAV01G096340	YN	0.1013	0.0817	1.2399
EVM0000549	PAV04G025470	YN	0.0078	0.0063	1.2381
EVM0012972	PAV02G033670	YN	0.2577	0.2083	1.23716
EVM0017151	PAV00G001430	YN	0.3218	0.2602	1.23674
EVM0001819	PAV04G045870	YN	0.0136	0.011	1.23636
EVM0024646	PAV00G020910	YN	0.0293	0.0237	1.23629
EVM0015794	PAV00G023910	YN	0.6772	0.5478	1.23622
EVM0010734	PAV07G044500	YN	0.0089	0.0072	1.23611
EVM0003048	PAV07G009560	YN	0.0084	0.0068	1.23529
EVM0003938	PAV03G005810	YN	0.2753	0.2229	1.23508
EVM0018552	PAV06G011910	YN	0.3315	0.2685	1.23464
EVM0017179	PAV02G010110	YN	0.0116	0.0094	1.23404
EVM0008917	PAV02G021370	YN	0.1366	0.1107	1.23397
EVM0017221	PAV01G101740	YN	0.0922	0.0748	1.23262
EVM0025037	PAV05G008280	YN	0.1567	0.1272	1.23192
EVM0024824	PAV05G003280	YN	0.0032	0.0026	1.23077
EVM0016876	PAV00G023390	YN	0.0118	0.0096	1.22917
EVM0028027	PAV01G079800	YN	0.0281	0.0229	1.22707
EVM0016815	PAV00G070800	YN	0.0508	0.0414	1.22705
EVM0013096	PAV06G043490	YN	0.1364	0.1112	1.22662
EVM0001118	PAV06G017310	YN	0.0103	0.0084	1.22619
EVM0002768	PAV06G057430	YN	0.0554	0.0452	1.22566
EVM0016164	PAV07G008590	YN	0.2375	0.1938	1.22549
EVM0007458	PAV01G080530	YN	0.08	0.0653	1.22511
EVM0016344	PAV02G059720	YN	0.0098	0.008	1.225
EVM0014362	PAV04G056320	YN	0.1345	0.1098	1.22495
EVM0008022	PAV06G060300	YN	0.0208	0.017	1.22353
EVM0026570	PAV08G015920	YN	0.0159	0.013	1.22308
EVM0004643	PAV08G050040	YN	0.0978	0.08	1.2225
EVM0014823	PAV01G031570	YN	0.0727	0.0595	1.22185
EVM0004649	PAV01G095290	YN	0.0083	0.0068	1.22059
EVM0007163	PAV06G055190	YN	0.1364	0.1119	1.21895
EVM0025034	PAV01G043880	YN	0.0362	0.0297	1.21886
EVM0012775	PAV02G028080	YN	0.0117	0.0096	1.21875
EVM0010541	PAV06G054700	YN	0.0586	0.0481	1.2183
EVM0012873	PAV02G019190	YN	0.3669	0.3012	1.21813
EVM0020953	PAV07G014930	YN	0.0269	0.0221	1.21719
EVM0015169	PAV00G051750	YN	0.0628	0.0516	1.21705
EVM0018709	PAV02G052830	YN	0.0607	0.0499	1.21643
EVM0016531	PAV03G015690	YN	0.2367	0.1948	1.21509
EVM0015425	PAV01G075570	YN	0.0243	0.02	1.215
EVM0007819	PAV02G006190	YN	0.0051	0.0042	1.21429
EVM0006323	PAV08G016280	YN	0.0068	0.0056	1.21429
EVM0025800	PAV01G042390	YN	0.075	0.0618	1.21359
EVM0024191	PAV00G007140	YN	0.0199	0.0164	1.21341
EVM0000626	PAV06G018670	YN	0.193	0.1591	1.21307
EVM0011703	PAV00G029420	YN	0.0114	0.0094	1.21277
EVM0020166	PAV02G055360	YN	0.126	0.1039	1.2127
EVM0028229	PAV01G088290	YN	0.0103	0.0085	1.21176
EVM0015350	PAV06G016640	YN	0.0092	0.0076	1.21053
EVM0010762	PAV01G059710	YN	0.0161	0.0133	1.21053
EVM0027976	PAV01G094830	YN	0.0052	0.0043	1.2093
EVM0021721	PAV00G014700	YN	0.0526	0.0435	1.2092
EVM0014948	PAV02G029640	YN	0.0029	0.0024	1.20833
EVM0010898	PAV08G026860	YN	0.0186	0.0154	1.20779
EVM0024349	PAV00G030050	YN	0.007	0.0058	1.2069
EVM0010951	PAV04G028310	YN	0.0111	0.0092	1.20652
EVM0000842	PAV02G054830	YN	0.0117	0.0097	1.20619
EVM0004975	PAV04G009540	YN	0.0316	0.0262	1.20611
EVM0010361	PAV08G039360	YN	0.1267	0.1051	1.20552
EVM0024869	PAV08G048770	YN	0.0194	0.0161	1.20497
EVM0014055	PAV06G055190	YN	0.107	0.0888	1.20495
EVM0006241	PAV01G013030	YN	0.0595	0.0494	1.20445
EVM0018932	PAV00G068460	YN	0.0519	0.0431	1.20418
EVM0009971	PAV08G012450	YN	0.1344	0.1117	1.20322
EVM0028106	PAV00G017630	YN	0.0089	0.0074	1.2027
EVM0019607	PAV00G023240	YN	0.0351	0.0292	1.20205
EVM0006990	PAV02G010010	YN	0.062	0.0516	1.20155
EVM0019378	PAV00G007130	YN	0.1088	0.0906	1.20088
EVM0018340	PAV00G038490	YN	0.0479	0.0399	1.2005
EVM0013941	PAV01G102170	YN	0.0108	0.009	1.2
EVM0005809	PAV06G066710	YN	0.012	0.01	1.2
EVM0009374	PAV03G002220	YN	0.3376	0.2818	1.19801
EVM0019126	PAV01G082250	YN	0.0261	0.0218	1.19725
EVM0015361	PAV06G040960	YN	0.0152	0.0127	1.19685
EVM0019210	PAV00G019380	YN	0.0823	0.0688	1.19622
EVM0010167	PAV05G016210	YN	0.0061	0.0051	1.19608
EVM0028822	PAV03G000830	YN	0.0959	0.0802	1.19576
EVM0020198	PAV00G010550	YN	0.3444	0.2881	1.19542
EVM0013535	PAV08G025280	YN	0.0104	0.0087	1.1954
EVM0021614	PAV06G029530	YN	0.0716	0.0599	1.19533
EVM0027275	PAV01G074820	YN	0.0092	0.0077	1.19481
EVM0016086	PAV01G103220	YN	0.0842	0.0705	1.19433
EVM0013140	PAV06G056240	YN	0.008	0.0067	1.19403
EVM0018594	PAV08G016210	YN	0.1166	0.0977	1.19345
EVM0012266	PAV01G030370	YN	0.044	0.0369	1.19241
EVM0024953	PAV06G018710	YN	0.0062	0.0052	1.19231
EVM0005203	PAV03G018250	YN	0.0665	0.0558	1.19176
EVM0001086	PAV07G039470	YN	0.212	0.1779	1.19168
EVM0009497	PAV01G073760	YN	0.0566	0.0475	1.19158
EVM0006230	PAV06G016760	YN	0.2481	0.2085	1.18993
EVM0018576	PAV00G033080	YN	0.0239	0.0201	1.18905
EVM0009076	PAV00G078940	YN	0.0976	0.0821	1.18879
EVM0028015	PAV04G007010	YN	0.0898	0.0756	1.18783
EVM0006086	PAV00G084380	YN	0.0488	0.0411	1.18735
EVM0002866	PAV08G008500	YN	0.1401	0.118	1.18729
EVM0010141	PAV04G013830	YN	0.0482	0.0406	1.18719
EVM0022208	PAV01G100410	YN	0.0222	0.0187	1.18717
EVM0006794	PAV08G044760	YN	0.2083	0.1755	1.18689
EVM0019946	PAV05G050570	YN	0.1235	0.1041	1.18636
EVM0016657	PAV00G071270	YN	0.0121	0.0102	1.18627
EVM0018944	PAV00G052920	YN	0.1091	0.092	1.18587
EVM0026491	PAV06G072310	YN	0.097	0.0818	1.18582
EVM0013360	PAV00G022430	YN	0.1175	0.0991	1.18567
EVM0017675	PAV04G028110	YN	0.0115	0.0097	1.18557
EVM0011918	PAV00G079190	YN	0.0193	0.0163	1.18405
EVM0025630	PAV04G035210	YN	0.0386	0.0326	1.18405
EVM0006934	PAV00G073230	YN	0.598	0.5051	1.18392
EVM0014266	PAV01G095340	YN	0.0116	0.0098	1.18367
EVM0012670	PAV05G014620	YN	0.0374	0.0316	1.18354
EVM0016554	PAV02G055320	YN	0.0253	0.0214	1.18224
EVM0025285	PAV06G020130	YN	0.0039	0.0033	1.18182
EVM0014817	PAV07G050210	YN	0.0163	0.0138	1.18116
EVM0015213	PAV04G030940	YN	0.0223	0.0189	1.17989
EVM0021744	PAV02G037930	YN	0.1228	0.1041	1.17963
EVM0028177	PAV01G022630	YN	0.0046	0.0039	1.17949
EVM0021985	PAV06G050130	YN	0.0112	0.0095	1.17895
EVM0001188	PAV07G039450	YN	0.0145	0.0123	1.17886
EVM0008228	PAV04G014860	YN	0.0277	0.0235	1.17872
EVM0018334	PAV01G099890	YN	0.0554	0.047	1.17872
EVM0025399	PAV06G020270	YN	0.0066	0.0056	1.17857
EVM0017709	PAV04G026910	YN	0.0139	0.0118	1.17797
EVM0007364	PAV00G027270	YN	0.0053	0.0045	1.17778
EVM0011046	PAV03G030320	YN	0.1329	0.1129	1.17715
EVM0025015	PAV00G054870	YN	0.1357	0.1153	1.17693
EVM0018089	PAV08G033900	YN	0.0474	0.0403	1.17618
EVM0001260	PAV02G068070	YN	0.0207	0.0176	1.17614
EVM0005534	PAV05G005100	YN	0.3837	0.3263	1.17591
EVM0018082	PAV02G071800	YN	0.5449	0.4634	1.17587
EVM0023673	PAV01G078410	YN	0.0134	0.0114	1.17544
EVM0022635	PAV02G021100	YN	0.0074	0.0063	1.1746
EVM0027751	PAV02G054130	YN	0.0774	0.0659	1.17451
EVM0012931	PAV05G003560	YN	0.0175	0.0149	1.1745
EVM0027240	PAV03G045220	YN	0.0303	0.0258	1.17442
EVM0012284	PAV06G016780	YN	0.0101	0.0086	1.17442
EVM0026128	PAV00G016530	YN	0.2143	0.1826	1.1736
EVM0006583	PAV04G006220	YN	0.0183	0.0156	1.17308
EVM0022074	PAV08G049460	YN	0.0292	0.0249	1.17269
EVM0010455	PAV01G046780	YN	0.0157	0.0134	1.17164
EVM0020184	PAV03G025450	YN	0.0801	0.0684	1.17105
EVM0028337	PAV03G054780	YN	0.1722	0.1471	1.17063
EVM0017946	PAV04G022310	YN	0.011	0.0094	1.17021
EVM0022876	PAV06G000110	YN	0.0801	0.0685	1.16934
EVM0000431	PAV04G015740	YN	0.0076	0.0065	1.16923
EVM0015895	PAV00G082570	YN	0.107	0.0916	1.16812
EVM0013449	PAV00G070300	YN	0.2656	0.2274	1.16799
EVM0025417	PAV01G062310	YN	0.1025	0.0878	1.16743
EVM0023895	PAV03G045580	YN	0.2868	0.2457	1.16728
EVM0000158	PAV00G070950	YN	0.0225	0.0193	1.1658
EVM0023540	PAV00G092880	YN	0.0204	0.0175	1.16571
EVM0015594	PAV06G014120	YN	0.0183	0.0157	1.16561
EVM0010593	PAV06G020220	YN	0.0155	0.0133	1.16541
EVM0028628	PAV05G015170	YN	0.0148	0.0127	1.16535
EVM0006951	PAV08G004490	YN	0.0127	0.0109	1.16514
EVM0009605	PAV01G047670	YN	0.4021	0.3452	1.16483
EVM0017412	PAV00G074870	YN	0.1788	0.1535	1.16482
EVM0001738	PAV07G053800	YN	0.088	0.0756	1.16402
EVM0023562	PAV04G017300	YN	0.0128	0.011	1.16364
EVM0018007	PAV03G018750	YN	0.1033	0.0889	1.16198
EVM0017971	PAV01G065010	YN	0.0359	0.0309	1.16181
EVM0019734	PAV03G040530	YN	0.0266	0.0229	1.16157
EVM0015130	PAV07G009240	YN	0.4346	0.3745	1.16048
EVM0005940	PAV01G095620	YN	0.0854	0.0736	1.16033
EVM0021271	PAV07G053770	YN	0.0116	0.01	1.16
EVM0018105	PAV08G013810	YN	0.0655	0.0565	1.15929
EVM0014900	PAV02G003730	YN	0.1413	0.1219	1.15915
EVM0021118	PAV01G034640	YN	0.1481	0.1278	1.15884
EVM0012307	PAV01G058020	YN	0.0811	0.07	1.15857
EVM0026755	PAV01G094260	YN	0.0234	0.0202	1.15842
EVM0002551	PAV05G037110	YN	0.0234	0.0202	1.15842
EVM0015103	PAV01G097830	YN	0.0154	0.0133	1.15789
EVM0008479	PAV03G018160	YN	0.022	0.019	1.15789
EVM0026236	PAV06G014800	YN	0.014	0.0121	1.15702
EVM0021001	PAV04G001590	YN	0.6716	0.5809	1.15614
EVM0010267	PAV01G016780	YN	0.0163	0.0141	1.15603
EVM0004979	PAV04G009880	YN	0.1001	0.0866	1.15589
EVM0015969	PAV03G040360	YN	0.1713	0.1482	1.15587
EVM0015262	PAV04G017250	YN	0.0349	0.0302	1.15563
EVM0020856	PAV01G095010	YN	0.0052	0.0045	1.15556
EVM0021140	PAV04G056290	YN	0.0647	0.056	1.15536
EVM0026462	PAV07G020730	YN	0.4734	0.4098	1.1552
EVM0004836	PAV00G031020	YN	0.0529	0.0458	1.15502
EVM0021140	PAV00G075500	YN	0.3416	0.2959	1.15444
EVM0017228	PAV04G004860	YN	0.0299	0.0259	1.15444
EVM0006482	PAV08G000440	YN	0.006	0.0052	1.15385
EVM0026267	PAV06G049310	YN	0.0045	0.0039	1.15385
EVM0011739	PAV00G013340	YN	0.0135	0.0117	1.15385
EVM0018922	PAV08G035480	YN	0.0256	0.0222	1.15315
EVM0010285	PAV03G010270	YN	0.0213	0.0185	1.15135
EVM0015617	PAV05G002280	YN	0.0313	0.0272	1.15074
EVM0015053	PAV02G010330	YN	0.013	0.0113	1.15044
EVM0019861	PAV01G022780	YN	0.0222	0.0193	1.15026
EVM0020271	PAV03G009280	YN	0.0077	0.0067	1.14925
EVM0006459	PAV00G028400	YN	0.1614	0.1405	1.14875
EVM0022977	PAV06G046710	YN	0.0309	0.0269	1.1487
EVM0025476	PAV03G053680	YN	0.1415	0.1232	1.14854
EVM0011144	PAV08G059900	YN	0.0062	0.0054	1.14815
EVM0009250	PAV06G031930	YN	0.2358	0.2054	1.148
EVM0001388	PAV01G022800	YN	0.0544	0.0474	1.14768
EVM0028785	PAV03G047400	YN	0.0109	0.0095	1.14737
EVM0026046	PAV06G031920	YN	0.2246	0.1958	1.14709
EVM0020866	PAV06G063010	YN	0.0117	0.0102	1.14706
EVM0004149	PAV03G039740	YN	0.0156	0.0136	1.14706
EVM0025665	PAV08G058110	YN	0.3535	0.3083	1.14661
EVM0016290	PAV00G017500	YN	0.1088	0.0949	1.14647
EVM0005566	PAV04G061320	YN	0.0141	0.0123	1.14634
EVM0024269	PAV01G033420	YN	0.0275	0.024	1.14583
EVM0027651	PAV00G021710	YN	0.1832	0.1599	1.14572
EVM0016290	PAV00G017240	YN	0.1024	0.0894	1.14541
EVM0018709	PAV02G053310	YN	0.0599	0.0523	1.14532
EVM0012751	PAV06G009890	YN	0.0182	0.0159	1.14465
EVM0018877	PAV01G068360	YN	0.0285	0.0249	1.14458
EVM0028889	PAV03G059040	YN	0.0958	0.0837	1.14456
EVM0028940	PAV01G099770	YN	0.0517	0.0452	1.14381
EVM0027618	PAV01G011080	YN	0.1293	0.1131	1.14324
EVM0011562	PAV01G091500	YN	0.0507	0.0444	1.14189
EVM0009376	PAV01G104590	YN	0.1521	0.1332	1.14189
EVM0014508	PAV00G072180	YN	0.363	0.3181	1.14115
EVM0016748	PAV08G022170	YN	0.0081	0.0071	1.14085
EVM0024962	PAV01G016970	YN	0.3289	0.2883	1.14083
EVM0000239	PAV06G055190	YN	0.1427	0.1251	1.14069
EVM0012502	PAV03G057830	YN	0.0146	0.0128	1.14062
EVM0000058	PAV05G023330	YN	0.1696	0.1488	1.13978
EVM0001618	PAV04G018040	YN	0.0734	0.0644	1.13975
EVM0009001	PAV01G003110	YN	0.0563	0.0494	1.13968
EVM0026765	PAV04G008380	YN	0.0041	0.0036	1.13889
EVM0022589	PAV08G002230	YN	0.2854	0.2506	1.13887
EVM0006835	PAV00G075340	YN	0.22	0.1932	1.13872
EVM0025097	PAV05G004730	YN	0.0074	0.0065	1.13846
EVM0005577	PAV08G003760	YN	0.0305	0.0268	1.13806
EVM0015790	PAV04G034750	YN	0.0066	0.0058	1.13793
EVM0014713	PAV08G045860	YN	0.426	0.3744	1.13782
EVM0020733	PAV03G011230	YN	0.0091	0.008	1.1375
EVM0006885	PAV07G053480	YN	0.0149	0.0131	1.1374
EVM0020129	PAV01G108160	YN	0.0729	0.0641	1.13729
EVM0009250	PAV06G041840	YN	0.1791	0.1575	1.13714
EVM0015558	PAV08G054670	YN	0.1247	0.1097	1.13674
EVM0001973	PAV01G034260	YN	0.1296	0.1141	1.13585
EVM0000580	PAV05G023780	YN	0.1498	0.1319	1.13571
EVM0000149	PAV07G052510	YN	0.1577	0.1389	1.13535
EVM0028342	PAV00G015590	YN	0.0101	0.0089	1.13483
EVM0023179	PAV06G061590	YN	0.0059	0.0052	1.13462
EVM0001599	PAV06G042060	YN	0.1669	0.1471	1.1346
EVM0025385	PAV03G058140	YN	0.0076	0.0067	1.13433
EVM0003015	PAV01G008250	YN	0.1991	0.1756	1.13383
EVM0026408	PAV06G040670	YN	0.1162	0.1025	1.13366
EVM0010378	PAV07G059400	YN	0.012	0.0106	1.13208
EVM0006375	PAV01G091000	YN	0.0163	0.0144	1.13194
EVM0011189	PAV07G046500	YN	0.0601	0.0531	1.13183
EVM0001151	PAV00G030680	YN	0.1332	0.1178	1.13073
EVM0015048	PAV04G007670	YN	0.0277	0.0245	1.13061
EVM0016164	PAV06G031730	YN	0.4881	0.4318	1.13038
EVM0006348	PAV01G068010	YN	0.0165	0.0146	1.13014
EVM0011270	PAV05G014620	YN	0.0435	0.0385	1.12987
EVM0018429	PAV06G025320	YN	0.007	0.0062	1.12903
EVM0023831	PAV04G022650	YN	0.0587	0.052	1.12885
EVM0013150	PAV07G012850	YN	0.0185	0.0164	1.12805
EVM0008269	PAV00G001190	YN	0.1218	0.108	1.12778
EVM0023607	PAV08G006110	YN	0.0195	0.0173	1.12717
EVM0011601	PAV01G046340	YN	0.0479	0.0425	1.12706
EVM0024250	PAV01G087610	YN	0.032	0.0284	1.12676
EVM0013186	PAV00G089330	YN	0.0774	0.0687	1.12664
EVM0026860	PAV03G004150	YN	0.0152	0.0135	1.12593
EVM0028880	PAV05G029320	YN	0.4873	0.4329	1.12566
EVM0009605	PAV01G025820	YN	0.892	0.7927	1.12527
EVM0018644	PAV06G042070	YN	0.1691	0.1503	1.12508
EVM0020252	PAV01G099910	YN	0.0126	0.0112	1.125
EVM0019051	PAV01G017620	YN	0.5464	0.4857	1.12497
EVM0020639	PAV08G031750	YN	0.029	0.0258	1.12403
EVM0019870	PAV04G014380	YN	0.0118	0.0105	1.12381
EVM0014670	PAV03G052490	YN	0.1808	0.1609	1.12368
EVM0023264	PAV08G010220	YN	0.0082	0.0073	1.12329
EVM0024270	PAV02G055250	YN	0.1139	0.1014	1.12327
EVM0001874	PAV01G062980	YN	0.0602	0.0536	1.12313
EVM0020679	PAV02G057930	YN	0.0292	0.026	1.12308
EVM0004860	PAV01G034760	YN	0.1314	0.117	1.12308
EVM0003272	PAV01G083040	YN	0.0248	0.0221	1.12217
EVM0010538	PAV04G026750	YN	0.3374	0.3007	1.12205
EVM0021911	PAV02G043170	YN	0.2635	0.2349	1.12175
EVM0026874	PAV03G017900	YN	0.0139	0.0124	1.12097
EVM0026948	PAV00G055860	YN	0.0177	0.0158	1.12025
EVM0004098	PAV02G021830	YN	0.1959	0.1749	1.12007
EVM0023692	PAV03G050780	YN	0.0028	0.0025	1.12
EVM0000796	PAV06G046420	YN	0.0056	0.005	1.12
EVM0025573	PAV04G021330	YN	0.8108	0.7244	1.11927
EVM0004811	PAV06G002780	YN	0.0122	0.0109	1.11927
EVM0023545	PAV03G000610	YN	0.0179	0.016	1.11875
EVM0005996	PAV02G067380	YN	0.0066	0.0059	1.11864
EVM0023607	PAV08G005960	YN	0.0217	0.0194	1.11856
EVM0019062	PAV04G027880	YN	0.0455	0.0407	1.11794
EVM0021257	PAV00G089700	YN	0.1194	0.1069	1.11693
EVM0016360	PAV00G097580	YN	0.0316	0.0283	1.11661
EVM0028042	PAV08G026860	YN	0.0575	0.0515	1.1165
EVM0022859	PAV07G010970	YN	0.0048	0.0043	1.11628
EVM0009197	PAV01G081450	YN	0.2668	0.2391	1.11585
EVM0016307	PAV00G044950	YN	0.2102	0.1884	1.11571
EVM0023317	PAV01G062500	YN	0.6932	0.6218	1.11483
EVM0016483	PAV00G088930	YN	0.0136	0.0122	1.11475
EVM0019179	PAV04G056400	YN	0.0272	0.0244	1.11475
EVM0021274	PAV05G015580	YN	0.0604	0.0542	1.11439
EVM0005337	PAV01G093430	YN	0.0351	0.0315	1.11429
EVM0015756	PAV07G038590	YN	0.0344	0.0309	1.11327
EVM0008891	PAV01G062450	YN	0.0069	0.0062	1.1129
EVM0028337	PAV00G047160	YN	0.1653	0.1487	1.11163
EVM0006849	PAV04G037740	YN	0.009	0.0081	1.11111
EVM0012217	PAV05G007250	YN	0.0512	0.0461	1.11063
EVM0018051	PAV01G041390	YN	0.1999	0.18	1.11056
EVM0013836	PAV06G061050	YN	0.0484	0.0436	1.11009
EVM0027830	PAV03G045500	YN	0.0081	0.0073	1.10959
EVM0026254	PAV06G036890	YN	0.14	0.1262	1.10935
EVM0011326	PAV05G003460	YN	0.0112	0.0101	1.10891
EVM0020820	PAV00G031850	YN	0.0051	0.0046	1.1087
EVM0019224	PAV00G061970	YN	0.0124	0.0112	1.10714
EVM0007297	PAV03G035430	YN	0.0476	0.043	1.10698
EVM0022824	PAV00G006090	YN	0.0135	0.0122	1.10656
EVM0012341	PAV06G052740	YN	0.0877	0.0793	1.10593
EVM0003916	PAV00G077940	YN	0.0136	0.0123	1.10569
EVM0018782	PAV08G021240	YN	0.0419	0.0379	1.10554
EVM0023029	PAV00G089330	YN	0.0771	0.0698	1.10458
EVM0023893	PAV07G045530	YN	0.3934	0.3565	1.10351
EVM0004665	PAV06G043920	YN	0.0064	0.0058	1.10345
EVM0001922	PAV05G005880	YN	0.1259	0.1141	1.10342
EVM0008580	PAV01G047470	YN	0.1049	0.0951	1.10305
EVM0009733	PAV06G018290	YN	0.1135	0.1029	1.10301
EVM0027083	PAV06G020010	YN	0.0129	0.0117	1.10256
EVM0024639	PAV01G089450	YN	0.0097	0.0088	1.10227
EVM0016020	PAV06G022410	YN	0.0108	0.0098	1.10204
EVM0014229	PAV07G027280	YN	0.0238	0.0216	1.10185
EVM0010363	PAV01G093090	YN	0.2506	0.2275	1.10154
EVM0021402	PAV03G012600	YN	0.0163	0.0148	1.10135
EVM0024333	PAV07G037200	YN	0.4193	0.3808	1.1011
EVM0007132	PAV00G064030	YN	0.012	0.0109	1.10092
EVM0009495	PAV02G039810	YN	0.2047	0.186	1.10054
EVM0006945	PAV07G043980	YN	0.0252	0.0229	1.10044
EVM0000214	PAV06G022960	YN	0.2214	0.2012	1.1004
EVM0025113	PAV06G018410	YN	0.0165	0.015	1.1
EVM0021845	PAV07G036050	YN	0.0397	0.0361	1.09972
EVM0021869	PAV06G043460	YN	0.5791	0.5267	1.09949
EVM0007573	PAV00G031070	YN	0.0144	0.0131	1.09924
EVM0008482	PAV01G027450	YN	0.0266	0.0242	1.09917
EVM0008049	PAV08G042280	YN	0.2635	0.2398	1.09883
EVM0017092	PAV00G071150	YN	0.0634	0.0577	1.09879
EVM0006011	PAV07G058140	YN	0.0078	0.0071	1.09859
EVM0007152	PAV07G037760	YN	0.0223	0.0203	1.09852
EVM0020145	PAV01G087320	YN	0.0839	0.0764	1.09817
EVM0013900	PAV03G048470	YN	0.1109	0.101	1.09802
EVM0004207	PAV01G074620	YN	0.0157	0.0143	1.0979
EVM0027658	PAV02G009760	YN	0.0258	0.0235	1.09787
EVM0021406	PAV01G050950	YN	0.0359	0.0327	1.09786
EVM0020636	PAV02G040750	YN	0.0573	0.0522	1.0977
EVM0012368	PAV02G016030	YN	0.0079	0.0072	1.09722
EVM0021263	PAV08G039050	YN	0.1491	0.1359	1.09713
EVM0011599	PAV00G033810	YN	0.1188	0.1084	1.09594
EVM0012277	PAV00G081550	YN	0.0172	0.0157	1.09554
EVM0022740	PAV00G073330	YN	0.0195	0.0178	1.09551
EVM0000832	PAV06G003480	YN	0.0046	0.0042	1.09524
EVM0024501	PAV07G058180	YN	0.0069	0.0063	1.09524
EVM0019688	PAV00G063670	YN	0.0989	0.0903	1.09524
EVM0011940	PAV01G090100	YN	0.0323	0.0295	1.09492
EVM0026408	PAV00G009810	YN	0.1815	0.1658	1.09469
EVM0011421	PAV06G071360	YN	0.0417	0.0381	1.09449
EVM0001428	PAV00G061360	YN	0.5482	0.501	1.09421
EVM0017567	PAV01G019460	YN	0.0233	0.0213	1.0939
EVM0015518	PAV04G012670	YN	0.007	0.0064	1.09375
EVM0006756	PAV05G001190	YN	0.014	0.0128	1.09375
EVM0022016	PAV07G041230	YN	0.0175	0.016	1.09375
EVM0005100	PAV08G009370	YN	0.105	0.096	1.09375
EVM0004543	PAV04G011730	YN	0.112	0.1024	1.09375
EVM0020393	PAV07G055350	YN	0.0047	0.0043	1.09302
EVM0021391	PAV00G058800	YN	0.02	0.0183	1.0929
EVM0025665	PAV08G054730	YN	0.3406	0.3119	1.09202
EVM0011887	PAV06G026120	YN	0.1211	0.1109	1.09197
EVM0017055	PAV06G006880	YN	0.0345	0.0316	1.09177
EVM0000503	PAV02G066860	YN	0.006	0.0055	1.09091
EVM0003500	PAV01G089310	YN	0.0072	0.0066	1.09091
EVM0020490	PAV01G076740	YN	0.0156	0.0143	1.09091
EVM0014951	PAV02G004570	YN	0.3205	0.294	1.09014
EVM0008454	PAV01G053890	YN	0.0835	0.0766	1.09008
EVM0016290	PAV00G017620	YN	0.0932	0.0855	1.09006
EVM0001041	PAV02G004470	YN	0.0097	0.0089	1.08989
EVM0003980	PAV00G045810	YN	0.2003	0.1838	1.08977
EVM0008267	PAV08G025290	YN	0.0947	0.0869	1.08976
EVM0000605	PAV04G060090	YN	0.0523	0.048	1.08958
EVM0009497	PAV00G032360	YN	0.0402	0.0369	1.08943
EVM0015322	PAV01G098600	YN	0.0098	0.009	1.08889
EVM0002285	PAV02G055910	YN	0.0099	0.0091	1.08791
EVM0008566	PAV05G038090	YN	0.0099	0.0091	1.08791
EVM0004921	PAV02G049900	YN	0.0087	0.008	1.0875
EVM0009022	PAV00G015610	YN	0.5503	0.5065	1.08648
EVM0022421	PAV06G065830	YN	0.0289	0.0266	1.08647
EVM0019969	PAV07G059640	YN	0.0139	0.0128	1.08594
EVM0001616	PAV00G078120	YN	0.4374	0.4028	1.0859
EVM0028924	PAV00G037000	YN	0.0089	0.0082	1.08537
EVM0008168	PAV01G021190	YN	0.3202	0.2951	1.08506
EVM0024723	PAV01G087880	YN	0.0166	0.0153	1.08497
EVM0026424	PAV06G005650	YN	0.032	0.0295	1.08475
EVM0028783	PAV02G058840	YN	0.0501	0.0462	1.08442
EVM0003613	PAV04G038630	YN	0.0104	0.0096	1.08333
EVM0024583	PAV02G062020	YN	0.0065	0.006	1.08333
EVM0011601	PAV01G047140	YN	0.0495	0.0457	1.08315
EVM0003856	PAV00G063110	YN	0.0248	0.0229	1.08297
EVM0025997	PAV00G061950	YN	0.0222	0.0205	1.08293
EVM0013541	PAV07G046980	YN	0.0183	0.0169	1.08284
EVM0023909	PAV06G019650	YN	0.0144	0.0133	1.08271
EVM0024269	PAV01G036200	YN	0.0262	0.0242	1.08264
EVM0010803	PAV00G084760	YN	0.05	0.0462	1.08225
EVM0027063	PAV05G009500	YN	0.0764	0.0706	1.08215
EVM0012838	PAV05G002640	YN	0.0199	0.0184	1.08152
EVM0022583	PAV00G059650	YN	0.0093	0.0086	1.0814
EVM0003138	PAV07G053390	YN	0.0346	0.032	1.08125
EVM0019386	PAV03G020910	YN	0.1106	0.1023	1.08113
EVM0000628	PAV04G007910	YN	0.048	0.0444	1.08108
EVM0014903	PAV07G014680	YN	0.0107	0.0099	1.08081
EVM0002186	PAV06G066730	YN	0.0107	0.0099	1.08081
EVM0002564	PAV02G004590	YN	0.0081	0.0075	1.08
EVM0006122	PAV07G017270	YN	0.2629	0.2435	1.07967
EVM0008580	PAV01G047650	YN	0.0922	0.0854	1.07963
EVM0001349	PAV01G085730	YN	0.0082	0.0076	1.07895
EVM0002137	PAV00G057170	YN	0.0082	0.0076	1.07895
EVM0012166	PAV03G051320	YN	0.0712	0.066	1.07879
EVM0017153	PAV08G007650	YN	0.1522	0.1411	1.07867
EVM0015166	PAV00G038890	YN	0.7086	0.657	1.07854
EVM0027976	PAV00G087530	YN	0.0165	0.0153	1.07843
EVM0025820	PAV08G056300	YN	0.0055	0.0051	1.07843
EVM0004910	PAV07G007270	YN	0.0138	0.0128	1.07812
EVM0028424	PAV02G049730	YN	0.0539	0.05	1.078
EVM0027763	PAV08G057840	YN	0.2996	0.278	1.0777
EVM0009866	PAV02G055350	YN	0.2735	0.2538	1.07762
EVM0004056	PAV01G042110	YN	0.0544	0.0505	1.07723
EVM0016525	PAV02G041400	YN	0.2638	0.2449	1.07717
EVM0011564	PAV05G027720	YN	0.102	0.0947	1.07709
EVM0018137	PAV00G084580	YN	0.042	0.039	1.07692
EVM0016297	PAV03G048740	YN	0.0098	0.0091	1.07692
EVM0016939	PAV07G003450	YN	0.1228	0.1141	1.07625
EVM0015994	PAV08G020570	YN	0.2886	0.2682	1.07606
EVM0024107	PAV07G056140	YN	0.4501	0.4184	1.07576
EVM0003916	PAV02G072110	YN	0.0142	0.0132	1.07576
EVM0000624	PAV07G011170	YN	0.0414	0.0385	1.07532
EVM0002021	PAV01G025980	YN	0.0358	0.0333	1.07508
EVM0012759	PAV02G034600	YN	0.0473	0.044	1.075
EVM0004316	PAV07G057690	YN	0.0646	0.0601	1.07488
EVM0005922	PAV04G020800	YN	0.023	0.0214	1.07477
EVM0021869	PAV07G016100	YN	0.5924	0.5512	1.07475
EVM0021423	PAV05G005070	YN	0.0693	0.0645	1.07442
EVM0011436	PAV02G002580	YN	0.0636	0.0592	1.07432
EVM0001599	PAV05G033990	YN	0.2738	0.2549	1.07415
EVM0009359	PAV00G060310	YN	0.0058	0.0054	1.07407
EVM0006961	PAV06G003240	YN	0.199	0.1853	1.07393
EVM0004544	PAV00G084860	YN	0.0525	0.0489	1.07362
EVM0027864	PAV04G063040	YN	0.0385	0.0359	1.07242
EVM0015461	PAV08G029710	YN	0.0284	0.0265	1.0717
EVM0008310	PAV01G068050	YN	0.012	0.0112	1.07143
EVM0026896	PAV02G057790	YN	0.3806	0.3553	1.07121
EVM0016620	PAV00G028010	YN	0.0286	0.0267	1.07116
EVM0008408	PAV01G058120	YN	0.0271	0.0253	1.07115
EVM0003817	PAV03G050400	YN	0.0288	0.0269	1.07063
EVM0008567	PAV00G024040	YN	0.1053	0.0984	1.07012
EVM0000470	PAV04G018120	YN	0.0168	0.0157	1.07006
EVM0027339	PAV06G000770	YN	0.0337	0.0315	1.06984
EVM0004533	PAV01G106510	YN	0.1028	0.0961	1.06972
EVM0010246	PAV01G017100	YN	0.3546	0.3315	1.06968
EVM0001057	PAV01G026530	YN	0.0477	0.0446	1.06951
EVM0025507	PAV02G066760	YN	0.0525	0.0491	1.06925
EVM0017613	PAV06G066910	YN	0.0093	0.0087	1.06897
EVM0028939	PAV01G046620	YN	0.1227	0.1148	1.06882
EVM0002129	PAV07G013420	YN	0.0079	0.0074	1.06757
EVM0023379	PAV00G097380	YN	0.0395	0.037	1.06757
EVM0017434	PAV06G055200	YN	0.2773	0.2598	1.06736
EVM0011391	PAV00G043300	YN	0.0111	0.0104	1.06731
EVM0006495	PAV00G072360	YN	0.0064	0.006	1.06667
EVM0010365	PAV04G002320	YN	0.0096	0.009	1.06667
EVM0004976	PAV06G065860	YN	0.0112	0.0105	1.06667
EVM0014977	PAV01G091580	YN	0.0144	0.0135	1.06667
EVM0023253	PAV08G012980	YN	0.024	0.0225	1.06667
EVM0015994	PAV00G076590	YN	0.2811	0.2639	1.06518
EVM0017251	PAV02G009760	YN	0.0278	0.0261	1.06513
EVM0027946	PAV08G051400	YN	0.0769	0.0722	1.0651
EVM0020532	PAV03G046600	YN	0.0082	0.0077	1.06494
EVM0017254	PAV07G050290	YN	0.0148	0.0139	1.06475
EVM0017254	PAV07G050440	YN	0.0148	0.0139	1.06475
EVM0027039	PAV06G051590	YN	0.2023	0.19	1.06474
EVM0001353	PAV06G063450	YN	0.0233	0.0219	1.06393
EVM0016438	PAV02G071840	YN	0.01	0.0094	1.06383
EVM0010580	PAV03G030730	YN	0.0117	0.011	1.06364
EVM0020084	PAV01G081700	YN	0.0134	0.0126	1.06349
EVM0014780	PAV04G013610	YN	0.1826	0.1717	1.06348
EVM0007340	PAV01G002820	YN	0.0235	0.0221	1.06335
EVM0007135	PAV06G013350	YN	0.2334	0.2195	1.06333
EVM0010299	PAV08G003410	YN	0.0084	0.0079	1.06329
EVM0015797	PAV06G069870	YN	0.0168	0.0158	1.06329
EVM0027973	PAV01G079560	YN	0.0202	0.019	1.06316
EVM0024785	PAV01G045290	YN	0.3597	0.3384	1.06294
EVM0014330	PAV01G103050	YN	0.0085	0.008	1.0625
EVM0000265	PAV06G049090	YN	0.0391	0.0368	1.0625
EVM0021779	PAV08G007650	YN	0.1483	0.1396	1.06232
EVM0007467	PAV05G046650	YN	0.0703	0.0662	1.06193
EVM0023811	PAV02G038210	YN	0.1534	0.1446	1.06086
EVM0007022	PAV00G043920	YN	0.007	0.0066	1.06061
EVM0002712	PAV02G021070	YN	0.0355	0.0335	1.0597
EVM0007859	PAV06G027180	YN	0.265	0.2501	1.05958
EVM0010959	PAV01G012190	YN	0.1174	0.1108	1.05957
EVM0019528	PAV08G007050	YN	0.0482	0.0455	1.05934
EVM0013498	PAV06G054210	YN	0.2827	0.2669	1.0592
EVM0016288	PAV00G087660	YN	0.147	0.1388	1.05908
EVM0024749	PAV01G032190	YN	0.1866	0.1762	1.05902
EVM0001449	PAV04G049200	YN	0.018	0.017	1.05882
EVM0007579	PAV04G005930	YN	0.0418	0.0395	1.05823
EVM0026695	PAV04G017550	YN	0.0511	0.0483	1.05797
EVM0010518	PAV02G027080	YN	0.0641	0.0606	1.05776
EVM0021880	PAV08G006100	YN	0.0348	0.0329	1.05775
EVM0009605	PAV01G046370	YN	0.011	0.0104	1.05769
EVM0001168	PAV03G057090	YN	0.237	0.2241	1.05756
EVM0010342	PAV03G018180	YN	0.1324	0.1252	1.05751
EVM0011482	PAV00G076340	YN	0.0203	0.0192	1.05729
EVM0020833	PAV04G007310	YN	0.0074	0.007	1.05714
EVM0013208	PAV01G047470	YN	0.1429	0.1352	1.05695
EVM0022735	PAV08G011150	YN	0.0817	0.0773	1.05692
EVM0005560	PAV02G055240	YN	0.0056	0.0053	1.0566
EVM0016405	PAV00G013680	YN	0.3902	0.3693	1.05659
EVM0011524	PAV01G072210	YN	0.0151	0.0143	1.05594
EVM0020271	PAV00G060140	YN	0.0076	0.0072	1.05556
EVM0008685	PAV02G049520	YN	0.0685	0.0649	1.05547
EVM0009359	PAV03G009450	YN	0.0058	0.0055	1.05455
EVM0022619	PAV03G035960	YN	0.0058	0.0055	1.05455
EVM0012054	PAV01G039590	YN	0.4192	0.3976	1.05433
EVM0018760	PAV02G056800	YN	0.0583	0.0553	1.05425
EVM0009312	PAV02G039740	YN	0.055	0.0522	1.05364
EVM0019899	PAV08G052990	YN	0.0354	0.0336	1.05357
EVM0017236	PAV04G056470	YN	0.1942	0.1844	1.05315
EVM0025147	PAV01G100530	YN	0.242	0.2299	1.05263
EVM0016164	PAV01G049860	YN	0.2368	0.225	1.05244
EVM0020068	PAV01G040960	YN	0.0283	0.0269	1.05204
EVM0015315	PAV01G064810	YN	0.0506	0.0481	1.05198
EVM0003134	PAV03G049740	YN	0.1937	0.1842	1.05157
EVM0027291	PAV07G057560	YN	0.1757	0.1672	1.05084
EVM0008787	PAV00G027780	YN	0.2031	0.1933	1.0507
EVM0011625	PAV05G000470	YN	0.1817	0.173	1.05029
EVM0018089	PAV01G057150	YN	1.4776	1.4069	1.05025
EVM0018925	PAV01G064760	YN	0.0754	0.0718	1.05014
EVM0016623	PAV08G059940	YN	0.0021	0.002	1.05
EVM0004022	PAV06G048010	YN	0.0719	0.0685	1.04964
EVM0018944	PAV00G053090	YN	0.0429	0.0409	1.0489
EVM0013402	PAV01G046680	YN	0.2842	0.271	1.04871
EVM0020839	PAV05G032510	YN	0.0368	0.0351	1.04843
EVM0004569	PAV04G017160	YN	0.0087	0.0083	1.04819
EVM0027234	PAV01G041250	YN	0.0458	0.0437	1.04805
EVM0008906	PAV00G095450	YN	0.035	0.0334	1.0479
EVM0013498	PAV06G055190	YN	0.3632	0.3466	1.04789
EVM0001230	PAV05G003350	YN	0.0044	0.0042	1.04762
EVM0004366	PAV01G077090	YN	0.0066	0.0063	1.04762
EVM0008342	PAV01G034870	YN	0.0132	0.0126	1.04762
EVM0016636	PAV00G070030	YN	0.0397	0.0379	1.04749
EVM0009849	PAV00G075450	YN	0.1214	0.1159	1.04745
EVM0003887	PAV00G031930	YN	0.049	0.0468	1.04701
EVM0023070	PAV06G026890	YN	0.2034	0.1943	1.04683
EVM0012666	PAV06G036090	YN	0.0112	0.0107	1.04673
EVM0009344	PAV06G052340	YN	0.177	0.1691	1.04672
EVM0024693	PAV08G017200	YN	0.0068	0.0065	1.04615
EVM0010699	PAV00G093270	YN	0.0544	0.052	1.04615
EVM0001125	PAV06G007320	YN	0.0159	0.0152	1.04605
EVM0014818	PAV01G016680	YN	0.2249	0.215	1.04605
EVM0004692	PAV06G070690	YN	0.0069	0.0066	1.04545
EVM0015558	PAV08G058120	YN	0.2559	0.2449	1.04492
EVM0012858	PAV01G026420	YN	0.4131	0.3957	1.04397
EVM0012486	PAV02G067780	YN	0.4137	0.3963	1.04391
EVM0003545	PAV08G011140	YN	0.0072	0.0069	1.04348
EVM0000538	PAV05G017590	YN	0.0144	0.0138	1.04348
EVM0021919	PAV01G039940	YN	0.0241	0.0231	1.04329
EVM0015329	PAV03G008940	YN	0.1551	0.1487	1.04304
EVM0017536	PAV00G091430	YN	0.0491	0.0471	1.04246
EVM0010861	PAV04G024250	YN	0.3121	0.2994	1.04242
EVM0004787	PAV00G071300	YN	0.032	0.0307	1.04235
EVM0024080	PAV02G048730	YN	0.02	0.0192	1.04167
EVM0002500	PAV06G076400	YN	0.0251	0.0241	1.04149
EVM0004959	PAV07G042280	YN	0.0202	0.0194	1.04124
EVM0017502	PAV05G026120	YN	0.0611	0.0587	1.04089
EVM0017337	PAV00G011550	YN	0.0051	0.0049	1.04082
EVM0011261	PAV00G046730	YN	0.0639	0.0614	1.04072
EVM0011261	PAV08G003670	YN	0.0639	0.0614	1.04072
EVM0020259	PAV00G009300	YN	0.1401	0.1347	1.04009
EVM0002418	PAV02G068550	YN	0.1266	0.1218	1.03941
EVM0008149	PAV03G030550	YN	0.0952	0.0916	1.0393
EVM0016489	PAV08G044120	YN	0.0424	0.0408	1.03922
EVM0028164	PAV01G024030	YN	0.0477	0.0459	1.03922
EVM0010737	PAV03G019590	YN	0.0346	0.0333	1.03904
EVM0028295	PAV08G053700	YN	0.016	0.0154	1.03896
EVM0003249	PAV05G001090	YN	0.0241	0.0232	1.03879
EVM0013656	PAV04G027860	YN	0.0188	0.0181	1.03867
EVM0018031	PAV05G042750	YN	0.1242	0.1196	1.03846
EVM0000283	PAV00G024860	YN	0.1056	0.1017	1.03835
EVM0013938	PAV08G006220	YN	0.5883	0.5667	1.03812
EVM0028760	PAV07G046000	YN	0.0055	0.0053	1.03774
EVM0013340	PAV03G006270	YN	0.0416	0.0401	1.03741
EVM0011695	PAV04G001100	YN	0.0722	0.0696	1.03736
EVM0020648	PAV00G031610	YN	0.0141	0.0136	1.03676
EVM0015864	PAV05G051080	YN	0.0537	0.0518	1.03668
EVM0011387	PAV03G021210	YN	0.0934	0.0901	1.03663
EVM0020569	PAV00G092990	YN	0.0143	0.0138	1.03623
EVM0026359	PAV04G014660	YN	0.2948	0.2849	1.03475
EVM0019951	PAV07G015730	YN	0.4004	0.3872	1.03409
EVM0018483	PAV08G010910	YN	0.0062	0.006	1.03333
EVM0003258	PAV00G073000	YN	0.0062	0.006	1.03333
EVM0007555	PAV06G063660	YN	0.1709	0.1655	1.03263
EVM0013459	PAV00G061600	YN	0.0477	0.0462	1.03247
EVM0019613	PAV06G014740	YN	0.0064	0.0062	1.03226
EVM0025095	PAV01G079830	YN	0.0578	0.056	1.03214
EVM0003671	PAV07G055630	YN	0.0835	0.0809	1.03214
EVM0007641	PAV00G063830	YN	0.0679	0.0658	1.03191
EVM0006436	PAV07G043020	YN	0.1003	0.0972	1.03189
EVM0027641	PAV06G037070	YN	0.0486	0.0471	1.03185
EVM0011449	PAV05G051190	YN	0.0491	0.0476	1.03151
EVM0009824	PAV06G014300	YN	0.0066	0.0064	1.03125
EVM0008146	PAV07G046490	YN	0.0167	0.0162	1.03086
EVM0014190	PAV00G059150	YN	0.1571	0.1524	1.03084
EVM0022931	PAV03G054220	YN	0.0134	0.013	1.03077
EVM0028509	PAV00G083400	YN	0.5	0.4852	1.0305
EVM0005828	PAV06G068580	YN	0.3012	0.2923	1.03045
EVM0015169	PAV08G033880	YN	0.0622	0.0604	1.0298
EVM0014192	PAV04G036480	YN	0.0313	0.0304	1.02961
EVM0005928	PAV08G018530	YN	0.6732	0.6539	1.02952
EVM0008302	PAV05G036750	YN	0.3711	0.3607	1.02883
EVM0017868	PAV07G006510	YN	0.1749	0.17	1.02882
EVM0001309	PAV04G007240	YN	0.0108	0.0105	1.02857
EVM0021907	PAV07G052280	YN	0.065	0.0632	1.02848
EVM0025163	PAV01G029120	YN	0.6213	0.6042	1.0283
EVM0003053	PAV06G054010	YN	0.0371	0.0361	1.0277
EVM0026194	PAV07G044370	YN	0.0297	0.0289	1.02768
EVM0009733	PAV06G017710	YN	0.1121	0.1091	1.0275
EVM0022492	PAV00G090640	YN	0.0944	0.0919	1.0272
EVM0018074	PAV01G076550	YN	0.0076	0.0074	1.02703
EVM0025717	PAV08G021300	YN	0.0228	0.0222	1.02703
EVM0014916	PAV06G016350	YN	0.0993	0.0967	1.02689
EVM0024793	PAV06G061850	YN	0.0118	0.0115	1.02609
EVM0001288	PAV06G054030	YN	0.0354	0.0345	1.02609
EVM0022423	PAV00G052250	YN	0.0515	0.0502	1.0259
EVM0014119	PAV00G057190	YN	0.1873	0.1826	1.02574
EVM0014161	PAV03G003720	YN	0.012	0.0117	1.02564
EVM0014511	PAV02G061300	YN	0.0723	0.0705	1.02553
EVM0016503	PAV08G022060	YN	0.0161	0.0157	1.02548
EVM0018292	PAV03G046490	YN	0.1904	0.1857	1.02531
EVM0019996	PAV01G096310	YN	0.059	0.0576	1.02431
EVM0017625	PAV00G017770	YN	0.2008	0.1961	1.02397
EVM0013347	PAV06G071410	YN	0.0175	0.0171	1.02339
EVM0009141	PAV04G025410	YN	0.0044	0.0043	1.02326
EVM0020939	PAV06G024510	YN	0.0133	0.013	1.02308
EVM0014232	PAV01G089770	YN	0.0223	0.0218	1.02294
EVM0023045	PAV06G012530	YN	0.009	0.0088	1.02273
EVM0016734	PAV06G045980	YN	0.0091	0.0089	1.02247
EVM0024398	PAV02G045940	YN	0.0046	0.0045	1.02222
EVM0008122	PAV08G025040	YN	0.1666	0.163	1.02209
EVM0007885	PAV00G091200	YN	0.1582	0.1548	1.02196
EVM0007772	PAV01G072460	YN	0.1635	0.16	1.02188
EVM0011240	PAV04G031320	YN	0.1309	0.1281	1.02186
EVM0010672	PAV07G029660	YN	0.1221	0.1195	1.02176
EVM0025962	PAV01G089990	YN	0.0282	0.0276	1.02174
EVM0004610	PAV01G091420	YN	0.1081	0.1058	1.02174
EVM0001876	PAV06G075100	YN	0.0389	0.0381	1.021
EVM0021490	PAV08G011960	YN	0.0146	0.0143	1.02098
EVM0008018	PAV01G021600	YN	0.0196	0.0192	1.02083
EVM0013783	PAV08G010520	YN	0.0099	0.0097	1.02062
EVM0013160	PAV07G044950	YN	0.0254	0.0249	1.02008
EVM0001580	PAV04G061070	YN	0.1234	0.121	1.01983
EVM0025955	PAV01G078390	YN	0.0523	0.0513	1.01949
EVM0026214	PAV08G048950	YN	0.2311	0.2267	1.01941
EVM0007674	PAV04G007270	YN	0.0633	0.0621	1.01932
EVM0002593	PAV08G044530	YN	0.0054	0.0053	1.01887
EVM0003053	PAV06G054540	YN	0.0382	0.0375	1.01867
EVM0009721	PAV00G064090	YN	0.011	0.0108	1.01852
EVM0001857	PAV00G061620	YN	0.0276	0.0271	1.01845
EVM0003091	PAV06G034660	YN	0.0553	0.0543	1.01842
EVM0001599	PAV07G006970	YN	0.1334	0.131	1.01832
EVM0007503	PAV07G051540	YN	0.0337	0.0331	1.01813
EVM0021907	PAV07G052650	YN	0.0172	0.0169	1.01775
EVM0027232	PAV01G080720	YN	0.0291	0.0286	1.01748
EVM0010684	PAV03G020740	YN	0.1644	0.1617	1.0167
EVM0023325	PAV04G017970	YN	0.0062	0.0061	1.01639
EVM0016253	PAV00G005410	YN	0.0316	0.0311	1.01608
EVM0007662	PAV05G005950	YN	0.1074	0.1058	1.01512
EVM0012791	PAV06G016760	YN	0.2363	0.2328	1.01503
EVM0021281	PAV01G084470	YN	0.0616	0.0607	1.01483
EVM0004949	PAV04G035030	YN	0.0071	0.007	1.01429
[truncated: 27,893 more rows]
