# Supplementary material for: Haplotype-resolved genome assembly for tetraploid Chinese cherry (Prunus pseudocerasus) offers insights into fruit firmness
Source: Hortic Res. 2024 Jul 8;11(7):uhae142. doi: 10.1093/hr/uhae142 (PMC11233885; doi:10.1093/hr/uhae142)
Supplement: Web_Material_uhae142 [file web_material_uhae142.zip › Supplementary Tables-revised/Table S42.xlsx]

## Sheet: Table S42
Table S42. Positively selected orthologous gene pairs between Prunus pseudocerasus and P. persica.
PruPse	PruPer	Model	Ka	Ks	Ka/Ks
PAV01G006080	Pper_XP_007223403	YN	0.0107	0	NA
PAV01G010350	Pper_XP_007223980	YN	0.0064	0	NA
PAV01G018510	Pper_XP_007225979	YN	0.0055	0	NA
PAV01G022650	Pper_XP_020410269	YN	0.0108	0	NA
PAV01G045990	Pper_XP_007226126	YN	0.006	0	NA
PAV01G053970	Pper_XP_007226126	YN	0.012	0	NA
PAV01G058050	Pper_XP_007226686	YN	0.005	0	NA
PAV01G077420	Pper_XP_007225790	YN	0.007	0	NA
PAV01G080320	Pper_XP_007225941	YN	0.0044	0	NA
PAV01G082700	Pper_XP_007226591	YN	0.0127	0	NA
PAV01G094420	Pper_XP_020418393	YN	0.067	0	NA
PAV01G095810	Pper_XP_007225909	YN	0.0082	0	NA
PAV02G005080	Pper_XP_007220118	YN	0.0107	0	NA
PAV02G032310	Pper_XP_007221406	YN	0.0075	0	NA
PAV02G050730	Pper_XP_020413615	YN	0.0118	0	NA
PAV02G050940	Pper_XP_007219769	YN	0.0191	0	NA
PAV02G054990	Pper_XP_007218671	YN	0.0077	0	NA
PAV02G065480	Pper_XP_007220421	YN	0.0313	0	NA
PAV02G066370	Pper_XP_020413760	YN	0.0058	0	NA
PAV02G072510	Pper_XP_020413372	YN	0.0053	0	NA
PAV02G072580	Pper_XP_007218647	YN	0.0045	0	NA
PAV03G019670	Pper_XP_007215697	YN	0.006	0	NA
PAV03G020770	Pper_XP_007215081	YN	0.033	0	NA
PAV03G043830	Pper_XP_007214882	YN	0.0052	0	NA
PAV03G051800	Pper_XP_007217559	YN	0.0182	0	NA
PAV04G000740	Pper_XP_007211919	YN	0.0018	0	NA
PAV04G018800	Pper_XP_007212227	YN	0.0035	0	NA
PAV04G034830	Pper_XP_007212340	YN	0.0198	0	NA
PAV05G005440	Pper_XP_007208840	YN	0.0246	0	NA
PAV05G005900	Pper_XP_007209788	YN	0.0041	0	NA
PAV05G007650	Pper_XP_007209619	YN	0.005	0	NA
PAV06G003670	Pper_XP_020422035	YN	0.0287	0	NA
PAV06G007410	Pper_XP_007207403	YN	0.0192	0	NA
PAV06G024530	Pper_XP_007206639	YN	0.0174	0	NA
PAV06G029130	Pper_XP_020421384	YN	0.0125	0	NA
PAV06G062630	Pper_XP_020420835	YN	0.0109	0	NA
PAV07G031980	Pper_XP_020424186	YN	0.0092	0	NA
PAV07G032330	Pper_XP_007202817	YN	0.017	0	NA
PAV07G043870	Pper_XP_007202811	YN	0.0055	0	NA
PAV08G008830	Pper_XP_007201234	YN	0.0071	0	NA
PAV08G010080	Pper_XP_020425664	YN	0.0113	0	NA
PAV08G011070	Pper_XP_007199333	YN	0.0182	0	NA
PAV08G015430	Pper_XP_007201472	YN	0.0056	0	NA
PAV08G038640	Pper_XP_020426255	YN	0.0065	0	NA
PAV00G069300	Pper_XP_007211201	YN	0.0046	0	NA
PAV00G046970	Pper_XP_007216524	YN	0.0271	0	NA
PAV00G020120	Pper_XP_007217179	YN	0.0229	0	NA
PAV00G078450	Pper_XP_007218647	YN	0.0045	0	NA
PAV00G077950	Pper_XP_007220520	YN	0.013	0	NA
PAV00G078370	Pper_XP_020413372	YN	0.0053	0	NA
PAV00G042710	Pper_XP_020422035	YN	0.0222	0	NA
PAV01G008920	Pper_XP_020421720	YN	0.0391	0.0004	97.75
PAV06G073840	Pper_XP_007206847	YN	0.082	0.0144	5.69444
PAV00G054010	Pper_XP_007220803	YN	0.0494	0.0092	5.36957
PAV08G039210	Pper_XP_020426350	YN	0.0572	0.0108	5.2963
PAV01G067760	Pper_XP_020412090	YN	0.0258	0.0049	5.26531
PAV02G039200	Pper_XP_007220803	YN	0.0456	0.0097	4.70103
PAV02G039630	Pper_XP_007220803	YN	0.0456	0.0097	4.70103
PAV01G033640	Pper_XP_007224575	YN	0.0341	0.0075	4.54667
PAV04G006980	Pper_XP_007212142	YN	0.0218	0.0049	4.44898
PAV06G069770	Pper_XP_007206141	YN	0.044	0.0101	4.35644
PAV04G023600	Pper_XP_007212253	YN	0.0929	0.0214	4.34112
PAV06G058400	Pper_XP_007205494	YN	0.1069	0.0265	4.03396
PAV00G003030	Pper_XP_007209733	YN	0.1065	0.0277	3.84477
PAV07G015790	Pper_XP_007202628	YN	0.0249	0.0069	3.6087
PAV07G041520	Pper_XP_007203437	YN	0.0446	0.0128	3.48438
PAV04G018010	Pper_XP_007212630	YN	0.0548	0.016	3.425
PAV05G009890	Pper_XP_020419580	YN	0.0459	0.0136	3.375
PAV06G026580	Pper_XP_007205704	YN	0.0585	0.0177	3.30508
PAV08G052770	Pper_XP_020426004	YN	0.0278	0.0085	3.27059
PAV08G009970	Pper_XP_007200515	YN	0.0452	0.014	3.22857
PAV00G027490	Pper_XP_007203172	YN	0.0327	0.0103	3.17476
PAV06G010500	Pper_XP_007206158	YN	0.0357	0.0118	3.02542
PAV06G047200	Pper_XP_007207293	YN	0.0569	0.0189	3.01058
PAV00G039160	Pper_XP_007214074	YN	0.0992	0.0331	2.99698
PAV00G007410	Pper_XP_020416580	YN	0.0231	0.0078	2.96154
PAV02G053770	Pper_XP_007220133	YN	0.044	0.0149	2.95302
PAV00G083470	Pper_XP_007205066	YN	0.1825	0.062	2.94355
PAV05G019120	Pper_XP_007209542	YN	0.0174	0.006	2.9
PAV07G022440	Pper_XP_007203172	YN	0.0318	0.0112	2.83929
PAV07G026250	Pper_XP_020424529	YN	0.0594	0.0211	2.81517
PAV01G080390	Pper_XP_007223994	YN	0.0313	0.0113	2.76991
PAV06G069280	Pper_XP_020420688	YN	0.0337	0.0122	2.7623
PAV00G042270	Pper_XP_020421864	YN	0.0231	0.0084	2.75
PAV04G018120	Pper_XP_007211847	YN	0.1509	0.055	2.74364
PAV01G106740	Pper_XP_007222718	YN	0.0492	0.018	2.73333
PAV06G016790	Pper_XP_007205905	YN	0.0314	0.0115	2.73043
PAV05G048350	Pper_XP_020420128	YN	0.0221	0.0082	2.69512
PAV05G048700	Pper_XP_020420128	YN	0.0221	0.0082	2.69512
PAV00G028080	Pper_XP_007203172	YN	0.0289	0.0108	2.67593
PAV08G049480	Pper_XP_007201390	YN	0.0242	0.0091	2.65934
PAV07G013460	Pper_XP_007202898	YN	0.0447	0.017	2.62941
PAV02G045400	Pper_XP_020413583	YN	0.0836	0.0321	2.60436
PAV01G058200	Pper_XP_020411115	YN	0.0528	0.0205	2.57561
PAV06G046500	Pper_XP_007205989	YN	0.102	0.0398	2.56281
PAV06G059060	Pper_XP_007205494	YN	0.0808	0.0316	2.55696
PAV08G010190	Pper_XP_020426302	YN	0.0455	0.0178	2.55618
PAV04G015520	Pper_XP_020418706	YN	0.3678	0.1449	2.5383
PAV07G046090	Pper_XP_007202719	YN	0.0167	0.0066	2.5303
PAV06G045040	Pper_XP_007205989	YN	0.1037	0.0411	2.52311
PAV03G048650	Pper_XP_007216103	YN	0.0521	0.0207	2.51691
PAV06G066690	Pper_XP_007205066	YN	0.1633	0.0656	2.48933
PAV02G071670	Pper_XP_020413272	YN	0.0646	0.026	2.48462
PAV00G067300	Pper_XP_007208829	YN	0.0848	0.0345	2.45797
PAV06G037000	Pper_XP_007205989	YN	0.1005	0.0413	2.43341
PAV06G014790	Pper_XP_020422049	YN	0.0338	0.0139	2.43165
PAV04G010820	Pper_XP_007211662	YN	0.0254	0.0105	2.41905
PAV02G040060	Pper_XP_007218442	YN	0.0124	0.0052	2.38462
PAV06G011110	Pper_XP_020421660	YN	0.1413	0.0607	2.32784
PAV06G011330	Pper_XP_020421660	YN	0.1413	0.0607	2.32784
PAV02G008570	Pper_XP_007219127	YN	0.0184	0.008	2.3
PAV06G006880	Pper_XP_020422549	YN	0.0402	0.0175	2.29714
PAV02G021750	Pper_XP_020411775	YN	0.3504	0.1526	2.2962
PAV04G010260	Pper_XP_007211662	YN	0.0252	0.011	2.29091
PAV01G011750	Pper_XP_007223576	YN	0.0427	0.0188	2.27128
PAV04G044290	Pper_XP_020417923	YN	0.0345	0.0153	2.2549
PAV00G070030	Pper_XP_007208829	YN	0.0977	0.0434	2.25115
PAV01G078710	Pper_XP_007223226	YN	0.0152	0.0068	2.23529
PAV00G087220	Pper_XP_007224513	YN	0.02	0.009	2.22222
PAV03G024320	Pper_XP_020415580	YN	0.0853	0.0386	2.20984
PAV04G056320	Pper_XP_020424447	YN	0.062	0.0282	2.19858
PAV06G037280	Pper_XP_020421286	YN	0.0543	0.0248	2.18952
PAV06G063010	Pper_XP_007208483	YN	0.0264	0.0121	2.18182
PAV06G000590	Pper_XP_007205867	YN	0.0252	0.0117	2.15385
PAV08G054660	Pper_XP_007201827	YN	0.1584	0.074	2.14054
PAV04G005120	Pper_XP_007214508	YN	0.0162	0.0076	2.13158
PAV00G043640	Pper_XP_007207889	YN	0.0299	0.0141	2.12057
PAV07G060210	Pper_XP_007203459	YN	0.0199	0.0094	2.11702
PAV01G008440	Pper_XP_020411014	YN	0.0182	0.0086	2.11628
PAV06G066720	Pper_XP_007206105	YN	0.0336	0.0159	2.11321
PAV00G083500	Pper_XP_007206105	YN	0.0336	0.0159	2.11321
PAV01G049840	Pper_XP_020410366	YN	0.0401	0.019	2.11053
PAV01G027600	Pper_XP_020410574	YN	0.0558	0.0265	2.10566
PAV02G020520	Pper_XP_020414019	YN	0.0593	0.0282	2.10284
PAV04G037860	Pper_XP_007212939	YN	0.1314	0.0626	2.09904
PAV07G054030	Pper_XP_020423956	YN	0.1268	0.061	2.07869
PAV00G097400	Pper_XP_007219728	YN	0.0347	0.0167	2.07784
PAV08G011350	Pper_XP_007199014	YN	0.0308	0.0149	2.06711
PAV04G013860	Pper_XP_007213438	YN	0.019	0.0092	2.06522
PAV01G034110	Pper_XP_007224575	YN	0.031	0.0151	2.05298
PAV01G036450	Pper_XP_007224575	YN	0.031	0.0151	2.05298
PAV00G062110	Pper_XP_007212536	YN	0.0267	0.0131	2.03817
PAV08G054670	Pper_XP_020425813	YN	0.1571	0.0774	2.02972
PAV01G090680	Pper_XP_007222087	YN	0.0186	0.0092	2.02174
PAV01G092720	Pper_XP_020416558	YN	0.0909	0.0455	1.9978
PAV02G054130	Pper_XP_020411926	YN	0.1545	0.0776	1.99098
PAV00G085750	Pper_XP_007205494	YN	0.106	0.0533	1.98874
PAV00G028410	Pper_XP_020424121	YN	0.1234	0.0625	1.9744
PAV02G065730	Pper_XP_007219230	YN	0.03	0.0152	1.97368
PAV03G010600	Pper_XP_007217791	YN	0.0266	0.0136	1.95588
PAV02G036300	Pper_XP_020412263	YN	0.024	0.0123	1.95122
PAV00G097110	Pper_XP_007218568	YN	0.0209	0.0108	1.93519
PAV00G061770	Pper_XP_007212313	YN	0.1009	0.0522	1.93295
PAV01G091110	Pper_XP_020411416	YN	0.0193	0.01	1.93
PAV00G039200	Pper_XP_020417545	YN	0.0374	0.0194	1.92784
PAV03G046280	Pper_XP_007216012	YN	0.0258	0.0134	1.92537
PAV01G022810	Pper_XP_020425650	YN	0.0346	0.0181	1.9116
PAV02G004950	Pper_XP_007220492	YN	0.0616	0.0323	1.90712
PAV00G051760	Pper_XP_007199370	YN	0.0474	0.0249	1.90361
PAV00G015590	Pper_XP_020411014	YN	0.0176	0.0093	1.89247
PAV07G051910	Pper_XP_007204848	YN	0.0175	0.0093	1.88172
PAV08G019630	Pper_XP_007201560	YN	0.0651	0.0346	1.8815
PAV04G038500	Pper_XP_007214785	YN	0.0325	0.0173	1.87861
PAV06G059750	Pper_XP_007207489	YN	0.037	0.0198	1.86869
PAV01G054050	Pper_XP_020411263	YN	0.0645	0.0346	1.86416
PAV06G001980	Pper_XP_020421509	YN	0.0516	0.0277	1.86282
PAV02G045940	Pper_XP_020412016	YN	0.0078	0.0042	1.85714
PAV02G021370	Pper_XP_020413471	YN	0.3381	0.1826	1.85159
PAV06G068220	Pper_XP_020423112	YN	0.0419	0.0227	1.84581
PAV03G006970	Pper_XP_007216204	YN	0.0239	0.013	1.83846
PAV03G009550	Pper_XP_007216204	YN	0.0239	0.013	1.83846
PAV01G108110	Pper_XP_020410245	YN	0.0281	0.0153	1.8366
PAV02G071770	Pper_XP_020411770	YN	0.0288	0.0157	1.83439
PAV01G002150	Pper_XP_020418266	YN	0.0351	0.0192	1.82813
PAV04G028820	Pper_XP_020417771	YN	0.1575	0.0862	1.82715
PAV06G013570	Pper_XP_020421183	YN	0.0334	0.0183	1.82514
PAV01G108440	Pper_XP_020410245	YN	0.0248	0.0137	1.81022
PAV06G071410	Pper_XP_020420632	YN	0.0744	0.0412	1.80583
PAV01G100660	Pper_XP_007227240	YN	0.0185	0.0103	1.79612
PAV03G006520	Pper_XP_007217187	YN	0.0402	0.0224	1.79464
PAV08G030850	Pper_XP_007201428	YN	0.0204	0.0115	1.77391
PAV04G014860	Pper_XP_007212125	YN	0.0774	0.0437	1.77117
PAV03G030920	Pper_XP_007198864	YN	0.1783	0.1008	1.76885
PAV01G012290	Pper_XP_020420611	YN	0.0748	0.0424	1.76415
PAV04G056320	Pper_XP_020415558	YN	0.0953	0.0545	1.74862
PAV01G058310	Pper_XP_007222479	YN	0.0225	0.0129	1.74419
PAV07G059400	Pper_XP_007204750	YN	0.0162	0.0094	1.7234
PAV00G091890	Pper_XP_020423680	YN	0.0664	0.0386	1.72021
PAV03G020860	Pper_XP_020415622	YN	0.0541	0.0315	1.71746
PAV05G020510	Pper_XP_007209733	YN	0.0961	0.0561	1.71301
PAV01G091450	Pper_XP_007226704	YN	0.0332	0.0194	1.71134
PAV01G021820	Pper_XP_007224115	YN	0.0659	0.0386	1.70725
PAV03G019410	Pper_XP_020415627	YN	0.188	0.1104	1.7029
PAV02G035090	Pper_XP_020412003	YN	1.188	0.7007	1.69545
PAV04G004860	Pper_XP_020416935	YN	0.0402	0.0238	1.68908
PAV05G012050	Pper_XP_007209533	YN	0.1386	0.0822	1.68613
PAV04G005490	Pper_XP_007212172	YN	0.0254	0.0151	1.68212
PAV04G013520	Pper_XP_007211926	YN	0.0126	0.0075	1.68
PAV08G058210	Pper_XP_007201827	YN	0.2308	0.1376	1.67733
PAV07G024370	Pper_XP_007202780	YN	0.0672	0.0401	1.67581
PAV01G071860	Pper_XP_007224212	YN	0.032	0.0192	1.66667
PAV02G056440	Pper_XP_007220476	YN	0.0484	0.0291	1.66323
PAV05G009950	Pper_XP_020419701	YN	0.0365	0.022	1.65909
PAV05G004030	Pper_XP_020420386	YN	0.1161	0.0701	1.65621
PAV01G059330	Pper_XP_007223862	YN	0.0326	0.0197	1.65482
PAV03G037500	Pper_XP_007216770	YN	0.0471	0.0285	1.65263
PAV06G000280	Pper_XP_007205914	YN	0.0203	0.0123	1.65041
PAV00G014390	Pper_XP_007226923	YN	0.0181	0.011	1.64545
PAV06G055180	Pper_XP_007206116	YN	0.0245	0.0149	1.6443
PAV07G053270	Pper_XP_007204184	YN	0.0302	0.0184	1.6413
PAV06G018290	Pper_XP_007205860	YN	0.1538	0.094	1.63617
PAV00G063690	Pper_XP_007216681	YN	0.0247	0.0152	1.625
PAV08G007290	Pper_XP_007200159	YN	0.0489	0.0301	1.62458
PAV01G074720	Pper_XP_007224751	YN	0.0384	0.0237	1.62025
PAV07G040500	Pper_XP_020424657	YN	0.0555	0.0343	1.61808
PAV01G080690	Pper_XP_007222396	YN	0.0262	0.0162	1.61728
PAV01G012960	Pper_XP_007222934	YN	0.0954	0.059	1.61695
PAV07G042460	Pper_XP_007204452	YN	0.0235	0.0146	1.60959
PAV02G066020	Pper_XP_007219983	YN	0.056	0.0349	1.60458
PAV00G075580	Pper_XP_020415567	YN	0.0961	0.0599	1.60434
PAV01G056190	Pper_XP_007223724	YN	0.0133	0.0083	1.60241
PAV06G018750	Pper_XP_020421437	YN	0.0536	0.0335	1.6
PAV01G088010	Pper_XP_020411409	YN	0.0635	0.0397	1.5995
PAV07G036600	Pper_XP_007202632	YN	0.0203	0.0127	1.59843
PAV00G083510	Pper_XP_020420706	YN	0.0147	0.0092	1.59783
PAV03G003640	Pper_XP_020415329	YN	0.038	0.0238	1.59664
PAV00G094780	Pper_XP_020420959	YN	0.2813	0.1762	1.59648
PAV01G076870	Pper_XP_007224616	YN	0.02	0.0126	1.5873
PAV05G038170	Pper_XP_020420128	YN	0.02	0.0126	1.5873
PAV05G004610	Pper_XP_020419086	YN	0.055	0.0347	1.58501
PAV02G071000	Pper_XP_007219876	YN	0.0331	0.0209	1.58373
PAV01G080810	Pper_XP_020417702	YN	0.0403	0.0255	1.58039
PAV07G045980	Pper_XP_007204625	YN	0.0685	0.0434	1.57834
PAV02G003100	Pper_XP_007218410	YN	0.0253	0.0161	1.57143
PAV03G059240	Pper_XP_007221547	YN	0.0341	0.0217	1.57143
PAV04G043490	Pper_XP_007213557	YN	0.3873	0.2474	1.56548
PAV01G102640	Pper_XP_020409745	YN	0.023	0.0147	1.56463
PAV05G014780	Pper_XP_007209021	YN	0.0153	0.0098	1.56122
PAV01G082470	Pper_XP_007222014	YN	0.0651	0.0417	1.56115
PAV00G071480	Pper_XP_007202732	YN	0.012	0.0077	1.55844
PAV02G065020	Pper_XP_007220955	YN	0.028	0.0181	1.54696
PAV04G003900	Pper_XP_007213353	YN	0.072	0.0466	1.54506
PAV01G098330	Pper_XP_007226621	YN	0.0343	0.0222	1.54505
PAV04G028880	Pper_XP_020418200	YN	0.0315	0.0206	1.52913
PAV07G011610	Pper_XP_007204457	YN	0.0535	0.035	1.52857
PAV02G055250	Pper_XP_007218671	YN	0.1159	0.076	1.525
PAV07G008340	Pper_XP_007202205	YN	0.0394	0.0259	1.52124
PAV07G043890	Pper_XP_020423295	YN	0.1096	0.0721	1.52011
PAV02G061880	Pper_XP_020412326	YN	0.0299	0.0197	1.51777
PAV03G040720	Pper_XP_020415447	YN	0.022	0.0145	1.51724
PAV04G041560	Pper_XP_007213557	YN	0.1332	0.0878	1.51708
PAV03G055780	Pper_XP_007216171	YN	0.0443	0.0294	1.5068
PAV03G054340	Pper_XP_020416146	YN	0.0827	0.0549	1.50638
PAV02G005130	Pper_XP_020413656	YN	0.0381	0.0253	1.50593
PAV07G013780	Pper_XP_007202594	YN	0.0543	0.0361	1.50416
PAV06G063160	Pper_XP_007208483	YN	0.0269	0.0179	1.50279
PAV08G048600	Pper_XP_020425661	YN	0.0099	0.0066	1.5
PAV00G070550	Pper_XP_007202611	YN	0.0189	0.0126	1.5
PAV03G030320	Pper_XP_020415580	YN	0.2268	0.1519	1.49309
PAV07G045790	Pper_XP_007204479	YN	0.0315	0.0211	1.49289
PAV05G004880	Pper_XP_020419266	YN	0.0544	0.0366	1.48634
PAV02G014010	Pper_XP_020412132	YN	0.0217	0.0146	1.4863
PAV04G037690	Pper_XP_007212453	YN	0.1991	0.1341	1.48471
PAV02G068380	Pper_XP_007220235	YN	0.0659	0.0444	1.48423
PAV07G009960	Pper_XP_007202452	YN	0.0141	0.0095	1.48421
PAV01G077090	Pper_XP_007224192	YN	0.018	0.0122	1.47541
PAV00G070320	Pper_XP_020420382	YN	0.028	0.0191	1.46597
PAV00G076380	Pper_XP_020426627	YN	0.1188	0.0811	1.46486
PAV03G009530	Pper_XP_007217106	YN	0.0221	0.0151	1.46358
PAV00G075540	Pper_XP_020424433	YN	0.0822	0.0562	1.46263
PAV08G051220	Pper_XP_007200390	YN	0.0362	0.0248	1.45968
PAV01G100410	Pper_XP_020418015	YN	0.0305	0.0209	1.45933
PAV05G021060	Pper_XP_007209553	YN	0.0144	0.0099	1.45455
PAV07G012100	Pper_XP_007202679	YN	0.1023	0.0709	1.44288
PAV08G054900	Pper_XP_007201130	YN	0.0452	0.0314	1.43949
PAV04G046980	Pper_XP_020418258	YN	0.0566	0.0394	1.43655
PAV06G025030	Pper_XP_007205388	YN	0.0284	0.0198	1.43434
PAV06G073920	Pper_XP_020423177	YN	0.0423	0.0295	1.4339
PAV00G070310	Pper_XP_020419086	YN	0.051	0.0356	1.43258
PAV06G022960	Pper_XP_020420959	YN	0.2451	0.1712	1.43166
PAV06G061820	Pper_XP_007206240	YN	0.0166	0.0116	1.43103
PAV02G064310	Pper_XP_007219305	YN	0.0668	0.0467	1.43041
PAV02G058400	Pper_XP_007218827	YN	0.0246	0.0172	1.43023
PAV07G056870	Pper_XP_007203724	YN	0.1978	0.1383	1.43022
PAV08G058030	Pper_XP_007201130	YN	0.0356	0.0249	1.42972
PAV02G035120	Pper_XP_007219728	YN	0.039	0.0273	1.42857
PAV03G041650	Pper_XP_007217361	YN	0.0768	0.0538	1.42751
PAV00G022540	Pper_XP_020418029	YN	0.0675	0.0473	1.42706
PAV08G041730	Pper_XP_020412152	YN	0.0455	0.0319	1.42633
PAV01G088460	Pper_XP_007226055	YN	0.0158	0.0111	1.42342
PAV00G071300	Pper_XP_020424899	YN	0.1292	0.091	1.41978
PAV01G043560	Pper_XP_020416787	YN	0.0407	0.0287	1.41812
PAV01G003530	Pper_XP_020410208	YN	0.29	0.205	1.41463
PAV01G047660	Pper_XP_020409675	YN	0.2277	0.161	1.41429
PAV03G052060	Pper_XP_007215561	YN	0.0148	0.0105	1.40952
PAV01G105730	Pper_XP_007222723	YN	0.0255	0.0181	1.40884
PAV08G048760	Pper_XP_020426274	YN	0.0613	0.0436	1.40596
PAV00G043300	Pper_XP_007205781	YN	0.0163	0.0116	1.40517
PAV00G091730	Pper_XP_007227244	YN	0.0443	0.0316	1.4019
PAV02G010670	Pper_XP_020414655	YN	0.1589	0.1134	1.40123
PAV00G074870	Pper_XP_020410936	YN	0.2402	0.1715	1.40058
PAV08G002340	Pper_XP_020409194	YN	0.0665	0.0475	1.4
PAV07G030460	Pper_XP_007202562	YN	0.0298	0.0213	1.39906
PAV00G090990	Pper_XP_007227133	YN	0.0226	0.0162	1.39506
PAV01G087660	Pper_XP_020423502	YN	0.0384	0.0276	1.3913
PAV02G062440	Pper_XP_007220101	YN	0.0709	0.051	1.3902
PAV07G059810	Pper_XP_007202267	YN	0.0407	0.0293	1.38908
PAV03G013230	Pper_XP_020415854	YN	0.0308	0.0222	1.38739
PAV08G008200	Pper_XP_007200825	YN	0.0215	0.0155	1.3871
PAV03G019590	Pper_XP_020414936	YN	0.0345	0.0249	1.38554
PAV00G005140	Pper_XP_020415646	YN	0.0652	0.0471	1.38429
PAV07G019310	Pper_XP_020424476	YN	0.0695	0.0503	1.38171
PAV01G004760	Pper_XP_007225900	YN	0.1289	0.0933	1.38156
PAV06G005420	Pper_XP_020422634	YN	0.0511	0.037	1.38108
PAV05G005750	Pper_XP_007210094	YN	0.0232	0.0168	1.38095
PAV06G025130	Pper_XP_020422940	YN	0.016	0.0116	1.37931
PAV00G095480	Pper_XP_007222087	YN	0.0172	0.0125	1.376
PAV02G064180	Pper_XP_020413236	YN	0.0198	0.0144	1.375
PAV08G033870	Pper_XP_007199370	YN	0.057	0.0415	1.37349
PAV06G017710	Pper_XP_007205860	YN	0.149	0.1087	1.37075
PAV05G002380	Pper_XP_007210835	YN	0.0411	0.03	1.37
PAV00G010780	Pper_XP_020410856	YN	0.0204	0.0149	1.36913
PAV03G045190	Pper_XP_007215963	YN	0.0358	0.0262	1.36641
PAV07G059420	Pper_XP_007202919	YN	0.0239	0.0175	1.36571
PAV04G011080	Pper_XP_020418495	YN	0.4097	0.3001	1.36521
PAV05G007280	Pper_XP_020419271	YN	0.0536	0.0393	1.36387
PAV04G034820	Pper_XP_007213372	YN	0.0518	0.038	1.36316
PAV03G011730	Pper_XP_007216421	YN	0.0544	0.04	1.36
PAV02G055350	Pper_XP_020413001	YN	0.3123	0.2298	1.35901
PAV05G052020	Pper_XP_007209349	YN	0.058	0.0427	1.35831
PAV00G081690	Pper_XP_007218125	YN	0.0692	0.051	1.35686
PAV03G051300	Pper_XP_020414467	YN	0.4197	0.3099	1.35431
PAV03G034320	Pper_XP_007212164	YN	0.0348	0.0257	1.35409
PAV01G021600	Pper_XP_007226879	YN	0.044	0.0325	1.35385
PAV02G016420	Pper_XP_007221166	YN	0.094	0.0696	1.35057
PAV02G035150	Pper_XP_020413790	YN	0.0601	0.0445	1.35056
PAV00G061410	Pper_XP_007212680	YN	0.0162	0.012	1.35
PAV00G015610	Pper_XP_020418986	YN	0.3454	0.256	1.34922
PAV01G055430	Pper_XP_007223610	YN	0.0312	0.0232	1.34483
PAV08G058580	Pper_XP_020425813	YN	0.2754	0.2048	1.34473
PAV07G017270	Pper_XP_020425033	YN	0.2439	0.1814	1.34454
PAV03G003720	Pper_XP_020415703	YN	0.016	0.0119	1.34454
PAV00G058400	Pper_XP_020415854	YN	0.0446	0.0332	1.34337
PAV00G014630	Pper_XP_007225900	YN	0.1303	0.097	1.3433
PAV07G059410	Pper_XP_020424234	YN	0.0435	0.0324	1.34259
PAV04G028540	Pper_XP_020418312	YN	0.0313	0.0234	1.33761
PAV07G056440	Pper_XP_007204759	YN	0.0135	0.0101	1.33663
PAV06G064640	Pper_XP_007208010	YN	0.0627	0.0471	1.33121
PAV02G065750	Pper_XP_020413038	YN	0.1832	0.1378	1.32946
PAV05G010280	Pper_XP_020420472	YN	0.0275	0.0207	1.3285
PAV02G009320	Pper_XP_007219692	YN	0.039	0.0294	1.32653
PAV00G014420	Pper_XP_007222766	YN	0.0464	0.035	1.32571
PAV03G052810	Pper_XP_020414892	YN	0.064	0.0483	1.32505
PAV05G002820	Pper_XP_007209718	YN	0.018	0.0136	1.32353
PAV00G062770	Pper_XP_007214883	YN	0.0342	0.0259	1.32046
PAV00G079390	Pper_XP_007219692	YN	0.0457	0.0347	1.317
PAV01G018250	Pper_XP_020410856	YN	0.0154	0.0117	1.31624
PAV01G086160	Pper_XP_007225863	YN	0.0175	0.0133	1.31579
PAV02G070540	Pper_XP_007219025	YN	0.0563	0.0428	1.31542
PAV00G034810	Pper_XP_020411094	YN	0.3275	0.249	1.31526
PAV01G054820	Pper_XP_007227505	YN	0.0117	0.0089	1.31461
PAV00G022270	Pper_XP_020426265	YN	0.1412	0.1076	1.31227
PAV02G065700	Pper_XP_020412024	YN	0.0694	0.0529	1.31191
PAV08G013270	Pper_XP_020425581	YN	0.0337	0.0257	1.31128
PAV04G047610	Pper_XP_020417957	YN	0.0775	0.0592	1.30912
PAV01G073110	Pper_XP_020412393	YN	0.0255	0.0195	1.30769
PAV04G035030	Pper_XP_020418207	YN	0.0268	0.0205	1.30732
PAV02G016480	Pper_XP_020411960	YN	0.0508	0.0389	1.30591
PAV08G003220	Pper_XP_020409191	YN	0.0312	0.0239	1.30544
PAV06G065830	Pper_XP_020420847	YN	0.0432	0.0331	1.30514
PAV02G057620	Pper_XP_007219610	YN	0.0791	0.0607	1.30313
PAV06G009090	Pper_XP_020422983	YN	0.1072	0.0825	1.29939
PAV06G007580	Pper_XP_007206126	YN	0.0339	0.0261	1.29885
PAV05G007940	Pper_XP_007211000	YN	0.0408	0.0315	1.29524
PAV08G003390	Pper_XP_007200740	YN	0.0216	0.0167	1.29341
PAV04G061070	Pper_XP_007212143	YN	0.1201	0.0929	1.29279
PAV00G069130	Pper_XP_020420169	YN	0.0695	0.0538	1.29182
PAV08G022250	Pper_XP_007219638	YN	0.1437	0.1115	1.28879
PAV07G049270	Pper_XP_020424610	YN	0.0687	0.0534	1.28652
PAV02G030920	Pper_XP_020412848	YN	0.3265	0.2541	1.28493
PAV07G053830	Pper_XP_007202762	YN	0.0512	0.0399	1.28321
PAV03G004010	Pper_XP_007215043	YN	0.0236	0.0184	1.28261
PAV06G014810	Pper_XP_020422047	YN	0.0928	0.0724	1.28177
PAV00G014700	Pper_XP_007224276	YN	0.0586	0.0459	1.27669
PAV05G030060	Pper_XP_007209359	YN	0.018	0.0141	1.2766
PAV01G080230	Pper_XP_007224189	YN	0.0328	0.0257	1.27626
PAV00G077390	Pper_XP_007200498	YN	0.0573	0.0449	1.27617
PAV03G002320	Pper_XP_020414744	YN	0.0717	0.0562	1.2758
PAV01G054770	Pper_XP_007223610	YN	0.0287	0.0225	1.27556
PAV07G010970	Pper_XP_007202205	YN	0.0388	0.0305	1.27213
PAV00G097380	Pper_XP_020412003	YN	0.1092	0.086	1.26977
PAV04G049930	Pper_XP_020412811	YN	0.096	0.0757	1.26816
PAV03G042030	Pper_XP_020416071	YN	0.0782	0.0617	1.26742
PAV06G062740	Pper_XP_007207803	YN	0.0237	0.0187	1.26738
PAV05G005060	Pper_XP_007209209	YN	0.0283	0.0224	1.26339
PAV08G004050	Pper_XP_007200454	YN	0.0149	0.0118	1.26271
PAV02G070870	Pper_XP_007218767	YN	0.0832	0.0659	1.26252
PAV03G025190	Pper_XP_020416408	YN	0.028	0.0222	1.26126
PAV00G049320	Pper_XP_020423410	YN	0.0325	0.0258	1.25969
PAV07G055990	Pper_XP_007204720	YN	0.0423	0.0336	1.25893
PAV02G068550	Pper_XP_007218152	YN	0.0787	0.0628	1.25318
PAV05G000470	Pper_XP_007209126	YN	0.1566	0.125	1.2528
PAV00G075580	Pper_XP_020418030	YN	0.082	0.0655	1.25191
PAV02G041230	Pper_XP_020412068	YN	0.1031	0.0824	1.25121
PAV00G075280	Pper_XP_020418481	YN	0.3541	0.2831	1.25079
PAV01G076780	Pper_XP_007223609	YN	0.0449	0.0359	1.2507
PAV02G057640	Pper_XP_007218765	YN	0.3002	0.2402	1.24979
PAV02G015930	Pper_XP_007221015	YN	0.0946	0.0758	1.24802
PAV04G003270	Pper_XP_007211464	YN	0.1555	0.1247	1.24699
PAV06G002700	Pper_XP_020422372	YN	0.6031	0.4839	1.24633
PAV08G031900	Pper_XP_020426574	YN	0.1591	0.1277	1.24589
PAV01G079060	Pper_XP_007224776	YN	0.0736	0.0591	1.24535
PAV07G055970	Pper_XP_007203697	YN	0.2319	0.1863	1.24477
PAV01G046130	Pper_XP_020409863	YN	0.0252	0.0203	1.24138
PAV08G025950	Pper_XP_020426392	YN	0.0499	0.0402	1.24129
PAV08G003760	Pper_XP_007201371	YN	0.0681	0.0549	1.24044
PAV02G027080	Pper_XP_007213458	YN	0.0821	0.0662	1.24018
PAV01G091440	Pper_XP_007225021	YN	0.0193	0.0156	1.23718
PAV08G031750	Pper_XP_020426087	YN	0.0381	0.0308	1.23701
PAV03G011200	Pper_XP_007215878	YN	0.0115	0.0093	1.23656
PAV01G046160	Pper_XP_020411263	YN	0.1123	0.0909	1.23542
PAV04G005050	Pper_XP_007212229	YN	0.0397	0.0322	1.23292
PAV01G059570	Pper_XP_007227201	YN	0.0731	0.0593	1.23272
PAV03G046250	Pper_XP_020416538	YN	0.069	0.056	1.23214
PAV06G042560	Pper_XP_007221228	YN	0.2642	0.2147	1.23055
PAV02G054060	Pper_XP_007219168	YN	0.0166	0.0135	1.22963
PAV04G008980	Pper_XP_007212626	YN	0.2499	0.2036	1.22741
PAV00G060530	Pper_XP_007212868	YN	0.0297	0.0242	1.22727
PAV06G063260	Pper_XP_007207937	YN	0.0983	0.0801	1.22722
PAV00G053450	Pper_XP_020426087	YN	0.038	0.031	1.22581
PAV02G013480	Pper_XP_007218589	YN	0.05	0.0408	1.22549
PAV04G009510	Pper_XP_020418225	YN	0.2151	0.1756	1.22494
PAV01G091500	Pper_XP_007223927	YN	0.0316	0.0258	1.22481
PAV01G088260	Pper_XP_020414616	YN	0.0423	0.0346	1.22254
PAV06G046840	Pper_XP_007205892	YN	0.0132	0.0108	1.22222
PAV06G064720	Pper_XP_020422802	YN	0.0231	0.0189	1.22222
PAV06G073120	Pper_XP_007206617	YN	0.0222	0.0182	1.21978
PAV03G056890	Pper_XP_007217575	YN	0.0409	0.0336	1.21726
PAV01G004970	Pper_XP_007226113	YN	0.0589	0.0484	1.21694
PAV00G075340	Pper_XP_020412239	YN	0.1135	0.0935	1.2139
PAV00G075340	Pper_XP_020412811	YN	0.1135	0.0935	1.2139
PAV06G003230	Pper_XP_020421864	YN	0.0199	0.0164	1.21341
PAV00G075340	Pper_XP_020411059	YN	0.1135	0.0937	1.21131
PAV04G006420	Pper_XP_007211535	YN	0.0849	0.0701	1.21113
PAV03G002400	Pper_XP_007216129	YN	0.0425	0.0351	1.21083
PAV08G045960	Pper_XP_020425128	YN	0.023	0.019	1.21053
PAV06G006560	Pper_XP_020422206	YN	0.0407	0.0337	1.20772
PAV01G102660	Pper_XP_007223613	YN	0.1962	0.1625	1.20738
PAV06G071560	Pper_XP_020420602	YN	0.0198	0.0164	1.20732
PAV07G001040	Pper_XP_007203267	YN	0.0711	0.0589	1.20713
PAV02G055240	Pper_XP_020412231	YN	0.0175	0.0145	1.2069
PAV04G038260	Pper_XP_007212279	YN	0.3001	0.249	1.20522
PAV01G026390	Pper_XP_020418453	YN	0.1911	0.1588	1.2034
PAV00G061650	Pper_XP_007212174	YN	0.0326	0.0271	1.20295
PAV01G007530	Pper_XP_020410744	YN	0.0332	0.0276	1.2029
PAV01G002770	Pper_XP_007223426	YN	0.0334	0.0279	1.19713
PAV01G015120	Pper_XP_007223667	YN	0.0231	0.0193	1.19689
PAV08G004310	Pper_XP_007201737	YN	0.0408	0.0341	1.19648
PAV03G017800	Pper_XP_007215624	YN	0.0946	0.0791	1.19595
PAV08G011690	Pper_XP_020409166	YN	0.0381	0.0319	1.19436
PAV06G002460	Pper_XP_007206084	YN	0.0166	0.0139	1.19424
PAV04G009100	Pper_XP_020418225	YN	0.214	0.1792	1.1942
PAV00G091430	Pper_XP_007222446	YN	0.0246	0.0206	1.19417
PAV04G054250	Pper_XP_020415510	YN	0.0549	0.046	1.19348
PAV01G007030	Pper_XP_007226298	YN	0.1061	0.0889	1.19348
PAV04G035000	Pper_XP_007214597	YN	0.0341	0.0286	1.19231
PAV01G106990	Pper_XP_007226882	YN	0.0201	0.0169	1.18935
PAV05G011550	Pper_XP_007209749	YN	0.087	0.0732	1.18852
PAV00G075580	Pper_XP_020412811	YN	0.0852	0.0717	1.18828
PAV02G063660	Pper_XP_007218776	YN	0.0335	0.0282	1.18794
PAV01G006200	Pper_XP_020410712	YN	0.1026	0.0865	1.18613
PAV07G002690	Pper_XP_007203432	YN	0.0773	0.0652	1.18558
PAV04G059300	Pper_XP_007213504	YN	0.0935	0.0789	1.18504
PAV01G036740	Pper_XP_020410182	YN	0.1576	0.1332	1.18318
PAV00G023500	Pper_XP_007204046	YN	0.0318	0.0269	1.18216
PAV00G072340	Pper_XP_007202562	YN	0.0235	0.0199	1.1809
PAV00G056850	Pper_XP_020412848	YN	0.3431	0.2906	1.18066
PAV08G013570	Pper_XP_007200212	YN	0.0328	0.0278	1.17986
PAV05G004770	Pper_XP_007208775	YN	0.0309	0.0262	1.17939
PAV01G104270	Pper_XP_020425830	YN	0.1141	0.0968	1.17872
PAV00G094770	Pper_XP_020420958	YN	0.0574	0.0487	1.17864
PAV08G048780	Pper_XP_020425166	YN	0.1165	0.0989	1.17796
PAV04G005110	Pper_XP_020418760	YN	0.1812	0.1539	1.17739
PAV08G007100	Pper_XP_020425880	YN	0.122	0.1037	1.17647
PAV01G011060	Pper_XP_007212243	YN	0.1686	0.1434	1.17573
PAV05G016010	Pper_XP_007209594	YN	0.0182	0.0155	1.17419
PAV00G081220	Pper_XP_020412125	YN	0.0827	0.0706	1.17139
PAV00G087520	Pper_XP_007224904	YN	0.0151	0.0129	1.17054
PAV00G071510	Pper_XP_007203313	YN	0.0345	0.0295	1.16949
PAV01G102140	Pper_XP_007223494	YN	0.0174	0.0149	1.16779
PAV04G056320	Pper_XP_020424476	YN	0.0544	0.0466	1.16738
PAV03G012320	Pper_XP_020414962	YN	0.0218	0.0187	1.16578
PAV04G022990	Pper_XP_007212054	YN	0.0515	0.0442	1.16516
PAV00G052250	Pper_XP_007199881	YN	0.0558	0.0479	1.16493
PAV00G057310	Pper_XP_007219213	YN	0.093	0.0799	1.16395
PAV05G024000	Pper_XP_020420487	YN	0.0199	0.0171	1.16374
PAV03G046490	Pper_XP_020414897	YN	0.2019	0.1736	1.16302
PAV07G054050	Pper_XP_007203098	YN	0.0079	0.0068	1.16176
PAV01G046360	Pper_XP_020409675	YN	0.1201	0.1034	1.16151
PAV00G018670	Pper_XP_007216272	YN	0.0231	0.0199	1.1608
PAV04G009430	Pper_XP_007212917	YN	0.1339	0.1154	1.16031
PAV02G013400	Pper_XP_020413177	YN	0.1472	0.127	1.15906
PAV00G080040	Pper_XP_020412060	YN	0.2585	0.2231	1.15867
PAV01G054250	Pper_XP_007223444	YN	0.022	0.019	1.15789
PAV01G101740	Pper_XP_007221602	YN	0.0618	0.0534	1.1573
PAV01G008570	Pper_XP_007226814	YN	0.0186	0.0161	1.15528
PAV07G009790	Pper_XP_020423333	YN	0.0313	0.0271	1.15498
PAV08G019120	Pper_XP_020426235	YN	0.0629	0.0545	1.15413
PAV04G018400	Pper_XP_007212227	YN	0.0803	0.0696	1.15374
PAV03G004040	Pper_XP_020415701	YN	0.1079	0.0936	1.15278
PAV04G056320	Pper_XP_020412811	YN	0.0514	0.0446	1.15247
PAV04G056320	Pper_XP_020418069	YN	0.0514	0.0446	1.15247
PAV04G056320	Pper_XP_020421357	YN	0.0514	0.0446	1.15247
PAV03G027470	Pper_XP_007198962	YN	0.0479	0.0416	1.15144
PAV02G041460	Pper_XP_020413892	YN	0.0321	0.0279	1.15054
PAV04G043970	Pper_XP_007214419	YN	0.0734	0.0638	1.15047
PAV04G057710	Pper_XP_020418770	YN	0.1095	0.0955	1.1466
PAV01G089220	Pper_XP_007224498	YN	0.6293	0.549	1.14627
PAV06G020310	Pper_XP_007206855	YN	0.0495	0.0432	1.14583
PAV02G055330	Pper_XP_020414220	YN	0.172	0.1504	1.14362
PAV00G038890	Pper_XP_020418024	YN	0.6107	0.5341	1.14342
PAV06G069780	Pper_XP_007205802	YN	0.0671	0.0587	1.1431
PAV05G032900	Pper_XP_020425939	YN	0.8749	0.7662	1.14187
PAV08G016390	Pper_XP_020409139	YN	0.5127	0.4495	1.1406
PAV00G075340	Pper_XP_020421357	YN	0.1132	0.0993	1.13998
PAV04G022330	Pper_XP_020417819	YN	0.0375	0.0329	1.13982
PAV06G055540	Pper_XP_007206147	YN	0.0375	0.0329	1.13982
PAV03G013470	Pper_XP_020415953	YN	0.1904	0.1671	1.13944
PAV00G069650	Pper_XP_020419406	YN	0.0115	0.0101	1.13861
PAV04G004430	Pper_XP_020418514	YN	0.0864	0.0759	1.13834
PAV03G025050	Pper_XP_020416411	YN	0.1056	0.0928	1.13793
PAV03G022320	Pper_XP_020415965	YN	0.0315	0.0277	1.13718
PAV01G066150	Pper_XP_020410035	YN	0.0274	0.0241	1.13693
PAV03G023490	Pper_XP_007216272	YN	0.0258	0.0227	1.13656
PAV07G052020	Pper_XP_020423389	YN	0.0092	0.0081	1.1358
PAV02G069040	Pper_XP_007219057	YN	0.0502	0.0442	1.13575
PAV05G028220	Pper_XP_020419758	YN	0.1105	0.0973	1.13566
PAV01G095140	Pper_XP_007224496	YN	0.0286	0.0252	1.13492
PAV04G025290	Pper_XP_020418466	YN	0.0295	0.026	1.13462
PAV00G016320	Pper_XP_007224364	YN	0.0194	0.0171	1.1345
PAV01G012270	Pper_XP_007223414	YN	0.2	0.1763	1.13443
PAV06G054010	Pper_XP_020421178	YN	0.0355	0.0313	1.13419
PAV00G070980	Pper_XP_020424605	YN	0.173	0.1526	1.13368
PAV01G032220	Pper_XP_007227539	YN	0.0416	0.0367	1.13351
PAV01G017150	Pper_XP_007224956	YN	0.0393	0.0347	1.13256
PAV00G093480	Pper_XP_007224956	YN	0.0393	0.0347	1.13256
PAV07G059310	Pper_XP_020424111	YN	0.0266	0.0235	1.13191
PAV06G029350	Pper_XP_020421131	YN	0.0953	0.0842	1.13183
PAV01G075770	Pper_XP_020424682	YN	0.0146	0.0129	1.13178
PAV07G000410	Pper_XP_020423256	YN	0.0319	0.0282	1.13121
PAV02G068080	Pper_XP_007220774	YN	0.0182	0.0161	1.13043
PAV05G047680	Pper_XP_020420537	YN	0.0732	0.0648	1.12963
PAV07G049600	Pper_XP_007202470	YN	0.375	0.332	1.12952
PAV03G006950	Pper_XP_007217106	YN	0.0167	0.0148	1.12838
PAV02G009750	Pper_XP_020413715	YN	0.0141	0.0125	1.128
PAV02G067000	Pper_XP_007221051	YN	0.0379	0.0337	1.12463
PAV06G066730	Pper_XP_020420706	YN	0.0181	0.0161	1.12422
PAV04G029480	Pper_XP_020418200	YN	0.0419	0.0373	1.12332
PAV00G090850	Pper_XP_020411644	YN	0.0891	0.0794	1.12217
PAV07G057450	Pper_XP_007204796	YN	0.0285	0.0254	1.12205
PAV00G075340	Pper_XP_020424476	YN	0.1228	0.1095	1.12146
PAV07G005930	Pper_XP_020418029	YN	0.2087	0.1862	1.12084
PAV04G027450	Pper_XP_020416988	YN	0.0818	0.073	1.12055
PAV02G028240	Pper_XP_020413977	YN	0.108	0.0964	1.12033
PAV05G000690	Pper_XP_007209126	YN	0.0261	0.0233	1.12017
PAV01G099340	Pper_XP_007224678	YN	0.0224	0.02	1.12
PAV00G082570	Pper_XP_007220844	YN	0.0813	0.0726	1.11983
PAV00G023510	Pper_XP_007202780	YN	0.0207	0.0185	1.11892
PAV01G081450	Pper_XP_007225969	YN	0.267	0.2388	1.11809
PAV00G092530	Pper_XP_007203432	YN	0.2978	0.2664	1.11787
PAV00G016090	Pper_XP_007226501	YN	0.019	0.017	1.11765
PAV07G054340	Pper_XP_007203271	YN	0.0344	0.0308	1.11688
PAV06G045150	Pper_XP_007206558	YN	0.1282	0.1148	1.11672
PAV01G092230	Pper_XP_007223476	YN	0.0386	0.0346	1.11561
PAV02G004590	Pper_XP_007218069	YN	0.0203	0.0182	1.11538
PAV00G006780	Pper_XP_007217563	YN	0.0155	0.0139	1.11511
PAV06G005710	Pper_XP_020421493	YN	0.0775	0.0695	1.11511
PAV00G075580	Pper_XP_020418069	YN	0.085	0.0763	1.11402
PAV06G009440	Pper_XP_020422487	YN	0.2167	0.1946	1.11357
PAV02G049700	Pper_XP_007218552	YN	0.0304	0.0273	1.11355
PAV05G018410	Pper_XP_020419082	YN	0.0324	0.0291	1.1134
PAV07G028230	Pper_XP_007203267	YN	0.0474	0.0426	1.11268
PAV03G004070	Pper_XP_020415985	YN	0.0663	0.0596	1.11242
PAV04G005930	Pper_XP_007211535	YN	0.0947	0.0852	1.1115
PAV01G009430	Pper_XP_020411211	YN	0.0319	0.0287	1.1115
PAV04G023590	Pper_XP_020418465	YN	0.2505	0.2255	1.11086
PAV06G014130	Pper_XP_007207342	YN	0.0202	0.0182	1.10989
PAV04G031320	Pper_XP_007211987	YN	0.1304	0.1175	1.10979
PAV06G065820	Pper_XP_007206071	YN	0.0741	0.0668	1.10928
PAV04G026170	Pper_XP_007212041	YN	0.0133	0.012	1.10833
PAV07G057750	Pper_XP_020424757	YN	0.0154	0.0139	1.10791
PAV00G093460	Pper_XP_007224289	YN	0.0329	0.0297	1.10774
PAV02G004570	Pper_XP_007220852	YN	0.3359	0.3034	1.10712
PAV01G037110	Pper_XP_020410182	YN	0.2331	0.2108	1.10579
PAV01G095950	Pper_XP_007223618	YN	0.0084	0.0076	1.10526
PAV01G013980	Pper_XP_020421642	YN	0.0529	0.0479	1.10438
PAV01G034520	Pper_XP_020410293	YN	0.176	0.1594	1.10414
PAV08G000560	Pper_XP_020425533	YN	0.0435	0.0394	1.10406
PAV05G024650	Pper_XP_007209846	YN	0.0117	0.0106	1.10377
PAV05G050470	Pper_XP_020419629	YN	0.0387	0.0351	1.10256
PAV08G029630	Pper_XP_020425574	YN	0.0366	0.0332	1.10241
PAV01G004310	Pper_XP_007224994	YN	0.1458	0.1323	1.10204
PAV04G047950	Pper_XP_020423358	YN	0.3451	0.3139	1.09939
PAV07G024350	Pper_XP_007204046	YN	0.0487	0.0443	1.09932
PAV03G020920	Pper_XP_007216120	YN	0.0333	0.0303	1.09901
PAV01G106770	Pper_XP_007224729	YN	0.0145	0.0132	1.09848
PAV06G019650	Pper_XP_020420843	YN	0.0145	0.0132	1.09848
PAV02G037690	Pper_XP_007218365	YN	0.3207	0.292	1.09829
PAV02G003730	Pper_XP_007218852	YN	0.1531	0.1396	1.0967
PAV00G030600	Pper_XP_020421982	YN	0.1415	0.1291	1.09605
PAV00G092810	Pper_XP_020410208	YN	0.1929	0.1761	1.0954
PAV00G031380	Pper_XP_020409745	YN	0.0482	0.0441	1.09297
PAV00G006450	Pper_XP_020415652	YN	0.206	0.1885	1.09284
PAV06G006570	Pper_XP_007204978	YN	0.0143	0.0131	1.0916
PAV00G022540	Pper_XP_020410898	YN	0.055	0.0504	1.09127
PAV00G022540	Pper_XP_020411054	YN	0.055	0.0504	1.09127
PAV06G026890	Pper_XP_007205497	YN	0.2311	0.2118	1.09112
PAV03G018180	Pper_XP_020416182	YN	0.1068	0.0979	1.09091
PAV07G034270	Pper_XP_007202358	YN	0.0384	0.0352	1.09091
PAV08G045520	Pper_XP_020421334	YN	0.5024	0.4607	1.09051
PAV04G025760	Pper_XP_007211635	YN	0.0902	0.0828	1.08937
PAV02G064920	Pper_XP_007217999	YN	0.0208	0.0191	1.08901
PAV06G004460	Pper_XP_007207889	YN	0.142	0.1304	1.08896
PAV03G016350	Pper_XP_007216853	YN	0.0392	0.036	1.08889
PAV04G047190	Pper_XP_020424477	YN	0.6149	0.5648	1.0887
PAV00G016300	Pper_XP_020410744	YN	0.2361	0.2172	1.08702
PAV01G104550	Pper_XP_007227174	YN	0.0275	0.0253	1.08696
PAV04G002020	Pper_XP_007211654	YN	0.0301	0.0277	1.08664
PAV01G039590	Pper_XP_020410915	YN	0.4322	0.398	1.08593
PAV07G044770	Pper_XP_007204737	YN	0.2807	0.2585	1.08588
PAV06G022780	Pper_XP_020422314	YN	0.0937	0.0863	1.08575
PAV07G054010	Pper_XP_007202609	YN	0.0229	0.0211	1.08531
PAV02G028860	Pper_XP_007211966	YN	0.0255	0.0235	1.08511
PAV01G034190	Pper_XP_007222340	YN	0.0652	0.0601	1.08486
PAV02G039020	Pper_XP_020411913	YN	0.0452	0.0417	1.08393
PAV02G026440	Pper_XP_007214063	YN	0.0195	0.018	1.08333
PAV01G094580	Pper_XP_007224513	YN	0.0197	0.0182	1.08242
PAV01G005660	Pper_XP_020418360	YN	0.1422	0.1314	1.08219
PAV04G024780	Pper_XP_020417843	YN	0.2372	0.2193	1.08162
PAV02G019800	Pper_XP_020412050	YN	0.604	0.5589	1.08069
PAV07G049190	Pper_XP_020424909	YN	0.0216	0.02	1.08
PAV04G043160	Pper_XP_007214062	YN	0.0379	0.0351	1.07977
PAV03G030620	Pper_XP_007215460	YN	0.015	0.0139	1.07914
PAV07G012510	Pper_XP_020424196	YN	0.0686	0.0636	1.07862
PAV01G000940	Pper_XP_007227133	YN	0.0179	0.0166	1.07831
PAV06G001220	Pper_XP_007205727	YN	0.0359	0.0333	1.07808
PAV00G045680	Pper_XP_007201675	YN	0.263	0.244	1.07787
PAV06G016140	Pper_XP_020421442	YN	0.0528	0.049	1.07755
PAV07G012540	Pper_XP_020424181	YN	0.0659	0.0612	1.0768
PAV00G088630	Pper_XP_020412879	YN	0.2554	0.2373	1.07627
PAV01G009390	Pper_XP_020411385	YN	0.0254	0.0236	1.07627
PAV01G103840	Pper_XP_020421982	YN	0.138	0.1283	1.0756
PAV04G043760	Pper_XP_020411059	YN	0.0629	0.0585	1.07521
PAV06G018520	Pper_XP_020422376	YN	0.2815	0.2619	1.07484
PAV02G023670	Pper_XP_007218549	YN	0.0273	0.0254	1.0748
PAV01G103050	Pper_XP_007226459	YN	0.0204	0.019	1.07368
PAV03G002280	Pper_XP_020416378	YN	0.0673	0.0627	1.07337
PAV01G004990	Pper_XP_007222766	YN	0.0414	0.0386	1.07254
PAV00G063090	Pper_XP_007217791	YN	0.0285	0.0266	1.07143
PAV05G024240	Pper_XP_007209504	YN	0.0726	0.0678	1.0708
PAV01G099550	Pper_XP_020416586	YN	0.3941	0.3682	1.07034
PAV06G068930	Pper_XP_007206396	YN	0.0274	0.0256	1.07031
PAV04G049920	Pper_XP_020411104	YN	0.0641	0.06	1.06833
PAV01G010670	Pper_XP_007211756	YN	0.1035	0.0969	1.06811
PAV04G029040	Pper_XP_020417865	YN	0.0521	0.0488	1.06762
PAV07G039470	Pper_XP_020423412	YN	0.0257	0.0241	1.06639
PAV01G038290	Pper_XP_020409781	YN	0.3124	0.294	1.06259
PAV06G028340	Pper_XP_007208267	YN	0.0272	0.0256	1.0625
PAV06G016130	Pper_XP_020421717	YN	0.0155	0.0146	1.06164
PAV01G027160	Pper_XP_007222447	YN	0.0121	0.0114	1.0614
PAV00G058650	Pper_XP_007215945	YN	0.0158	0.0149	1.0604
PAV00G071040	Pper_XP_007202718	YN	0.0229	0.0216	1.06019
PAV01G034710	Pper_XP_020410182	YN	0.1973	0.1861	1.06018
PAV04G044240	Pper_XP_020418481	YN	0.3879	0.3662	1.05926
PAV06G007910	Pper_XP_007205533	YN	0.0253	0.0239	1.05858
PAV02G041240	Pper_XP_020413836	YN	0.0579	0.0547	1.0585
PAV08G042570	Pper_XP_020425202	YN	0.3494	0.3301	1.05847
PAV00G071090	Pper_XP_020424936	YN	0.0236	0.0223	1.0583
PAV01G067010	Pper_XP_007222717	YN	0.0791	0.0748	1.05749
PAV05G008910	Pper_XP_007209439	YN	0.4048	0.383	1.05692
PAV03G008280	Pper_XP_020415987	YN	0.1606	0.152	1.05658
PAV06G059170	Pper_XP_020423066	YN	0.0487	0.0461	1.0564
PAV01G035140	Pper_XP_020409781	YN	0.2811	0.2661	1.05637
PAV08G004200	Pper_XP_020425286	YN	0.0452	0.0428	1.05607
PAV04G054270	Pper_XP_020413402	YN	0.4804	0.4554	1.0549
PAV04G003730	Pper_XP_020418746	YN	0.0216	0.0205	1.05366
PAV00G013990	Pper_XP_020418360	YN	0.1493	0.1417	1.05363
PAV04G043760	Pper_XP_020410909	YN	0.0625	0.0594	1.05219
PAV00G070130	Pper_XP_020419541	YN	0.0303	0.0288	1.05208
PAV04G038140	Pper_XP_007212263	YN	0.0102	0.0097	1.05155
PAV00G059150	Pper_XP_007215897	YN	0.1736	0.1651	1.05148
PAV05G007250	Pper_XP_020419270	YN	0.0205	0.0195	1.05128
PAV05G000780	Pper_XP_020419488	YN	0.0226	0.0215	1.05116
PAV01G092130	Pper_XP_007226896	YN	0.0247	0.0235	1.05106
PAV00G076560	Pper_XP_007201106	YN	0.0167	0.0159	1.05031
PAV02G069640	Pper_XP_007218759	YN	0.0188	0.0179	1.05028
PAV07G008650	Pper_XP_020424795	YN	0.0397	0.0378	1.05026
PAV06G019760	Pper_XP_020421430	YN	0.0593	0.0565	1.04956
PAV00G034680	Pper_XP_020418392	YN	0.0382	0.0364	1.04945
PAV00G020910	Pper_XP_020418785	YN	0.0558	0.0532	1.04887
PAV00G087810	Pper_XP_007224496	YN	0.0281	0.0268	1.04851
PAV08G021420	Pper_XP_007201308	YN	0.0196	0.0187	1.04813
PAV05G007690	Pper_XP_007211210	YN	0.1157	0.1104	1.04801
PAV05G010150	Pper_XP_020419112	YN	0.0524	0.05	1.048
PAV03G010260	Pper_XP_007214883	YN	0.208	0.1986	1.04733
PAV06G039510	Pper_XP_007213021	YN	0.0694	0.0663	1.04676
PAV07G047890	Pper_XP_007203313	YN	0.0314	0.03	1.04667
PAV06G005780	Pper_XP_007206043	YN	0.036	0.0344	1.04651
PAV01G069940	Pper_XP_007225217	YN	0.0328	0.0314	1.04459
PAV08G036260	Pper_XP_007221450	YN	0.0305	0.0292	1.04452
PAV01G100990	Pper_XP_007227257	YN	0.0237	0.0227	1.04405
PAV05G006930	Pper_XP_020419682	YN	0.0332	0.0318	1.04403
PAV00G079780	Pper_XP_007220495	YN	0.0431	0.0413	1.04358
PAV02G066490	Pper_XP_020414246	YN	0.0529	0.0507	1.04339
PAV01G020090	Pper_XP_020411665	YN	0.1469	0.1409	1.04258
PAV00G072140	Pper_XP_020423256	YN	0.0375	0.036	1.04167
PAV00G030680	Pper_XP_020420656	YN	0.0913	0.0877	1.04105
PAV08G014730	Pper_XP_007201308	YN	0.0178	0.0171	1.04094
PAV05G041160	Pper_XP_020412812	YN	0.0834	0.0802	1.0399
PAV02G004470	Pper_XP_020413074	YN	0.021	0.0202	1.0396
PAV00G082290	Pper_XP_007219658	YN	0.1387	0.1335	1.03895
PAV02G010110	Pper_XP_020412419	YN	0.0267	0.0257	1.03891
PAV04G003200	Pper_XP_020416993	YN	0.0695	0.0669	1.03886
PAV08G017940	Pper_XP_020409132	YN	0.7556	0.7281	1.03777
PAV00G075450	Pper_XP_020424433	YN	0.1049	0.1011	1.03759
PAV06G049860	Pper_XP_007212261	YN	0.1117	0.1078	1.03618
PAV05G017130	Pper_XP_007208846	YN	0.0522	0.0504	1.03571
PAV00G063670	Pper_XP_007215008	YN	0.0988	0.0954	1.03564
PAV03G011150	Pper_XP_007216681	YN	0.0209	0.0202	1.03465
PAV02G056040	Pper_XP_007220950	YN	0.1716	0.1661	1.03311
PAV01G078390	Pper_XP_007222640	YN	0.0481	0.0466	1.03219
PAV00G088310	Pper_XP_020411250	YN	0.1421	0.1377	1.03195
PAV07G051070	Pper_XP_020423464	YN	0.2442	0.2368	1.03125
PAV06G024030	Pper_XP_007205935	YN	0.0205	0.0199	1.03015
PAV06G002440	Pper_XP_007208317	YN	0.0171	0.0166	1.03012
PAV08G027370	Pper_XP_007200639	YN	0.0137	0.0133	1.03008
PAV08G000550	Pper_XP_020425532	YN	0.0385	0.0374	1.02941
PAV01G104270	Pper_XP_020420370	YN	0.1018	0.0989	1.02932
PAV07G041210	Pper_XP_007203398	YN	0.0319	0.031	1.02903
PAV02G063950	Pper_XP_007218550	YN	0.0107	0.0104	1.02885
PAV00G004140	Pper_XP_007216886	YN	0.0144	0.014	1.02857
PAV07G055250	Pper_XP_007202743	YN	0.0652	0.0634	1.02839
PAV01G092110	Pper_XP_007224804	YN	0.1502	0.1461	1.02806
PAV05G014630	Pper_XP_007209557	YN	0.0222	0.0216	1.02778
PAV01G072310	Pper_XP_007222030	YN	0.0635	0.0618	1.02751
PAV01G008400	Pper_XP_020418986	YN	0.0489	0.0476	1.02731
PAV02G020510	Pper_XP_007220652	YN	0.0304	0.0296	1.02703
PAV03G040730	Pper_XP_020415056	YN	0.0384	0.0374	1.02674
PAV03G041250	Pper_XP_020415056	YN	0.0384	0.0374	1.02674
PAV08G021240	Pper_XP_007200881	YN	0.0585	0.057	1.02632
PAV01G086730	Pper_XP_020421292	YN	0.0352	0.0343	1.02624
PAV00G052460	Pper_XP_020418029	YN	0.1029	0.1003	1.02592
PAV06G028570	Pper_XP_007207958	YN	0.0713	0.0695	1.0259
PAV01G090310	Pper_XP_020410081	YN	0.1467	0.143	1.02587
PAV05G023970	Pper_XP_007210231	YN	0.0318	0.031	1.02581
PAV01G104590	Pper_XP_020411603	YN	0.1633	0.1593	1.02511
PAV01G070630	Pper_XP_007222303	YN	0.0674	0.0658	1.02432
PAV05G026600	Pper_XP_007211257	YN	0.3705	0.362	1.02348
PAV05G004790	Pper_XP_020419311	YN	0.1229	0.1201	1.02331
PAV00G018900	Pper_XP_020415883	YN	0.0854	0.0835	1.02275
PAV07G010990	Pper_XP_007204805	YN	0.0321	0.0314	1.02229
PAV05G009590	Pper_XP_020419147	YN	0.0232	0.0227	1.02203
PAV04G006540	Pper_XP_007212972	YN	0.2237	0.2189	1.02193
PAV01G042390	Pper_XP_020410923	YN	0.1488	0.1457	1.02128
PAV03G012110	Pper_XP_007216811	YN	0.0539	0.0528	1.02083
PAV02G041380	Pper_XP_020413633	YN	0.4017	0.3936	1.02058
PAV00G070570	Pper_XP_020423593	YN	0.0252	0.0247	1.02024
PAV00G066170	Pper_XP_020412804	YN	0.2151	0.2109	1.01991
PAV06G013960	Pper_XP_020422434	YN	0.0266	0.0261	1.01916
PAV00G049060	Pper_XP_020423410	YN	0.027	0.0265	1.01887
PAV00G088620	Pper_XP_020418026	YN	0.4238	0.4164	1.01777
PAV02G010640	Pper_XP_007220031	YN	0.0405	0.0398	1.01759
PAV00G078930	Pper_XP_007219190	YN	0.0765	0.0752	1.01729
PAV08G016740	Pper_XP_020409139	YN	0.524	0.5153	1.01688
PAV00G091620	Pper_XP_020410579	YN	0.0906	0.0891	1.01684
PAV03G020740	Pper_XP_007215775	YN	0.177	0.1741	1.01666
PAV01G103450	Pper_XP_020421982	YN	0.1041	0.1024	1.0166
PAV03G035280	Pper_XP_020415413	YN	0.0187	0.0184	1.0163
PAV08G010780	Pper_XP_020425492	YN	0.0252	0.0248	1.01613
PAV06G061430	Pper_XP_020422444	YN	0.0321	0.0316	1.01582
PAV00G042180	Pper_XP_020421849	YN	0.0263	0.0259	1.01544
PAV01G017100	Pper_XP_007224292	YN	0.3601	0.3548	1.01494
PAV00G080120	Pper_XP_007218219	YN	0.0281	0.0277	1.01444
PAV00G053810	Pper_XP_020411913	YN	0.1262	0.1246	1.01284
PAV00G039250	Pper_XP_020417935	YN	0.2348	0.2319	1.01251
PAV07G019290	Pper_XP_020417970	YN	0.1567	0.1548	1.01227
PAV01G096340	Pper_XP_007226095	YN	0.1108	0.1095	1.01187
PAV01G017170	Pper_XP_007224289	YN	0.0345	0.0341	1.01173
PAV01G095920	Pper_XP_020410353	YN	0.0434	0.0429	1.01166
PAV00G076080	Pper_XP_020409468	YN	0.6347	0.6275	1.01147
PAV00G044950	Pper_XP_020419241	YN	0.2213	0.2188	1.01143
PAV01G065230	Pper_XP_007224576	YN	0.0356	0.0352	1.01136
PAV01G044210	Pper_XP_020424476	YN	0.1497	0.1481	1.0108
PAV07G048050	Pper_XP_020424899	YN	0.1205	0.1193	1.01006
PAV00G025170	Pper_XP_020424527	YN	0.0405	0.0401	1.00998
PAV00G055860	Pper_XP_020414632	YN	0.0412	0.0408	1.0098
PAV00G073560	Pper_XP_007202990	YN	0.0522	0.0517	1.00967
PAV00G010180	Pper_XP_020412821	YN	0.2446	0.2426	1.00824
PAV00G070800	Pper_XP_007203188	YN	0.0262	0.026	1.00769
PAV07G041230	Pper_XP_007202697	YN	0.015	0.0149	1.00671
PAV06G043920	Pper_XP_007205892	YN	0.0157	0.0156	1.00641
PAV05G001660	Pper_XP_007209528	YN	0.0315	0.0313	1.00639
PAV05G048110	Pper_XP_020420122	YN	0.0358	0.0356	1.00562
PAV08G044190	Pper_XP_020426277	YN	0.1954	0.1945	1.00463
PAV08G021550	Pper_XP_007201277	YN	0.1783	0.1776	1.00394
PAV02G013400	Pper_XP_020413991	YN	0.2366	0.2357	1.00382
PAV01G009990	Pper_XP_020411250	YN	0.0568	0.0566	1.00353
PAV07G030230	Pper_XP_020423256	YN	0.0321	0.032	1.00312
PAV01G092200	Pper_XP_020410254	YN	0.0472	0.0471	1.00212
PAV03G002730	Pper_XP_007217193	YN	0.015	0.015	1
PAV07G060300	Pper_XP_007203611	YN	0.0153	0.0153	1
PAV02G034710	Pper_XP_020412139	YN	0.02	0.02	1
PAV00G020380	Pper_XP_020414962	YN	0.023	0.023	1
PAV07G043830	Pper_XP_007204603	YN	0.0284	0.0284	1
PAV01G082730	Pper_XP_007223822	YN	0.052	0.052	1
PAV02G030600	Pper_XP_020415525	YN	0.2357	0.2359	0.999152
PAV07G054810	Pper_XP_007204526	YN	0.2203	0.2207	0.998188
PAV02G055770	Pper_XP_007221167	YN	0.039	0.0391	0.997442
PAV04G038890	Pper_XP_020416972	YN	0.0752	0.0754	0.997347
PAV02G057120	Pper_XP_020412473	YN	0.107	0.1073	0.997204
PAV01G108420	Pper_XP_020410244	YN	0.0348	0.0349	0.997135
PAV05G049350	Pper_XP_007209481	YN	0.1895	0.1901	0.996844
PAV00G093270	Pper_XP_007225876	YN	0.1465	0.147	0.996599
PAV04G013380	Pper_XP_007214702	YN	0.0244	0.0245	0.995918
PAV06G007380	Pper_XP_020420861	YN	0.0232	0.0233	0.995708
PAV03G037610	Pper_XP_020414354	YN	0.0229	0.023	0.995652
PAV06G064290	Pper_XP_007206987	YN	0.0395	0.0397	0.994962
PAV00G049200	Pper_XP_020423895	YN	0.0167	0.0168	0.994048
PAV07G052280	Pper_XP_007202245	YN	0.0664	0.0668	0.994012
PAV05G029320	Pper_XP_020419562	YN	0.3605	0.3629	0.993387
PAV00G046250	Pper_XP_020416062	YN	0.0584	0.0588	0.993197
PAV03G026790	Pper_XP_007198968	YN	0.0289	0.0291	0.993127
PAV00G075480	Pper_XP_020411059	YN	0.2423	0.244	0.993033
PAV06G072330	Pper_XP_007207954	YN	0.0412	0.0415	0.992771
PAV06G073610	Pper_XP_007205309	YN	0.0547	0.0551	0.99274
PAV06G005290	Pper_XP_020421494	YN	0.2164	0.218	0.992661
PAV07G014000	Pper_XP_007204532	YN	0.026	0.0262	0.992366
PAV04G007310	Pper_XP_007213349	YN	0.0247	0.0249	0.991968
PAV07G047330	Pper_XP_007202678	YN	0.0806	0.0813	0.99139
PAV04G002320	Pper_XP_007211917	YN	0.0225	0.0227	0.991189
PAV06G013070	Pper_XP_020422270	YN	0.0545	0.055	0.990909
PAV01G087610	Pper_XP_007224636	YN	0.0309	0.0312	0.990385
PAV01G051370	Pper_XP_020415520	YN	0.6526	0.659	0.990288
PAV08G014870	Pper_XP_007200881	YN	0.0503	0.0508	0.990157
PAV03G051910	Pper_XP_020414867	YN	0.1729	0.1747	0.989697
PAV04G035680	Pper_XP_020417887	YN	0.114	0.1152	0.989583
PAV01G091120	Pper_XP_020411417	YN	0.0367	0.0371	0.989218
PAV04G048300	Pper_XP_007212723	YN	0.0547	0.0553	0.98915
PAV06G070680	Pper_XP_007206083	YN	0.0178	0.018	0.988889
PAV04G010960	Pper_XP_020418491	YN	0.2034	0.2057	0.988819
PAV07G033910	Pper_XP_007202817	YN	0.017	0.0172	0.988372
PAV05G051080	Pper_XP_020418934	YN	0.0632	0.064	0.9875
PAV00G040490	Pper_XP_007211948	YN	0.0394	0.0399	0.987469
PAV02G055620	Pper_XP_007221167	YN	0.0389	0.0394	0.98731
PAV02G054750	Pper_XP_020414049	YN	0.023	0.0233	0.987124
PAV02G051590	Pper_XP_020413494	YN	0.0149	0.0151	0.986755
PAV01G080730	Pper_XP_020410445	YN	0.0222	0.0225	0.986667
PAV08G017930	Pper_XP_020425123	YN	0.0291	0.0295	0.986441
PAV00G090640	Pper_XP_020415436	YN	0.0573	0.0581	0.986231
PAV06G070710	Pper_XP_020420657	YN	0.0207	0.021	0.985714
PAV02G009940	Pper_XP_020412060	YN	0.2806	0.2847	0.985599
PAV02G072490	Pper_XP_007221135	YN	0.1612	0.1636	0.98533
PAV08G003020	Pper_XP_007201514	YN	0.0201	0.0204	0.985294
PAV08G041410	Pper_XP_020426496	YN	0.1306	0.1326	0.984917
PAV01G100600	Pper_XP_007222434	YN	0.0254	0.0258	0.984496
PAV01G014560	Pper_XP_007223206	YN	0.0189	0.0192	0.984375
PAV03G017510	Pper_XP_007216256	YN	0.0185	0.0188	0.984043
PAV01G097410	Pper_XP_007222211	YN	0.0411	0.0418	0.983254
PAV01G085480	Pper_XP_007225863	YN	0.0175	0.0178	0.983146
PAV08G024710	Pper_XP_007201610	YN	0.0564	0.0574	0.982578
PAV06G003730	Pper_XP_020421747	YN	0.0056	0.0057	0.982456
PAV01G011430	Pper_XP_020410247	YN	0.0164	0.0167	0.982036
PAV08G024940	Pper_XP_007201275	YN	0.6818	0.6944	0.981855
PAV08G002580	Pper_XP_007201156	YN	0.0425	0.0433	0.981524
PAV03G015970	Pper_XP_007217884	YN	0.0789	0.0804	0.981343
PAV04G012670	Pper_XP_007211938	YN	0.0206	0.021	0.980952
PAV02G051720	Pper_XP_020413494	YN	0.0443	0.0452	0.980088
PAV08G003410	Pper_XP_020426378	YN	0.0282	0.0288	0.979167
PAV00G038490	Pper_XP_020418392	YN	0.0324	0.0331	0.978852
PAV05G006770	Pper_XP_007211275	YN	0.074	0.0756	0.978836
PAV05G019820	Pper_XP_007209550	YN	0.023	0.0235	0.978723
PAV04G028320	Pper_XP_020417863	YN	0.1924	0.1966	0.978637
PAV07G053770	Pper_XP_020423213	YN	0.018	0.0184	0.978261
PAV03G046710	Pper_XP_020416475	YN	0.0358	0.0366	0.978142
PAV01G007380	Pper_XP_020410712	YN	0.1061	0.1085	0.97788
PAV07G039500	Pper_XP_007204498	YN	0.0306	0.0313	0.977636
PAV08G004150	Pper_XP_020426443	YN	0.0349	0.0357	0.977591
PAV03G040570	Pper_XP_007217521	YN	0.0523	0.0535	0.97757
PAV00G022280	Pper_XP_020418027	YN	0.2349	0.2403	0.977528
PAV02G045170	Pper_XP_020412375	YN	0.0215	0.022	0.977273
PAV00G070430	Pper_XP_007202718	YN	0.0212	0.0217	0.976959
PAV01G007220	Pper_XP_020411458	YN	0.0203	0.0208	0.975962
PAV00G075340	Pper_XP_020418030	YN	0.1047	0.1073	0.975769
PAV08G030400	Pper_XP_007200554	YN	0.036	0.0369	0.97561
PAV07G026020	Pper_XP_020423304	YN	0.2185	0.224	0.975446
PAV06G050320	Pper_XP_020418024	YN	0.2052	0.2105	0.974822
PAV00G075480	Pper_XP_020412811	YN	0.2392	0.2454	0.974735
PAV00G080080	Pper_XP_020413174	YN	0.0301	0.0309	0.97411
PAV00G007140	Pper_XP_020415694	YN	0.0443	0.0455	0.973626
PAV06G009620	Pper_XP_007205758	YN	0.0144	0.0148	0.972973
PAV01G000830	Pper_XP_020411644	YN	0.1511	0.1553	0.972956
PAV03G014830	Pper_XP_020414715	YN	0.0323	0.0332	0.972892
PAV08G041460	Pper_XP_020425202	YN	0.3182	0.3271	0.972791
PAV07G005920	Pper_XP_020424447	YN	0.2088	0.2148	0.972067
PAV01G038290	Pper_XP_020409987	YN	0.212	0.2181	0.972031
PAV00G022540	Pper_XP_020417273	YN	0.055	0.0566	0.971731
PAV02G012840	Pper_XP_020412744	YN	0.2568	0.2643	0.971623
PAV01G043620	Pper_XP_007213539	YN	0.0376	0.0387	0.971576
PAV02G051980	Pper_XP_007218382	YN	0.0136	0.014	0.971429
PAV01G100530	Pper_XP_007223791	YN	0.2446	0.2518	0.971406
PAV06G003130	Pper_XP_020421849	YN	0.027	0.0278	0.971223
PAV07G041470	Pper_XP_020424128	YN	0.0776	0.0799	0.971214
PAV07G057220	Pper_XP_007202749	YN	0.0231	0.0238	0.970588
PAV00G030600	Pper_XP_020420370	YN	0.0933	0.0962	0.969854
PAV07G005920	Pper_XP_020411059	YN	0.1961	0.2022	0.969832
PAV06G001330	Pper_XP_020422428	YN	0.0513	0.0529	0.969754
PAV00G061970	Pper_XP_020418799	YN	0.0275	0.0284	0.96831
PAV01G028350	Pper_XP_007221308	YN	0.0545	0.0563	0.968028
PAV01G074460	Pper_XP_007224476	YN	0.0176	0.0182	0.967033
PAV06G005380	Pper_XP_020421795	YN	0.2113	0.2189	0.965281
PAV01G036570	Pper_XP_007222340	YN	0.0861	0.0892	0.965247
PAV04G034490	Pper_XP_020416775	YN	0.4247	0.4406	0.963913
PAV07G008870	Pper_XP_007203013	YN	0.0926	0.0961	0.96358
PAV02G026170	Pper_XP_007213078	YN	0.0316	0.0328	0.963415
PAV05G013670	Pper_XP_020419855	YN	0.113	0.1173	0.963342
PAV05G011990	Pper_XP_007211060	YN	0.1773	0.1841	0.963064
PAV01G014170	Pper_XP_007224075	YN	0.1405	0.146	0.962329
PAV00G019880	Pper_XP_020416468	YN	0.0354	0.0368	0.961957
PAV00G070930	Pper_XP_007202611	YN	0.0328	0.0341	0.961877
PAV07G039040	Pper_XP_020424076	YN	0.0751	0.0781	0.961588
PAV00G041760	Pper_XP_020413892	YN	0.0273	0.0284	0.961268
PAV08G010290	Pper_XP_020425118	YN	0.0322	0.0335	0.961194
PAV04G044010	Pper_XP_007212987	YN	0.081	0.0843	0.960854
PAV02G057520	Pper_XP_007218113	YN	0.1802	0.1876	0.960554
PAV05G001010	Pper_XP_007209158	YN	0.0241	0.0251	0.960159
PAV03G017820	Pper_XP_007215144	YN	0.0311	0.0324	0.959877
PAV04G025650	Pper_XP_020418466	YN	0.0318	0.0332	0.957831
PAV07G012730	Pper_XP_007203820	YN	0.8724	0.9113	0.957314
PAV07G038050	Pper_XP_020423521	YN	0.1938	0.2025	0.957037
PAV00G068460	Pper_XP_007211193	YN	0.0578	0.0604	0.956954
PAV03G025260	Pper_XP_007198874	YN	0.0244	0.0255	0.956863
PAV02G068230	Pper_XP_007220235	YN	0.0488	0.051	0.956863
PAV03G058500	Pper_XP_007216060	YN	0.439	0.459	0.956427
PAV00G082800	Pper_XP_020413579	YN	0.4108	0.4297	0.956016
PAV01G066170	Pper_XP_007224201	YN	0.0476	0.0498	0.955823
PAV01G007690	Pper_XP_007226075	YN	0.015	0.0157	0.955414
PAV00G016220	Pper_XP_007226075	YN	0.015	0.0157	0.955414
PAV01G082760	Pper_XP_020409798	YN	0.0706	0.0739	0.955345
PAV07G001530	Pper_XP_020424531	YN	0.1732	0.1813	0.955323
PAV08G027620	Pper_XP_007201890	YN	0.151	0.1582	0.954488
PAV07G051680	Pper_XP_020423461	YN	0.177	0.1855	0.954178
PAV01G074990	Pper_XP_020410331	YN	0.0186	0.0195	0.953846
PAV02G072110	Pper_XP_020411993	YN	0.0165	0.0173	0.953757
PAV02G001010	Pper_XP_020412008	YN	0.23	0.2412	0.953566
PAV02G032000	Pper_XP_020415556	YN	0.7393	0.7755	0.95332
PAV07G041870	Pper_XP_007204364	YN	0.0388	0.0407	0.953317
PAV00G087980	Pper_XP_020411659	YN	0.1386	0.1454	0.953232
PAV07G060350	Pper_XP_007202054	YN	0.1236	0.1297	0.952968
PAV06G018410	Pper_XP_007207448	YN	0.0263	0.0276	0.952899
PAV04G013190	Pper_XP_007211832	YN	0.0601	0.0631	0.952456
PAV01G037910	Pper_XP_020410293	YN	0.1624	0.1707	0.951377
PAV05G004680	Pper_XP_020419926	YN	0.0215	0.0226	0.951327
PAV06G037830	Pper_XP_007207577	YN	0.4905	0.5157	0.951134
PAV05G016120	Pper_XP_007209054	YN	0.2932	0.3087	0.949789
PAV01G029030	Pper_XP_020409770	YN	0.0621	0.0654	0.949541
PAV06G018380	Pper_XP_007205296	YN	0.1033	0.1089	0.948577
PAV04G012250	Pper_XP_020418491	YN	0.2016	0.2126	0.94826
PAV06G016350	Pper_XP_007205159	YN	0.1098	0.1158	0.948187
PAV04G036470	Pper_XP_007214425	YN	0.0146	0.0154	0.948052
PAV06G054820	Pper_XP_020421275	YN	0.031	0.0327	0.948012
PAV00G024040	Pper_XP_020424269	YN	0.1021	0.1077	0.948004
PAV05G010110	Pper_XP_020419111	YN	0.1311	0.1385	0.94657
PAV06G001670	Pper_XP_020421921	YN	0.0212	0.0224	0.946429
PAV02G056950	Pper_XP_020412093	YN	0.0282	0.0298	0.946309
PAV04G004850	Pper_XP_020418460	YN	0.0317	0.0335	0.946269
PAV07G025920	Pper_XP_007203702	YN	0.1846	0.1951	0.946181
PAV05G014000	Pper_XP_007209382	YN	0.0174	0.0184	0.945652
PAV00G022570	Pper_XP_020421366	YN	0.1481	0.1567	0.945118
PAV05G041840	Pper_XP_020419764	YN	0.0241	0.0255	0.945098
PAV00G028150	Pper_XP_020415556	YN	0.8037	0.8508	0.94464
PAV03G024670	Pper_XP_020415561	YN	0.2091	0.2214	0.944444
PAV08G059410	Pper_XP_007200782	YN	0.1138	0.1205	0.944398
PAV00G083400	Pper_XP_007208713	YN	0.5058	0.5356	0.944361
PAV05G014400	Pper_XP_020419729	YN	0.0356	0.0377	0.944297
PAV01G083550	Pper_XP_007222800	YN	0.1211	0.1283	0.943882
PAV01G061960	Pper_XP_007223849	YN	0.0869	0.0921	0.94354
PAV06G013390	Pper_XP_007206321	YN	0.0451	0.0478	0.943515
PAV04G007990	Pper_XP_007214390	YN	0.0233	0.0247	0.94332
PAV06G010000	Pper_XP_020421133	YN	0.023	0.0244	0.942623
PAV06G043810	Pper_XP_007207924	YN	0.0246	0.0261	0.942529
PAV08G043260	Pper_XP_007201706	YN	0.0131	0.0139	0.942446
PAV01G038730	Pper_XP_007223734	YN	0.1339	0.1421	0.942294
PAV06G013780	Pper_XP_020422158	YN	0.034	0.0361	0.941828
PAV03G053180	Pper_XP_020415095	YN	0.1577	0.1675	0.941493
PAV04G054250	Pper_XP_020415558	YN	0.1248	0.1326	0.941176
PAV04G018040	Pper_XP_007211789	YN	0.0693	0.0737	0.940299
PAV08G033190	Pper_XP_020426563	YN	0.0408	0.0434	0.940092
PAV00G008740	Pper_XP_007219244	YN	0.0376	0.04	0.94
PAV04G034430	Pper_XP_007211987	YN	0.0891	0.0948	0.939873
PAV01G039600	Pper_XP_020411698	YN	0.0356	0.0379	0.939314
PAV02G064380	Pper_XP_020412180	YN	0.5102	0.5433	0.939076
PAV07G046940	Pper_XP_020423803	YN	0.1905	0.2029	0.938886
PAV00G062870	Pper_XP_007214993	YN	0.0244	0.026	0.938462
PAV01G079750	Pper_XP_007221955	YN	0.0471	0.0502	0.938247
PAV06G066630	Pper_XP_007208713	YN	0.0272	0.029	0.937931
PAV04G006060	Pper_XP_020418153	YN	0.0302	0.0322	0.937888
PAV00G084610	Pper_XP_020422923	YN	0.0422	0.045	0.937778
PAV03G026880	Pper_XP_007198908	YN	0.03	0.032	0.9375
PAV06G001800	Pper_XP_020421656	YN	0.0417	0.0445	0.937079
PAV07G027870	Pper_XP_020424531	YN	0.2051	0.219	0.93653
PAV01G099000	Pper_XP_020421187	YN	0.0234	0.025	0.936
PAV03G051560	Pper_XP_007217339	YN	0.0461	0.0493	0.935091
PAV07G038430	Pper_XP_007202551	YN	0.0256	0.0274	0.934307
PAV05G029570	Pper_XP_007210641	YN	0.2289	0.2451	0.933905
PAV00G061470	Pper_XP_007212685	YN	0.0239	0.0256	0.933594
PAV07G057690	Pper_XP_020423859	YN	0.066	0.0707	0.933522
PAV02G003510	Pper_XP_020412119	YN	0.2213	0.2371	0.933361
PAV00G081020	Pper_XP_020412119	YN	0.2213	0.2371	0.933361
PAV08G049350	Pper_XP_007200084	YN	0.0168	0.018	0.933333
PAV01G072000	Pper_XP_020412211	YN	0.1071	0.1148	0.932927
PAV06G060800	Pper_XP_007208559	YN	0.0332	0.0356	0.932584
PAV04G009770	Pper_XP_007212500	YN	0.0373	0.04	0.9325
PAV00G082950	Pper_XP_007219817	YN	0.1911	0.205	0.932195
PAV02G055910	Pper_XP_020413655	YN	0.0536	0.0575	0.932174
PAV01G103450	Pper_XP_020413969	YN	0.0742	0.0796	0.932161
PAV01G080740	Pper_XP_020410444	YN	0.0247	0.0265	0.932075
PAV08G028550	Pper_XP_007199054	YN	0.0163	0.0175	0.931429
PAV07G033130	Pper_XP_020423493	YN	0.111	0.1192	0.931208
PAV07G005920	Pper_XP_020412239	YN	0.1816	0.1951	0.930805
PAV07G005920	Pper_XP_020412811	YN	0.1816	0.1951	0.930805
PAV00G089490	Pper_XP_007227278	YN	0.125	0.1343	0.930752
PAV04G036480	Pper_XP_007214528	YN	0.0551	0.0592	0.930743
PAV05G010040	Pper_XP_007210601	YN	0.0255	0.0274	0.930657
PAV05G016210	Pper_XP_007209873	YN	0.0174	0.0187	0.930481
PAV03G045270	Pper_XP_020416070	YN	0.2784	0.2992	0.930481
PAV07G047940	Pper_XP_007202448	YN	0.3447	0.3705	0.930364
PAV02G030610	Pper_XP_020411104	YN	0.0614	0.066	0.930303
PAV04G015850	Pper_XP_020417296	YN	0.3654	0.393	0.929771
PAV00G022550	Pper_XP_020412879	YN	0.3134	0.3371	0.929694
PAV02G068010	Pper_XP_007218616	YN	0.0342	0.0368	0.929348
PAV05G036500	Pper_XP_020424447	YN	0.3695	0.3977	0.929092
PAV03G030970	Pper_XP_007198877	YN	0.017	0.0183	0.928962
PAV08G006220	Pper_XP_020425156	YN	0.5867	0.6316	0.928911
PAV06G059770	Pper_XP_007205752	YN	0.0196	0.0211	0.92891
PAV01G040020	Pper_XP_020417992	YN	0.1171	0.1261	0.928628
PAV05G002400	Pper_XP_020419997	YN	0.0585	0.063	0.928571
PAV01G014520	Pper_XP_007227168	YN	0.0674	0.0726	0.928375
PAV00G017710	Pper_XP_020417984	YN	1.3782	1.4847	0.928268
PAV07G052560	Pper_XP_007202758	YN	0.0322	0.0347	0.927954
PAV01G003410	Pper_XP_007222231	YN	0.1729	0.1864	0.927575
PAV03G014910	Pper_XP_020415007	YN	0.1329	0.1433	0.927425
PAV00G006550	Pper_XP_020415988	YN	0.0165	0.0178	0.926966
PAV08G006670	Pper_XP_020409186	YN	0.0544	0.0587	0.926746
PAV08G002040	Pper_XP_007199489	YN	0.0177	0.0191	0.926702
PAV01G015730	Pper_XP_007226333	YN	0.1024	0.1105	0.926697
PAV06G003860	Pper_XP_007205231	YN	0.0278	0.03	0.926667
PAV06G012510	Pper_XP_020421461	YN	0.0378	0.0408	0.926471
PAV00G062270	Pper_XP_007213955	YN	0.0188	0.0203	0.926108
PAV06G039860	Pper_XP_007213058	YN	0.0585	0.0632	0.925633
PAV02G045200	Pper_XP_007218822	YN	0.0087	0.0094	0.925532
PAV00G010180	Pper_XP_020412148	YN	0.2049	0.2214	0.925474
PAV00G022540	Pper_XP_020411064	YN	0.0543	0.0587	0.925043
PAV07G009560	Pper_XP_007204742	YN	0.0111	0.012	0.925
PAV06G064770	Pper_XP_007207063	YN	0.0565	0.0611	0.924714
PAV01G012450	Pper_XP_007223970	YN	0.0368	0.0398	0.924623
PAV00G097320	Pper_XP_020413540	YN	0.0696	0.0753	0.924303
PAV01G058830	Pper_XP_020409564	YN	0.0303	0.0328	0.92378
PAV01G064960	Pper_XP_020410668	YN	0.0879	0.0952	0.923319
PAV00G037000	Pper_XP_007212723	YN	0.0552	0.0598	0.923077
PAV06G061700	Pper_XP_007205002	YN	0.0455	0.0493	0.922921
PAV01G016680	Pper_XP_007223451	YN	0.1101	0.1193	0.922883
PAV05G021300	Pper_XP_007209575	YN	0.0789	0.0855	0.922807
PAV05G048100	Pper_XP_007211192	YN	0.0717	0.0777	0.92278
PAV00G066140	Pper_XP_020418719	YN	0.2067	0.224	0.922768
PAV06G069720	Pper_XP_007205730	YN	0.019	0.0206	0.92233
PAV01G084360	Pper_XP_007223693	YN	0.1258	0.1364	0.922287
PAV05G048220	Pper_XP_020419989	YN	0.0651	0.0706	0.922096
PAV01G014790	Pper_XP_020411516	YN	0.0424	0.046	0.921739
PAV04G015590	Pper_XP_007212168	YN	0.0235	0.0255	0.921569
PAV03G060050	Pper_XP_020414784	YN	0.057	0.0619	0.92084
PAV08G037840	Pper_XP_020412239	YN	0.0791	0.0859	0.920838
PAV08G037840	Pper_XP_020412811	YN	0.0791	0.0859	0.920838
PAV02G070900	Pper_XP_007221170	YN	0.0278	0.0302	0.92053
PAV02G031700	Pper_XP_020415493	YN	0.1524	0.1656	0.92029
PAV07G042230	Pper_XP_007202099	YN	0.0642	0.0698	0.919771
PAV01G007380	Pper_XP_007226750	YN	0.1433	0.1558	0.919769
PAV01G096380	Pper_XP_007224367	YN	0.0332	0.0361	0.919668
PAV06G005650	Pper_XP_020421494	YN	0.0308	0.0335	0.919403
PAV00G070520	Pper_XP_020424605	YN	0.1849	0.2012	0.918986
PAV06G045980	Pper_XP_007207252	YN	0.0315	0.0343	0.918367
PAV00G061890	Pper_XP_007213576	YN	0.0337	0.0367	0.918256
PAV06G063270	Pper_XP_020421234	YN	0.0894	0.0974	0.917864
PAV07G039080	Pper_XP_007202623	YN	0.0201	0.0219	0.917808
PAV03G039840	Pper_XP_020412858	YN	0.087	0.0948	0.917722
PAV01G075800	Pper_XP_020409641	YN	0.0488	0.0532	0.917293
PAV01G091990	Pper_XP_020410511	YN	0.0371	0.0405	0.916049
PAV00G020010	Pper_XP_007215449	YN	0.0207	0.0226	0.915929
PAV07G047000	Pper_XP_007203922	YN	0.0228	0.0249	0.915663
PAV04G063040	Pper_XP_007211865	YN	0.0423	0.0462	0.915584
PAV04G063260	Pper_XP_007211865	YN	0.0423	0.0462	0.915584
PAV07G057130	Pper_XP_020424119	YN	0.0141	0.0154	0.915584
PAV00G020310	Pper_XP_007216517	YN	0.0919	0.1004	0.915339
PAV03G000830	Pper_XP_007215162	YN	0.1007	0.1101	0.914623
PAV04G030050	Pper_XP_020416896	YN	0.0128	0.014	0.914286
PAV01G097190	Pper_XP_007225242	YN	0.0213	0.0233	0.914163
PAV05G021070	Pper_XP_020419949	YN	0.0287	0.0314	0.914013
PAV00G080090	Pper_XP_007221179	YN	0.0925	0.1013	0.913129
PAV02G019060	Pper_XP_020412148	YN	0.0795	0.0871	0.912744
PAV07G034820	Pper_XP_020424553	YN	0.0554	0.0607	0.912685
PAV01G027430	Pper_XP_020411098	YN	0.0448	0.0491	0.912424
PAV06G014830	Pper_XP_020420700	YN	0.0177	0.0194	0.912371
PAV02G069330	Pper_XP_007218588	YN	0.0384	0.0421	0.912114
PAV01G087950	Pper_XP_007221858	YN	0.1467	0.1609	0.911746
PAV00G060450	Pper_XP_007217563	YN	0.0154	0.0169	0.911243
PAV01G004130	Pper_XP_007227244	YN	0.083	0.0911	0.911087
PAV07G050350	Pper_XP_020424724	YN	0.085	0.0933	0.91104
PAV02G068410	Pper_XP_020413476	YN	0.0143	0.0157	0.910828
PAV01G100110	Pper_XP_007223522	YN	0.0489	0.0537	0.910615
PAV04G019800	Pper_XP_020418540	YN	0.0284	0.0312	0.910256
PAV02G001290	Pper_XP_020411702	YN	0.0975	0.1072	0.909515
PAV04G031070	Pper_XP_007214671	YN	0.5956	0.6549	0.909452
PAV03G006620	Pper_XP_020415694	YN	0.061	0.0671	0.909091
PAV00G080590	Pper_XP_020418027	YN	0.1589	0.1748	0.909039
PAV08G010300	Pper_XP_007199733	YN	0.1796	0.1976	0.908907
PAV02G030600	Pper_XP_020411053	YN	0.2254	0.248	0.908871
PAV02G030600	Pper_XP_020412811	YN	0.2254	0.248	0.908871
PAV02G030600	Pper_XP_020417274	YN	0.2254	0.248	0.908871
PAV00G007270	Pper_XP_020416695	YN	0.0369	0.0406	0.908867
PAV01G000750	Pper_XP_020410554	YN	0.1035	0.1139	0.908692
PAV05G027570	Pper_XP_020418962	YN	0.3356	0.3694	0.9085
PAV06G008920	Pper_XP_007208591	YN	0.0367	0.0404	0.908416
PAV00G024840	Pper_XP_007202012	YN	0.0267	0.0294	0.908163
PAV06G067800	Pper_XP_007205757	YN	0.0089	0.0098	0.908163
PAV08G015880	Pper_XP_020426293	YN	0.1846	0.2033	0.908018
PAV00G056970	Pper_XP_007221180	YN	0.0167	0.0184	0.907609
PAV00G097170	Pper_XP_007218017	YN	0.1301	0.1434	0.907252
PAV01G030070	Pper_XP_020409770	YN	0.0585	0.0645	0.906977
PAV00G093020	Pper_XP_020410554	YN	0.1034	0.1141	0.906223
PAV00G013200	Pper_XP_007224113	YN	0.1942	0.2143	0.906206
PAV07G042640	Pper_XP_007203447	YN	0.0454	0.0501	0.906188
PAV06G073730	Pper_XP_007207399	YN	0.1437	0.1586	0.906053
PAV03G013530	Pper_XP_007215945	YN	0.0135	0.0149	0.90604
PAV04G002710	Pper_XP_007212868	YN	0.0212	0.0234	0.905983
PAV02G055110	Pper_XP_007220030	YN	0.4585	0.5061	0.905947
PAV03G002430	Pper_XP_020416026	YN	0.0914	0.1009	0.905847
PAV00G045050	Pper_XP_020420386	YN	0.0125	0.0138	0.905797
PAV01G037740	Pper_XP_020412812	YN	0.047	0.0519	0.905588
PAV04G011650	Pper_XP_020418491	YN	0.2233	0.2467	0.905148
PAV00G057040	Pper_XP_020413416	YN	0.0152	0.0168	0.904762
PAV04G022640	Pper_XP_007214492	YN	0.0672	0.0743	0.904441
PAV01G066120	Pper_XP_007225959	YN	0.0189	0.0209	0.904306
PAV06G031050	Pper_XP_020415558	YN	0.1482	0.1639	0.90421
PAV07G053800	Pper_XP_007201964	YN	0.0923	0.1021	0.904016
PAV01G063330	Pper_XP_007225745	YN	0.0282	0.0312	0.903846
PAV02G061300	Pper_XP_020412187	YN	0.1003	0.111	0.903604
PAV04G005860	Pper_XP_007212730	YN	0.044	0.0487	0.903491
PAV07G005920	Pper_XP_020411053	YN	0.1801	0.1994	0.90321
PAV01G091000	Pper_XP_020411289	YN	0.0326	0.0361	0.903047
PAV01G015240	Pper_XP_020410495	YN	0.0242	0.0268	0.902985
PAV04G046680	Pper_XP_020418304	YN	0.167	0.185	0.902703
PAV01G049020	Pper_XP_020411698	YN	0.0139	0.0154	0.902597
PAV07G058910	Pper_XP_007202634	YN	0.0213	0.0236	0.902542
PAV03G023910	Pper_XP_020415975	YN	0.0639	0.0708	0.902542
PAV00G033810	Pper_XP_007227278	YN	0.1434	0.1589	0.902454
PAV07G057470	Pper_XP_007204490	YN	0.0404	0.0448	0.901786
PAV07G057180	Pper_XP_007202238	YN	0.0512	0.0568	0.901408
PAV00G068930	Pper_XP_020418964	YN	0.1623	0.1801	0.901166
PAV01G096590	Pper_XP_020411243	YN	0.0392	0.0435	0.901149
PAV06G008020	Pper_XP_020422394	YN	0.0453	0.0503	0.900596
PAV01G081650	Pper_XP_007221943	YN	0.0163	0.0181	0.900552
PAV08G021880	Pper_XP_007201548	YN	0.134	0.1488	0.900538
PAV04G020390	Pper_XP_020417284	YN	0.4282	0.4756	0.900336
PAV03G030210	Pper_XP_020416240	YN	0.2722	0.3026	0.899537
PAV07G038590	Pper_XP_007204752	YN	0.0376	0.0418	0.899522
PAV02G029410	Pper_XP_007221394	YN	0.1808	0.201	0.899502
PAV03G055350	Pper_XP_020414739	YN	0.1089	0.1212	0.898515
PAV04G026160	Pper_XP_007213024	YN	0.0961	0.1071	0.897292
PAV02G061180	Pper_XP_007218729	YN	0.4512	0.5031	0.89684
PAV07G060170	Pper_XP_007203812	YN	0.0139	0.0155	0.896774
PAV06G011570	Pper_XP_020422557	YN	0.3101	0.346	0.896243
PAV00G013550	Pper_XP_007223622	YN	0.0181	0.0202	0.89604
PAV04G017910	Pper_XP_007211521	YN	0.024	0.0268	0.895522
PAV01G022240	Pper_XP_007223257	YN	0.173	0.1932	0.895445
PAV00G085900	Pper_XP_020423066	YN	0.0308	0.0344	0.895349
PAV02G060650	Pper_XP_007218493	YN	0.2127	0.2377	0.894825
PAV00G018250	Pper_XP_020415974	YN	0.0153	0.0171	0.894737
PAV03G058050	Pper_XP_020414872	YN	0.1695	0.1895	0.894459
PAV08G031300	Pper_XP_020426134	YN	0.1332	0.149	0.89396
PAV02G070890	Pper_XP_007220113	YN	0.0202	0.0226	0.893805
PAV03G005250	Pper_XP_020414622	YN	0.0227	0.0254	0.893701
PAV01G097530	Pper_XP_020410425	YN	0.0496	0.0555	0.893694
PAV01G077770	Pper_XP_020409927	YN	0.0361	0.0404	0.893564
PAV00G016500	Pper_XP_007226298	YN	0.1014	0.1135	0.893392
PAV00G008380	Pper_XP_020418048	YN	0.6196	0.6936	0.89331
PAV04G021650	Pper_XP_007212214	YN	0.0333	0.0373	0.892761
PAV00G003430	Pper_XP_020419091	YN	0.0955	0.107	0.892523
PAV01G076620	Pper_XP_007226004	YN	0.0247	0.0277	0.891697
PAV04G009880	Pper_XP_007214716	YN	0.093	0.1043	0.891659
PAV02G068150	Pper_XP_020413663	YN	0.0181	0.0203	0.891626
PAV02G044980	Pper_XP_020413778	YN	0.0246	0.0276	0.891304
PAV04G009870	Pper_XP_020418337	YN	0.0344	0.0386	0.891192
PAV07G010200	Pper_XP_020423195	YN	0.0318	0.0357	0.890756
PAV00G041220	Pper_XP_007211111	YN	0.0699	0.0785	0.890446
PAV06G019900	Pper_XP_020421911	YN	0.0333	0.0374	0.890374
PAV05G008200	Pper_XP_020419928	YN	0.0648	0.0728	0.89011
PAV02G037970	Pper_XP_020412916	YN	0.0629	0.0707	0.889675
PAV01G081890	Pper_XP_020409744	YN	0.0152	0.0171	0.888889
PAV04G008050	Pper_XP_020417803	YN	0.0351	0.0395	0.888608
PAV03G019700	Pper_XP_007215117	YN	0.0223	0.0251	0.888446
PAV08G057120	Pper_XP_020425814	YN	0.0572	0.0644	0.888199
PAV04G037640	Pper_XP_020416992	YN	0.0554	0.0624	0.887821
PAV02G058260	Pper_XP_020411903	YN	0.0237	0.0267	0.88764
PAV00G075340	Pper_XP_020415525	YN	0.1453	0.1637	0.887599
PAV01G088050	Pper_XP_007223105	YN	0.0229	0.0258	0.887597
PAV01G090760	Pper_XP_007226181	YN	0.0259	0.0292	0.886986
PAV00G020500	Pper_XP_007216811	YN	0.0518	0.0584	0.886986
PAV00G093000	Pper_XP_020418064	YN	0.1121	0.1264	0.886867
PAV00G040830	Pper_XP_020420537	YN	0.0578	0.0652	0.886503
PAV07G012850	Pper_XP_020424707	YN	0.0359	0.0405	0.88642
PAV02G069910	Pper_XP_007218530	YN	0.1486	0.1677	0.886106
PAV00G075480	Pper_XP_020415558	YN	0.2488	0.2809	0.885724
PAV03G020970	Pper_XP_007215215	YN	0.0782	0.0883	0.885617
PAV02G037930	Pper_XP_007220428	YN	0.1275	0.144	0.885417
PAV03G056060	Pper_XP_020415773	YN	0.0533	0.0602	0.885382
PAV05G024430	Pper_XP_020419873	YN	0.0247	0.0279	0.885305
PAV03G011020	Pper_XP_020414787	YN	0.0216	0.0244	0.885246
PAV02G065270	Pper_XP_007218497	YN	0.28	0.3163	0.885236
PAV06G015580	Pper_XP_020423134	YN	0.1948	0.2201	0.885052
PAV03G024670	Pper_XP_020416240	YN	0.2209	0.2496	0.885016
PAV03G012130	Pper_XP_007216303	YN	0.0253	0.0286	0.884615
PAV04G016250	Pper_XP_020418387	YN	0.2673	0.3022	0.884514
PAV00G096450	Pper_XP_020415521	YN	0.6874	0.7773	0.884343
PAV02G034510	Pper_XP_007218568	YN	0.029	0.0328	0.884146
PAV01G078570	Pper_XP_007223753	YN	0.0137	0.0155	0.883871
PAV00G018260	Pper_XP_020415975	YN	0.0738	0.0835	0.883832
PAV00G017310	Pper_XP_020415525	YN	0.1811	0.205	0.883415
PAV07G025920	Pper_XP_007198853	YN	0.1288	0.1459	0.882796
PAV04G037740	Pper_XP_007212356	YN	0.0256	0.029	0.882759
PAV07G002770	Pper_XP_020424505	YN	0.1611	0.1825	0.88274
PAV00G031240	Pper_XP_007222918	YN	0.0301	0.0341	0.882698
PAV03G011230	Pper_XP_020415338	YN	0.0233	0.0264	0.882576
PAV05G011470	Pper_XP_007209668	YN	0.1856	0.2103	0.882549
PAV00G012860	Pper_XP_007222891	YN	0.0518	0.0587	0.882453
PAV08G012930	Pper_XP_007200448	YN	0.0561	0.0636	0.882075
PAV03G036190	Pper_XP_020416459	YN	0.1345	0.1525	0.881967
PAV00G073580	Pper_XP_020424188	YN	0.2032	0.2304	0.881944
PAV08G002230	Pper_XP_007200306	YN	0.2649	0.3004	0.881824
PAV01G097720	Pper_XP_020426388	YN	0.1708	0.1937	0.881776
PAV01G104490	Pper_XP_007227157	YN	0.0179	0.0203	0.881773
PAV05G037150	Pper_XP_020419533	YN	0.2141	0.2429	0.881433
PAV06G017950	Pper_XP_020422376	YN	0.283	0.3212	0.881071
PAV02G019850	Pper_XP_020413508	YN	0.151	0.1714	0.88098
PAV00G022280	Pper_XP_020413359	YN	0.1973	0.224	0.880804
PAV00G084480	Pper_XP_020422193	YN	0.4857	0.5518	0.88021
PAV06G014720	Pper_XP_020422172	YN	0.049	0.0557	0.879713
PAV01G001730	Pper_XP_007222187	YN	0.0234	0.0266	0.879699
PAV06G069230	Pper_XP_007207642	YN	0.0204	0.0232	0.87931
PAV02G027080	Pper_XP_007212707	YN	0.0727	0.0827	0.879081
PAV03G039180	Pper_XP_007216282	YN	0.0261	0.0297	0.878788
PAV02G020920	Pper_XP_020412214	YN	0.0384	0.0437	0.878719
PAV02G010930	Pper_XP_020414127	YN	0.0788	0.0897	0.878484
PAV03G020880	Pper_XP_007217533	YN	0.0447	0.0509	0.878193
PAV06G039020	Pper_XP_020409270	YN	0.3887	0.4427	0.878021
PAV02G021070	Pper_XP_007221040	YN	0.0381	0.0434	0.87788
PAV01G092140	Pper_XP_007227673	YN	0.0122	0.0139	0.877698
PAV07G037370	Pper_XP_007203342	YN	0.0208	0.0237	0.877637
PAV08G052190	Pper_XP_020426286	YN	0.0222	0.0253	0.87747
PAV04G013660	Pper_XP_007214789	YN	0.0757	0.0863	0.877173
PAV00G080190	Pper_XP_020412419	YN	0.0207	0.0236	0.877119
PAV04G021690	Pper_XP_007211491	YN	0.0256	0.0292	0.876712
PAV07G035670	Pper_XP_020424706	YN	0.059	0.0673	0.876672
PAV07G007870	Pper_XP_007202205	YN	0.0405	0.0462	0.876623
PAV07G050730	Pper_XP_007202696	YN	0.0451	0.0515	0.875728
PAV00G070340	Pper_XP_020420171	YN	0.0486	0.0555	0.875676
PAV06G076570	Pper_XP_020421958	YN	0.0197	0.0225	0.875556
PAV03G002660	Pper_XP_007216764	YN	0.1723	0.1968	0.875508
PAV02G045320	Pper_XP_007218092	YN	0.2219	0.2536	0.875
PAV01G047470	Pper_XP_020409636	YN	0.1516	0.1733	0.874784
PAV00G010550	Pper_XP_020413386	YN	0.4761	0.5444	0.874541
PAV06G052960	Pper_XP_007205351	YN	0.0306	0.035	0.874286
PAV00G068360	Pper_XP_007210730	YN	0.0311	0.0356	0.873596
PAV05G000790	Pper_XP_020420529	YN	0.0228	0.0261	0.873563
PAV06G037920	Pper_XP_020422685	YN	0.1243	0.1423	0.873507
PAV06G076450	Pper_XP_020421124	YN	0.0455	0.0521	0.873321
PAV02G065100	Pper_XP_020411700	YN	0.0193	0.0221	0.873303
PAV06G005050	Pper_XP_007208683	YN	0.1974	0.2261	0.873065
PAV06G037100	Pper_XP_007206558	YN	0.055	0.063	0.873016
PAV01G014480	Pper_XP_007227526	YN	0.0253	0.029	0.872414
PAV00G022540	Pper_XP_020412812	YN	0.055	0.0631	0.871632
PAV07G058140	Pper_XP_007204424	YN	0.0156	0.0179	0.871508
PAV06G016760	Pper_XP_007205863	YN	0.2378	0.2729	0.871381
PAV06G075110	Pper_XP_007206964	YN	0.0555	0.0637	0.871272
PAV08G026200	Pper_XP_007200553	YN	0.0115	0.0132	0.871212
PAV05G022030	Pper_XP_007210872	YN	0.0452	0.0519	0.870906
PAV03G010360	Pper_XP_007214993	YN	0.0229	0.0263	0.870722
PAV01G094150	Pper_XP_020419756	YN	0.1724	0.198	0.870707
PAV04G027150	Pper_XP_020416988	YN	0.0444	0.051	0.870588
PAV01G044210	Pper_XP_020412239	YN	0.1311	0.1506	0.870518
PAV06G058050	Pper_XP_020422474	YN	0.1163	0.1336	0.870509
PAV00G044100	Pper_XP_007212537	YN	0.0262	0.0301	0.870432
PAV06G020460	Pper_XP_007208464	YN	0.0584	0.0671	0.870343
PAV01G069650	Pper_XP_020410799	YN	0.0255	0.0293	0.870307
PAV00G055880	Pper_XP_020415704	YN	0.0805	0.0925	0.87027
PAV03G052050	Pper_XP_007215831	YN	0.0275	0.0316	0.870253
PAV02G068570	Pper_XP_007218482	YN	0.3411	0.3921	0.869931
PAV04G021630	Pper_XP_020417722	YN	0.0147	0.0169	0.869822
PAV07G034560	Pper_XP_007202407	YN	0.0541	0.0622	0.869775
PAV05G007160	Pper_XP_007209421	YN	0.0926	0.1065	0.869484
PAV04G033210	Pper_XP_007211990	YN	0.1918	0.2206	0.869447
PAV01G047120	Pper_XP_020409675	YN	0.311	0.3577	0.869444
PAV06G019320	Pper_XP_007206023	YN	0.0292	0.0336	0.869048
PAV02G066170	Pper_XP_020413462	YN	0.027	0.0311	0.868167
PAV07G052140	Pper_XP_007204058	YN	0.1614	0.186	0.867742
PAV01G041320	Pper_XP_020415672	YN	0.1488	0.1715	0.867638
PAV03G018250	Pper_XP_020414625	YN	0.0601	0.0693	0.867244
PAV06G016660	Pper_XP_020422508	YN	0.0306	0.0353	0.866856
PAV07G024420	Pper_XP_020424297	YN	0.0579	0.0668	0.866766
PAV01G002260	Pper_XP_007224458	YN	0.1118	0.129	0.866667
PAV04G009450	Pper_XP_007212626	YN	0.0356	0.0411	0.86618
PAV03G046230	Pper_XP_007216936	YN	0.0472	0.0545	0.866055
PAV01G003110	Pper_XP_020410115	YN	0.0458	0.0529	0.865784
PAV08G025040	Pper_XP_020425551	YN	0.0903	0.1043	0.865772
PAV06G014750	Pper_XP_020420893	YN	0.0303	0.035	0.865714
PAV03G004030	Pper_XP_020415702	YN	0.0995	0.115	0.865217
PAV06G024520	Pper_XP_007205589	YN	0.0243	0.0281	0.864769
PAV01G037970	Pper_XP_007223339	YN	0.0166	0.0192	0.864583
PAV06G006940	Pper_XP_020422482	YN	0.0185	0.0214	0.864486
PAV01G100750	Pper_XP_007226407	YN	0.0255	0.0295	0.864407
PAV00G077940	Pper_XP_020411993	YN	0.0172	0.0199	0.864322
PAV02G047580	Pper_XP_007220120	YN	0.0216	0.025	0.864
PAV02G030450	Pper_XP_020413792	YN	0.0798	0.0924	0.863636
PAV07G004940	Pper_XP_020418017	YN	0.1013	0.1173	0.863598
PAV00G083010	Pper_XP_020412766	YN	0.5906	0.6843	0.863072
PAV07G042630	Pper_XP_007202868	YN	0.025	0.029	0.862069
PAV02G069480	Pper_XP_007218177	YN	0.0181	0.021	0.861905
PAV01G009230	Pper_XP_020411201	YN	0.0524	0.0608	0.861842
PAV00G009880	Pper_XP_020410763	YN	0.193	0.224	0.861607
PAV02G040550	Pper_XP_020412935	YN	0.0907	0.1053	0.861349
PAV01G094820	Pper_XP_007224904	YN	0.0118	0.0137	0.861314
PAV02G025840	Pper_XP_020412832	YN	0.0645	0.0749	0.861148
PAV02G066030	Pper_XP_020413040	YN	0.0248	0.0288	0.861111
PAV06G054340	Pper_XP_007207577	YN	0.0619	0.0719	0.860918
PAV02G037230	Pper_XP_007219467	YN	0.0191	0.0222	0.86036
PAV00G010030	Pper_XP_020418024	YN	0.6466	0.7516	0.860298
PAV01G100820	Pper_XP_020411651	YN	0.0277	0.0322	0.860248
PAV01G100830	Pper_XP_007222981	YN	0.3028	0.3521	0.859983
PAV04G058350	Pper_XP_020411059	YN	0.0368	0.0428	0.859813
PAV04G024630	Pper_XP_007213862	YN	0.0147	0.0171	0.859649
PAV07G044740	Pper_XP_007204172	YN	0.0398	0.0463	0.859611
PAV01G105460	Pper_XP_020411203	YN	0.0269	0.0313	0.859425
PAV05G008230	Pper_XP_007211000	YN	0.0336	0.0391	0.859335
PAV02G030110	Pper_XP_020413579	YN	0.288	0.3353	0.858932
PAV01G091320	Pper_XP_007223570	YN	0.0073	0.0085	0.858824
PAV08G049750	Pper_XP_020425742	YN	0.341	0.3971	0.858726
PAV01G001830	Pper_XP_007224462	YN	0.0369	0.043	0.85814
PAV08G035130	Pper_XP_007199370	YN	0.0403	0.047	0.857447
PAV01G008250	Pper_XP_007222186	YN	0.2042	0.2382	0.857263
PAV02G013400	Pper_XP_020413386	YN	0.2291	0.2673	0.857089
PAV07G047470	Pper_XP_007204100	YN	0.0311	0.0363	0.856749
PAV08G007650	Pper_XP_007200231	YN	0.1285	0.15	0.856667
PAV04G057360	Pper_XP_020415498	YN	1.0942	1.2773	0.856651
PAV06G070000	Pper_XP_007205558	YN	0.0376	0.0439	0.856492
PAV00G001530	Pper_XP_020412731	YN	0.1199	0.14	0.856429
PAV05G008890	Pper_XP_007210457	YN	0.0196	0.0229	0.855895
PAV07G056380	Pper_XP_007203736	YN	0.0184	0.0215	0.855814
PAV07G056730	Pper_XP_007203736	YN	0.0184	0.0215	0.855814
PAV04G007670	Pper_XP_007214715	YN	0.0391	0.0457	0.85558
PAV07G053380	Pper_XP_020423213	YN	0.0154	0.018	0.855556
PAV05G009210	Pper_XP_020419509	YN	0.0958	0.112	0.855357
PAV03G056350	Pper_XP_007216414	YN	0.0301	0.0352	0.855114
PAV02G030600	Pper_XP_020424447	YN	0.2382	0.2786	0.854989
PAV04G006000	Pper_XP_020417723	YN	0.0182	0.0213	0.85446
PAV02G019060	Pper_XP_020414036	YN	0.1923	0.2251	0.854287
PAV05G029230	Pper_XP_007210512	YN	0.1377	0.1612	0.854218
PAV00G001580	Pper_XP_020424509	YN	0.1528	0.1789	0.854108
PAV04G036220	Pper_XP_020418145	YN	0.0421	0.0493	0.853955
PAV00G020900	Pper_XP_020418145	YN	0.0421	0.0493	0.853955
PAV00G034660	Pper_XP_020424504	YN	0.2857	0.3346	0.853855
PAV00G040330	Pper_XP_020412953	YN	0.3433	0.4021	0.853768
PAV01G055510	Pper_XP_007227505	YN	0.014	0.0164	0.853659
PAV06G048610	Pper_XP_020413226	YN	0.158	0.1852	0.853132
PAV00G045460	Pper_XP_020419266	YN	0.1347	0.1579	0.853072
PAV02G068750	Pper_XP_007219328	YN	0.3508	0.4113	0.852905
PAV00G042860	Pper_XP_007205186	YN	0.0133	0.0156	0.852564
PAV03G058380	Pper_XP_020415420	YN	0.0445	0.0522	0.85249
PAV03G003860	Pper_XP_007216788	YN	0.0884	0.1037	0.852459
PAV07G058580	Pper_XP_007202657	YN	0.0283	0.0332	0.85241
PAV01G010470	Pper_XP_007225890	YN	0.3343	0.3922	0.852371
PAV02G057930	Pper_XP_007218682	YN	0.0271	0.0318	0.852201
PAV06G069260	Pper_XP_007205340	YN	0.0167	0.0196	0.852041
PAV03G027440	Pper_XP_007198874	YN	0.0217	0.0255	0.85098
PAV00G005680	Pper_XP_007217687	YN	0.0234	0.0275	0.850909
PAV02G048940	Pper_XP_007219814	YN	0.0194	0.0228	0.850877
PAV05G042490	Pper_XP_020420499	YN	0.0278	0.0327	0.850153
PAV00G091640	Pper_XP_007224601	YN	0.0306	0.036	0.85
PAV00G077190	Pper_XP_020409152	YN	0.0571	0.0672	0.849702
PAV00G007520	Pper_XP_007211784	YN	0.0486	0.0572	0.84965
PAV07G039630	Pper_XP_007203816	YN	0.0627	0.0738	0.849593
PAV04G017550	Pper_XP_020418134	YN	0.057	0.0671	0.849478
PAV02G049610	Pper_XP_007220138	YN	0.0958	0.1128	0.849291
PAV02G055110	Pper_XP_020413001	YN	0.4803	0.5658	0.848887
PAV07G042260	Pper_XP_007203669	YN	0.0329	0.0388	0.847938
PAV00G022430	Pper_XP_020424433	YN	0.1064	0.1255	0.847809
PAV01G062900	Pper_XP_007225745	YN	0.0206	0.0243	0.847737
PAV02G066400	Pper_XP_020412118	YN	0.0406	0.0479	0.847599
PAV04G061390	Pper_XP_020412119	YN	0.2825	0.3333	0.847585
PAV00G031100	Pper_XP_007226459	YN	0.0189	0.0223	0.847534
PAV00G074360	Pper_XP_020410995	YN	0.1243	0.1467	0.847307
PAV00G040330	Pper_XP_020410616	YN	0.3426	0.4044	0.847181
PAV07G021180	Pper_XP_020423353	YN	0.0388	0.0458	0.847162
PAV06G048320	Pper_XP_020412812	YN	0.1402	0.1655	0.84713
PAV00G044880	Pper_XP_007211051	YN	0.0144	0.017	0.847059
PAV00G008240	Pper_XP_020415482	YN	0.2369	0.2799	0.846374
PAV01G067280	Pper_XP_007222933	YN	0.1299	0.1535	0.846254
PAV05G015450	Pper_XP_007209079	YN	0.1309	0.1547	0.846154
PAV00G073080	Pper_XP_020417808	YN	0.1308	0.1546	0.846054
PAV00G077400	Pper_XP_007199830	YN	0.0917	0.1084	0.845941
PAV00G041640	Pper_XP_020413772	YN	0.164	0.1939	0.845797
PAV01G083990	Pper_XP_020416265	YN	0.0449	0.0531	0.845574
PAV08G008210	Pper_XP_020425322	YN	0.029	0.0343	0.845481
PAV03G032020	Pper_XP_007198937	YN	0.111	0.1313	0.845392
PAV08G024210	Pper_XP_020425551	YN	0.1989	0.2353	0.845304
PAV07G055680	Pper_XP_020424260	YN	0.018	0.0213	0.84507
PAV04G054270	Pper_XP_020415559	YN	0.5936	0.7025	0.844982
PAV02G060420	Pper_XP_020412187	YN	0.0561	0.0664	0.84488
PAV05G012110	Pper_XP_007211060	YN	0.043	0.0509	0.844794
PAV07G027070	Pper_XP_020423500	YN	0.0369	0.0437	0.844394
PAV02G065470	Pper_XP_007220400	YN	0.0879	0.1041	0.84438
PAV02G069960	Pper_XP_020412223	YN	0.0347	0.0411	0.844282
PAV03G020820	Pper_XP_007215838	YN	0.0103	0.0122	0.844262
PAV08G004170	Pper_XP_007200965	YN	0.02	0.0237	0.843882
PAV00G073080	Pper_XP_020420323	YN	0.1307	0.1549	0.84377
PAV04G064330	Pper_XP_007212439	YN	0.0232	0.0275	0.843636
PAV02G057040	Pper_XP_020414051	YN	0.0178	0.0211	0.843602
PAV03G004370	Pper_XP_020415264	YN	0.0275	0.0326	0.843558
PAV00G061320	Pper_XP_007213427	YN	0.0318	0.0377	0.843501
PAV07G046390	Pper_XP_020423661	YN	0.0414	0.0491	0.843177
PAV05G030500	Pper_XP_020419091	YN	0.0801	0.095	0.843158
PAV00G017710	Pper_XP_020418005	YN	1.463	1.7352	0.84313
PAV05G017830	Pper_XP_020420336	YN	0.0725	0.086	0.843023
PAV01G099770	Pper_XP_007223326	YN	0.0688	0.0817	0.842105
PAV06G071360	Pper_XP_020421724	YN	0.0535	0.0636	0.841195
PAV07G036240	Pper_XP_007203716	YN	0.0381	0.0453	0.84106
PAV05G011870	Pper_XP_020419143	YN	0.0248	0.0295	0.840678
PAV04G005700	Pper_XP_020418153	YN	0.0269	0.032	0.840625
PAV01G103890	Pper_XP_020409807	YN	0.13	0.1547	0.840336
PAV06G022950	Pper_XP_020420958	YN	0.0415	0.0494	0.840081
PAV01G103040	Pper_XP_020411390	YN	0.042	0.05	0.84
PAV07G056850	Pper_XP_007202183	YN	0.022	0.0262	0.839695
PAV00G092110	Pper_XP_020410284	YN	0.0288	0.0343	0.83965
PAV00G035370	Pper_XP_020413913	YN	0.5366	0.6392	0.839487
PAV01G105050	Pper_XP_020414115	YN	0.2509	0.2989	0.839411
PAV06G043420	Pper_XP_007207293	YN	0.0601	0.0716	0.839385
PAV01G014310	Pper_XP_007223500	YN	0.0324	0.0386	0.839378
PAV01G043090	Pper_XP_020410997	YN	0.048	0.0572	0.839161
PAV00G059190	Pper_XP_007215894	YN	0.2883	0.3436	0.839057
PAV03G036610	Pper_XP_020415520	YN	0.2939	0.3503	0.838995
PAV01G026420	Pper_XP_020420401	YN	0.3886	0.4632	0.838946
PAV08G006250	Pper_XP_007201869	YN	0.0135	0.0161	0.838509
PAV00G041980	Pper_XP_007206408	YN	0.1014	0.121	0.838017
PAV03G005350	Pper_XP_007216224	YN	0.0465	0.0555	0.837838
PAV00G014240	Pper_XP_020410614	YN	0.0382	0.0456	0.837719
PAV05G018970	Pper_XP_007209459	YN	0.034	0.0406	0.837438
PAV07G058480	Pper_XP_007202406	YN	0.0216	0.0258	0.837209
PAV07G058550	Pper_XP_007202406	YN	0.0216	0.0258	0.837209
PAV05G004780	Pper_XP_007209678	YN	0.0144	0.0172	0.837209
PAV04G028000	Pper_XP_020416920	YN	0.1172	0.1401	0.836545
PAV02G036280	Pper_XP_020412262	YN	0.0695	0.0831	0.836342
PAV05G029750	Pper_XP_020420406	YN	0.0766	0.0916	0.836245
PAV03G021050	Pper_XP_007215634	YN	0.03	0.0359	0.835655
PAV08G055930	Pper_XP_020426342	YN	0.091	0.1089	0.835629
PAV02G063770	Pper_XP_020413026	YN	0.1581	0.1892	0.835624
PAV06G005970	Pper_XP_020426502	YN	0.4944	0.5919	0.835276
PAV07G038980	Pper_XP_007203232	YN	0.0551	0.066	0.834848
PAV03G038760	Pper_XP_007215930	YN	0.0434	0.052	0.834615
PAV06G065100	Pper_XP_007207931	YN	0.0328	0.0393	0.834606
PAV00G008300	Pper_XP_020421365	YN	0.1973	0.2364	0.834602
PAV06G070920	Pper_XP_020421997	YN	0.0262	0.0314	0.834395
PAV03G048740	Pper_XP_007215724	YN	0.0216	0.0259	0.833977
PAV01G101210	Pper_XP_020423407	YN	0.0893	0.1071	0.8338
PAV06G004020	Pper_XP_007205225	YN	0.0095	0.0114	0.833333
PAV01G086880	Pper_XP_007223311	YN	0.0225	0.027	0.833333
PAV00G083180	Pper_XP_020414036	YN	0.225	0.27	0.833333
PAV06G068210	Pper_XP_020423110	YN	0.1968	0.2362	0.833192
PAV06G020370	Pper_XP_020420833	YN	0.0284	0.0341	0.832845
PAV00G038130	Pper_XP_007203702	YN	0.2434	0.2923	0.832706
PAV01G071790	Pper_XP_007223775	YN	0.0656	0.0788	0.832487
PAV04G015600	Pper_XP_007212125	YN	0.2435	0.2925	0.832479
PAV04G035990	Pper_XP_007211774	YN	0.1351	0.1623	0.832409
PAV05G015630	Pper_XP_007208886	YN	0.0258	0.031	0.832258
PAV03G013100	Pper_XP_007216412	YN	0.0114	0.0137	0.832117
PAV00G058300	Pper_XP_007216412	YN	0.0114	0.0137	0.832117
PAV03G039280	Pper_XP_007216966	YN	0.0242	0.0291	0.831615
PAV08G002280	Pper_XP_007199293	YN	0.0701	0.0843	0.831554
PAV00G075480	Pper_XP_020415510	YN	0.2472	0.2973	0.831483
PAV02G071420	Pper_XP_020412023	YN	0.0143	0.0172	0.831395
PAV01G036920	Pper_XP_020418420	YN	0.2741	0.3297	0.831362
PAV07G046460	Pper_XP_007202453	YN	0.0281	0.0338	0.831361
PAV00G031250	Pper_XP_020424829	YN	0.1838	0.2211	0.831298
PAV06G026060	Pper_XP_020410909	YN	0.4962	0.5969	0.831295
PAV01G065610	Pper_XP_007221982	YN	0.0527	0.0634	0.83123
PAV04G048210	Pper_XP_020418546	YN	0.3097	0.3726	0.831186
PAV07G014640	Pper_XP_007202535	YN	0.5435	0.6539	0.831167
PAV07G036760	Pper_XP_007204183	YN	0.03	0.0361	0.831025
PAV03G020910	Pper_XP_007215526	YN	0.1242	0.1495	0.830769
PAV06G061740	Pper_XP_007206572	YN	0.0324	0.039	0.830769
PAV05G000450	Pper_XP_007211297	YN	0.0279	0.0336	0.830357
PAV07G029980	Pper_XP_007203479	YN	0.0298	0.0359	0.830084
PAV01G054780	Pper_XP_007225390	YN	0.02	0.0241	0.829876
PAV01G086960	Pper_XP_007224730	YN	0.0507	0.0611	0.829787
PAV03G017950	Pper_XP_020415635	YN	0.0866	0.1044	0.829502
PAV07G005700	Pper_XP_020423353	YN	0.0379	0.0457	0.829322
PAV04G029380	Pper_XP_007212254	YN	0.0262	0.0316	0.829114
PAV05G028760	Pper_XP_007208769	YN	0.0262	0.0316	0.829114
PAV04G005730	Pper_XP_007211977	YN	0.015	0.0181	0.828729
PAV04G006090	Pper_XP_007211977	YN	0.015	0.0181	0.828729
PAV05G014590	Pper_XP_007210240	YN	0.0687	0.0829	0.828709
PAV00G075570	Pper_XP_020418029	YN	0.0653	0.0788	0.82868
PAV01G058060	Pper_XP_007223954	YN	0.0324	0.0391	0.828645
PAV02G061540	Pper_XP_020411928	YN	0.0261	0.0315	0.828571
PAV01G070530	Pper_XP_007226051	YN	0.0198	0.0239	0.828452
PAV03G002870	Pper_XP_020414632	YN	0.0367	0.0443	0.828442
PAV07G059080	Pper_XP_007204345	YN	0.0453	0.0547	0.828154
PAV06G002160	Pper_XP_007208094	YN	0.0183	0.0221	0.828054
PAV01G034870	Pper_XP_007222436	YN	0.0173	0.0209	0.827751
PAV00G001530	Pper_XP_020412879	YN	0.1166	0.1409	0.827537
PAV03G006350	Pper_XP_020416580	YN	0.0354	0.0428	0.827103
PAV05G008280	Pper_XP_007209397	YN	0.1551	0.1876	0.826759
PAV00G029070	Pper_XP_020412068	YN	0.3159	0.3821	0.826747
PAV04G045880	Pper_XP_020417545	YN	0.0572	0.0692	0.82659
PAV03G050590	Pper_XP_007215690	YN	0.01	0.0121	0.826446
PAV01G089370	Pper_XP_020413098	YN	0.1319	0.1596	0.826441
PAV01G081910	Pper_XP_020415740	YN	0.0209	0.0253	0.826087
PAV03G025450	Pper_XP_007198932	YN	0.0779	0.0943	0.826087
PAV02G012350	Pper_XP_020411958	YN	0.5675	0.6871	0.825935
PAV00G037580	Pper_XP_020424504	YN	0.3229	0.391	0.825831
PAV05G051120	Pper_XP_007209135	YN	0.027	0.0327	0.825688
PAV00G007260	Pper_XP_007217187	YN	0.0311	0.0377	0.824934
PAV01G080080	Pper_XP_007222215	YN	0.0823	0.0998	0.824649
PAV05G027200	Pper_XP_007209758	YN	0.0221	0.0268	0.824627
PAV01G098410	Pper_XP_020413753	YN	0.0376	0.0456	0.824561
PAV04G044990	Pper_XP_020418031	YN	0.5491	0.666	0.824474
PAV03G014960	Pper_XP_007217853	YN	0.0291	0.0353	0.824363
PAV00G005370	Pper_XP_007217853	YN	0.0291	0.0353	0.824363
PAV05G012620	Pper_XP_007210371	YN	0.0441	0.0535	0.824299
PAV01G100740	Pper_XP_020410926	YN	0.0356	0.0432	0.824074
PAV00G042850	Pper_XP_007205297	YN	0.0496	0.0602	0.82392
PAV05G036500	Pper_XP_020412811	YN	0.2804	0.3404	0.823737
PAV08G037060	Pper_XP_020426527	YN	0.028	0.034	0.823529
PAV06G013290	Pper_XP_020421459	YN	0.4211	0.5114	0.823426
PAV03G030780	Pper_XP_007215067	YN	0.0843	0.1024	0.823242
PAV08G030510	Pper_XP_007199240	YN	0.033	0.0401	0.822943
PAV01G087360	Pper_XP_020410204	YN	0.0897	0.109	0.822936
PAV07G038570	Pper_XP_007203909	YN	0.0553	0.0672	0.822917
PAV07G002230	Pper_XP_007204046	YN	0.0468	0.0569	0.822496
PAV07G053020	Pper_XP_020424005	YN	0.0338	0.0411	0.822384
PAV00G009300	Pper_XP_020412148	YN	0.1889	0.2297	0.822377
PAV00G080590	Pper_XP_020418055	YN	0.1388	0.1688	0.822275
PAV06G023440	Pper_XP_020420897	YN	0.0481	0.0585	0.822222
PAV05G021790	Pper_XP_020420152	YN	0.121	0.1472	0.822011
PAV00G027240	Pper_XP_007217581	YN	0.066	0.0803	0.821918
PAV07G053070	Pper_XP_007203219	YN	0.0788	0.0959	0.821689
PAV01G015300	Pper_XP_007223219	YN	0.0368	0.0448	0.821429
PAV01G090450	Pper_XP_020409775	YN	0.0418	0.0509	0.821218
PAV00G022790	Pper_XP_020418240	YN	0.0427	0.052	0.821154
PAV08G048550	Pper_XP_020425662	YN	0.0206	0.0251	0.820717
PAV01G039170	Pper_XP_020414194	YN	0.0238	0.029	0.82069
PAV04G049920	Pper_XP_020412812	YN	0.0517	0.063	0.820635
PAV07G025920	Pper_XP_020412781	YN	0.4009	0.4886	0.820508
PAV07G028700	Pper_XP_007203479	YN	0.0297	0.0362	0.820442
PAV01G055140	Pper_XP_007223444	YN	0.0201	0.0245	0.820408
PAV00G032130	Pper_XP_007223547	YN	0.021	0.0256	0.820312
PAV00G039220	Pper_XP_007212274	YN	0.0178	0.0217	0.820276
PAV04G034230	Pper_XP_007211987	YN	0.0866	0.1056	0.820076
PAV06G015050	Pper_XP_020421031	YN	0.2991	0.3649	0.819677
PAV06G037070	Pper_XP_007207630	YN	0.0603	0.0736	0.819293
PAV06G054210	Pper_XP_020422687	YN	0.2192	0.2676	0.819133
PAV00G001530	Pper_XP_020410613	YN	0.1162	0.1419	0.818887
PAV02G049960	Pper_XP_020412988	YN	0.0461	0.0563	0.818828
PAV00G020530	Pper_XP_007216766	YN	0.0253	0.0309	0.81877
PAV05G014080	Pper_XP_007209777	YN	0.0894	0.1092	0.818681
PAV08G042430	Pper_XP_007199402	YN	0.2622	0.3203	0.818608
PAV07G059700	Pper_XP_007204381	YN	0.0162	0.0198	0.818182
PAV07G055630	Pper_XP_020423769	YN	0.0759	0.0928	0.817888
PAV02G009760	Pper_XP_020413712	YN	0.0296	0.0362	0.81768
PAV05G011250	Pper_XP_007211243	YN	0.1281	0.1567	0.817486
PAV03G012060	Pper_XP_007216052	YN	0.0309	0.0378	0.81746
PAV06G073170	Pper_XP_007205488	YN	0.0313	0.0383	0.817232
PAV02G047280	Pper_XP_020411969	YN	0.0317	0.0388	0.81701
PAV05G005720	Pper_XP_020419403	YN	0.0116	0.0142	0.816901
PAV07G048940	Pper_XP_007202003	YN	0.2926	0.3583	0.816634
PAV04G028270	Pper_XP_007212736	YN	0.0337	0.0413	0.815981
PAV05G007050	Pper_XP_007209281	YN	0.0452	0.0554	0.815884
PAV03G003760	Pper_XP_007216220	YN	0.0332	0.0407	0.815725
PAV07G025130	Pper_XP_020421350	YN	0.4897	0.6005	0.815487
PAV04G001640	Pper_XP_007213819	YN	0.0137	0.0168	0.815476
PAV01G015270	Pper_XP_020410522	YN	0.0928	0.1138	0.815466
PAV01G047750	Pper_XP_007222447	YN	0.0269	0.033	0.815152
PAV02G068890	Pper_XP_020412535	YN	0.0502	0.0616	0.814935
PAV01G022290	Pper_XP_007225971	YN	0.022	0.027	0.814815
PAV01G005460	Pper_XP_007224408	YN	0.0954	0.1171	0.814688
PAV05G005180	Pper_XP_020419374	YN	0.0325	0.0399	0.814536
PAV00G080570	Pper_XP_020412731	YN	0.1615	0.1983	0.814423
PAV07G034320	Pper_XP_007202204	YN	0.0487	0.0598	0.814381
PAV01G098640	Pper_XP_020421187	YN	0.0232	0.0285	0.814035
PAV03G005100	Pper_XP_007215364	YN	0.0232	0.0285	0.814035
PAV05G023490	Pper_XP_020412954	YN	0.1253	0.154	0.813636
PAV02G006910	Pper_XP_007219127	YN	0.0187	0.023	0.813043
PAV07G008320	Pper_XP_007204805	YN	0.0321	0.0395	0.812658
PAV03G028180	Pper_XP_020415561	YN	1.5285	1.8816	0.812341
PAV00G004550	Pper_XP_020424443	YN	0.2855	0.3516	0.812002
PAV06G076070	Pper_XP_007206809	YN	0.0164	0.0202	0.811881
PAV06G036800	Pper_XP_007205843	YN	0.0315	0.0388	0.811856
PAV06G044160	Pper_XP_007205843	YN	0.0315	0.0388	0.811856
PAV06G044440	Pper_XP_007205843	YN	0.0315	0.0388	0.811856
PAV06G064640	Pper_XP_020421226	YN	0.0563	0.0694	0.811239
PAV07G059550	Pper_XP_020424151	YN	0.0159	0.0196	0.811224
PAV08G037600	Pper_XP_020415489	YN	0.3916	0.4829	0.810934
PAV04G038280	Pper_XP_007213531	YN	0.0536	0.0661	0.810893
PAV07G007890	Pper_XP_007204805	YN	0.0341	0.0421	0.809976
PAV03G002480	Pper_XP_007217886	YN	0.089	0.1099	0.809827
PAV05G002880	Pper_XP_007210051	YN	0.02	0.0247	0.809717
PAV00G091510	Pper_XP_007224149	YN	0.0238	0.0294	0.809524
PAV03G002050	Pper_XP_020415353	YN	0.0191	0.0236	0.809322
PAV04G016910	Pper_XP_020418733	YN	0.0822	0.1016	0.809055
PAV02G060270	Pper_XP_020413727	YN	0.022	0.0272	0.808824
PAV03G052020	Pper_XP_007217761	YN	0.0287	0.0355	0.808451
PAV04G003530	Pper_XP_007212076	YN	0.0498	0.0616	0.808442
PAV05G049780	Pper_XP_007210425	YN	0.0565	0.0699	0.808298
PAV00G038160	Pper_XP_020418286	YN	0.2204	0.2727	0.808214
PAV05G018880	Pper_XP_007211299	YN	0.0219	0.0271	0.808118
PAV00G038430	Pper_XP_020418031	YN	0.3212	0.3975	0.80805
PAV08G011960	Pper_XP_020425777	YN	0.191	0.2364	0.807953
PAV04G025550	Pper_XP_007214060	YN	0.0248	0.0307	0.807818
PAV01G080270	Pper_XP_007224207	YN	0.0214	0.0265	0.807547
PAV06G001430	Pper_XP_020422818	YN	0.0473	0.0586	0.807167
PAV03G057560	Pper_XP_007217508	YN	0.023	0.0285	0.807018
PAV08G004950	Pper_XP_007201820	YN	0.3262	0.4043	0.806827
PAV00G082310	Pper_XP_020413989	YN	0.1194	0.148	0.806757
PAV01G062590	Pper_XP_007223308	YN	0.0951	0.1179	0.806616
PAV08G054830	Pper_XP_020425656	YN	0.0266	0.033	0.806061
PAV03G008350	Pper_XP_007215894	YN	0.3134	0.389	0.805656
PAV08G018660	Pper_XP_020426287	YN	0.0912	0.1132	0.805654
PAV06G050850	Pper_XP_020418016	YN	0.0847	0.1052	0.805133
PAV04G037030	Pper_XP_020416777	YN	0.1173	0.1457	0.805079
PAV00G084620	Pper_XP_020420792	YN	0.0826	0.1026	0.805068
PAV06G068540	Pper_XP_007205960	YN	0.0223	0.0277	0.805054
PAV00G014270	Pper_XP_007222519	YN	0.0198	0.0246	0.804878
PAV01G097290	Pper_XP_007225848	YN	0.0297	0.0369	0.804878
PAV02G037940	Pper_XP_020414206	YN	0.0577	0.0717	0.804742
PAV02G059260	Pper_XP_020413357	YN	0.0173	0.0215	0.804651
PAV08G042510	Pper_XP_020426496	YN	0.0564	0.0701	0.804565
PAV06G069830	Pper_XP_007204983	YN	0.0247	0.0307	0.80456
PAV07G057630	Pper_XP_007204135	YN	0.0329	0.0409	0.804401
PAV00G038600	Pper_XP_020412796	YN	0.104	0.1293	0.804331
PAV06G059490	Pper_XP_020421175	YN	0.0263	0.0327	0.804281
PAV00G003950	Pper_XP_007209359	YN	0.1301	0.1618	0.804079
PAV02G068650	Pper_XP_020412535	YN	0.0172	0.0214	0.803738
PAV01G097020	Pper_XP_007225704	YN	0.018	0.0224	0.803571
PAV01G000770	Pper_XP_020418064	YN	0.1119	0.1393	0.803302
PAV06G053240	Pper_XP_007207577	YN	0.3043	0.379	0.802902
PAV00G080570	Pper_XP_020418025	YN	0.1694	0.211	0.802844
PAV06G031920	Pper_XP_020420767	YN	0.0871	0.1085	0.802765
PAV00G049140	Pper_XP_007202473	YN	0.0236	0.0294	0.802721
PAV01G075780	Pper_XP_020412567	YN	0.0191	0.0238	0.802521
PAV01G099680	Pper_XP_020425035	YN	0.082	0.1022	0.802348
PAV06G019290	Pper_XP_007207851	YN	0.0235	0.0293	0.802048
PAV01G066010	Pper_XP_020411879	YN	0.0352	0.0439	0.801822
PAV00G075570	Pper_XP_020411104	YN	0.072	0.0898	0.801782
PAV00G040330	Pper_XP_020418026	YN	0.3449	0.4304	0.801348
PAV07G046500	Pper_XP_020424343	YN	0.0761	0.095	0.801053
PAV08G002510	Pper_XP_007199114	YN	0.1679	0.2096	0.80105
PAV07G054960	Pper_XP_007202574	YN	0.0632	0.0789	0.801014
PAV01G080530	Pper_XP_007225700	YN	0.0833	0.104	0.800962
PAV00G005990	Pper_XP_020416670	YN	0.0354	0.0442	0.800905
PAV06G050840	Pper_XP_020410909	YN	0.0426	0.0532	0.800752
PAV06G050840	Pper_XP_020411053	YN	0.0426	0.0532	0.800752
PAV06G050840	Pper_XP_020411059	YN	0.0426	0.0532	0.800752
PAV06G050840	Pper_XP_020412811	YN	0.0426	0.0532	0.800752
PAV01G006690	Pper_XP_020415528	YN	0.1141	0.1426	0.80014
PAV06G059790	Pper_XP_007207266	YN	0.0188	0.0235	0.8
PAV03G004790	Pper_XP_020414806	YN	0.0292	0.0365	0.8
PAV08G018070	Pper_XP_007201396	YN	0.0292	0.0365	0.8
PAV02G071120	Pper_XP_020412123	YN	0.06	0.075	0.8
PAV05G011040	Pper_XP_020418890	YN	0.0616	0.077	0.8
PAV06G011230	Pper_XP_007205006	YN	0.1216	0.152	0.8
PAV00G063740	Pper_XP_007215878	YN	0.0084	0.0105	0.8
PAV01G065050	Pper_XP_007226228	YN	0.038	0.0475	0.8
PAV00G029720	Pper_XP_020412935	YN	0.0892	0.1116	0.799283
PAV07G029460	Pper_XP_007203267	YN	0.191	0.239	0.799163
PAV04G012160	Pper_XP_020418135	YN	0.0175	0.0219	0.799087
PAV05G000670	Pper_XP_007211297	YN	0.1423	0.1782	0.798541
PAV01G102100	Pper_XP_020413891	YN	0.0872	0.1092	0.798535
PAV01G031040	Pper_XP_007221290	YN	0.246	0.3081	0.798442
PAV04G033230	Pper_XP_020416790	YN	0.0194	0.0243	0.798354
PAV06G005190	Pper_XP_007206217	YN	0.0241	0.0302	0.798013
PAV05G002540	Pper_XP_020420392	YN	0.0533	0.0668	0.797904
PAV05G043410	Pper_XP_020418963	YN	0.0375	0.047	0.797872
PAV06G008280	Pper_XP_007207245	YN	0.1365	0.1711	0.797779
PAV05G012240	Pper_XP_007211140	YN	0.0209	0.0262	0.79771
PAV00G073080	Pper_XP_020410613	YN	0.1264	0.1585	0.797476
PAV01G070920	Pper_XP_007224419	YN	0.0189	0.0237	0.797468
PAV05G005320	Pper_XP_007210275	YN	0.0181	0.0227	0.797357
PAV08G037040	Pper_XP_020426151	YN	0.4224	0.5298	0.797282
PAV08G026370	Pper_XP_007199797	YN	0.1398	0.1754	0.797035
PAV06G065900	Pper_XP_020420654	YN	0.0243	0.0305	0.796721
PAV00G022570	Pper_XP_020413493	YN	0.1343	0.1686	0.79656
PAV01G027180	Pper_XP_007222648	YN	0.0591	0.0742	0.796496
PAV04G001710	Pper_XP_020417438	YN	0.0164	0.0206	0.796117
PAV07G059390	Pper_XP_007202612	YN	0.184	0.2312	0.795848
PAV01G092460	Pper_XP_007225006	YN	0.0183	0.023	0.795652
PAV07G005930	Pper_XP_020412812	YN	0.0401	0.0504	0.795635
PAV07G005930	Pper_XP_020413399	YN	0.0401	0.0504	0.795635
PAV04G008340	Pper_XP_007212149	YN	0.0288	0.0362	0.79558
PAV00G001950	Pper_XP_020419575	YN	0.1108	0.1393	0.795406
PAV00G088230	Pper_XP_007223138	YN	0.0206	0.0259	0.795367
PAV05G006680	Pper_XP_007208767	YN	0.2843	0.3575	0.795245
PAV00G056560	Pper_XP_020416238	YN	0.1405	0.1767	0.795133
PAV01G055380	Pper_XP_020410327	YN	0.0784	0.0986	0.795132
PAV05G037440	Pper_XP_020420165	YN	0.0326	0.041	0.795122
PAV00G085000	Pper_XP_020420792	YN	0.0652	0.082	0.795122
PAV02G024960	Pper_XP_020424518	YN	0.0818	0.1029	0.794947
PAV01G091550	Pper_XP_007222531	YN	0.0585	0.0736	0.794837
PAV03G059800	Pper_XP_007221479	YN	0.0364	0.0458	0.79476
PAV04G025350	Pper_XP_020417689	YN	0.0263	0.0331	0.794562
PAV06G028060	Pper_XP_020418032	YN	1.1349	1.4287	0.794359
PAV04G017540	Pper_XP_020416763	YN	0.0189	0.0238	0.794118
PAV01G090920	Pper_XP_020422584	YN	0.0235	0.0296	0.793919
PAV00G024820	Pper_XP_020424784	YN	0.0597	0.0752	0.793883
PAV08G036560	Pper_XP_020424476	YN	0.1166	0.1469	0.793737
PAV07G044810	Pper_XP_007203749	YN	0.6125	0.7717	0.793702
PAV00G036960	Pper_XP_020418546	YN	0.3178	0.4005	0.793508
PAV06G021050	Pper_XP_007208155	YN	0.0598	0.0754	0.793103
PAV01G054690	Pper_XP_007227142	YN	0.0318	0.0401	0.793017
PAV03G049690	Pper_XP_020416366	YN	0.0555	0.07	0.792857
PAV01G079930	Pper_XP_020409710	YN	0.4179	0.5271	0.792829
PAV04G004650	Pper_XP_007213670	YN	0.1083	0.1366	0.792826
PAV04G029510	Pper_XP_007212286	YN	0.0195	0.0246	0.792683
PAV03G024460	Pper_XP_020416292	YN	0.3364	0.4246	0.792275
PAV07G031750	Pper_XP_020412728	YN	0.1664	0.2101	0.792004
PAV01G100030	Pper_XP_007223171	YN	0.0099	0.0125	0.792
PAV03G019540	Pper_XP_020416505	YN	0.0947	0.1196	0.791806
PAV04G036230	Pper_XP_020418785	YN	0.0916	0.1157	0.791703
PAV07G047440	Pper_XP_020423356	YN	0.0509	0.0643	0.791602
PAV01G028730	Pper_XP_007221308	YN	0.0395	0.0499	0.791583
PAV02G054490	Pper_XP_020414049	YN	0.0205	0.0259	0.791506
PAV02G054980	Pper_XP_020412231	YN	0.0193	0.0244	0.790984
PAV07G052790	Pper_XP_007202268	YN	0.0189	0.0239	0.790795
PAV01G014510	Pper_XP_007221983	YN	0.0279	0.0353	0.790368
PAV02G066160	Pper_XP_020413463	YN	0.0196	0.0248	0.790323
PAV03G054360	Pper_XP_020414533	YN	0.0162	0.0205	0.790244
PAV02G052260	Pper_XP_007220251	YN	0.0527	0.0667	0.790105
PAV03G047580	Pper_XP_020414884	YN	0.1223	0.1548	0.790052
PAV08G038200	Pper_XP_007199153	YN	0.053	0.0671	0.789866
PAV06G009750	Pper_XP_020422752	YN	0.0755	0.0956	0.789749
PAV04G060250	Pper_XP_007212439	YN	0.033	0.0418	0.789474
PAV02G017460	Pper_XP_020411792	YN	0.0285	0.0361	0.789474
PAV08G053210	Pper_XP_007200335	YN	0.2012	0.2549	0.789329
PAV08G015450	Pper_XP_007198985	YN	0.1178	0.1493	0.789015
PAV05G027680	Pper_XP_007209889	YN	0.0299	0.0379	0.788918
PAV01G010400	Pper_XP_020417095	YN	0.1278	0.162	0.788889
PAV08G022050	Pper_XP_020426440	YN	0.7937	1.0061	0.788888
PAV08G037360	Pper_XP_020426517	YN	0.0907	0.115	0.788696
PAV03G021950	Pper_XP_020415408	YN	0.1311	0.1663	0.788334
PAV02G010940	Pper_XP_020413811	YN	0.099	0.1256	0.788217
PAV01G090620	Pper_XP_007225884	YN	0.2582	0.3277	0.787916
PAV07G056510	Pper_XP_007203724	YN	0.172	0.2183	0.787907
PAV07G051570	Pper_XP_020424620	YN	0.0416	0.0528	0.787879
PAV02G027440	Pper_XP_020411742	YN	0.1749	0.222	0.787838
PAV01G003880	Pper_XP_007226299	YN	0.0746	0.0947	0.787751
PAV01G039950	Pper_XP_020422522	YN	0.0241	0.0306	0.787582
PAV00G014100	Pper_XP_007224408	YN	0.0945	0.12	0.7875
PAV01G105780	Pper_XP_020414175	YN	0.0652	0.0828	0.78744
PAV06G002110	Pper_XP_007205292	YN	0.0174	0.0221	0.78733
PAV02G053130	Pper_XP_020414008	YN	0.2073	0.2633	0.787315
PAV00G090830	Pper_XP_007226303	YN	0.104	0.1321	0.787282
PAV01G087580	Pper_XP_020412981	YN	0.0925	0.1175	0.787234
PAV02G069750	Pper_XP_020413684	YN	0.0181	0.023	0.786957
PAV06G072310	Pper_XP_020422067	YN	0.0376	0.0478	0.786611
PAV08G048970	Pper_XP_007200620	YN	0.0398	0.0506	0.786561
PAV02G060040	Pper_XP_020414103	YN	0.014	0.0178	0.786517
PAV00G097740	Pper_XP_007219856	YN	0.0512	0.0651	0.786482
PAV00G010170	Pper_XP_020412389	YN	0.13	0.1653	0.786449
PAV01G036510	Pper_XP_007222782	YN	0.3679	0.4678	0.786447
PAV06G027180	Pper_XP_020422477	YN	0.26	0.3307	0.786211
PAV06G005220	Pper_XP_007208014	YN	0.0261	0.0332	0.786145
PAV07G023560	Pper_XP_020424433	YN	0.0724	0.0921	0.786102
PAV03G050570	Pper_XP_007215639	YN	0.018	0.0229	0.786026
PAV06G045530	Pper_XP_007206139	YN	0.0213	0.0271	0.785978
PAV03G005230	Pper_XP_007215850	YN	0.1116	0.142	0.785915
PAV00G024040	Pper_XP_007203860	YN	0.1116	0.142	0.785915
PAV01G038750	Pper_XP_007227366	YN	0.0345	0.0439	0.785877
PAV08G008990	Pper_XP_007201756	YN	0.1518	0.1932	0.785714
PAV03G003700	Pper_XP_007216049	YN	0.0703	0.0895	0.785475
PAV08G024120	Pper_XP_020426609	YN	0.067	0.0853	0.785463
PAV04G022310	Pper_XP_007213896	YN	0.0216	0.0275	0.785455
PAV05G012230	Pper_XP_020419728	YN	0.0205	0.0261	0.785441
PAV03G048540	Pper_XP_007216821	YN	0.086	0.1095	0.785388
PAV03G044880	Pper_XP_007215116	YN	0.0783	0.0997	0.785356
PAV00G061710	Pper_XP_007213651	YN	0.0311	0.0396	0.785354
PAV01G079880	Pper_XP_020423872	YN	0.0968	0.1233	0.785077
PAV04G042820	Pper_XP_020417324	YN	0.0263	0.0335	0.785075
PAV05G037730	Pper_XP_020420537	YN	0.0522	0.0665	0.784962
PAV06G008930	Pper_XP_007207071	YN	0.1044	0.133	0.784962
PAV05G000630	Pper_XP_020419142	YN	0.0354	0.0451	0.784922
PAV05G037970	Pper_XP_007211192	YN	0.0164	0.0209	0.784689
PAV02G036460	Pper_XP_007220155	YN	0.2087	0.266	0.784586
PAV07G055480	Pper_XP_020423764	YN	0.0265	0.0338	0.784024
PAV07G044350	Pper_XP_020423784	YN	0.0824	0.1051	0.784015
PAV02G071060	Pper_XP_020414258	YN	0.0497	0.0634	0.783912
PAV05G026130	Pper_XP_020419194	YN	0.0174	0.0222	0.783784
PAV05G011340	Pper_XP_007208863	YN	0.0279	0.0356	0.783708
PAV07G057610	Pper_XP_020424945	YN	0.0268	0.0342	0.783626
PAV00G075570	Pper_XP_020418016	YN	0.0583	0.0744	0.783602
PAV01G002020	Pper_XP_007223717	YN	0.0607	0.0775	0.783226
PAV02G014050	Pper_XP_020414186	YN	0.0408	0.0521	0.783109
PAV04G033560	Pper_XP_020417894	YN	0.3205	0.4093	0.783044
PAV07G054650	Pper_XP_020423900	YN	0.0433	0.0553	0.783002
PAV01G055220	Pper_XP_020409672	YN	0.0303	0.0387	0.782946
PAV03G006870	Pper_XP_007216364	YN	0.0591	0.0755	0.782781
PAV03G042300	Pper_XP_007215269	YN	0.0299	0.0382	0.782723
PAV02G040480	Pper_XP_007219778	YN	0.2416	0.3087	0.782637
PAV00G027550	Pper_XP_020424489	YN	0.1475	0.1885	0.782493
PAV06G067880	Pper_XP_007206073	YN	0.0205	0.0262	0.782443
PAV07G007270	Pper_XP_020423472	YN	0.0345	0.0441	0.782313
PAV02G068070	Pper_XP_007218422	YN	0.023	0.0294	0.782313
PAV03G027270	Pper_XP_007198932	YN	0.0341	0.0436	0.78211
PAV00G089320	Pper_XP_020425296	YN	0.0323	0.0413	0.782082
PAV02G062750	Pper_XP_007219826	YN	0.5488	0.7019	0.781878
PAV00G078440	Pper_XP_007218096	YN	0.0129	0.0165	0.781818
PAV07G053360	Pper_XP_020423657	YN	0.0329	0.0421	0.781473
PAV01G059450	Pper_XP_007227235	YN	0.0511	0.0654	0.781346
PAV02G021460	Pper_XP_020413779	YN	0.1186	0.1518	0.781291
PAV05G024750	Pper_XP_020420528	YN	0.0357	0.0457	0.781182
PAV00G087460	Pper_XP_020412872	YN	0.2674	0.3425	0.78073
PAV02G029040	Pper_XP_020410350	YN	0.5048	0.6469	0.780337
PAV02G016150	Pper_XP_007219840	YN	0.0373	0.0478	0.780335
PAV00G040330	Pper_XP_020416238	YN	0.3423	0.4387	0.78026
PAV05G004730	Pper_XP_007211142	YN	0.0213	0.0273	0.78022
PAV02G009830	Pper_XP_020413720	YN	0.0291	0.0373	0.780161
PAV01G073880	Pper_XP_007223547	YN	0.0188	0.0241	0.780083
PAV02G065390	Pper_XP_007218100	YN	0.0493	0.0632	0.780063
PAV01G060410	Pper_XP_020409436	YN	0.0883	0.1132	0.780035
PAV00G082780	Pper_XP_020412239	YN	0.2143	0.2748	0.77984
PAV00G082780	Pper_XP_020412811	YN	0.2143	0.2748	0.77984
PAV00G021720	Pper_XP_020417031	YN	0.0329	0.0422	0.779621
PAV08G030430	Pper_XP_020425141	YN	0.0205	0.0263	0.779468
PAV01G078070	Pper_XP_020410440	YN	0.0159	0.0204	0.779412
PAV00G087150	Pper_XP_020410578	YN	0.0219	0.0281	0.779359
PAV07G035870	Pper_XP_007203103	YN	0.0243	0.0312	0.778846
PAV00G051370	Pper_XP_007201064	YN	0.0324	0.0416	0.778846
PAV04G040850	Pper_XP_007214730	YN	0.0271	0.0348	0.778736
PAV01G092760	Pper_XP_007223804	YN	0.8227	1.0565	0.778703
PAV06G071310	Pper_XP_020422851	YN	0.0204	0.0262	0.778626
PAV00G010770	Pper_XP_020424388	YN	0.0204	0.0262	0.778626
PAV02G072120	Pper_XP_007220520	YN	0.013	0.0167	0.778443
PAV02G001190	Pper_XP_020413989	YN	0.1015	0.1304	0.778374
PAV01G003160	Pper_XP_007226568	YN	0.2363	0.3036	0.778327
PAV05G002320	Pper_XP_007210439	YN	0.0172	0.0221	0.778281
PAV00G047860	Pper_XP_007213427	YN	0.0358	0.046	0.778261
PAV00G080570	Pper_XP_020421365	YN	0.173	0.2224	0.777878
PAV00G071730	Pper_XP_007203459	YN	0.014	0.018	0.777778
PAV02G025560	Pper_XP_007214063	YN	0.0147	0.0189	0.777778
PAV06G031350	Pper_XP_020421226	YN	0.1707	0.2195	0.777677
PAV00G016200	Pper_XP_007226750	YN	0.0916	0.1178	0.777589
PAV02G039740	Pper_XP_020412527	YN	0.0713	0.0917	0.777535
PAV01G039580	Pper_XP_007225965	YN	0.4373	0.5625	0.777422
PAV08G014280	Pper_XP_020409157	YN	0.0328	0.0422	0.777251
PAV01G014220	Pper_XP_020417537	YN	0.0275	0.0354	0.776836
PAV00G059430	Pper_XP_007216413	YN	0.0153	0.0197	0.77665
PAV04G059710	Pper_XP_007213567	YN	0.0257	0.0331	0.776435
PAV00G036060	Pper_XP_020424504	YN	0.3291	0.424	0.776179
PAV02G072210	Pper_XP_007218369	YN	0.0215	0.0277	0.776173
PAV00G001580	Pper_XP_020412882	YN	0.1338	0.1725	0.775652
PAV02G057180	Pper_XP_020414160	YN	0.2045	0.2637	0.775502
PAV05G002900	Pper_XP_020420005	YN	0.0283	0.0365	0.775342
PAV04G027840	Pper_XP_007214483	YN	0.0383	0.0494	0.775304
PAV03G053500	Pper_XP_020415175	YN	0.0207	0.0267	0.775281
PAV06G075100	Pper_XP_007208063	YN	0.0476	0.0614	0.775244
PAV00G010260	Pper_XP_020413579	YN	0.1567	0.2022	0.774975
PAV04G060320	Pper_XP_020418672	YN	0.0389	0.0502	0.7749
PAV04G064260	Pper_XP_020418672	YN	0.0389	0.0502	0.7749
PAV00G010860	Pper_XP_007223719	YN	0.5131	0.6622	0.774841
PAV08G057620	Pper_XP_020425440	YN	0.0898	0.1159	0.774806
PAV01G081660	Pper_XP_020410902	YN	0.0928	0.1198	0.774624
PAV02G027340	Pper_XP_007211875	YN	0.1964	0.2536	0.774448
PAV01G002450	Pper_XP_020410540	YN	0.0854	0.1103	0.774252
PAV06G055270	Pper_XP_007208274	YN	0.0703	0.0908	0.774229
PAV08G036560	Pper_XP_020418069	YN	0.1063	0.1373	0.774217
PAV00G001580	Pper_XP_020412728	YN	0.132	0.1705	0.774194
PAV00G082800	Pper_XP_020424477	YN	0.39	0.5039	0.773963
PAV01G079590	Pper_XP_007227154	YN	0.0315	0.0407	0.773956
PAV00G082780	Pper_XP_020424476	YN	0.2366	0.3059	0.773455
PAV05G026240	Pper_XP_020419975	YN	0.0174	0.0225	0.773333
PAV00G002050	Pper_XP_020411397	YN	0.0191	0.0247	0.773279
PAV07G051120	Pper_XP_020424346	YN	0.0242	0.0313	0.773163
PAV02G071600	Pper_XP_020412267	YN	0.0177	0.0229	0.772926
PAV04G061960	Pper_XP_020416211	YN	0.2453	0.3174	0.772842
PAV07G058930	Pper_XP_007201937	YN	0.0255	0.033	0.772727
PAV00G022400	Pper_XP_020418016	YN	0.1005	0.1301	0.772483
PAV00G084500	Pper_XP_020421255	YN	0.0774	0.1002	0.772455
PAV07G050860	Pper_XP_007201955	YN	0.0905	0.1172	0.772184
PAV02G039710	Pper_XP_007219818	YN	0.2697	0.3493	0.772116
PAV04G044570	Pper_XP_020417926	YN	0.3521	0.4561	0.77198
PAV01G038010	Pper_XP_007223495	YN	0.0088	0.0114	0.77193
PAV03G026350	Pper_XP_020415525	YN	0.1746	0.2262	0.771883
PAV05G009720	Pper_XP_020418896	YN	0.0169	0.0219	0.771689
PAV07G009950	Pper_XP_020423813	YN	0.17	0.2203	0.771675
PAV00G080880	Pper_XP_020411805	YN	0.1821	0.236	0.77161
PAV07G058400	Pper_XP_007203209	YN	0.0152	0.0197	0.771574
PAV00G058550	Pper_XP_020414672	YN	0.0297	0.0385	0.771429
PAV01G027020	Pper_XP_007226782	YN	0.084	0.1089	0.77135
PAV07G017860	Pper_XP_020424019	YN	0.0516	0.0669	0.7713
PAV02G067100	Pper_XP_020413044	YN	0.0944	0.1224	0.771242
PAV03G010390	Pper_XP_020415322	YN	0.0391	0.0507	0.771203
PAV04G003670	Pper_XP_007213140	YN	0.1765	0.2289	0.771079
PAV01G016780	Pper_XP_007224982	YN	0.0441	0.0572	0.770979
PAV01G055440	Pper_XP_007225390	YN	0.0175	0.0227	0.770925
PAV00G076020	Pper_XP_020409141	YN	0.0212	0.0275	0.770909
PAV01G002850	Pper_XP_020418435	YN	0.0333	0.0432	0.770833
PAV08G009480	Pper_XP_020409439	YN	0.1046	0.1357	0.770818
PAV01G005950	Pper_XP_007223622	YN	0.0232	0.0301	0.770764
PAV08G051360	Pper_XP_007201619	YN	0.204	0.2647	0.770684
PAV00G092880	Pper_XP_007223915	YN	0.13	0.1687	0.770599
PAV01G026170	Pper_XP_020418457	YN	0.0641	0.0832	0.770433
PAV01G103840	Pper_XP_020420656	YN	0.1238	0.1607	0.77038
PAV01G104690	Pper_XP_007227663	YN	0.0265	0.0344	0.770349
PAV00G082780	Pper_XP_020420288	YN	0.2133	0.2769	0.770314
PAV00G019610	Pper_XP_020415965	YN	0.0285	0.037	0.77027
PAV08G009270	Pper_XP_020426002	YN	0.0201	0.0261	0.770115
PAV01G049870	Pper_XP_020417992	YN	0.0532	0.0691	0.769899
PAV04G003300	Pper_XP_020416993	YN	0.0478	0.0621	0.769726
PAV00G033510	Pper_XP_007224440	YN	0.1527	0.1984	0.769657
PAV05G051950	Pper_XP_007209330	YN	0.0167	0.0217	0.769585
PAV00G045170	Pper_XP_007210157	YN	0.0237	0.0308	0.769481
PAV02G012550	Pper_XP_020418029	YN	0.0484	0.0629	0.769475
PAV05G007300	Pper_XP_020419052	YN	0.1882	0.2447	0.769105
PAV06G075260	Pper_XP_007207689	YN	0.2024	0.2632	0.768997
PAV07G056950	Pper_XP_020424074	YN	0.4946	0.6432	0.768968
PAV02G069930	Pper_XP_020414135	YN	0.0173	0.0225	0.768889
PAV02G059450	Pper_XP_007218951	YN	0.0369	0.048	0.76875
PAV06G014060	Pper_XP_007208085	YN	0.0226	0.0294	0.768707
PAV06G014760	Pper_XP_007207764	YN	0.0319	0.0415	0.768675
PAV08G029250	Pper_XP_020426400	YN	0.0674	0.0877	0.768529
PAV06G023390	Pper_XP_007206808	YN	0.0398	0.0518	0.76834
PAV00G001530	Pper_XP_020417808	YN	0.1207	0.1571	0.7683
PAV04G038660	Pper_XP_007212338	YN	0.296	0.3854	0.768033
PAV01G022450	Pper_XP_007225861	YN	0.0427	0.0556	0.767986
PAV00G064460	Pper_XP_007217703	YN	0.0311	0.0405	0.767901
PAV00G075670	Pper_XP_020418240	YN	0.0248	0.0323	0.767802
PAV01G027260	Pper_XP_020418457	YN	0.1028	0.1339	0.767737
PAV07G053480	Pper_XP_007202331	YN	0.0142	0.0185	0.767568
PAV00G059510	Pper_XP_007215127	YN	0.0538	0.0701	0.767475
PAV01G091140	Pper_XP_020410418	YN	0.0132	0.0172	0.767442
PAV00G062160	Pper_XP_007213383	YN	0.0264	0.0344	0.767442
PAV00G019560	Pper_XP_020414565	YN	0.0818	0.1066	0.767355
PAV00G070910	Pper_XP_020423593	YN	0.0576	0.0751	0.766977
PAV00G023540	Pper_XP_020424297	YN	0.0595	0.0776	0.766753
PAV02G027260	Pper_XP_020413792	YN	0.1327	0.1731	0.766609
PAV03G013440	Pper_XP_020414672	YN	0.0315	0.0411	0.766423
PAV08G013980	Pper_XP_020409158	YN	0.0282	0.0368	0.766304
PAV08G021430	Pper_XP_020409259	YN	0.0255	0.0333	0.765766
PAV03G031750	Pper_XP_020414573	YN	0.0268	0.035	0.765714
PAV01G013030	Pper_XP_020410171	YN	0.0594	0.0776	0.765464
PAV06G015740	Pper_XP_007207160	YN	0.0186	0.0243	0.765432
PAV07G037990	Pper_XP_020423938	YN	0.0323	0.0422	0.765403
PAV01G086610	Pper_XP_020424391	YN	0.2028	0.265	0.765283
PAV01G086680	Pper_XP_020424391	YN	0.2028	0.265	0.765283
PAV01G087800	Pper_XP_007227030	YN	0.0892	0.1166	0.765009
PAV00G022310	Pper_XP_020415544	YN	0.2122	0.2774	0.76496
PAV08G003200	Pper_XP_007200981	YN	0.0205	0.0268	0.764925
PAV04G006340	Pper_XP_007213350	YN	0.0335	0.0438	0.76484
PAV06G061890	Pper_XP_007205017	YN	0.0195	0.0255	0.764706
PAV00G060950	Pper_XP_007211917	YN	0.0221	0.0289	0.764706
PAV02G057790	Pper_XP_007218841	YN	0.2369	0.3098	0.764687
PAV00G058800	Pper_XP_007217405	YN	0.0328	0.0429	0.764569
PAV02G070100	Pper_XP_020411725	YN	0.0263	0.0344	0.764535
PAV02G056170	Pper_XP_020413655	YN	0.0542	0.0709	0.764457
PAV08G037570	Pper_XP_020425140	YN	0.0321	0.042	0.764286
PAV00G009890	Pper_XP_020410785	YN	0.1686	0.2206	0.764279
PAV02G065940	Pper_XP_007218766	YN	0.0619	0.081	0.764198
PAV05G012590	Pper_XP_007210730	YN	0.0249	0.0326	0.763804
PAV01G072510	Pper_XP_020409806	YN	0.0255	0.0334	0.763473
PAV00G067440	Pper_XP_020418956	YN	0.0777	0.1018	0.763261
PAV02G059880	Pper_XP_007218184	YN	0.0245	0.0321	0.76324
PAV00G032380	Pper_XP_020412480	YN	0.1955	0.2562	0.763076
PAV00G001530	Pper_XP_020415490	YN	0.114	0.1494	0.763052
PAV08G009650	Pper_XP_020426432	YN	0.0132	0.0173	0.763006
PAV00G010760	Pper_XP_007224798	YN	0.0264	0.0346	0.763006
PAV06G064960	Pper_XP_020421226	YN	0.0547	0.0717	0.762901
PAV06G062840	Pper_XP_007205397	YN	0.2206	0.2892	0.762794
PAV01G025830	Pper_XP_020411193	YN	0.0604	0.0792	0.762626
PAV00G008300	Pper_XP_020418719	YN	0.2563	0.3362	0.762344
PAV04G020700	Pper_XP_007211465	YN	0.0993	0.1303	0.762087
PAV01G103090	Pper_XP_007227475	YN	0.0457	0.06	0.761667
PAV08G009370	Pper_XP_020426486	YN	0.1129	0.1483	0.761295
PAV02G065460	Pper_XP_007217987	YN	0.0204	0.0268	0.761194
PAV00G001580	Pper_XP_020417058	YN	0.137	0.18	0.761111
[truncated: 27,430 more rows]
