# Supplementary material for: Haplotype-resolved genome assembly for tetraploid Chinese cherry (Prunus pseudocerasus) offers insights into fruit firmness
Source: Hortic Res. 2024 Jul 8;11(7):uhae142. doi: 10.1093/hr/uhae142 (PMC11233885; doi:10.1093/hr/uhae142)
Supplement: Web_Material_uhae142 [file web_material_uhae142.zip › Supplementary Tables-revised/Table S43-S45-revised.xlsx]

## Sheet: Table S43
Table S43. The annotation information for transcription factor from positively selected gene pairs (Ka/Ks>1) between Prunus pseudocerasus and P. avium.
PruPse_PruAvi	Family	Pfam	Annotation
PAV00G049060.1	HRT-like	GIY_YIG_domain	protein EFFECTOR OF TRANSCRIPTION 2-like
PAV00G058530.1	bHLH	HLH	basic helix-loop-helix (bHLH) DNA-binding superfamily protein
PAV00G068400.1	NAC	NAM	NAC domain-containing protein 14-like
PAV00G073560.1	NAC	NAM	NAC domain-containing protein 55-like
PAV01G059450.1	NF-YC	CBFD_NFYB_HMF	uncharacterized protein LOC110769621
PAV01G080810.1	bZIP	bZIP_1	bZIP transcription factor 27
PAV01G086960.1	LBD	LOB	LOB domain-containing protein 22-like
PAV02G029690.1	FAR1	-	protein FAR1-RELATED SEQUENCE 5-like
PAV02G054020.1	WRKY	WRKY	probable WRKY transcription factor 46
PAV01G068590.1	bHLH	HLH	AP2 domain containing protein, expressed
PAV03G013420.1	bHLH	HLH	basic helix-loop-helix (bHLH) DNA-binding superfamily protein LOC_Os07g35870.2
PAV05G006520.1	bHLH	HLH	transcription factor bHLH47
PAV05G008230.1	bHLH	HLH	Transcription factor bHLH162 OS=Arabidopsis thaliana OX=3702 GN=BHLH162 PE=1 SV=1
PAV05G008950.1	LBD	LOB	protein LATERAL ORGAN BOUNDARIES
PAV05G011330.1	NAC	NAM	NAC domain-containing protein 83
PAV05G012620.1	NAC	NAM	NAC domain-containing protein 14-like
PAV06G005190.1	GATA	GATA	GATA transcription factor 15
PAV06G012780.1	WRKY	WRKY	probable WRKY transcription factor 49
PAV06G013120.1	WRKY	WRKY	probable WRKY transcription factor 49
PAV06G013520.1	SBP	SBP	squamosa promoter-binding-like protein 9
PAV06G027790.1	NAC	NAM	NAC domain-containing protein 83-like
PAV06G030770.1	SBP	SBP	squamosa promoter-binding-like protein 12
PAV06G036450.1	bZIP	bZIP_1	ABSCISIC ACID-INSENSITIVE 5-like protein 2 isoform X1
PAV06G043570.1	bZIP	bZIP_1	ABSCISIC ACID-INSENSITIVE 5-like protein 2 isoform X1
PAV06G063270.1	NAC	NAM	NAC domain-containing protein NAM (PF02365.16)
PAV07G012510.1	NAC	NAM	NAC domain-containing protein 68
PAV08G003410.1	bHLH	HLH	Transcription factor bHLH66
PAV01G098410.1	B3	B3	B3 domain-containing protein REM8-like isoform X1
PAV01G106740.1	B3	B3	B3 domain-containing transcription factor VRN1
PAV00G095450.1	ERF	AP2	AP2/EREBP family transcription factor-like protein 4
PAV01G068590.1	ERF	AP2	AP2-like ethylene-responsive transcription factor At1g79700
PAV01G069700.1	ERF	AP2	AP2-like ethylene-responsive transcription factor At1g79700
PAV02G053760.1	ERF	AP2	ethylene-responsive transcription factor CRF5-like
PAV03G004890.1	ERF	AP2	AP2-like ethylene-responsive transcription factor At1g79700
PAV06G026890.1	ERF	AP2	AP2/EREBP family transcription factor-like protein 21
PAV06G042560.1	ERF	AP2	ethylene-responsive transcription factor ERF110-like
PAV06G071440.1	ERF	AP2	AP2/EREBP family transcription factor-like protein 23
PAV01G039970.1	DBB	zf-B_box	B-box zinc finger protein 24-like
PAV01G074830.1	CO-like	zf-B_box and CCT	zinc finger protein CONSTANS-LIKE 6-like
PAV08G002120.1	CO-like	zf-B_box and CCT	zinc finger protein CONSTANS-LIKE 13
PAV01G083820.1	G2-like	Myb_DNA-binding	aberrant testa shape
PAV05G018960.2	MIKC_MADS	SRF-TF and K-box	agamous-like MADS-box protein AGL19 isoform X1
PAV02G015930.1	M-type_MADS	SRF-TF	agamous-like MADS-box protein AGL61
PAV03G040720.1	M-type_MADS	SRF-TF	agamous-like MADS-box protein AGL103
PAV03G041240.1	M-type_MADS	SRF-TF	agamous-like MADS-box protein AGL103
PAV06G019920.1	M-type_MADS	SRF-TF	agamous-like MADS-box protein AGL61
PAV07G006420.1	M-type_MADS	SRF-TF	agamous-like MADS-box protein AGL82
PAV07G042430.1	GRF	QLQ and WRC	growth-regulating factor 3
PAV02G072210.1	HD-ZIP	Homeodomain and HALZ	homeobox-leucine zipper protein ATHB-12
PAV01G107730.1	C3H	zf-CCCH	zinc finger CCCH domain-containing protein 5
PAV05G005000.1	C2H2	zf-C2H2_6	zinc finger protein ZAT4-like
PAV00G014470.1	MYB	Myb_DNA-binding	transcription factor MYB14
PAV00G020200.1	MYB	Myb_DNA-binding	myb-related protein 315
PAV01G066070.1	MYB	Myb_DNA-binding	transcription factor WER-like
PAV02G066030.1	MYB	Myb_DNA-bind_6	transcription factor DUO1-like
PAV03G012530.1	MYB	Myb_DNA-binding	myb-related protein 315
PAV04G017320.1	MYB	Myb_DNA-binding	transcription repressor MYB4-like
PAV05G005630.1	MYB	Myb_DNA-binding	myb-related protein Hv1
PAV05G022260.1	MYB	Myb_DNA-binding	transcription factor WER
PAV06G068930.1	MYB	Myb_DNA-bind_6	Transcription factor MYB119
PAV01G087220.1	MYB_related	Myb_DNA-binding	Transcription factor MYBS3
PAV02G069320.1	MYB_related	Myb_DNA-binding	MYB transcription factor
PAV06G061910.1	MYB_related	Myb_DNA-binding	MYB family transcription factor
Note: PruPse: P. pseudocerasus, PruAvi: P. avium.

## Sheet: Table S44
Table S44. The annotation information for transcription factor from positively selected gene pairs (Ka/Ks>1) between Prunus pseudocerasus and P. serrulata.
PruPse_PruSer	Family	Pfam	Annotation
PAV00G006130.1	NF-YB	CBFD_NFYB_HMF	nuclear transcription factor Y subunit B-3-like
PAV00G031850.2	TCP	TCP	transcription factor TCP18-like isoform X2
PAV00G033530.1	FAR1	FAR1 and MULE and SWIM	protein FAR1-RELATED SEQUENCE 7-like isoform X1
PAV00G056000.1	LBD	LOB	LOB domain-containing protein 25
PAV00G058420.1	bHLH	HLH	transcription factor bHLH110
PAV00G058460.1	GeBP	DUF573	nucleolin-like
PAV00G060530.1	bHLH	HLH	basic helix-loop-helix (bHLH) DNA-binding superfamily protein
PAV00G063690.1	TCP	TCP	Transcription factor TCP1
PAV00G073000.1	HSF	HSF_DNA-bind	heat stress transcription factor B-3
PAV00G092020.1	bHLH	HLH	transcription factor bHLH92 isoform X2
PAV01G030380.1	FAR1	FAR1	protein FAR1-RELATED SEQUENCE 5
PAV01G058020.1	FAR1	FAR1	PREDICTED: FAR1-RELATED SEQUENCE
PAV01G080810.1	bZIP	bZIP_1	bZIP transcription factor 27
PAV01G085730.1	Nin-like	RWP-RK	RWP-RK domain protein
PAV01G086880.1	HSF	HSF_DNA-bind	heat shock factor protein HSF30 isoform X1
PAV01G088290.1	bHLH	HLH	transcription factor bHLH77
PAV01G089310.1	bHLH	HLH	bHLH transcription factor
PAV02G058840.1	GATA	GATA	GATA transcription factor 8
PAV02G061880.1	bHLH	HLH	transcription factor bHLH111-like isoform X3
PAV02G062020.1	WRKY	WRKY	putative WRKY transcription factor 24
PAV03G009700.1	TCP	TCP	transcription factor TCP17-like
PAV03G013250.1	bHLH	HLH	transcription factor bHLH110
PAV03G013780.1	WRKY	WRKY	WRKY transcription factor 1
PAV03G039740.1	NAC	NAM	NAC domain-containing protein 96-like
PAV03G049750.1	NAC	NAM	NAC domain-containing protein
PAV03G057090.1	LBD	LOB	LOB domain-containing protein 22
PAV04G008380.1	WRKY	WRKY	putative WRKY transcription factor 71
PAV04G020640.1	NAC	NAM	NAC domain transcriptional regulator superfamily protein
PAV04G022650.1	NAC	NAM	NAC domain-containing protein 66-like
PAV05G004070.1	bZIP	bZIP_1	basic leucine zipper 43
PAV05G011520.1	bHLH	HLH	transcription factor bHLH137-like
PAV06G029510.1	WRKY	WRKY	putative WRKY transcription factor 51
PAV06G047080.2	bZIP	bZIP_1	bZIP transcription factor
PAV06G049310.1	bHLH	HLH	putative transcription factor bHLH086
PAV06G063010.1	NF-YC	CBFD_NFYB_HMF	DNA polymerase epsilon subunit C isoform X1
PAV06G063260.1	NAC	NAM	NAC domain-containing protein 2
PAV07G012850.2	Dof	zf-Dof	cyclic dof factor 2-like isoform X1
PAV07G035050.1	bHLH	HLH	transcription factor bHLH130-like
PAV07G044500.1	bHLH	HLH	basic helix-loop-helix (bHLH) DNA-binding superfamily protein
PAV07G053000.1	HSF	HSF_DNA-bind	heat stress transcription factor A-2-like
PAV07G053770.1	GATA	GATA	PREDICTED: GATA transcription factor 21
PAV08G003410.1	bHLH	HLH	Transcription factor bHLH66
PAV08G010810.1	bZIP	bZIP_1	Basic-leucine zipper (bZIP) transcription factor family protein
PAV08G043270.1	FAR1	FAR1	protein FAR1-RELATED SEQUENCE 5-like
PAV08G048770.1	NAC	NAM	NAC domain containing protein 70
PAV08G002270.1	ARF	B3 and Auxin_resp	auxin response factor 2B-like isoform X1
PAV01G062980.1	B3	B3	PREDICTED: B3 domain-containing protein Os01g0723500-like
PAV04G029480.1	B3	B3	B3 domain-containing transcription repressor VAL2
PAV07G034270.1	B3	B3	putative B3 domain-containing protein
PAV00G095450.1	ERF	AP2	AP2/EREBP family transcription factor-like protein 4
PAV01G063780.1	ERF	AP2	ethylene-responsive transcription factor ESR2
PAV02G040940.1	ERF	AP2	ethylene-responsive transcription factor ERF034-like
PAV03G045220.1	ERF	AP2	ethylene-responsive transcription factor ERF003-like
PAV04G026910.1	ERF	AP2	PREDICTED: ethylene-responsive transcription factor 4-like
PAV06G026890.1	ERF	AP2	AP2/EREBP family transcription factor-like protein 21
PAV06G042560.1	ERF	AP2	ethylene-responsive transcription factor ERF110-like
PAV06G068220.1	ERF	AP2	Ethylene-responsive transcription factor 2
PAV08G045000.1	ERF	AP2	ethylene-responsive transcription factor ABR1
PAV02G060970.1	G2-like	-	Myb family transcription factor PHL13
PAV02G061810.1	G2-like	-	Protein PHR1-LIKE 1
PAV04G060090.1	G2-like	-	uncharacterized protein Pyn_14057
PAV06G060300.1	M-type_MADS	SRF-TF	agamous-like MADS-box protein AGL103
PAV07G006420.1	M-type_MADS	SRF-TF	agamous-like MADS-box protein AGL82
PAV00G077940.1	GRF	QLQ and WRC	growth-regulating factor 7 isoform X2
PAV02G072110.1	GRF	QLQ and WRC	growth-regulating factor 7 isoform X2
PAV05G001730.1	WOX	Homeodomain	WUSCHEL-related homeobox 1
PAV07G046490.1	HD-ZIP	Homeodomain	homeobox-leucine zipper protein ATHB-40
PAV01G009430.1	HD-ZIP	Homeodomain and HALZ	homeobox-leucine zipper protein HAT22
PAV01G102950.1	C2H2	zf-C2H2	ZOS2-02 - C2H2 zinc finger protein
PAV01G004930.1	MYB	Myb_DNA-binding	transcription factor MYB14
PAV01G088920.1	MYB	Myb_DNA-binding	transcription factor MYB44-like
PAV03G012530.1	MYB	Myb_DNA-binding	myb-related protein 315
PAV05G003350.1	MYB	Myb_DNA-binding	MYB family transcription factor
PAV05G018300.1	MYB	Myb_DNA-binding	transcription factor MYB3R-5-like
PAV06G072300.1	MYB	Myb_DNA-binding	transcription repressor MYB4
PAV08G000550.1	MYB	Myb_DNA-binding	transcription factor MYB11
PAV00G049030.1	MYB_related	Myb_DNA-binding	Transcription factor MYBS3
PAV01G087220.1	MYB_related	Myb_DNA-binding	myb-like transcription factor family protein
PAV06G061910.1	MYB_related	Myb_DNA-binding	MYB family transcription factor
PAV07G036050.1	MYB_related	Myb_DNA-binding	DNA-binding bromodomain-containing protein
Note: PruPse: P. pseudocerasus, PruSer: P. serrulata.

## Sheet: Table S45
Table S45. The annotation information for transcription factor from positively selected gene pairs (Ka/Ks>1) between Prunus pseudocerasus and P. persica.
PruPse_PruPer	Family	Pfam	Annotation
PAV00G049060.1	HRT-like	GIY_YIG_domain	protein EFFECTOR OF TRANSCRIPTION 2-like
PAV00G049320.1	HRT-like	GIY_YIG_domain	protein EFFECTOR OF TRANSCRIPTION 2-like
PAV00G060530.1	bHLH	HLH	basic helix-loop-helix (bHLH) DNA-binding superfamily protein
PAV00G063690.1	TCP	TCP	Transcription factor TCP1
PAV00G071480.1	bZIP	bZIP_1	bZIP transcription factor 44
PAV00G073560.1	NAC	NAM	NAC domain-containing protein 55-like
PAV00G082290.1	LBD	LOB	LOB domain-containing protein 24-like
PAV01G021820.1	NF-YB	CBFD_NFYB_HMF	nuclear transcription factor Y subunit B-4-like
PAV01G080810.1	bZIP	bZIP_1	bZIP transcription factor 27
PAV02G057620.1	NAC	NAM	NAC domain-containing protein 14-like
PAV02G061880.1	bHLH	HLH	transcription factor bHLH111-like isoform X3
PAV03G011150.1	TCP	TCP	Transcription factor TCP1
PAV05G007940.1	bHLH	HLH	transcription factor bHLH162-like
PAV06G063010.1	NF-YC	CBFD_NFYB_HMF	DNA polymerase epsilon subunit C isoform X1
PAV06G063160.1	NF-YC	CBFD_NFYB_HMF	DNA polymerase epsilon subunit C isoform X1
PAV06G063260.1	NAC	NAM	NAC domain-containing protein 2
PAV06G069280.1	NAC	NAM	NAC domain-containing protein 41-like
PAV07G012510.1	NAC	NAM	NAC domain-containing protein 68
PAV08G048780.1	Whirly	Whirly	single-stranded DNA-bindig protein WHY2 mitochondrial
PAV01G106740.1	B3	B3	B3 domain-containing transcription factor VRN1
PAV04G028880.1	B3	B3	B3 domain-containing transcription repressor VAL2
PAV04G029480.1	B3	B3	B3 domain-containing transcription repressor VAL2
PAV07G034270.1	B3	B3	putative B3 domain-containing protein
PAV06G026890.1	ERF	AP2	AP2/EREBP family transcription factor-like protein 21
PAV06G042560.1	ERF	AP2	ethylene-responsive transcription factor ERF110-like
PAV06G068220.1	ERF	AP2	Ethylene-responsive transcription factor 2
PAV06G022780.2	MIKC_MADS	SRF-TF and K-box	MADS-box protein SVP isoform X3
PAV01G100660.1	M-type_MADS	SRF-TF	agamous-like MADS-box protein AGL80
PAV02G015930.1	M-type_MADS	SRF-TF	agamous-like MADS-box protein AGL61
PAV03G040720.1	M-type_MADS	SRF-TF	agamous-like MADS-box protein AGL103
PAV07G052020.1	GRF	QLQ and WRC	growth-regulating factor 5 isoform X1
PAV01G009430.1	HD-ZIP	Homeodomain and HALZ	homeobox-leucine zipper protein HAT22
PAV00G039200.1	C2H2	zf-C2H2_6	C2H2-type zinc finger
PAV00G010780.2	MYB	Myb_DNA-binding	transcription factor MYB111
PAV01G018250.2	MYB	Myb_DNA-binding	transcription factor MYB111
PAV06G001220.1	MYB	Myb_DNA-binding	Transcription factor MYB1
PAV06G068930.1	MYB	Myb_DNA-binding	Transcription factor MYB119
PAV08G000550.1	MYB	Myb_DNA-binding	transcription factor MYB11
Note: PruPse: P. pseudocerasus, PruPer: P. persica.
