# Supplementary material for: Haplotype-resolved genome assembly for tetraploid Chinese cherry (Prunus pseudocerasus) offers insights into fruit firmness
Source: Hortic Res. 2024 Jul 8;11(7):uhae142. doi: 10.1093/hr/uhae142 (PMC11233885; doi:10.1093/hr/uhae142)
Supplement: Web_Material_uhae142 [file web_material_uhae142.zip › Supplementary Tables-revised/Table S46.xls]

## Sheet: Table S46
Table S46. The Ks_peak values and WGD event time of paralogs from PruPse and 10 plant species.
Species	Ks_peak value	WGD event time (Refer to AraTha, 75 Mya)1	WGD event time (Refer to VitVin, 117 Mya)2
PruDul	1.353	137.128	136.82
PruPer	1.406	142.5	142.18
PruPus	1.348	136.622	136.315
PruSer	1.361	137.939	137.629
RosChi	1.422	144.122	143.798
VitVin	1.157	117.264	117
PruMum	1.403	142.196	141.876
PruSal	1.388	140.676	140.36
PruPse	1.384	140.27	139.955
AraTha	0.74	75	74.8315
PruAvi	1.371	138.953	138.64
Ref AraTha	Simillion C, Vandepoele K, Van Montagu M C E, et al. The hidden duplication past of Arabidopsis thaliana[J]. Proceedings of the National Academy of Sciences, 2002, 99(21): 13627-13632.
Ref VitVin	Jiao Y, Leebens-Mack J, Ayyampalayam S, et al. A genome triplication associated with early diversification of the core eudicots[J]. Genome biology, 2012, 13(1): 1-14.
Note: PruPse: Prunus pseudocerasus, VitVin: Vitis vinifera, RosChi: Rosa chinensis, AraTha: Arabidopsis thaliana, PruPus: P. pusilliflora, PruAvi: P. avium, PruSer: P. serrulate, PruSal: P. salicina, PruPer: P. persica, PruMum: P. mume, and PruDul: P. dulcis.
References：	1. Simillion, C., Vandepoele, K., Van Montagu, M.C., Zabeau, M., and Van de Peer, Y. (2002). The hidden duplication past of Arabidopsis thaliana. Proc Natl Acad Sci U S A. 99(21):13627-13632. 2. Jiao, Y., Leebens-Mack, J., Ayyampalayam, S., Bowers, J.E., McKain, M.R., McNeal, J., Rolf, M., Ruzicka, D.R., Wafula, E., Wickett, N.J., et al. (2012).A genome triplication associated with early diversif…
