# Supplementary material for: Haplotype-resolved genome assembly for tetraploid Chinese cherry (Prunus pseudocerasus) offers insights into fruit firmness
Source: Hortic Res. 2024 Jul 8;11(7):uhae142. doi: 10.1093/hr/uhae142 (PMC11233885; doi:10.1093/hr/uhae142)
Supplement: Web_Material_uhae142 [file web_material_uhae142.zip › Supplementary Tables-revised/Table S47-revised.xls]

## Sheet: Table S47
Table S47. The Ks_peak values of orthologs between PruPse and other Prunus species.
Taxa	Ks_peak value
PruPse-PruPus	0.0139462
PruPse-PruAvi	0.0265805
PruPse-PruSer	0.0226781
PruPse-PruSal	0.0458139
PruPse-PruPer	0.0416183
PruPse-PruMum	0.0484721
PruPse-PruDul	0.0475
Note: PruPse: Prunus pseudocerasus, PruPus: P. pusilliflora, PruAvi: P. avium, PruSer: P. serrulata, PruSal: P. salicina, PruPer: P. persica, PruMum: P. mume, and PruDul: P. dulcis.
References：	Kumar, S., Suleski, M., Craig, J.M., Kasprowicz, A.E., Sanderford, M., Li, M., Stecher, G., and Hedges, S.B. (2022). TimeTree 5: An expanded resource for species divergence times. Mol. Biol. Evol. 39(8):msac174.
