# Supplementary material for: Haplotype-resolved genome assembly for tetraploid Chinese cherry (Prunus pseudocerasus) offers insights into fruit firmness
Source: Hortic Res. 2024 Jul 8;11(7):uhae142. doi: 10.1093/hr/uhae142 (PMC11233885; doi:10.1093/hr/uhae142)
Supplement: Web_Material_uhae142 [file web_material_uhae142.zip › Supplementary Tables-revised/Table S48-revised.xlsx]

## Sheet: Table S48
Table S48. Texture parameters of sweet cherrry cv. “Heizhenzhu” and Chinese cherry cv. “Zhuji Duanbing” fruits at the ripe fruit stage.
Cultivar	Hardness (g)	Chewiness	Springiness	Cohesiveness	Gumminess	Resilience	Firmness (g)	Pericarp strength (g)
Zhuji Duanbing	214.27±22.86 B	126.15±41.99 B	1.04±0.18 A	0.57±0.07 A	123.10±21.79 B	0.31±0.02 A	14.68±4.90 B	68.57±11.37 B
Heizhenzhu	1414.35±237.68 A	550.05±138.64 A	0.72±0.02 B	0.53±0.04 A	757.40±172.01 A	0.30±0.03 A	27.44±9.39 A	198.50±30.41 A
Values presented as the means of at least eight biological replicates (±SD). Different capital letters indicate significant differences, as determined by Student’s t-test with P < 0.01.
