# Supplementary material for: Haplotype-resolved genome assembly for tetraploid Chinese cherry (Prunus pseudocerasus) offers insights into fruit firmness
Source: Hortic Res. 2024 Jul 8;11(7):uhae142. doi: 10.1093/hr/uhae142 (PMC11233885; doi:10.1093/hr/uhae142)
Supplement: Web_Material_uhae142 [file web_material_uhae142.zip › Supplementary Tables-revised/Table S49.xlsx]

## Sheet: Sheet1
Table S49. Contents of cell wall materials in the fruits of the cultivars “Zhuji Duanbing” and “Heizhenzhu” at three different developmental periods.
Cultivar	Developmental period	Total pectin (µmol/mL)	WSP (mg/g DW)	ISP (mg/g DW)	CSP (mg/g DW)	Cellulose (mg/g DW)	Hemicellulose (mg/g DW)
Zhuji Duanbing	SGF	48.32±0.16	35.05±0.58	56.61±0.54	83.04±1.00	334.49±6.04	71.38±1.16
	VF	19.36±0.23	60.38±0.24	74.32±0.48	60.76±0.63	287.67±6.87	63.32±0.90
	RF	8.43±0.14	167.67±1.02	119.54±1.62	38.16±0.36	236.39±8.33	32.00±0.18
Heizhenzhu	SGF	33.33±1.40	48.82±1.08	62.20±0.66	90.85±0.94	330.95±11.71	75.29±0.30
	VF	14.29±0.26	72.31±1.19	75.13±0.49	74.82±1.90	290.40±8.88	68.50±0.21
	RF	10.74±0.17	118.19±2.72	91.00±0.83	53.33±0.61	262.12±2.50	44.98±0.28
Note: SGF: small green fruit, VF: veraison fruit, RF: ripening fruit, WSP: water-soluble pectin, ISP: ionic-soluble pectin, CSP: covalent-soluble pectin, DW: dry weight. Values are means ± SD from three biological replicates.
