# Supplementary material for: Haplotype-resolved genome assembly for tetraploid Chinese cherry (Prunus pseudocerasus) offers insights into fruit firmness
Source: Hortic Res. 2024 Jul 8;11(7):uhae142. doi: 10.1093/hr/uhae142 (PMC11233885; doi:10.1093/hr/uhae142)
Supplement: Web_Material_uhae142 [file web_material_uhae142.zip › Supplementary Tables-revised/Table S50.xlsx]

## Sheet: Table S50
Table S50. The void volume of “Zhuji Duanbing” fruits caused by extrusion treatment.
No.	Void volume (µm³)
1	199967
2	226990
3	232394
4	248608
5	254012
6	259417
7	270226
8	281035
9	286440
10	351294
11	362103
12	426957
13	432362
14	437766
15	448575
16	459384
17	481002
18	481002
19	486407
20	486407
21	572879
22	778251
23	859319
24	940386
25	983623
26	989027
27	1.05929e+06
28	1.09712e+06
29	1.21061e+06
30	1.52948e+06
31	1.9186e+06
32	1.92941e+06
33	2.02129e+06
34	3.8264e+06
35	4.09122e+06
36	5.30724e+06
37	6.67999e+06
38	1.31384e+07
39	1.80079e+07
Total volume	7.40527e+07
