# Supplementary material for: Haplotype-resolved genome assembly for tetraploid Chinese cherry (Prunus pseudocerasus) offers insights into fruit firmness
Source: Hortic Res. 2024 Jul 8;11(7):uhae142. doi: 10.1093/hr/uhae142 (PMC11233885; doi:10.1093/hr/uhae142)
Supplement: Web_Material_uhae142 [file web_material_uhae142.zip › Supplementary Tables-revised/Table S51.xlsx]

## Sheet: Table S51
Table S51. The void volume of “Heizhenzhu” fruits caused by extrusion treatment.
No.	Void volume (µm³)
1	199215
2	199215
3	199215
4	199215
5	199215
6	199215
7	199215
8	199215
9	199215
10	199215
11	199215
12	199215
13	199215
14	199215
15	199215
16	199215
17	199215
18	199215
19	199215
20	199215
21	199215
22	199215
23	199215
24	199215
25	199215
26	199215
27	199215
28	199215
29	199215
30	199215
31	199215
32	199215
33	199215
34	199215
35	199215
36	199215
37	199215
38	199215
39	199215
40	199215
41	199215
42	199215
43	199215
44	199215
45	199215
46	199215
47	199215
48	199215
49	199215
50	199215
51	199215
52	199215
53	199215
54	199215
55	199215
56	199215
57	199215
58	199215
59	199215
60	199215
61	199215
62	199215
63	199215
64	199215
65	199215
66	199215
67	199215
68	199215
69	199215
70	199215
71	199215
72	199215
73	199215
74	199215
75	199215
76	199215
77	199215
78	199215
79	199215
80	199215
81	199215
82	199215
83	199215
84	199215
85	199215
86	199215
87	199215
88	199215
89	199215
90	199215
91	199215
92	199215
93	199215
94	199215
95	199215
96	199215
97	199215
98	199215
99	199215
100	199215
101	199215
102	199215
103	199215
104	199215
105	199215
106	199215
107	199215
108	199215
109	199215
110	199215
111	199215
112	199215
113	199215
114	199215
115	199215
116	199215
117	199215
118	199215
119	199215
120	199215
121	199215
122	199215
123	199215
124	199215
125	199215
126	199215
127	199215
128	199215
129	199215
130	199215
131	199215
132	199215
133	199215
134	199215
135	199215
136	199215
137	199215
138	199215
139	199215
140	199215
141	199215
142	199215
143	199215
144	199215
145	199215
146	199215
147	199215
148	199215
149	199215
150	199215
151	199215
152	199215
153	199215
154	199215
155	199215
156	199215
157	199215
158	199215
159	199215
160	199215
161	199215
162	199215
163	199215
164	199215
165	199215
166	199215
167	199215
168	199215
169	199215
170	199215
171	199215
172	199215
173	199215
174	199215
175	199215
176	199215
177	199215
178	199215
179	199215
180	199215
181	199215
182	199215
183	199215
184	199215
185	199215
186	199215
187	199215
188	199215
189	199215
190	199215
191	199215
192	199215
193	199215
194	199215
195	199215
196	199215
197	199215
198	199215
199	199215
200	199215
201	199215
202	199215
203	199215
204	199215
205	199215
206	199215
207	199215
208	199215
209	199215
210	199215
211	199215
212	199215
213	199215
214	199215
215	199215
216	199215
217	199215
218	199215
219	199215
220	199215
221	199215
222	199215
223	199215
224	199215
225	199215
226	199215
227	199215
228	199215
229	199215
230	199215
231	199215
232	199215
233	199215
234	199215
235	199215
236	199215
237	199215
238	199215
239	199215
240	199215
241	199215
242	199215
243	199215
244	199215
245	199215
246	199215
247	199215
248	199215
249	199215
250	199215
251	199215
252	199215
253	199215
254	199215
255	199215
256	199215
257	199215
258	199215
259	199215
260	199215
261	199215
262	199215
263	199215
264	199215
265	199215
266	199215
267	199215
268	199215
269	199215
270	199215
271	199215
272	199215
273	199215
274	199215
275	199215
276	199215
277	199215
278	199215
279	199215
280	199215
281	199215
282	199215
283	199215
284	199215
285	199215
286	199215
287	199215
288	199215
289	199215
290	199215
291	199215
292	199215
293	199215
294	199215
295	199215
296	199215
297	199215
298	199215
299	199215
300	199215
301	199215
302	199215
303	199215
304	199215
305	199215
306	199215
307	199215
308	199215
309	199215
310	199215
311	199215
312	199215
313	199215
314	199215
315	199215
316	199215
317	199215
318	199215
319	199215
320	199215
321	199215
322	199215
323	199215
324	199215
325	199215
326	199215
327	199215
328	199215
329	199215
330	199215
331	199215
332	199215
333	199215
334	199215
335	199215
336	199215
337	199215
338	199215
339	199215
340	199215
341	199215
342	199215
343	199215
344	199215
345	199215
346	199215
347	199215
348	199215
349	199215
350	199215
351	199215
352	199215
353	199215
354	199215
355	199215
356	199215
357	199215
358	199215
359	199215
360	199215
361	199215
362	199215
363	199215
364	199215
365	199215
366	199215
367	199215
368	199215
369	199215
370	199215
371	199215
372	199215
373	199215
374	199215
375	199215
376	199215
377	199215
378	199215
379	199215
380	199215
381	199215
382	199215
383	199215
384	199215
385	199215
386	199215
387	199215
388	199215
389	199215
390	199215
391	199215
392	199215
393	199215
394	199215
395	199215
396	199215
397	199215
398	199215
399	199215
400	199215
401	199215
402	199215
403	199215
404	199215
405	199215
406	199215
407	199215
408	199215
409	199215
410	199215
411	199215
412	199215
413	199215
414	199215
415	199215
416	199215
417	199215
418	199215
419	199215
420	199215
421	199215
422	199215
423	199215
424	199215
425	199215
426	199215
427	199215
428	199215
429	199215
430	199215
431	199215
432	199215
433	199215
434	199215
435	199215
436	199215
437	199215
438	199215
439	199215
440	199215
441	199215
442	199215
443	199215
444	199215
445	199215
446	199215
447	199215
448	199215
449	199215
450	199215
451	199215
452	199215
453	199215
454	199215
455	199215
456	199215
457	199215
458	199215
459	199215
460	199215
461	199215
462	199215
463	199215
464	199215
465	199215
466	199215
467	199215
468	199215
469	199215
470	199215
471	199215
472	199215
473	199215
474	199215
475	199215
476	199215
477	199215
478	199215
479	199215
480	199215
481	199215
482	199215
483	199215
484	199215
485	199215
486	199215
487	199215
488	199215
489	199215
490	199215
491	199215
492	199215
493	199215
494	199215
495	199215
496	199215
497	199215
498	199215
499	199215
500	199215
501	199215
502	199215
503	199215
504	199215
505	199215
506	199215
507	199215
508	199215
509	199215
510	199215
511	199215
512	199215
513	199215
514	199215
515	199215
516	199215
517	199215
518	199215
519	199215
520	199215
521	199215
522	199215
523	199215
524	199215
525	199215
526	199215
527	199215
528	199215
529	199215
530	199215
531	199215
532	199215
533	199215
534	199215
535	199215
536	199215
537	199215
538	199215
539	199215
540	199215
541	199215
542	199215
543	199215
544	199215
545	199215
546	199215
547	199215
548	199215
549	199215
550	199215
551	199215
552	199215
553	199215
554	199215
555	199215
556	199215
557	199215
558	199215
559	199215
560	199215
561	199215
562	199215
563	199215
564	199215
565	199215
566	199215
567	199215
568	199215
569	199215
570	199215
571	199215
572	199215
573	199215
574	199215
575	199215
576	199215
577	199215
578	199215
579	199215
580	199215
581	199215
582	199215
583	199215
584	199215
585	199215
586	199215
587	199215
588	199215
589	199215
590	199215
591	199215
592	199215
593	199215
594	199215
595	199215
596	199215
597	199215
598	199215
599	199215
600	199215
601	199215
602	199215
603	199215
604	199215
605	199215
606	199215
607	199215
608	199215
609	199215
610	199215
611	199215
612	199215
613	199215
614	199215
615	199215
616	199215
617	199215
618	199215
619	199215
620	199215
621	199215
622	199215
623	199215
624	199215
625	199215
626	199215
627	199215
628	199215
629	199215
630	199215
631	199215
632	199215
633	199215
634	199215
635	199215
636	199215
637	199215
638	199215
639	199215
640	199215
641	199215
642	199215
643	199215
644	199215
645	199215
646	199215
647	199215
648	199215
649	199215
650	199215
651	199215
652	199215
653	199215
654	199215
655	199215
656	199215
657	199215
658	199215
659	199215
660	199215
661	199215
662	199215
663	199215
664	199215
665	199215
666	199215
667	199215
668	199215
669	199215
670	199215
671	199215
672	199215
673	199215
674	199215
675	199215
676	199215
677	199215
678	199215
679	199215
680	199215
681	199215
682	199215
683	199215
684	199215
685	199215
686	199215
687	199215
688	199215
689	199215
690	199215
691	199215
692	199215
693	199215
694	199215
695	199215
696	199215
697	199215
698	199215
699	199215
700	199215
701	199215
702	199215
703	199215
704	199215
705	199215
706	199215
707	199215
708	199215
709	199215
710	199215
711	199215
712	199215
713	199215
714	199215
715	199215
716	199215
717	199215
718	199215
719	199215
720	199215
721	199215
722	199215
723	199215
724	199215
725	199215
726	199215
727	199215
728	199215
729	199215
730	199215
731	199215
732	199215
733	199215
734	199215
735	199215
736	199215
737	199215
738	199215
739	199215
740	199215
741	199215
742	199215
743	199215
744	199215
745	199215
746	199215
747	199215
748	199215
749	199215
750	199215
751	199215
752	199215
753	199215
754	199215
755	199215
756	199215
757	199215
758	199215
759	199215
760	199215
761	199215
762	199215
763	199215
764	199215
765	199215
766	199215
767	199215
768	199215
769	199215
770	199215
771	199215
772	199215
773	199215
774	199215
775	199215
776	199215
777	199215
778	199215
779	199215
780	199215
781	199215
782	199215
783	199215
784	199215
785	199215
786	199215
787	199215
788	199215
789	199215
790	199215
791	199215
792	199215
793	199215
794	199215
795	199215
796	199215
797	199215
798	199215
799	199215
800	199215
801	199215
802	199215
803	199215
804	199215
805	199215
806	199215
807	199215
808	199215
809	199215
810	199215
811	199215
812	199215
813	199215
814	199215
815	199215
816	199215
817	199215
818	199215
819	199215
820	199215
821	199215
822	199215
823	199215
824	199215
825	199215
826	199215
827	199215
828	199215
829	199215
830	199215
831	199215
832	199215
833	199215
834	199215
835	199215
836	199215
837	199215
838	199215
839	199215
840	199215
841	199215
842	199215
843	199215
844	199215
845	199215
846	199215
847	199215
848	199215
849	199215
850	199215
851	199215
852	199215
853	199215
854	199215
855	199215
856	199215
857	199215
858	199215
859	199215
860	199215
861	199215
862	199215
863	199215
864	199215
865	199215
866	199215
867	199215
868	199215
869	199215
870	199215
871	199215
872	199215
873	199215
874	199215
875	199215
876	199215
877	199215
878	199215
879	199215
880	199215
881	199215
882	199215
883	199215
884	199215
885	199215
886	199215
887	199215
888	199215
889	199215
890	199215
891	199215
892	199215
893	199215
894	199215
895	199215
896	199215
897	199215
898	199215
899	199215
900	199215
901	199215
902	199215
903	199215
904	199215
905	199215
906	199215
907	199215
908	199215
909	199215
910	199215
911	199215
912	199215
913	199215
914	199215
915	199215
916	199215
917	199215
918	199215
919	199215
920	199215
921	199215
922	199215
923	199215
924	199215
925	199215
926	199215
927	199215
928	199215
929	199215
930	199215
931	199215
932	199215
933	199215
934	199215
935	199215
936	199215
937	199215
938	199215
939	199215
940	199215
941	199215
942	199215
943	199215
944	199215
945	199215
946	199215
947	199215
948	199215
949	199215
950	199215
951	199215
952	199215
953	199215
954	199215
955	199215
956	199215
957	199215
958	199215
959	199215
960	199215
961	199215
962	199215
963	199215
964	199215
965	199215
966	199215
967	199215
968	199215
969	199215
970	199215
971	199215
972	199215
973	199215
974	199215
975	199215
976	199215
977	199215
978	199215
979	199215
980	199215
981	199215
982	199215
983	199215
984	199215
985	199215
986	199215
987	199215
988	199215
989	199215
990	199215
991	199215
992	199215
993	199215
994	199215
995	199215
996	199215
997	199215
998	199215
999	199215
1000	199215
1001	199215
1002	199215
1003	199215
1004	199215
1005	199215
1006	199215
1007	199215
1008	199215
1009	199215
1010	199215
1011	199215
1012	199215
1013	199215
1014	199215
1015	199215
1016	199215
1017	199215
1018	199215
1019	199215
1020	199215
1021	199215
1022	199215
1023	199215
1024	199215
1025	199215
1026	199215
1027	199215
1028	199215
1029	199215
1030	199215
1031	199215
1032	199215
1033	199215
1034	199215
1035	199215
1036	199215
1037	199215
1038	199215
1039	199215
1040	199215
1041	199215
1042	199215
1043	199215
1044	199215
1045	199215
1046	199215
1047	199215
1048	199215
1049	199215
1050	199215
1051	199215
1052	199215
1053	199215
1054	199215
1055	199215
1056	199215
1057	199215
1058	199215
1059	199215
1060	199215
1061	199215
1062	199215
1063	199215
1064	199215
1065	199215
1066	199215
1067	199215
1068	199215
1069	199215
1070	199215
1071	199215
1072	199215
1073	199215
1074	199215
1075	199215
1076	199215
1077	199215
1078	199215
1079	199215
1080	199215
1081	199215
1082	199215
1083	199215
1084	199215
1085	199215
1086	199215
1087	199215
1088	199215
1089	199215
1090	199215
1091	199215
1092	199215
1093	199215
1094	199215
1095	199215
1096	199215
1097	199215
1098	199215
1099	199215
1100	199215
1101	199215
1102	199215
1103	199215
1104	199215
1105	199215
1106	199215
1107	199215
1108	199215
1109	199215
1110	199215
1111	199215
1112	199215
1113	199215
1114	199215
1115	199215
1116	199215
1117	199215
1118	199215
1119	199215
1120	199215
1121	199215
1122	199215
1123	199215
1124	199215
1125	199215
1126	199215
1127	199215
1128	199215
1129	199215
1130	199215
1131	199215
1132	199215
1133	199215
1134	199215
1135	199215
1136	199215
1137	199215
1138	199215
1139	199215
1140	199215
1141	199215
1142	199215
1143	199215
1144	199215
1145	199215
1146	199215
1147	199215
1148	199215
1149	199215
1150	199215
1151	199215
1152	199215
1153	199215
1154	199215
1155	199215
1156	199215
1157	199215
1158	199215
1159	199215
1160	199215
1161	199215
1162	199215
1163	199215
1164	199215
1165	199215
1166	199215
1167	199215
1168	199215
1169	199215
1170	199215
1171	199215
1172	199215
1173	199215
1174	199215
1175	199215
1176	199215
1177	199215
1178	199215
1179	199215
1180	199215
1181	199215
1182	199215
1183	199215
1184	199215
1185	199215
1186	199215
1187	199215
1188	199215
1189	199215
1190	199215
1191	199215
1192	199215
1193	199215
1194	199215
1195	199215
1196	199215
1197	199215
1198	199215
1199	199215
1200	199215
1201	199215
1202	199215
1203	199215
1204	199215
1205	199215
1206	199215
1207	199215
1208	199215
1209	199215
1210	199215
1211	199215
1212	199215
1213	199215
1214	199215
1215	199215
1216	199215
1217	199215
1218	199215
1219	199215
1220	199215
1221	199215
1222	199215
1223	199215
1224	199215
1225	199215
1226	199215
1227	199215
1228	199215
1229	199215
1230	199215
1231	199215
1232	199215
1233	199215
1234	199215
1235	199215
1236	199215
1237	199215
1238	199215
1239	199215
1240	199215
1241	199215
1242	199215
1243	199215
1244	199215
1245	199215
1246	199215
1247	199215
1248	199215
1249	199215
1250	199215
1251	199215
1252	199215
1253	199215
1254	199215
1255	199215
1256	199215
1257	199215
1258	199215
1259	199215
1260	199215
1261	199215
1262	199215
1263	199215
1264	199215
1265	199215
1266	199215
1267	199215
1268	199215
1269	199215
1270	199215
1271	199215
1272	199215
1273	199215
1274	199215
1275	199215
1276	199215
1277	199215
1278	199215
1279	199215
1280	199215
1281	199215
1282	199215
1283	199215
1284	199215
1285	199215
1286	199215
1287	199215
1288	199215
1289	199215
1290	199215
1291	199215
1292	199215
1293	199215
1294	199215
1295	199215
1296	199215
1297	199215
1298	199215
1299	199215
1300	199215
1301	199215
1302	199215
1303	199215
1304	199215
1305	199215
1306	199215
1307	199215
1308	199215
1309	199215
1310	199215
1311	199215
1312	199215
1313	199215
1314	199215
1315	199215
1316	199215
1317	199215
1318	199215
1319	199215
1320	199215
1321	199215
1322	199215
1323	199215
1324	199215
1325	199215
1326	199215
1327	199215
1328	199215
1329	199215
1330	199215
1331	199215
1332	199215
1333	199215
1334	199215
1335	199215
1336	199215
1337	199215
1338	199215
1339	199215
1340	199215
1341	199215
1342	199215
1343	199215
1344	199215
1345	199215
1346	199215
1347	199215
1348	199215
1349	199215
1350	199215
1351	199215
1352	199215
1353	199215
1354	199215
1355	199215
1356	199215
1357	199215
1358	199215
1359	199215
1360	199215
1361	199215
1362	199215
1363	199215
1364	199215
1365	199215
1366	199215
1367	199215
1368	199215
1369	199215
1370	199215
1371	199215
1372	199215
1373	199215
1374	199215
1375	199215
1376	199215
1377	199215
1378	199215
1379	199215
1380	199215
1381	199215
1382	199215
1383	199215
1384	199215
1385	199215
1386	199215
1387	199215
1388	199215
1389	199215
1390	199215
1391	199215
1392	199215
1393	199215
1394	199215
1395	199215
1396	199215
1397	199215
1398	199215
1399	199215
1400	199215
1401	199215
1402	199215
1403	199215
1404	199215
1405	199215
1406	199215
1407	199215
1408	199215
1409	199215
1410	199215
1411	199215
1412	199215
1413	199215
1414	199215
1415	199215
1416	199215
1417	199215
1418	199215
1419	199215
1420	199215
1421	199215
1422	199215
1423	199215
1424	199215
1425	199215
1426	199215
1427	199215
1428	199215
1429	199215
1430	199215
1431	199215
1432	199215
1433	199215
1434	199215
1435	199215
1436	199215
1437	199215
1438	199215
1439	199215
1440	199215
1441	199215
1442	199215
1443	199215
1444	199215
1445	199215
1446	199215
1447	199215
1448	199215
1449	199215
1450	199215
1451	199215
1452	199215
1453	199215
1454	199215
1455	199215
1456	199215
1457	199215
1458	199215
1459	199215
1460	199215
1461	199215
1462	199215
1463	199215
1464	199215
1465	199215
1466	199215
1467	199215
1468	199215
1469	199215
1470	199215
1471	199215
1472	199215
1473	199215
1474	199215
1475	199215
1476	199215
1477	199215
1478	199215
1479	199215
1480	199215
1481	199215
1482	199215
1483	199215
1484	199215
1485	199215
1486	199215
1487	199215
1488	199215
1489	199215
1490	199215
1491	199215
1492	199215
1493	199215
1494	199215
1495	199215
1496	199215
1497	199215
1498	199215
1499	199215
1500	199215
1501	199215
1502	199215
1503	199215
1504	199215
1505	199215
1506	199215
1507	199215
1508	199215
1509	199215
1510	199215
1511	199215
1512	199215
1513	199215
1514	199215
1515	199215
1516	199215
1517	199215
1518	199215
1519	199215
1520	199215
1521	199215
1522	199215
1523	199215
1524	199215
1525	199215
1526	199215
1527	199215
1528	199215
1529	199215
1530	199215
1531	199215
1532	199215
1533	199215
1534	199215
1535	199215
1536	199215
1537	199215
1538	199215
1539	199215
1540	199215
1541	199215
1542	199215
1543	199215
1544	199215
1545	199215
1546	199215
1547	199215
1548	199215
1549	199215
1550	199215
1551	199215
1552	199215
1553	199215
1554	199215
1555	199215
1556	199215
1557	199215
1558	199215
1559	199215
1560	199215
1561	199215
1562	199215
1563	199215
1564	199215
1565	199215
1566	199215
1567	199215
1568	199215
1569	199215
1570	199215
1571	199215
1572	199215
1573	199215
1574	199215
1575	199215
1576	199215
1577	199215
1578	199215
1579	199215
1580	199215
1581	199215
1582	199215
1583	199215
1584	199215
1585	199215
1586	199215
1587	199215
1588	199215
1589	199215
1590	199215
1591	199215
1592	199215
1593	199215
1594	199215
1595	199215
1596	199215
1597	199215
1598	199215
1599	199215
1600	199215
1601	199215
1602	199215
1603	199215
1604	199215
1605	199215
1606	199215
1607	199215
1608	199215
1609	199215
1610	199215
1611	199215
1612	199215
1613	199215
1614	199215
1615	199215
1616	199215
1617	199215
1618	199215
1619	199215
1620	199215
1621	199215
1622	199215
1623	199215
1624	199215
1625	199215
1626	199215
1627	199215
1628	199215
1629	199215
1630	199215
1631	199215
1632	199215
1633	199215
1634	199215
1635	199215
1636	199215
1637	199215
1638	199215
1639	199215
1640	199215
1641	199215
1642	199215
1643	199215
1644	199215
1645	199215
1646	199215
1647	199215
1648	199215
1649	199215
1650	199215
1651	199215
1652	199215
1653	199215
1654	199215
1655	199215
1656	199215
1657	199215
1658	199215
1659	199215
1660	199215
1661	199215
1662	199215
1663	199215
1664	199215
1665	199215
1666	199215
1667	199215
1668	199215
1669	199215
1670	199215
1671	199215
1672	199215
1673	199215
1674	199215
1675	199215
1676	199215
1677	199215
1678	199215
1679	199215
1680	199215
1681	199215
1682	199215
1683	199215
1684	199215
1685	199215
1686	199215
1687	199215
1688	199215
1689	199215
1690	199215
1691	199215
1692	199215
1693	199215
1694	199215
1695	199215
1696	199215
1697	199215
1698	199215
1699	199215
1700	199215
1701	199215
1702	199215
1703	199215
1704	199215
1705	199215
1706	199215
1707	199215
1708	199215
1709	199215
1710	199215
1711	199215
1712	199215
1713	199215
1714	199215
1715	199215
1716	199215
1717	199215
1718	199215
1719	199215
1720	199215
1721	199215
1722	199215
1723	199215
1724	199215
1725	199215
1726	199215
1727	199215
1728	199215
1729	199215
1730	199215
1731	199215
1732	199215
1733	199215
1734	199215
1735	199215
1736	199215
1737	199215
1738	199215
1739	199215
1740	199215
1741	199215
1742	199215
1743	199215
1744	199215
1745	199215
1746	199215
1747	199215
1748	199215
1749	199215
1750	199215
1751	199215
1752	199215
1753	199215
1754	199215
1755	199215
1756	199215
1757	199215
1758	199215
1759	199215
1760	199215
1761	199215
1762	199215
1763	199215
1764	199215
1765	199215
1766	199215
1767	199215
1768	199215
1769	199215
1770	199215
1771	199215
1772	199215
1773	199215
1774	199215
1775	199215
1776	199215
1777	199215
1778	199215
1779	199215
1780	199215
1781	199215
1782	199215
1783	199215
1784	199215
1785	199215
1786	199215
1787	199215
1788	199215
1789	199215
1790	199215
1791	199215
1792	199215
1793	199215
1794	199215
1795	199215
1796	199215
1797	199215
1798	199215
1799	199215
1800	199215
1801	199215
1802	199215
1803	199215
1804	199215
1805	199215
1806	199215
1807	199215
1808	199215
1809	199215
1810	199215
1811	199215
1812	199215
1813	199215
1814	199215
1815	199215
1816	199215
1817	199215
1818	199215
1819	199215
1820	199215
1821	199215
1822	199215
1823	199215
1824	199215
1825	199215
1826	199215
1827	199215
1828	199215
1829	199215
1830	199215
1831	199215
1832	199215
1833	199215
1834	199215
1835	199215
1836	199215
1837	199215
1838	199215
1839	199215
1840	199215
1841	199215
1842	199215
1843	199215
1844	199215
1845	199215
1846	199215
1847	199215
1848	199215
1849	199215
1850	199215
1851	199215
1852	199215
1853	199215
1854	199215
1855	199215
1856	199215
1857	199215
1858	199215
1859	199215
1860	199215
1861	199215
1862	199215
1863	199215
1864	199215
1865	199215
1866	199215
1867	199215
1868	199215
1869	199215
1870	199215
1871	199215
1872	199215
1873	199215
1874	199215
1875	199215
1876	199215
1877	199215
1878	199215
1879	199215
1880	199215
1881	199215
1882	199215
1883	199215
1884	199215
1885	199215
1886	199215
1887	199215
1888	199215
1889	199215
1890	199215
1891	199215
1892	199215
1893	199215
1894	199215
1895	199215
1896	199215
1897	199215
1898	199215
1899	199215
1900	199215
1901	199215
1902	199215
1903	199215
1904	199215
1905	199215
1906	199215
1907	199215
1908	199215
1909	199215
1910	199215
1911	199215
1912	199215
1913	199215
1914	199215
1915	199215
1916	199215
1917	199215
1918	199215
1919	199215
1920	199215
1921	199215
1922	199215
1923	199215
1924	199215
1925	199215
1926	199215
1927	199215
1928	199215
1929	199215
1930	199215
1931	199215
1932	199215
1933	199215
1934	199215
1935	199215
1936	199215
1937	199215
1938	199215
1939	199215
1940	199215
1941	199215
1942	199215
1943	199215
1944	199215
1945	199215
1946	199215
1947	199215
1948	199215
1949	199215
1950	199215
1951	199215
1952	199215
1953	199215
1954	199215
1955	199215
1956	199215
1957	199215
1958	199215
1959	199215
1960	199215
1961	199215
1962	199215
1963	199215
1964	199215
1965	199215
1966	199215
1967	199215
1968	199215
1969	199215
1970	199215
1971	199215
1972	199215
1973	199215
1974	199215
1975	199215
1976	199215
1977	199215
1978	199215
1979	199215
1980	199215
1981	199215
1982	199215
1983	199215
1984	199215
1985	199215
1986	199215
1987	199215
1988	199215
1989	199215
1990	199215
1991	199215
1992	199215
1993	199215
1994	199215
1995	199215
1996	199215
1997	199215
1998	199215
[truncated: 27,491 more rows]
