# Supplementary material for: Haplotype-resolved genome assembly for tetraploid Chinese cherry (Prunus pseudocerasus) offers insights into fruit firmness
Source: Hortic Res. 2024 Jul 8;11(7):uhae142. doi: 10.1093/hr/uhae142 (PMC11233885; doi:10.1093/hr/uhae142)
Supplement: Web_Material_uhae142 [file web_material_uhae142.zip › Supplementary Tables-revised/Table S52-56-revised.xlsx]

## Sheet: Table S52
Table S52. The expression abundance of “Zhuji Duanbing” and hard-fleshed “Heizhenzhu” genes in SGF, VF and RF stages.
Variety	Gene_ID	SGF	VF	RF
Zhuji Duanbing	PAV00G000040	0	0	0
Zhuji Duanbing	PAV00G000060	31.3897	30.938	7.84834
Zhuji Duanbing	PAV00G000070	0	0	0
Zhuji Duanbing	PAV00G000080	0	0	0
Zhuji Duanbing	PAV00G000090	7.64261	4.09465	16.1391
Zhuji Duanbing	PAV00G000100	2.99694	3.21177	3.24645
Zhuji Duanbing	PAV00G000110	0	0	0
Zhuji Duanbing	PAV00G000120	6.40279	1.2393	0.0518883
Zhuji Duanbing	PAV00G000130	7.52291	8.27037	10.4328
Zhuji Duanbing	PAV00G000140	10.7001	12.8342	6.11019
Zhuji Duanbing	PAV00G000150	8.19053	5.89946	2.41693
Zhuji Duanbing	PAV00G000160	7.4878	4.16834	1.95244
Zhuji Duanbing	PAV00G000170	0	0	0
Zhuji Duanbing	PAV00G000190	0.711232	0.095136	0.0114526
Zhuji Duanbing	PAV00G000200	0	0	0
Zhuji Duanbing	PAV00G000210	6.61548	6.14692	4.88647
Zhuji Duanbing	PAV00G000220	0.573679	0.339545	0
Zhuji Duanbing	PAV00G000230	0	0	0
Zhuji Duanbing	PAV00G000240	0.510999	0.275944	0.00661582
Zhuji Duanbing	PAV00G000250	0.865816	0	0
Zhuji Duanbing	PAV00G000260	0.317927	0.753546	2.16403
Zhuji Duanbing	PAV00G000270	6.49121	9.55417	13.0372
Zhuji Duanbing	PAV00G000280	0.248378	0	0
Zhuji Duanbing	PAV00G000290	0	0	0
Zhuji Duanbing	PAV00G000300	20.3634	83.4125	150.729
Zhuji Duanbing	PAV00G000310	6.09445	5.39873	6.17569
Zhuji Duanbing	PAV00G000320	5.39219	10.0888	4.22481
Zhuji Duanbing	PAV00G000330	5.99351	6.63153	20.5667
Zhuji Duanbing	PAV00G000340	57.051	47.48	18.0493
Zhuji Duanbing	PAV00G000350	16.7325	6.16474	7.34712
Zhuji Duanbing	PAV00G000360	5.71986	5.53043	3.0838
Zhuji Duanbing	PAV00G000370	0.381508	0.713427	1.31117
Zhuji Duanbing	PAV00G000380	3.61873	7.97995	8.2587
Zhuji Duanbing	PAV00G000390	23.4475	22.1997	20.0613
Zhuji Duanbing	PAV00G000400	4.72316	5.04158	4.50643
Zhuji Duanbing	PAV00G000410	4.07614	3.09371	0.377379
Zhuji Duanbing	PAV00G000420	7.38109	6.4406	0.864825
Zhuji Duanbing	PAV00G000430	25.3587	17.3696	10.1095
Zhuji Duanbing	PAV00G000440	17.1657	17.9726	39.1319
Zhuji Duanbing	PAV00G000450	2.84147	8.92049	0.598227
Zhuji Duanbing	PAV00G000460	1.44159	1.52654	0.583769
Zhuji Duanbing	PAV00G000470	4.19906	1.02255	4.43676
Zhuji Duanbing	PAV00G000480	22.3191	35.0515	21.0243
Zhuji Duanbing	PAV00G000490	0.558114	0.954148	0.733873
Zhuji Duanbing	PAV00G000500	0	0	0
Zhuji Duanbing	PAV00G000510	5.65427	6.14275	2.80194
Zhuji Duanbing	PAV00G000520	4.62136	4.74683	2.62396
Zhuji Duanbing	PAV00G000530	0.337009	0	0.182778
Zhuji Duanbing	PAV00G000550	8.40079	6.59401	12.8431
Zhuji Duanbing	PAV00G000560	7.51771	10.4283	10.1375
Zhuji Duanbing	PAV00G000570	1.30487	0.665422	0.131679
Zhuji Duanbing	PAV00G000580	0	0	0
Zhuji Duanbing	PAV00G000590	5.47367	4.76905	6.92678
Zhuji Duanbing	PAV00G000600	0.44189	0.628143	0.847537
Zhuji Duanbing	PAV00G000610	3.12904	4.35911	4.89193
Zhuji Duanbing	PAV00G000620	0.235175	0	0
Zhuji Duanbing	PAV00G000630	0.424461	0.0555692	0
Zhuji Duanbing	PAV00G000640	1.28952	0.677238	1.07672
Zhuji Duanbing	PAV00G000650	0	0	0
Zhuji Duanbing	PAV00G000660	3.20498	3.17586	1.49613
Zhuji Duanbing	PAV00G000670	0	0	0
Zhuji Duanbing	PAV00G000680	0.0147476	0.0911032	0.162365
Zhuji Duanbing	PAV00G000690	0.0875493	0.149079	0.0892684
Zhuji Duanbing	PAV00G000700	0.0311969	0.0539933	0.0632334
Zhuji Duanbing	PAV00G000720	0	0	0
Zhuji Duanbing	PAV00G000740	0	0	0
Zhuji Duanbing	PAV00G000760	0	0	0
Zhuji Duanbing	PAV00G000770	0.507537	0.24358	0.149063
Zhuji Duanbing	PAV00G000780	0.208023	0.235771	0.296563
Zhuji Duanbing	PAV00G000790	0.359979	0.226233	0.340781
Zhuji Duanbing	PAV00G000800	0.0747682	0.216716	2.11913
Zhuji Duanbing	PAV00G000810	0	0	0
Zhuji Duanbing	PAV00G000830	0.0214634	0.019681	0.0201721
Zhuji Duanbing	PAV00G000840	0	0	0
Zhuji Duanbing	PAV00G000850	0	0	0.0152883
Zhuji Duanbing	PAV00G000860	0	0.0204746	0
Zhuji Duanbing	PAV00G000870	3.09886	4.92799	1.77051
Zhuji Duanbing	PAV00G000880	0	0	0.178287
Zhuji Duanbing	PAV00G000890	0	0	0
Zhuji Duanbing	PAV00G000900	0	0	0
Zhuji Duanbing	PAV00G000910	0	0	0
Zhuji Duanbing	PAV00G000930	0	0	0
Zhuji Duanbing	PAV00G000940	0	0	0.0624273
Zhuji Duanbing	PAV00G000950	0	0	0
Zhuji Duanbing	PAV00G000960	0	0	0
Zhuji Duanbing	PAV00G000980	0.0663246	0.0987943	0
Zhuji Duanbing	PAV00G000990	0	0	0
Zhuji Duanbing	PAV00G001000	0	0	0
Zhuji Duanbing	PAV00G001010	0	0	0
Zhuji Duanbing	PAV00G001030	2.73126	3.76771	0.628439
Zhuji Duanbing	PAV00G001040	0	0	0
Zhuji Duanbing	PAV00G001050	0	0	0
Zhuji Duanbing	PAV00G001060	0.0169572	0.0310981	0.0644838
Zhuji Duanbing	PAV00G001070	0	0.0198269	0
Zhuji Duanbing	PAV00G001080	0	0	0
Zhuji Duanbing	PAV00G001090	0	0	0
Zhuji Duanbing	PAV00G001110	0	0	0
Zhuji Duanbing	PAV00G001120	0	0	0
Zhuji Duanbing	PAV00G001130	0	0	0
Zhuji Duanbing	PAV00G001140	0	0	0
Zhuji Duanbing	PAV00G001170	0.365761	0.167775	0.228279
Zhuji Duanbing	PAV00G001180	0.303937	0.152944	0.477356
Zhuji Duanbing	PAV00G001190	4.77061	2.37859	3.85951
Zhuji Duanbing	PAV00G001200	0.118615	0	0
Zhuji Duanbing	PAV00G001230	0	0	0
Zhuji Duanbing	PAV00G001240	0	0	0
Zhuji Duanbing	PAV00G001250	0	0	0
Zhuji Duanbing	PAV00G001260	0	0	0
Zhuji Duanbing	PAV00G001270	0	0	0
Zhuji Duanbing	PAV00G001280	0	0.0312122	0
Zhuji Duanbing	PAV00G001290	0	0	0
Zhuji Duanbing	PAV00G001300	0.396616	0.593983	4.10698
Zhuji Duanbing	PAV00G001310	1.08048	1.00013	0.839542
Zhuji Duanbing	PAV00G001320	0	0	1.18213
Zhuji Duanbing	PAV00G001330	0.0229817	0	0
Zhuji Duanbing	PAV00G001340	0	0	0
Zhuji Duanbing	PAV00G001360	0.0389081	0	0
Zhuji Duanbing	PAV00G001370	0	0	0
Zhuji Duanbing	PAV00G001380	0	0	0
Zhuji Duanbing	PAV00G001390	0	0	0
Zhuji Duanbing	PAV00G001400	0	0	0
Zhuji Duanbing	PAV00G001410	0	0	0
Zhuji Duanbing	PAV00G001430	0	0	0
Zhuji Duanbing	PAV00G001440	0.117303	0	0.0673272
Zhuji Duanbing	PAV00G001450	3.19726	1.68531	1.12446
Zhuji Duanbing	PAV00G001460	0	0	0
Zhuji Duanbing	PAV00G001470	0	0	0
Zhuji Duanbing	PAV00G001480	0.0217364	0	0
Zhuji Duanbing	PAV00G001490	0.160325	0.131077	0.0326344
Zhuji Duanbing	PAV00G001500	17.1394	13.1088	3.0889
Zhuji Duanbing	PAV00G001510	0.124571	0.161097	0.0347814
Zhuji Duanbing	PAV00G001520	0.198654	0.438938	0.242994
Zhuji Duanbing	PAV00G001530	0	0	0
Zhuji Duanbing	PAV00G001550	0	0	0
Zhuji Duanbing	PAV00G001560	0	0	0
Zhuji Duanbing	PAV00G001570	0	0	0
Zhuji Duanbing	PAV00G001580	0	0	0
Zhuji Duanbing	PAV00G001590	0	0	0
Zhuji Duanbing	PAV00G001600	0	0	0
Zhuji Duanbing	PAV00G001610	0	0	0
Zhuji Duanbing	PAV00G001620	0	0	0
Zhuji Duanbing	PAV00G001630	0	0	0
Zhuji Duanbing	PAV00G001640	0	0	0
Zhuji Duanbing	PAV00G001650	0	0	0
Zhuji Duanbing	PAV00G001660	0	0	0
Zhuji Duanbing	PAV00G001670	0	0	0
Zhuji Duanbing	PAV00G001680	0.590056	0.512025	1.33882
Zhuji Duanbing	PAV00G001690	0.859608	0.89583	0.40496
Zhuji Duanbing	PAV00G001700	4.50018	2.89666	0.898931
Zhuji Duanbing	PAV00G001710	13.9737	23.3449	162.946
Zhuji Duanbing	PAV00G001720	0.218465	0.452033	0.250229
Zhuji Duanbing	PAV00G001730	0.376994	0.86221	0.420783
Zhuji Duanbing	PAV00G001740	7.96463	5.71433	0.590879
Zhuji Duanbing	PAV00G001750	0	0	0
Zhuji Duanbing	PAV00G001760	0	0	0
Zhuji Duanbing	PAV00G001770	0	0	0
Zhuji Duanbing	PAV00G001800	0.659664	0.746428	0
Zhuji Duanbing	PAV00G001810	0.311206	0.201946	0.0875937
Zhuji Duanbing	PAV00G001820	0	0	0
Zhuji Duanbing	PAV00G001830	0	0	0
Zhuji Duanbing	PAV00G001840	455.664	103.756	243.432
Zhuji Duanbing	PAV00G001850	4.24243	2.78422	0.0988129
Zhuji Duanbing	PAV00G001860	1.65463	0.899492	0.902906
Zhuji Duanbing	PAV00G001870	5.1721	7.10513	6.9776
Zhuji Duanbing	PAV00G001880	15.0476	4.78261	0.886615
Zhuji Duanbing	PAV00G001890	0	0.0397176	0
Zhuji Duanbing	PAV00G001900	36.6915	22.5104	17.8109
Zhuji Duanbing	PAV00G001910	4.87232	5.32325	7.27581
Zhuji Duanbing	PAV00G001920	7.21492	9.01632	4.92052
Zhuji Duanbing	PAV00G001930	0	0	0
Zhuji Duanbing	PAV00G001940	0	0	0
Zhuji Duanbing	PAV00G001950	12.7644	13.5804	3.85306
Zhuji Duanbing	PAV00G001960	6.19285	4.74301	5.0511
Zhuji Duanbing	PAV00G001980	0	0	0
Zhuji Duanbing	PAV00G002010	0	0	0
Zhuji Duanbing	PAV00G002030	10.4626	7.57131	8.89585
Zhuji Duanbing	PAV00G002040	32.5166	59.4575	100.079
Zhuji Duanbing	PAV00G002050	24.5513	5.05604	5.65814
Zhuji Duanbing	PAV00G002060	0.431916	0.124749	0
Zhuji Duanbing	PAV00G002070	8.80168	2.76341	0.91275
Zhuji Duanbing	PAV00G002080	0.0716168	0.19963	0.0120431
Zhuji Duanbing	PAV00G002090	3.9922	3.30728	0.570304
Zhuji Duanbing	PAV00G002100	40.6473	38.4503	356.73
Zhuji Duanbing	PAV00G002110	16.0488	16.2833	3.26989
Zhuji Duanbing	PAV00G002120	11.9155	14.7087	2.11798
Zhuji Duanbing	PAV00G002130	0	0	0
Zhuji Duanbing	PAV00G002140	0	0	0
Zhuji Duanbing	PAV00G002160	0	0	0
Zhuji Duanbing	PAV00G002180	0	0	0.17506
Zhuji Duanbing	PAV00G002190	2.44155	2.44091	0.320739
Zhuji Duanbing	PAV00G002210	0.271073	0.188139	0.0853144
Zhuji Duanbing	PAV00G002220	17.5414	27.3195	14.2488
Zhuji Duanbing	PAV00G002230	2.61948	1.99793	2.03218
Zhuji Duanbing	PAV00G002240	6.01033	3.80884	1.7421
Zhuji Duanbing	PAV00G002250	0	0	0
Zhuji Duanbing	PAV00G002260	5.04381	7.1577	12.139
Zhuji Duanbing	PAV00G002270	4.26986	4.04377	3.95809
Zhuji Duanbing	PAV00G002280	19.1637	17.3978	17.2237
Zhuji Duanbing	PAV00G002290	17.9786	20.1866	19.4444
Zhuji Duanbing	PAV00G002300	25.3708	4.06053	0
Zhuji Duanbing	PAV00G002310	0	0	0
Zhuji Duanbing	PAV00G002320	14.6948	12.4823	9.47235
Zhuji Duanbing	PAV00G002330	0	0.0133683	0
Zhuji Duanbing	PAV00G002340	0	0	0
Zhuji Duanbing	PAV00G002350	0	0	0
Zhuji Duanbing	PAV00G002360	0	0	0
Zhuji Duanbing	PAV00G002370	0	0	0
Zhuji Duanbing	PAV00G002380	29.9386	19.6138	3.77314
Zhuji Duanbing	PAV00G002390	0	0	0
Zhuji Duanbing	PAV00G002400	0	0	0
Zhuji Duanbing	PAV00G002410	0	0	0
Zhuji Duanbing	PAV00G002420	0	0	0
Zhuji Duanbing	PAV00G002430	0	0	0
Zhuji Duanbing	PAV00G002440	0	0	0
Zhuji Duanbing	PAV00G002450	0	0	0
Zhuji Duanbing	PAV00G002460	0	0	0
Zhuji Duanbing	PAV00G002470	0	0	0
Zhuji Duanbing	PAV00G002480	0.451778	0.390613	0
Zhuji Duanbing	PAV00G002490	3.42556	2.98596	5.02409
Zhuji Duanbing	PAV00G002500	29.8248	32.1889	17.33
Zhuji Duanbing	PAV00G002510	0	0	0
Zhuji Duanbing	PAV00G002520	2.72077	3.20462	0.0351953
Zhuji Duanbing	PAV00G002530	6.63434	0.473403	0
Zhuji Duanbing	PAV00G002550	0.46882	0.0807687	0
Zhuji Duanbing	PAV00G002560	8.80249	7.75897	2.4843
Zhuji Duanbing	PAV00G002570	0	0	0
Zhuji Duanbing	PAV00G002580	7.99988	8.2008	3.75518
Zhuji Duanbing	PAV00G002590	3.23602	2.39593	0.506823
Zhuji Duanbing	PAV00G002600	2.82544	1.19793	0.334025
Zhuji Duanbing	PAV00G002610	0.0420423	0	0
Zhuji Duanbing	PAV00G002620	48.803	73.0883	35.3712
Zhuji Duanbing	PAV00G002630	18.3501	38.2335	18.3929
Zhuji Duanbing	PAV00G002640	0.184577	0.366457	0.75558
Zhuji Duanbing	PAV00G002650	0.267237	2.44213	2.2741
Zhuji Duanbing	PAV00G002660	0	0	0
Zhuji Duanbing	PAV00G002670	0	0	0
Zhuji Duanbing	PAV00G002680	0	0	0
Zhuji Duanbing	PAV00G002690	2.29877	5.75635	0.73788
Zhuji Duanbing	PAV00G002720	0	0	0
Zhuji Duanbing	PAV00G002730	0.346897	1.03081	0.0358915
Zhuji Duanbing	PAV00G002750	0	0	0
Zhuji Duanbing	PAV00G002780	0	0	0
Zhuji Duanbing	PAV00G002790	0	0	0
Zhuji Duanbing	PAV00G002800	0	0	0
Zhuji Duanbing	PAV00G002810	0	0	0
Zhuji Duanbing	PAV00G002820	0	0	0
Zhuji Duanbing	PAV00G002840	0	0	0
Zhuji Duanbing	PAV00G002850	0.0732085	0.400147	0.214959
Zhuji Duanbing	PAV00G002870	0.458983	0.772262	0.630985
Zhuji Duanbing	PAV00G002880	1.34086	0.749326	0.561453
Zhuji Duanbing	PAV00G002900	0	0	0
Zhuji Duanbing	PAV00G002910	0	0.0777164	0
Zhuji Duanbing	PAV00G002920	0	0	0
Zhuji Duanbing	PAV00G002930	0.789448	3.14727	5.05889
Zhuji Duanbing	PAV00G002940	1.27821	0.932249	0.730448
Zhuji Duanbing	PAV00G002950	0	0.0473644	0.069431
Zhuji Duanbing	PAV00G002960	0	0	0
Zhuji Duanbing	PAV00G002970	0	0	0.058248
Zhuji Duanbing	PAV00G002980	0	0	0
Zhuji Duanbing	PAV00G002990	0	0	0
Zhuji Duanbing	PAV00G003000	0	0	0
Zhuji Duanbing	PAV00G003010	0.953657	7.64576	0.149695
Zhuji Duanbing	PAV00G003020	45.7518	41.3439	16.9044
Zhuji Duanbing	PAV00G003030	34.8972	69.6415	84.3218
Zhuji Duanbing	PAV00G003040	68.2084	39.6731	3.47658
Zhuji Duanbing	PAV00G003050	2.06791	1.11717	0.465026
Zhuji Duanbing	PAV00G003060	0	0.533939	0.521132
Zhuji Duanbing	PAV00G003070	5.47979	4.03044	2.58215
Zhuji Duanbing	PAV00G003080	9.52838	9.18061	3.86017
Zhuji Duanbing	PAV00G003090	29.8514	28.3505	26.4981
Zhuji Duanbing	PAV00G003100	4.14068	4.96986	1.48273
Zhuji Duanbing	PAV00G003110	16.4502	9.48939	3.57553
Zhuji Duanbing	PAV00G003120	6.72249	0.551113	1.36563
Zhuji Duanbing	PAV00G003130	0	0	0
Zhuji Duanbing	PAV00G003150	0.558512	0.115432	0
Zhuji Duanbing	PAV00G003160	6.43971	3.88376	1.80814
Zhuji Duanbing	PAV00G003170	14.8635	10.1027	3.93586
Zhuji Duanbing	PAV00G003180	13.6988	3.86116	0.641012
Zhuji Duanbing	PAV00G003190	75.714	22.3009	0.339188
Zhuji Duanbing	PAV00G003200	17.7267	5.58379	49.8011
Zhuji Duanbing	PAV00G003210	24.4175	30.5035	21.1277
Zhuji Duanbing	PAV00G003220	0.067127	0.295932	0
Zhuji Duanbing	PAV00G003230	0	0	0
Zhuji Duanbing	PAV00G003240	0.353059	0.126079	0
Zhuji Duanbing	PAV00G003250	2.58051	1.85117	0.757896
Zhuji Duanbing	PAV00G003260	10.9305	9.40731	5.83874
Zhuji Duanbing	PAV00G003270	4.91234	5.1646	1.95431
Zhuji Duanbing	PAV00G003280	4.65219	4.93081	7.2663
Zhuji Duanbing	PAV00G003290	16.8024	8.05301	6.43006
Zhuji Duanbing	PAV00G003300	0	0	0
Zhuji Duanbing	PAV00G003310	0	0	0
Zhuji Duanbing	PAV00G003340	0	0	0
Zhuji Duanbing	PAV00G003360	0	0	0
Zhuji Duanbing	PAV00G003370	0	0	0
Zhuji Duanbing	PAV00G003380	0	0	0
Zhuji Duanbing	PAV00G003390	0	0	0
Zhuji Duanbing	PAV00G003400	0	0	0
Zhuji Duanbing	PAV00G003410	9.69015	14.1891	15.6924
Zhuji Duanbing	PAV00G003420	0	0	0
Zhuji Duanbing	PAV00G003430	0.189439	0.0332637	0
Zhuji Duanbing	PAV00G003440	0	0	0.0651297
Zhuji Duanbing	PAV00G003450	0	0	0
Zhuji Duanbing	PAV00G003460	0.0715446	0	0
Zhuji Duanbing	PAV00G003470	0	0	0
Zhuji Duanbing	PAV00G003480	0	0	0
Zhuji Duanbing	PAV00G003490	0.0195416	0	0
Zhuji Duanbing	PAV00G003500	0	0	0
Zhuji Duanbing	PAV00G003510	0	0	0
Zhuji Duanbing	PAV00G003520	0	0	0
Zhuji Duanbing	PAV00G003530	0	0	0
Zhuji Duanbing	PAV00G003540	0	0	0
Zhuji Duanbing	PAV00G003550	0	0	0
Zhuji Duanbing	PAV00G003560	0	0	0
Zhuji Duanbing	PAV00G003580	13.4364	12.8639	4.57791
Zhuji Duanbing	PAV00G003590	0	0	0
Zhuji Duanbing	PAV00G003600	0	0	0
Zhuji Duanbing	PAV00G003610	0.39258	0.165286	0
Zhuji Duanbing	PAV00G003620	0	0	0.0622536
Zhuji Duanbing	PAV00G003630	0	0	0
Zhuji Duanbing	PAV00G003640	0	0	0
Zhuji Duanbing	PAV00G003650	0	0	0
Zhuji Duanbing	PAV00G003660	0	0	0
Zhuji Duanbing	PAV00G003670	0	0	0
Zhuji Duanbing	PAV00G003680	0	0	0
Zhuji Duanbing	PAV00G003700	0	0	0
Zhuji Duanbing	PAV00G003710	3.01272	0.480412	0.244739
Zhuji Duanbing	PAV00G003720	0	0	0
Zhuji Duanbing	PAV00G003740	0	0	0
Zhuji Duanbing	PAV00G003750	0	0	0
Zhuji Duanbing	PAV00G003760	0.108094	0	0
Zhuji Duanbing	PAV00G003770	0	0	0
Zhuji Duanbing	PAV00G003780	0	0	0
Zhuji Duanbing	PAV00G003800	0.0437746	0.387687	0.045455
Zhuji Duanbing	PAV00G003810	3.55095	4.3177	3.00248
Zhuji Duanbing	PAV00G003820	5.20777	5.26846	1.86212
Zhuji Duanbing	PAV00G003830	7.92749	3.23316	0.0188912
Zhuji Duanbing	PAV00G003840	32.4873	42.323	35.6238
Zhuji Duanbing	PAV00G003850	0.393841	0.397178	1.14316
Zhuji Duanbing	PAV00G003860	0.14108	0.0134693	0.0126789
Zhuji Duanbing	PAV00G003870	0	0	0
Zhuji Duanbing	PAV00G003890	0.34616	0.53954	0.274891
Zhuji Duanbing	PAV00G003900	0	0	0
Zhuji Duanbing	PAV00G003910	0	0	0
Zhuji Duanbing	PAV00G003920	0	0	0
Zhuji Duanbing	PAV00G003930	0	0	0
Zhuji Duanbing	PAV00G003940	0.202432	0.190036	0.180385
Zhuji Duanbing	PAV00G003950	6.58341	5.26718	3.3034
Zhuji Duanbing	PAV00G003960	5.06489	3.5788	3.04273
Zhuji Duanbing	PAV00G003970	0	0.0433344	0
Zhuji Duanbing	PAV00G003980	0	0	0
Zhuji Duanbing	PAV00G003990	0	0	0
Zhuji Duanbing	PAV00G004000	18.8181	15.3234	11.4992
Zhuji Duanbing	PAV00G004010	41.2517	25.5503	24.973
Zhuji Duanbing	PAV00G004020	0	0	0
Zhuji Duanbing	PAV00G004050	0	0	0
Zhuji Duanbing	PAV00G004070	0	0	0
Zhuji Duanbing	PAV00G004080	0	0	0
Zhuji Duanbing	PAV00G004090	0.295644	0.631136	2.05234
Zhuji Duanbing	PAV00G004100	1.42018	3.42203	0
Zhuji Duanbing	PAV00G004110	0	0	0
Zhuji Duanbing	PAV00G004130	4.17883	12.716	19.2069
Zhuji Duanbing	PAV00G004140	5.84104	15.6466	2.9413
Zhuji Duanbing	PAV00G004150	8.21417	5.16498	2.32725
Zhuji Duanbing	PAV00G004160	636.95	469.582	78.6888
Zhuji Duanbing	PAV00G004170	26.4428	56.4899	202.537
Zhuji Duanbing	PAV00G004190	0.0186181	0	0.00966639
Zhuji Duanbing	PAV00G004200	0	0	0
Zhuji Duanbing	PAV00G004210	0	0	0
Zhuji Duanbing	PAV00G004220	0	0	0
Zhuji Duanbing	PAV00G004230	0	0	0.0122255
Zhuji Duanbing	PAV00G004240	0.212253	0.0312352	0
Zhuji Duanbing	PAV00G004250	11.4432	23.9347	30.1313
Zhuji Duanbing	PAV00G004260	34.9397	25.4718	21.1884
Zhuji Duanbing	PAV00G004270	0.32512	0.198198	0.0236297
Zhuji Duanbing	PAV00G004280	4.11864	19.2651	6.03338
Zhuji Duanbing	PAV00G004290	22.0891	12.7782	13.9676
Zhuji Duanbing	PAV00G004300	7.18084	7.73041	4.97771
Zhuji Duanbing	PAV00G004310	1.4341	0.366744	0.10764
Zhuji Duanbing	PAV00G004320	0	0	0
Zhuji Duanbing	PAV00G004330	0	0	0
Zhuji Duanbing	PAV00G004340	0	0	0
Zhuji Duanbing	PAV00G004350	0.0202126	0.0684273	0.221063
Zhuji Duanbing	PAV00G004370	0	0	0
Zhuji Duanbing	PAV00G004380	0	0	0
Zhuji Duanbing	PAV00G004390	0.0270168	0.0549807	0
Zhuji Duanbing	PAV00G004400	0	0	0
Zhuji Duanbing	PAV00G004410	0.169449	0.0883398	0.0815951
Zhuji Duanbing	PAV00G004420	0	0	0
Zhuji Duanbing	PAV00G004430	0	0	0
Zhuji Duanbing	PAV00G004440	0	0	0
Zhuji Duanbing	PAV00G004450	0	0	0.00925993
Zhuji Duanbing	PAV00G004460	0.01531	0	0
Zhuji Duanbing	PAV00G004470	0	0	0
Zhuji Duanbing	PAV00G004480	0.0168673	0	0
Zhuji Duanbing	PAV00G004490	0	0	0
Zhuji Duanbing	PAV00G004500	0.0775775	0.182622	0.352917
Zhuji Duanbing	PAV00G004520	0	0	0
Zhuji Duanbing	PAV00G004530	0	0	0
Zhuji Duanbing	PAV00G004550	0	0	0
Zhuji Duanbing	PAV00G004560	0	0	0
Zhuji Duanbing	PAV00G004580	0.0128119	0	0
Zhuji Duanbing	PAV00G004590	0	0	0
Zhuji Duanbing	PAV00G004600	0	0	0
Zhuji Duanbing	PAV00G004610	0	0	0
Zhuji Duanbing	PAV00G004620	0	0	0
Zhuji Duanbing	PAV00G004630	0	0	0
Zhuji Duanbing	PAV00G004640	0	0	0
Zhuji Duanbing	PAV00G004650	0.0998739	0.0156406	0.0159443
Zhuji Duanbing	PAV00G004660	0	0	0.0128303
Zhuji Duanbing	PAV00G004670	0	0.0161149	0.016517
Zhuji Duanbing	PAV00G004680	0	0	0
Zhuji Duanbing	PAV00G004700	0	0	0
Zhuji Duanbing	PAV00G004730	0	0	0
Zhuji Duanbing	PAV00G004740	0	0	0.0707078
Zhuji Duanbing	PAV00G004750	0.0832544	0.0802095	0.0864503
Zhuji Duanbing	PAV00G004760	0.028591	0	0
Zhuji Duanbing	PAV00G004770	0.025459	0	1.40339
Zhuji Duanbing	PAV00G004780	0	0	0
Zhuji Duanbing	PAV00G004790	0	0.0437356	0
Zhuji Duanbing	PAV00G004800	0.387675	0.207605	0.0745551
Zhuji Duanbing	PAV00G004810	0.0356075	0.100661	1.08407
Zhuji Duanbing	PAV00G004820	0.0504061	0.0272521	27.8178
Zhuji Duanbing	PAV00G004830	0	0	0
Zhuji Duanbing	PAV00G004840	0	0	0
Zhuji Duanbing	PAV00G004850	0	0	0
Zhuji Duanbing	PAV00G004860	0	0.0270177	0
Zhuji Duanbing	PAV00G004870	0	0	0
Zhuji Duanbing	PAV00G004880	0.0447746	0.016086	0.0311513
Zhuji Duanbing	PAV00G004890	0	0	0
Zhuji Duanbing	PAV00G004900	0.0446343	0.0481068	0
Zhuji Duanbing	PAV00G004910	7.77974	5.93052	0.20305
Zhuji Duanbing	PAV00G004920	0	0	0
Zhuji Duanbing	PAV00G004930	0	0	0
Zhuji Duanbing	PAV00G004940	0	0	0
Zhuji Duanbing	PAV00G004950	0.167036	0.120447	0.104943
Zhuji Duanbing	PAV00G004960	0	0	0
Zhuji Duanbing	PAV00G004970	0	0	0
Zhuji Duanbing	PAV00G004980	0	0	0
Zhuji Duanbing	PAV00G004990	0	0	0
Zhuji Duanbing	PAV00G005000	0.883154	1.59049	2.88864
Zhuji Duanbing	PAV00G005010	0	0	0
Zhuji Duanbing	PAV00G005020	0.0318576	0.0309396	0.00788509
Zhuji Duanbing	PAV00G005030	0.0281229	0.0146712	0.0415057
Zhuji Duanbing	PAV00G005040	0	0	0
Zhuji Duanbing	PAV00G005050	0	0	0
Zhuji Duanbing	PAV00G005060	0	0	0
Zhuji Duanbing	PAV00G005080	0	0	0
Zhuji Duanbing	PAV00G005090	0	0	0
Zhuji Duanbing	PAV00G005100	0	0	0
Zhuji Duanbing	PAV00G005110	0	0	0
Zhuji Duanbing	PAV00G005120	0	0.0277818	0
Zhuji Duanbing	PAV00G005140	0	0	0
Zhuji Duanbing	PAV00G005150	0	0.0256091	0.0262481
Zhuji Duanbing	PAV00G005160	2.99577	0.182631	0.257565
Zhuji Duanbing	PAV00G005170	0	0.0545989	0
Zhuji Duanbing	PAV00G005190	0	0	0
Zhuji Duanbing	PAV00G005200	0.0371482	0	0
Zhuji Duanbing	PAV00G005210	0.114997	0.0597123	0
Zhuji Duanbing	PAV00G005220	12.7852	0.0974896	0
Zhuji Duanbing	PAV00G005230	38.0784	0.712203	0.116083
Zhuji Duanbing	PAV00G005240	0.0287242	0	0
Zhuji Duanbing	PAV00G005250	0	0	0.0310425
Zhuji Duanbing	PAV00G005260	0.0065554	0.00723964	0
Zhuji Duanbing	PAV00G005270	0	0	0
Zhuji Duanbing	PAV00G005280	15.9673	16.6331	6.37586
Zhuji Duanbing	PAV00G005290	7.77692	7.06111	0.850714
Zhuji Duanbing	PAV00G005300	0.0303608	0	0.157212
Zhuji Duanbing	PAV00G005310	0.0312405	0.127152	0.421855
Zhuji Duanbing	PAV00G005320	0	0.0136893	0.0503718
Zhuji Duanbing	PAV00G005330	0	0	0
Zhuji Duanbing	PAV00G005340	18.5572	25.7473	14.1079
Zhuji Duanbing	PAV00G005350	30.26	25.3399	23.9015
Zhuji Duanbing	PAV00G005360	0.128958	0.647417	0.745264
Zhuji Duanbing	PAV00G005370	0	0	0
Zhuji Duanbing	PAV00G005380	0	0	0
Zhuji Duanbing	PAV00G005390	0	0	0
Zhuji Duanbing	PAV00G005400	0.464877	0.208664	0.0522572
Zhuji Duanbing	PAV00G005410	0.264461	0.376371	0.408712
Zhuji Duanbing	PAV00G005420	1.41165	1.32751	1.23652
Zhuji Duanbing	PAV00G005430	10.2108	9.48457	4.85778
Zhuji Duanbing	PAV00G005440	8.0103	7.22324	4.72243
Zhuji Duanbing	PAV00G005450	5.48977	2.62564	1.80872
Zhuji Duanbing	PAV00G005460	21.2691	17.2319	15.4918
Zhuji Duanbing	PAV00G005470	34.9184	35.2305	8.34067
Zhuji Duanbing	PAV00G005480	101.82	7.28363	0.484425
Zhuji Duanbing	PAV00G005490	60.6267	67.015	85.5446
Zhuji Duanbing	PAV00G005500	0.400136	0	0.306001
Zhuji Duanbing	PAV00G005510	1.15328	0.161554	0
Zhuji Duanbing	PAV00G005520	3.46642	2.88278	3.21119
Zhuji Duanbing	PAV00G005530	2.89702	1.68069	1.28286
Zhuji Duanbing	PAV00G005540	5.66045	4.09153	4.09227
Zhuji Duanbing	PAV00G005550	43.6381	32.8867	4.1008
Zhuji Duanbing	PAV00G005560	26.1233	22.0865	17.0363
Zhuji Duanbing	PAV00G005570	0	0	0
Zhuji Duanbing	PAV00G005580	1.74795	1.32864	0.900704
Zhuji Duanbing	PAV00G005590	2.28742	3.05109	0.839511
Zhuji Duanbing	PAV00G005600	0.136939	0	0
Zhuji Duanbing	PAV00G005610	0.137401	0	0
Zhuji Duanbing	PAV00G005630	0.130627	0	0
Zhuji Duanbing	PAV00G005640	0.072971	0.118921	0.159775
Zhuji Duanbing	PAV00G005650	2.58456	3.36963	0.199871
Zhuji Duanbing	PAV00G005660	12.9039	6.43363	65.7752
Zhuji Duanbing	PAV00G005670	0	0	0
Zhuji Duanbing	PAV00G005680	0.194114	0.123547	0.0257197
Zhuji Duanbing	PAV00G005690	0.439947	0.0372904	0
Zhuji Duanbing	PAV00G005700	0.617199	0.0278761	0
Zhuji Duanbing	PAV00G005710	0	0	0
Zhuji Duanbing	PAV00G005720	0.0965533	0.153594	0
Zhuji Duanbing	PAV00G005730	0	0	0
Zhuji Duanbing	PAV00G005740	0	0	0
Zhuji Duanbing	PAV00G005750	3.20312	2.44809	0.311573
Zhuji Duanbing	PAV00G005760	3.36986	2.93123	3.4465
Zhuji Duanbing	PAV00G005770	0.0494386	0.10657	0.050158
Zhuji Duanbing	PAV00G005780	0.0780487	0	0
Zhuji Duanbing	PAV00G005790	0	0	0
Zhuji Duanbing	PAV00G005810	0	0	0
Zhuji Duanbing	PAV00G005820	0	0	0
Zhuji Duanbing	PAV00G005830	16.443	27.1106	11.8949
Zhuji Duanbing	PAV00G005840	6.15449	9.90692	1.62846
Zhuji Duanbing	PAV00G005850	32.3509	93.5467	132.627
Zhuji Duanbing	PAV00G005860	2.85153	2.10017	1.39635
Zhuji Duanbing	PAV00G005870	43.2367	36.5448	10.7487
Zhuji Duanbing	PAV00G005880	77.3939	70.3039	24.5056
Zhuji Duanbing	PAV00G005890	10.4519	5.08897	7.32496
Zhuji Duanbing	PAV00G005900	12.302	15.0466	14.3063
Zhuji Duanbing	PAV00G005910	6.52977	4.85387	5.35491
Zhuji Duanbing	PAV00G005920	0	0	0
Zhuji Duanbing	PAV00G005930	50.6667	102.457	76.1762
Zhuji Duanbing	PAV00G005940	14.8688	6.60149	0.4385
Zhuji Duanbing	PAV00G005950	17.4644	10.9639	2.27176
Zhuji Duanbing	PAV00G005960	4.55056	3.13442	0.868268
Zhuji Duanbing	PAV00G005970	0	0	0
Zhuji Duanbing	PAV00G005980	0	0	0
Zhuji Duanbing	PAV00G005990	0	0.0161537	0
Zhuji Duanbing	PAV00G006000	0.285605	0.0300706	0.0866161
Zhuji Duanbing	PAV00G006010	49.1834	50.7807	35.1022
Zhuji Duanbing	PAV00G006020	58.1448	116.066	111.804
Zhuji Duanbing	PAV00G006030	108.407	76.3812	15.046
Zhuji Duanbing	PAV00G006040	1.37217	2.09661	5.39265
Zhuji Duanbing	PAV00G006050	0	0	0
Zhuji Duanbing	PAV00G006060	0	0	0
Zhuji Duanbing	PAV00G006070	0.148241	0.177524	0.124513
Zhuji Duanbing	PAV00G006080	0.0275948	0.0563076	0.0539194
Zhuji Duanbing	PAV00G006090	1.89951	2.09195	1.81618
Zhuji Duanbing	PAV00G006100	0.207261	0.328658	0.777447
Zhuji Duanbing	PAV00G006110	53.4266	7.69303	0.0385819
Zhuji Duanbing	PAV00G006120	0.0605958	0	0
Zhuji Duanbing	PAV00G006130	3.61023	2.43533	1.07394
Zhuji Duanbing	PAV00G006140	0.144778	0.0847905	0
Zhuji Duanbing	PAV00G006150	0.490335	0.494018	0.0714326
Zhuji Duanbing	PAV00G006160	23.9092	11.8917	1.47949
Zhuji Duanbing	PAV00G006170	0.158098	0.85999	0.429034
Zhuji Duanbing	PAV00G006180	2.12309	0.0395517	0
Zhuji Duanbing	PAV00G006190	0.271475	0.0370952	0
Zhuji Duanbing	PAV00G006200	0.169467	0	0
Zhuji Duanbing	PAV00G006220	11.192	4.9797	4.45896
Zhuji Duanbing	PAV00G006230	4.1799	4.09641	6.97532
Zhuji Duanbing	PAV00G006240	0.988024	0.441069	0.0215111
Zhuji Duanbing	PAV00G006250	0.377055	0.119176	0.00890674
Zhuji Duanbing	PAV00G006260	4.79931	0.545737	0.101332
Zhuji Duanbing	PAV00G006270	20.1493	10.9779	1.0108
Zhuji Duanbing	PAV00G006280	0.044407	0.0903706	0
Zhuji Duanbing	PAV00G006290	3.56664	1.99226	3.21679
Zhuji Duanbing	PAV00G006300	3.06289	2.33147	1.62421
Zhuji Duanbing	PAV00G006310	0.0881323	0.0284545	0.102592
Zhuji Duanbing	PAV00G006320	0	0	0
Zhuji Duanbing	PAV00G006330	0	0	0
Zhuji Duanbing	PAV00G006340	0	0	0
Zhuji Duanbing	PAV00G006350	0.0966431	0.0154698	0
Zhuji Duanbing	PAV00G006360	0	0	0.0309168
Zhuji Duanbing	PAV00G006370	0	0	0
Zhuji Duanbing	PAV00G006380	0	0	0
Zhuji Duanbing	PAV00G006390	0	0	0.0737821
Zhuji Duanbing	PAV00G006400	0	0	0
Zhuji Duanbing	PAV00G006410	0	0	0.0283245
Zhuji Duanbing	PAV00G006420	28.0866	28.3104	14.9859
Zhuji Duanbing	PAV00G006430	0.039645	0	0
Zhuji Duanbing	PAV00G006440	0	0	0
Zhuji Duanbing	PAV00G006450	0	0	0
Zhuji Duanbing	PAV00G006460	1.26295	0	0
Zhuji Duanbing	PAV00G006470	5.28344	5.84229	4.46307
Zhuji Duanbing	PAV00G006480	13.0766	12.6858	5.14155
Zhuji Duanbing	PAV00G006490	6.98147	10.1644	0.337327
Zhuji Duanbing	PAV00G006500	6.55585	9.63773	7.04716
Zhuji Duanbing	PAV00G006510	28.4675	57.7981	36.3951
Zhuji Duanbing	PAV00G006520	4.46289	4.19209	0.78801
Zhuji Duanbing	PAV00G006530	1.227	0.0302956	0.135672
Zhuji Duanbing	PAV00G006540	156.465	3.0292	1.23509
Zhuji Duanbing	PAV00G006550	0.886976	0.875177	1.09435
Zhuji Duanbing	PAV00G006560	1.1715	0.858743	0.714293
Zhuji Duanbing	PAV00G006570	2.5955	0.150172	0.0254548
Zhuji Duanbing	PAV00G006580	10.263	9.53109	1.59537
Zhuji Duanbing	PAV00G006590	24.9066	30.2882	58.3457
Zhuji Duanbing	PAV00G006600	5.71902	7.7692	4.53279
Zhuji Duanbing	PAV00G006610	0.557754	0.151813	0.118555
Zhuji Duanbing	PAV00G006620	3.14901	3.04197	2.01998
Zhuji Duanbing	PAV00G006630	7.73741	6.53634	10.7063
Zhuji Duanbing	PAV00G006640	24.9093	23.2251	36.404
Zhuji Duanbing	PAV00G006650	0.789638	4.6695	12.1911
Zhuji Duanbing	PAV00G006660	0.0442375	0	0
Zhuji Duanbing	PAV00G006670	0	0	0
Zhuji Duanbing	PAV00G006680	41.0765	14.2382	0.296614
Zhuji Duanbing	PAV00G006690	0.0317323	0.0791256	0.0148311
Zhuji Duanbing	PAV00G006700	0	0.098278	0.0302582
Zhuji Duanbing	PAV00G006710	0	0.0514968	0.0997261
Zhuji Duanbing	PAV00G006720	0	0	0
Zhuji Duanbing	PAV00G006730	0.0341198	0	0
Zhuji Duanbing	PAV00G006740	29.3271	49.5026	53.3902
Zhuji Duanbing	PAV00G006750	8.99112	4.9423	0.0190911
Zhuji Duanbing	PAV00G006760	13.9362	11.4468	3.31933
Zhuji Duanbing	PAV00G006770	15.3438	15.1553	12.9726
Zhuji Duanbing	PAV00G006780	2.5026	0.4995	2.85985
Zhuji Duanbing	PAV00G006790	8.95586	6.29179	3.54841
Zhuji Duanbing	PAV00G006800	0.0145785	0	0
Zhuji Duanbing	PAV00G006810	0.121096	0.0738177	0.169358
Zhuji Duanbing	PAV00G006820	0	0	0
Zhuji Duanbing	PAV00G006840	0	0	0
Zhuji Duanbing	PAV00G006850	0	0	0
Zhuji Duanbing	PAV00G006860	0	0	0
Zhuji Duanbing	PAV00G006870	0	0	0
Zhuji Duanbing	PAV00G006880	0	0	0
Zhuji Duanbing	PAV00G006900	0	0	0
Zhuji Duanbing	PAV00G006910	8.0479	4.5618	11.5514
Zhuji Duanbing	PAV00G006930	0	0	0
Zhuji Duanbing	PAV00G006940	0	0	0
Zhuji Duanbing	PAV00G006950	1.28434	0.131356	0.0774838
Zhuji Duanbing	PAV00G006960	0	0	0
Zhuji Duanbing	PAV00G006970	0	0	0
Zhuji Duanbing	PAV00G006990	0	0	0
Zhuji Duanbing	PAV00G007010	0	0	0
Zhuji Duanbing	PAV00G007020	0	0	0
Zhuji Duanbing	PAV00G007030	0.543291	0.598975	0.0142952
Zhuji Duanbing	PAV00G007040	2.90461	0.818125	0
Zhuji Duanbing	PAV00G007050	5.89046	6.05246	3.73063
Zhuji Duanbing	PAV00G007060	0	0	0
Zhuji Duanbing	PAV00G007070	0.678801	0.508648	0.493339
Zhuji Duanbing	PAV00G007080	4.54933	4.73187	2.57172
Zhuji Duanbing	PAV00G007090	37.6222	29.7129	11.8738
Zhuji Duanbing	PAV00G007100	74.9175	97.8132	79.1829
Zhuji Duanbing	PAV00G007110	119.817	97.5978	31.7518
Zhuji Duanbing	PAV00G007120	1.40984	0.171774	0.0841297
Zhuji Duanbing	PAV00G007130	0	0	0
Zhuji Duanbing	PAV00G007140	0	0	0
Zhuji Duanbing	PAV00G007150	0.731278	0.136253	0.277798
Zhuji Duanbing	PAV00G007160	0	0.340088	0
Zhuji Duanbing	PAV00G007170	103.531	80.709	130.787
Zhuji Duanbing	PAV00G007180	4.54819	4.7017	9.18428
Zhuji Duanbing	PAV00G007190	0.061394	0	0
Zhuji Duanbing	PAV00G007200	8.16225	10.5908	3.75554
Zhuji Duanbing	PAV00G007210	7.86049	5.39554	1.48993
Zhuji Duanbing	PAV00G007220	0.721737	1.27604	0.629907
Zhuji Duanbing	PAV00G007230	16.2845	15.277	9.84278
Zhuji Duanbing	PAV00G007240	1.07453	1.18171	0.177779
Zhuji Duanbing	PAV00G007250	17.5587	10.9524	11.0115
Zhuji Duanbing	PAV00G007260	8.05724	3.86013	14.5232
Zhuji Duanbing	PAV00G007270	7.65427	5.80185	2.01232
Zhuji Duanbing	PAV00G007280	12.8383	10.7876	16.1411
Zhuji Duanbing	PAV00G007290	13.9986	10.7924	0.860782
Zhuji Duanbing	PAV00G007300	0.922993	1.2102	2.13445
Zhuji Duanbing	PAV00G007310	11.7999	7.5826	8.09784
Zhuji Duanbing	PAV00G007320	8.73773	8.695	11.2891
Zhuji Duanbing	PAV00G007330	10.7139	22.5093	1.41107
Zhuji Duanbing	PAV00G007340	0.144743	0.05578	0
Zhuji Duanbing	PAV00G007350	11.5049	13.4153	14.8901
Zhuji Duanbing	PAV00G007360	0	0	0
Zhuji Duanbing	PAV00G007370	0	0	0
Zhuji Duanbing	PAV00G007380	0.363041	0.702413	2.56442
Zhuji Duanbing	PAV00G007390	0.246151	0.260391	0
Zhuji Duanbing	PAV00G007410	0	0	0
Zhuji Duanbing	PAV00G007420	4.47022	4.70392	0.780062
Zhuji Duanbing	PAV00G007430	0	0	0
Zhuji Duanbing	PAV00G007450	0	0	0
Zhuji Duanbing	PAV00G007460	0.128192	0.0816101	0.0961093
Zhuji Duanbing	PAV00G007470	0.0442184	0.0488338	0.0925367
Zhuji Duanbing	PAV00G007490	0.172578	0.109003	0.0555596
Zhuji Duanbing	PAV00G007510	0	0	0
Zhuji Duanbing	PAV00G007520	0.757818	0.793638	0.458051
Zhuji Duanbing	PAV00G007530	0	0	0
Zhuji Duanbing	PAV00G007540	0	0	0
Zhuji Duanbing	PAV00G007550	0	0	0
Zhuji Duanbing	PAV00G007560	0	0	0
Zhuji Duanbing	PAV00G007570	0	0	0
Zhuji Duanbing	PAV00G007580	0	0	0
Zhuji Duanbing	PAV00G007590	16.43	17.6436	12.801
Zhuji Duanbing	PAV00G007600	0	0	0
Zhuji Duanbing	PAV00G007610	0	0	0
Zhuji Duanbing	PAV00G007620	0	0	0
Zhuji Duanbing	PAV00G007630	3.21441	7.95428	9.31058
Zhuji Duanbing	PAV00G007640	0	0	0
Zhuji Duanbing	PAV00G007650	0.0194554	0.0374877	0.0573234
Zhuji Duanbing	PAV00G007660	0.0248881	0.0313611	0
Zhuji Duanbing	PAV00G007670	0	0	0
Zhuji Duanbing	PAV00G007680	4.07085	1.17549	0.022713
Zhuji Duanbing	PAV00G007690	0.0351129	0.0993988	2.66863
Zhuji Duanbing	PAV00G007700	0	0	0
Zhuji Duanbing	PAV00G007710	0	0	0
Zhuji Duanbing	PAV00G007720	0	0	0
Zhuji Duanbing	PAV00G007730	0	0	0
Zhuji Duanbing	PAV00G007750	0	0	0
Zhuji Duanbing	PAV00G007760	0	0	0
Zhuji Duanbing	PAV00G007770	0	0	0
Zhuji Duanbing	PAV00G007780	0	0	0
Zhuji Duanbing	PAV00G007790	0	0	0
Zhuji Duanbing	PAV00G007800	6.54618	6.13314	3.54697
Zhuji Duanbing	PAV00G007810	8.12274	7.61678	4.97432
Zhuji Duanbing	PAV00G007820	0	0	0
Zhuji Duanbing	PAV00G007830	5.46951	2.97329	5.08923
Zhuji Duanbing	PAV00G007840	1.5652	1.52402	0.444083
Zhuji Duanbing	PAV00G007850	31.4828	19.3982	4.49088
Zhuji Duanbing	PAV00G007860	17.4904	11.2698	2.06805
Zhuji Duanbing	PAV00G007870	6.40863	4.44558	0.590437
Zhuji Duanbing	PAV00G007880	0	0	0
Zhuji Duanbing	PAV00G007890	17.7991	18.3859	5.88855
Zhuji Duanbing	PAV00G007900	0	0.0345618	0.0372509
Zhuji Duanbing	PAV00G007910	0.874807	1.3287	0.294748
Zhuji Duanbing	PAV00G007920	0	0	0
Zhuji Duanbing	PAV00G007940	0	0	0
Zhuji Duanbing	PAV00G007950	0	0	0
Zhuji Duanbing	PAV00G007960	0	0	0
Zhuji Duanbing	PAV00G007970	0	0	0
Zhuji Duanbing	PAV00G007980	0	0	0
Zhuji Duanbing	PAV00G008000	0	0	0
Zhuji Duanbing	PAV00G008010	0	0	0
Zhuji Duanbing	PAV00G008020	0	0	0
Zhuji Duanbing	PAV00G008040	0	0	0
Zhuji Duanbing	PAV00G008060	2.88561	2.44091	0.221212
Zhuji Duanbing	PAV00G008070	21.7021	48.2071	26.6369
Zhuji Duanbing	PAV00G008080	0.0446343	0.0222106	0
Zhuji Duanbing	PAV00G008090	0.0182033	0.0555228	0.495385
Zhuji Duanbing	PAV00G008100	0	0	0.603124
Zhuji Duanbing	PAV00G008110	0	0.196769	0.272509
Zhuji Duanbing	PAV00G008120	0	0	0
Zhuji Duanbing	PAV00G008130	0	0	0
Zhuji Duanbing	PAV00G008140	0.0574542	0.166059	0.112855
Zhuji Duanbing	PAV00G008150	0.0576194	0.0593658	0.0280927
Zhuji Duanbing	PAV00G008160	0.158154	0.805876	0.868914
Zhuji Duanbing	PAV00G008170	0	0	0.024369
Zhuji Duanbing	PAV00G008180	0.255582	0.174127	0.0763283
Zhuji Duanbing	PAV00G008190	0.946799	0.0995221	0.0919236
Zhuji Duanbing	PAV00G008200	0	0	0
Zhuji Duanbing	PAV00G008210	0	0	0.0092274
Zhuji Duanbing	PAV00G008220	0	0	0
Zhuji Duanbing	PAV00G008230	0	0	0
Zhuji Duanbing	PAV00G008240	0	0	0
Zhuji Duanbing	PAV00G008250	0	0	0
Zhuji Duanbing	PAV00G008260	0	0	0
Zhuji Duanbing	PAV00G008270	0.04565	0	0.0619549
Zhuji Duanbing	PAV00G008280	0.0263614	0.0440602	0.117951
Zhuji Duanbing	PAV00G008290	0	0	0
Zhuji Duanbing	PAV00G008300	0	0	0
Zhuji Duanbing	PAV00G008310	0.399857	0.307046	0.182362
Zhuji Duanbing	PAV00G008320	0	0	0
Zhuji Duanbing	PAV00G008330	0	0	0
Zhuji Duanbing	PAV00G008340	3.01447	2.4902	3.05302
Zhuji Duanbing	PAV00G008350	0.268714	0.421356	0.77857
Zhuji Duanbing	PAV00G008360	0	0	0
Zhuji Duanbing	PAV00G008370	0	0	0
Zhuji Duanbing	PAV00G008380	0	0	0
Zhuji Duanbing	PAV00G008390	0	0	0
Zhuji Duanbing	PAV00G008410	0	0	0
Zhuji Duanbing	PAV00G008420	0	0	0
Zhuji Duanbing	PAV00G008430	0	0	0
Zhuji Duanbing	PAV00G008450	2.30336	2.63814	2.0381
Zhuji Duanbing	PAV00G008460	0.822836	0.299935	0.193819
Zhuji Duanbing	PAV00G008470	0.667836	0.580245	0.220263
Zhuji Duanbing	PAV00G008480	0	0	0
Zhuji Duanbing	PAV00G008490	0	0	0
Zhuji Duanbing	PAV00G008500	4.49437	4.18159	1.83718
Zhuji Duanbing	PAV00G008510	1.01885	2.2593	1.61132
Zhuji Duanbing	PAV00G008520	0.260177	0.0858785	0.104896
Zhuji Duanbing	PAV00G008530	0.352598	0.322376	0.258002
Zhuji Duanbing	PAV00G008550	0.0228389	0.0238293	0.0451054
Zhuji Duanbing	PAV00G008560	0	0	0
Zhuji Duanbing	PAV00G008570	0	0	0
Zhuji Duanbing	PAV00G008580	0	0	0
Zhuji Duanbing	PAV00G008590	0	0	0
Zhuji Duanbing	PAV00G008610	0	0	0.0601295
Zhuji Duanbing	PAV00G008620	3.91711	2.90483	0.472801
Zhuji Duanbing	PAV00G008630	2.13079	0.913275	0.235987
Zhuji Duanbing	PAV00G008640	1.32377	0.456401	0.0696035
Zhuji Duanbing	PAV00G008650	0.422756	0.589724	0.311476
Zhuji Duanbing	PAV00G008660	0.0381796	0.26643	0.206674
Zhuji Duanbing	PAV00G008670	0	0	0
Zhuji Duanbing	PAV00G008680	0	0.033889	0
Zhuji Duanbing	PAV00G008690	0	0.0705386	0
Zhuji Duanbing	PAV00G008700	0	0	0
Zhuji Duanbing	PAV00G008710	0	0	0
Zhuji Duanbing	PAV00G008720	0.0237748	0	0.0469935
Zhuji Duanbing	PAV00G008730	0	0	0
Zhuji Duanbing	PAV00G008740	0.0138326	0.0152764	0
Zhuji Duanbing	PAV00G008750	2.66264	2.7286	1.1954
Zhuji Duanbing	PAV00G008760	0.175599	0.0968258	0.454659
Zhuji Duanbing	PAV00G008770	66.1115	54.8379	68.6061
Zhuji Duanbing	PAV00G008780	0	0	0
Zhuji Duanbing	PAV00G008790	0	0	0
Zhuji Duanbing	PAV00G008800	0	0	0
Zhuji Duanbing	PAV00G008820	0	0	0
Zhuji Duanbing	PAV00G008830	0	0	0
Zhuji Duanbing	PAV00G008850	39.7997	45.3205	57.277
Zhuji Duanbing	PAV00G008860	0	0	0
Zhuji Duanbing	PAV00G008870	0	0	0
Zhuji Duanbing	PAV00G008880	0	0	0
Zhuji Duanbing	PAV00G008890	0	0	0
Zhuji Duanbing	PAV00G008900	0.0494564	0	0
Zhuji Duanbing	PAV00G008910	2.2851	0	0
Zhuji Duanbing	PAV00G008920	0.345853	0.193885	0.0403474
Zhuji Duanbing	PAV00G008940	0.5124	0	0
Zhuji Duanbing	PAV00G008950	0	0	0
Zhuji Duanbing	PAV00G008960	0	0	0.0306698
Zhuji Duanbing	PAV00G008970	0	0	0
Zhuji Duanbing	PAV00G008980	1.92228	0.221095	0.0399286
Zhuji Duanbing	PAV00G008990	0	0	0
Zhuji Duanbing	PAV00G009010	0	0	0
Zhuji Duanbing	PAV00G009020	0.0114302	0	0
Zhuji Duanbing	PAV00G009030	0	0	0
Zhuji Duanbing	PAV00G009040	0	0	0.0126014
Zhuji Duanbing	PAV00G009050	0	0	0
Zhuji Duanbing	PAV00G009060	0	0	0.0785081
Zhuji Duanbing	PAV00G009070	0	0	0
Zhuji Duanbing	PAV00G009080	0	0	0
Zhuji Duanbing	PAV00G009090	0	0	0
Zhuji Duanbing	PAV00G009100	0	0	0
Zhuji Duanbing	PAV00G009110	0	0	0
Zhuji Duanbing	PAV00G009120	0	0	0
Zhuji Duanbing	PAV00G009150	0	0	0
Zhuji Duanbing	PAV00G009160	0.472711	0.0625893	0.0489422
Zhuji Duanbing	PAV00G009170	0.549846	0.366816	0.153529
Zhuji Duanbing	PAV00G009180	0.166228	0.0376509	0.151799
Zhuji Duanbing	PAV00G009190	9.83493	4.68347	15.6474
Zhuji Duanbing	PAV00G009200	0.267989	0.934201	1.4817
Zhuji Duanbing	PAV00G009210	0	0	0
Zhuji Duanbing	PAV00G009220	0	0	0
Zhuji Duanbing	PAV00G009230	1.34451	1.03045	1.19806
Zhuji Duanbing	PAV00G009240	0.459511	0.379702	0.284917
Zhuji Duanbing	PAV00G009250	0.0210764	0	0
Zhuji Duanbing	PAV00G009260	0	0	0
Zhuji Duanbing	PAV00G009270	0	0	0.121213
Zhuji Duanbing	PAV00G009280	0	0	0
Zhuji Duanbing	PAV00G009290	0	0	0
Zhuji Duanbing	PAV00G009300	0.973162	0.229782	1.86222
Zhuji Duanbing	PAV00G009310	1.34056	0.97183	1.08165
Zhuji Duanbing	PAV00G009320	0	0	0
Zhuji Duanbing	PAV00G009330	0	0	0
Zhuji Duanbing	PAV00G009340	0	0	0
Zhuji Duanbing	PAV00G009350	0	0	0
Zhuji Duanbing	PAV00G009360	0	0	0
Zhuji Duanbing	PAV00G009370	0.0128737	0.0284349	0
Zhuji Duanbing	PAV00G009380	0	0	0
Zhuji Duanbing	PAV00G009400	8.37685	3.47052	5.69498
Zhuji Duanbing	PAV00G009410	10.7678	1.22072	2.93526
Zhuji Duanbing	PAV00G009420	0	0	0
Zhuji Duanbing	PAV00G009430	0	0	0
Zhuji Duanbing	PAV00G009440	0	0	0
Zhuji Duanbing	PAV00G009450	0	0	0
Zhuji Duanbing	PAV00G009460	2.37651	0.96244	0.496693
Zhuji Duanbing	PAV00G009470	2.41377	0.614245	0.137011
Zhuji Duanbing	PAV00G009480	10.1196	7.35916	5.13185
Zhuji Duanbing	PAV00G009490	0.667482	0.835958	0.52857
Zhuji Duanbing	PAV00G009500	0.0687596	0.0720841	0.0697937
Zhuji Duanbing	PAV00G009510	0.137631	0.0834831	0.0259811
Zhuji Duanbing	PAV00G009520	0	0	0
Zhuji Duanbing	PAV00G009530	0	0	0
Zhuji Duanbing	PAV00G009550	0	0	0
Zhuji Duanbing	PAV00G009560	0	0	0
Zhuji Duanbing	PAV00G009580	0	0	0
Zhuji Duanbing	PAV00G009590	1.14485	0.752537	0.732046
Zhuji Duanbing	PAV00G009610	0	0	0
Zhuji Duanbing	PAV00G009620	0	0	0
Zhuji Duanbing	PAV00G009630	8.84937	3.87448	3.78451
Zhuji Duanbing	PAV00G009650	0	0	0
Zhuji Duanbing	PAV00G009660	4.65933	1.7228	2.31931
Zhuji Duanbing	PAV00G009680	2.01084	1.60412	3.79769
Zhuji Duanbing	PAV00G009690	1.09205	0.943003	2.49539
Zhuji Duanbing	PAV00G009700	1.10297	0.806631	1.86348
Zhuji Duanbing	PAV00G009710	0	0.169883	0.244667
Zhuji Duanbing	PAV00G009720	2.73114	0.523058	0.0811668
Zhuji Duanbing	PAV00G009730	0.149979	0.193809	0.135425
Zhuji Duanbing	PAV00G009740	0	0	0
Zhuji Duanbing	PAV00G009760	0	0	0
Zhuji Duanbing	PAV00G009770	2.0368	2.02662	10.9006
Zhuji Duanbing	PAV00G009780	5.68102	8.98445	7.0008
Zhuji Duanbing	PAV00G009790	0.829039	2.33126	1.47094
Zhuji Duanbing	PAV00G009800	9.66132	6.57758	5.28726
Zhuji Duanbing	PAV00G009810	0	0	0
Zhuji Duanbing	PAV00G009830	0	0	0
Zhuji Duanbing	PAV00G009840	0	0	0
Zhuji Duanbing	PAV00G009850	0	0	0
Zhuji Duanbing	PAV00G009860	0	0	0.0620681
Zhuji Duanbing	PAV00G009870	0	0	0
Zhuji Duanbing	PAV00G009880	0	0	0
Zhuji Duanbing	PAV00G009890	0	0	0
Zhuji Duanbing	PAV00G009900	17.9203	15.6698	12.3835
Zhuji Duanbing	PAV00G009910	1.31939	0.390927	0.0863363
Zhuji Duanbing	PAV00G009920	2.68569	0.0462231	0.0435105
Zhuji Duanbing	PAV00G009930	0	0	0
Zhuji Duanbing	PAV00G009940	0	0	0
Zhuji Duanbing	PAV00G009950	0	0	0
Zhuji Duanbing	PAV00G009960	0	0	0
Zhuji Duanbing	PAV00G009980	0	0	0
Zhuji Duanbing	PAV00G009990	0.692166	0.276848	0.16192
Zhuji Duanbing	PAV00G010000	11.0035	25.1154	5.4242
Zhuji Duanbing	PAV00G010010	0	0	0
Zhuji Duanbing	PAV00G010030	0	0	0
Zhuji Duanbing	PAV00G010040	19.2107	18.1298	52.9219
Zhuji Duanbing	PAV00G010050	14.2478	16.5241	17.4693
Zhuji Duanbing	PAV00G010060	24.4746	3.84163	1.23698
Zhuji Duanbing	PAV00G010070	0.247911	0.0854592	0.16601
Zhuji Duanbing	PAV00G010080	0	0	0
Zhuji Duanbing	PAV00G010090	0	0.0388508	1.11857
Zhuji Duanbing	PAV00G010110	0	0	0
Zhuji Duanbing	PAV00G010140	0	0	0
Zhuji Duanbing	PAV00G010150	0	0	0
Zhuji Duanbing	PAV00G010160	0	0	0
Zhuji Duanbing	PAV00G010170	8.77882	6.71291	4.22305
Zhuji Duanbing	PAV00G010180	14.4692	6.44587	3.75386
Zhuji Duanbing	PAV00G010190	1.76595	2.72807	3.46136
Zhuji Duanbing	PAV00G010200	0.0337346	0.158342	0.38693
Zhuji Duanbing	PAV00G010210	0.0138236	0.083432	0.195471
Zhuji Duanbing	PAV00G010230	13.1764	9.8348	5.07779
Zhuji Duanbing	PAV00G010250	7.43677	7.19675	5.02365
Zhuji Duanbing	PAV00G010260	33.5932	3.36201	1.05079
Zhuji Duanbing	PAV00G010270	5.42541	3.57422	1.2499
Zhuji Duanbing	PAV00G010280	0	0	0
Zhuji Duanbing	PAV00G010330	0.785526	0.546601	0.262244
Zhuji Duanbing	PAV00G010340	5.45272	5.1594	3.38451
Zhuji Duanbing	PAV00G010350	16.0944	13.6894	9.91084
Zhuji Duanbing	PAV00G010360	7.08981	1.34568	0.558254
Zhuji Duanbing	PAV00G010370	0	0	0
Zhuji Duanbing	PAV00G010380	1.23629	0.672953	0.476797
Zhuji Duanbing	PAV00G010390	0	0	0
Zhuji Duanbing	PAV00G010400	0.318111	1.16472	0.678703
Zhuji Duanbing	PAV00G010410	0	0	0
Zhuji Duanbing	PAV00G010430	0	0	0
Zhuji Duanbing	PAV00G010450	0	0	0
Zhuji Duanbing	PAV00G010460	0	0	0
Zhuji Duanbing	PAV00G010470	0	0	0
Zhuji Duanbing	PAV00G010480	0	0	0
Zhuji Duanbing	PAV00G010490	0	0	0
Zhuji Duanbing	PAV00G010500	0	0	0
Zhuji Duanbing	PAV00G010510	4.32468	3.96957	2.7477
Zhuji Duanbing	PAV00G010520	0.00818036	0	0
Zhuji Duanbing	PAV00G010530	12.3445	3.36956	0.388789
Zhuji Duanbing	PAV00G010540	0.0750422	0	0
Zhuji Duanbing	PAV00G010550	2.49807	1.43233	0.13356
Zhuji Duanbing	PAV00G010560	1.70151	1.67633	0.365281
Zhuji Duanbing	PAV00G010570	0	0	0
Zhuji Duanbing	PAV00G010580	0	0	0
Zhuji Duanbing	PAV00G010590	0	0	0
Zhuji Duanbing	PAV00G010600	0	0	0
Zhuji Duanbing	PAV00G010620	0.816443	0.0365463	0
Zhuji Duanbing	PAV00G010630	0.0836839	0.665202	0.682916
Zhuji Duanbing	PAV00G010640	0	0	0
Zhuji Duanbing	PAV00G010660	0	0	0
Zhuji Duanbing	PAV00G010670	63.164	70.0689	29.0484
Zhuji Duanbing	PAV00G010680	75.2231	63.5308	19.8151
Zhuji Duanbing	PAV00G010690	37.2133	40.0422	25.1061
Zhuji Duanbing	PAV00G010700	28.4102	40.2869	37.8619
Zhuji Duanbing	PAV00G010710	39.25	180.884	1.18047
Zhuji Duanbing	PAV00G010720	1.57385	1.07174	2.57498
Zhuji Duanbing	PAV00G010730	1.35135	1.2581	2.72492
Zhuji Duanbing	PAV00G010740	4.27058	0.241847	9.18414
Zhuji Duanbing	PAV00G010750	17.4658	5.88482	0.372242
Zhuji Duanbing	PAV00G010760	0.0934696	0	0.0599161
Zhuji Duanbing	PAV00G010770	4.58422	5.7252	5.33004
Zhuji Duanbing	PAV00G010780	0.11631	0	0
Zhuji Duanbing	PAV00G010790	3.19693	0.628899	0.748902
Zhuji Duanbing	PAV00G010800	0	0	0
Zhuji Duanbing	PAV00G010810	0	0	0
Zhuji Duanbing	PAV00G010820	0	0	0
Zhuji Duanbing	PAV00G010830	0.441154	0.317407	0.126266
Zhuji Duanbing	PAV00G010840	0	0	0
Zhuji Duanbing	PAV00G010850	0	0	0
Zhuji Duanbing	PAV00G010860	0	0	0
Zhuji Duanbing	PAV00G010870	15.3894	14.5239	14.5788
Zhuji Duanbing	PAV00G010880	0.335733	0.655068	0.0709314
Zhuji Duanbing	PAV00G010890	0	0	0
Zhuji Duanbing	PAV00G010900	1.47506	1.03707	0.538878
Zhuji Duanbing	PAV00G010910	3.139	3.69471	0.524264
Zhuji Duanbing	PAV00G010920	0	0	0
Zhuji Duanbing	PAV00G010930	0	0	0
Zhuji Duanbing	PAV00G010940	0	0	0
Zhuji Duanbing	PAV00G010950	0	0	0
Zhuji Duanbing	PAV00G010960	209.067	15.5664	2.24021
Zhuji Duanbing	PAV00G010970	8.07307	10.8691	56.6279
Zhuji Duanbing	PAV00G010980	10.9882	10.1476	4.6047
Zhuji Duanbing	PAV00G011000	0	0	0
Zhuji Duanbing	PAV00G011010	1.76275	0.175503	0.477991
Zhuji Duanbing	PAV00G011020	21.9748	11.6126	14.6396
Zhuji Duanbing	PAV00G011030	7.0084	5.82386	4.73264
Zhuji Duanbing	PAV00G011040	1.15399	0.262104	0.0282934
Zhuji Duanbing	PAV00G011050	0.197362	0.304997	0
Zhuji Duanbing	PAV00G011060	0.617831	0.505816	0.0271532
Zhuji Duanbing	PAV00G011070	1.22662	1.10892	0.443113
Zhuji Duanbing	PAV00G011080	2.43087	9.75027	1.21103
Zhuji Duanbing	PAV00G011090	6.80921	14.5239	3.52978
Zhuji Duanbing	PAV00G011100	0.807932	0.795757	2.46591
Zhuji Duanbing	PAV00G011110	0.0464354	0.150094	0.283739
Zhuji Duanbing	PAV00G011120	1.43311	1.24319	1.44757
Zhuji Duanbing	PAV00G011130	1.87047	2.64719	0.920076
Zhuji Duanbing	PAV00G011140	11.0374	12.9154	2.93177
Zhuji Duanbing	PAV00G011160	4.90345	8.22884	0.793022
Zhuji Duanbing	PAV00G011170	0	0	0
Zhuji Duanbing	PAV00G011180	5.24296	109.009	8.97227
Zhuji Duanbing	PAV00G011190	5.73097	26.471	6.5978
Zhuji Duanbing	PAV00G011200	0	0	0
Zhuji Duanbing	PAV00G011210	0	0	0
Zhuji Duanbing	PAV00G011220	0	0	0
Zhuji Duanbing	PAV00G011230	0	0	0
Zhuji Duanbing	PAV00G011240	0	0	0
Zhuji Duanbing	PAV00G011260	0	0.0951202	0.136872
Zhuji Duanbing	PAV00G011270	16.6635	7.89282	0.250427
Zhuji Duanbing	PAV00G011280	1.1452	2.70832	0.626839
Zhuji Duanbing	PAV00G011290	0	0	0.0274155
Zhuji Duanbing	PAV00G011300	0.410857	0.373068	0.108417
Zhuji Duanbing	PAV00G011310	0.0279915	0	0
Zhuji Duanbing	PAV00G011320	0	0	0
Zhuji Duanbing	PAV00G011330	0.3436	0	0
Zhuji Duanbing	PAV00G011340	0.163233	0.763143	0.192365
Zhuji Duanbing	PAV00G011350	0	0	0
Zhuji Duanbing	PAV00G011360	23.0331	57.0063	13.2519
Zhuji Duanbing	PAV00G011370	235.409	14950.4	16113.7
Zhuji Duanbing	PAV00G011380	0	0	0.178824
Zhuji Duanbing	PAV00G011390	13.1933	22.1721	13.6737
Zhuji Duanbing	PAV00G011400	0.543457	0.0313611	0.0885623
Zhuji Duanbing	PAV00G011410	0.479576	2.2076	2.51782
Zhuji Duanbing	PAV00G011420	2.61006	3.20524	0.52508
Zhuji Duanbing	PAV00G011430	7.40382	7.86455	5.9359
Zhuji Duanbing	PAV00G011440	6.16373	6.62971	4.20355
Zhuji Duanbing	PAV00G011450	11.0906	13.5595	0.32893
Zhuji Duanbing	PAV00G011460	3.82392	0.0213842	0
Zhuji Duanbing	PAV00G011470	11.1321	23.7468	19.6728
Zhuji Duanbing	PAV00G011480	0.906623	7.97884	3.66887
Zhuji Duanbing	PAV00G011490	5.71805	6.40175	6.16756
Zhuji Duanbing	PAV00G011500	1.76646	2.12882	3.93491
Zhuji Duanbing	PAV00G011510	20.9403	17.1771	5.51499
Zhuji Duanbing	PAV00G011520	0.0380631	0	0
Zhuji Duanbing	PAV00G011530	5.5755	114.346	133.758
Zhuji Duanbing	PAV00G011540	9.29795	13.8317	16.8124
Zhuji Duanbing	PAV00G011550	29.3121	18.4888	6.28941
Zhuji Duanbing	PAV00G011560	0	0	0
Zhuji Duanbing	PAV00G011570	0	0.0123722	0
Zhuji Duanbing	PAV00G011580	0.83631	0.0595625	0
Zhuji Duanbing	PAV00G011590	0	0	0
Zhuji Duanbing	PAV00G011600	0	0	0
Zhuji Duanbing	PAV00G011610	0	0	0
Zhuji Duanbing	PAV00G011620	0.113963	0	0
Zhuji Duanbing	PAV00G011630	0	0	0
Zhuji Duanbing	PAV00G011640	0	0	0
Zhuji Duanbing	PAV00G011650	0	0	0
Zhuji Duanbing	PAV00G011660	0.0824868	0.0324239	0.125766
Zhuji Duanbing	PAV00G011680	0.0474244	0	0
Zhuji Duanbing	PAV00G011700	0	0	0
Zhuji Duanbing	PAV00G011710	0	0	0
Zhuji Duanbing	PAV00G011720	0	0	0
Zhuji Duanbing	PAV00G011730	0	0	0
Zhuji Duanbing	PAV00G011740	0	0	0
Zhuji Duanbing	PAV00G011750	0.0694496	0.135698	0.0119819
Zhuji Duanbing	PAV00G011760	0.396592	0.132857	0
Zhuji Duanbing	PAV00G011770	27.1764	46.5829	57.8742
Zhuji Duanbing	PAV00G011780	0.0124679	0.0124084	0
Zhuji Duanbing	PAV00G011790	0.0106633	0.0430724	0.0210025
Zhuji Duanbing	PAV00G011800	0.364929	0.251923	0
Zhuji Duanbing	PAV00G011810	0.0682128	0.0241982	0.0456459
Zhuji Duanbing	PAV00G011820	0	0	0
Zhuji Duanbing	PAV00G011830	0	0	0
Zhuji Duanbing	PAV00G011840	0	0	0
Zhuji Duanbing	PAV00G011850	0	0	0
Zhuji Duanbing	PAV00G011860	0	0	0
Zhuji Duanbing	PAV00G011910	0.105841	0.559766	0.171849
Zhuji Duanbing	PAV00G011920	0	0.05557	0
Zhuji Duanbing	PAV00G011930	0.0110644	0	0
Zhuji Duanbing	PAV00G011940	3.45574	2.61973	0.413426
Zhuji Duanbing	PAV00G011950	88.5439	32.2087	69.754
Zhuji Duanbing	PAV00G011960	0	0	0
Zhuji Duanbing	PAV00G011970	0	0	0
Zhuji Duanbing	PAV00G011980	0	0	0
Zhuji Duanbing	PAV00G011990	15.1748	0.163074	0.896719
Zhuji Duanbing	PAV00G012000	0.79699	0.546356	0.511644
Zhuji Duanbing	PAV00G012010	0.965755	0.573871	0.652126
Zhuji Duanbing	PAV00G012020	0	0	0
Zhuji Duanbing	PAV00G012030	0.0448423	0.0449945	0.289507
Zhuji Duanbing	PAV00G012040	0.0529836	0.412726	0.212449
Zhuji Duanbing	PAV00G012050	0	0	0
Zhuji Duanbing	PAV00G012060	0	0	0
Zhuji Duanbing	PAV00G012080	0	0	0
Zhuji Duanbing	PAV00G012090	0	0	0
Zhuji Duanbing	PAV00G012100	0	0	0
Zhuji Duanbing	PAV00G012110	0	0	0.0527208
Zhuji Duanbing	PAV00G012120	0	0	0
Zhuji Duanbing	PAV00G012130	0	0	0
Zhuji Duanbing	PAV00G012140	0	0	0
Zhuji Duanbing	PAV00G012180	0	0	0
Zhuji Duanbing	PAV00G012190	0	0	0
Zhuji Duanbing	PAV00G012200	0	0	0.0209284
Zhuji Duanbing	PAV00G012210	16.253	24.4948	44.0938
Zhuji Duanbing	PAV00G012220	0.10268	0	0
Zhuji Duanbing	PAV00G012230	0	0	0
Zhuji Duanbing	PAV00G012240	0	0	0
Zhuji Duanbing	PAV00G012250	0	0	0
Zhuji Duanbing	PAV00G012260	0	0	0
Zhuji Duanbing	PAV00G012270	0	0	0
Zhuji Duanbing	PAV00G012280	0.609246	0.461382	0.607834
Zhuji Duanbing	PAV00G012290	0.27612	0.385088	0.519183
Zhuji Duanbing	PAV00G012300	1.58575	1.5458	1.87594
Zhuji Duanbing	PAV00G012310	0.049062	0	0
Zhuji Duanbing	PAV00G012320	0	0	0
Zhuji Duanbing	PAV00G012330	0	0	0
Zhuji Duanbing	PAV00G012340	0.126211	3.95523	21.3162
Zhuji Duanbing	PAV00G012350	0	0	0
Zhuji Duanbing	PAV00G012360	0.0409147	0	0.171021
Zhuji Duanbing	PAV00G012370	0.371843	0.039582	0.209124
Zhuji Duanbing	PAV00G012380	0.723815	0.457784	0.0413523
Zhuji Duanbing	PAV00G012390	0.0358786	0.08454	0.0539088
Zhuji Duanbing	PAV00G012400	0.041542	0	1.10497
Zhuji Duanbing	PAV00G012410	28.3543	33.0268	14.0567
Zhuji Duanbing	PAV00G012420	2.17967	2.72253	1.91753
Zhuji Duanbing	PAV00G012430	13.3569	24.4362	13.1239
Zhuji Duanbing	PAV00G012440	0	0.0387527	0.048704
Zhuji Duanbing	PAV00G012450	0.096263	0	0.0363857
Zhuji Duanbing	PAV00G012460	20.6252	10.2732	0.0254266
Zhuji Duanbing	PAV00G012470	12.5481	7.77243	3.01685
Zhuji Duanbing	PAV00G012480	0.837049	0.768946	0.109253
Zhuji Duanbing	PAV00G012490	22.788	30.2023	58.5843
Zhuji Duanbing	PAV00G012500	5.72931	1.30155	0
Zhuji Duanbing	PAV00G012510	0.939026	0.106791	0
Zhuji Duanbing	PAV00G012520	1.94171	0.763755	0.169814
Zhuji Duanbing	PAV00G012530	0	0	0
Zhuji Duanbing	PAV00G012540	0	0	0
Zhuji Duanbing	PAV00G012550	0	0	1.02357
Zhuji Duanbing	PAV00G012560	0.446284	0.191397	0.466073
Zhuji Duanbing	PAV00G012570	1.03382	0	2.1703
Zhuji Duanbing	PAV00G012580	0	0	0
Zhuji Duanbing	PAV00G012590	0	0	3.64868
Zhuji Duanbing	PAV00G012600	37.3669	42.8979	19.6436
Zhuji Duanbing	PAV00G012610	0.0758086	0	0
Zhuji Duanbing	PAV00G012620	14.6337	12.0345	11.4639
Zhuji Duanbing	PAV00G012630	0.206385	0.5297	0.0613121
Zhuji Duanbing	PAV00G012640	0.298906	0.747831	0
Zhuji Duanbing	PAV00G012650	0	0	0
Zhuji Duanbing	PAV00G012660	0.46803	0.103411	0
Zhuji Duanbing	PAV00G012670	0.26531	0.524008	0.0753015
Zhuji Duanbing	PAV00G012680	0.132783	0.500902	0
Zhuji Duanbing	PAV00G012690	66.3573	42.8309	3.52636
Zhuji Duanbing	PAV00G012700	53.8834	33.2842	7.77453
Zhuji Duanbing	PAV00G012710	0	0	0
Zhuji Duanbing	PAV00G012720	0	0	0
Zhuji Duanbing	PAV00G012730	0	0	0
Zhuji Duanbing	PAV00G012740	31.7234	5.36148	1.46223
Zhuji Duanbing	PAV00G012750	8.92332	9.6174	11.8988
Zhuji Duanbing	PAV00G012760	2.23577	3.1447	1.15724
Zhuji Duanbing	PAV00G012770	2.14796	2.15908	6.86703
Zhuji Duanbing	PAV00G012780	2.32703	2.66421	5.68629
Zhuji Duanbing	PAV00G012800	0	0	0.0290359
Zhuji Duanbing	PAV00G012810	23.8694	15.7751	6.43014
Zhuji Duanbing	PAV00G012820	8.39783	9.15595	6.1487
Zhuji Duanbing	PAV00G012830	13.5214	10.7717	9.44492
Zhuji Duanbing	PAV00G012840	2.08583	1.21202	0.316927
Zhuji Duanbing	PAV00G012850	5.64271	0.290812	1.27913
Zhuji Duanbing	PAV00G012860	4.38226	2.4312	1.77204
Zhuji Duanbing	PAV00G012870	0	0	0
Zhuji Duanbing	PAV00G012890	0	0	0
Zhuji Duanbing	PAV00G012900	0	0	0
Zhuji Duanbing	PAV00G012910	0	0	0
Zhuji Duanbing	PAV00G012930	0	0	0
Zhuji Duanbing	PAV00G012950	0	0	0
Zhuji Duanbing	PAV00G012960	0.0994967	0.0210411	0.0197159
Zhuji Duanbing	PAV00G012970	0.183853	0	0
Zhuji Duanbing	PAV00G012980	0	0	0
Zhuji Duanbing	PAV00G012990	0	0	0
Zhuji Duanbing	PAV00G013000	0.105847	0	0.0989417
Zhuji Duanbing	PAV00G013010	0	0	0
Zhuji Duanbing	PAV00G013020	0	0	0
Zhuji Duanbing	PAV00G013030	0	0	0
Zhuji Duanbing	PAV00G013040	0	0	0
Zhuji Duanbing	PAV00G013060	3.75743	3.30898	0.691783
Zhuji Duanbing	PAV00G013070	7.58251	4.27441	0.68844
Zhuji Duanbing	PAV00G013080	14.1351	16.9277	12.4971
Zhuji Duanbing	PAV00G013090	87.6735	51.2831	36.2374
Zhuji Duanbing	PAV00G013110	0	0	0
Zhuji Duanbing	PAV00G013130	0.0410846	0	0
Zhuji Duanbing	PAV00G013140	0.478145	0	0
Zhuji Duanbing	PAV00G013150	57.061	52.7741	25.1026
Zhuji Duanbing	PAV00G013160	0.0508343	0.0517253	0.10048
Zhuji Duanbing	PAV00G013180	0.419235	0.493347	0.118727
Zhuji Duanbing	PAV00G013190	73.7056	154.213	71.3023
Zhuji Duanbing	PAV00G013200	0	0	0
Zhuji Duanbing	PAV00G013210	321.992	225.978	38.0422
Zhuji Duanbing	PAV00G013220	0.403571	1.04967	0
Zhuji Duanbing	PAV00G013230	11.2906	8.46713	3.13973
Zhuji Duanbing	PAV00G013240	17.1489	17.453	9.99365
Zhuji Duanbing	PAV00G013250	0.449764	2.01868	0.267994
Zhuji Duanbing	PAV00G013260	10.5253	19.7974	18.9896
Zhuji Duanbing	PAV00G013270	0.0255145	0	0
Zhuji Duanbing	PAV00G013280	0	0	0
Zhuji Duanbing	PAV00G013290	71.5521	48.1479	4.43492
Zhuji Duanbing	PAV00G013300	0.150222	0.102092	0.106572
Zhuji Duanbing	PAV00G013310	0.317231	1.76844	0.493599
Zhuji Duanbing	PAV00G013320	0	0	0
Zhuji Duanbing	PAV00G013330	0.229947	0.174612	0.0576207
Zhuji Duanbing	PAV00G013340	0.491954	0.350705	0.0887959
Zhuji Duanbing	PAV00G013350	0	0.211157	0
Zhuji Duanbing	PAV00G013360	0	0	0
Zhuji Duanbing	PAV00G013370	2.78462	1.21491	0.0422383
Zhuji Duanbing	PAV00G013380	4.19654	2.69386	0.28455
Zhuji Duanbing	PAV00G013390	0.0574542	0	0
Zhuji Duanbing	PAV00G013400	20.2091	27.5931	26.7975
Zhuji Duanbing	PAV00G013410	17.9791	5.03752	0.386474
Zhuji Duanbing	PAV00G013420	0.954263	1.35945	0.356968
Zhuji Duanbing	PAV00G013430	0.424271	0.566475	0.0970226
Zhuji Duanbing	PAV00G013440	0.262713	0	0
Zhuji Duanbing	PAV00G013450	0.939125	0.819458	0.0164422
Zhuji Duanbing	PAV00G013460	7.98867	9.40982	7.89137
Zhuji Duanbing	PAV00G013470	0	0	0
Zhuji Duanbing	PAV00G013480	50.5635	57.1394	40.1931
Zhuji Duanbing	PAV00G013490	2.02639	0.521088	0.0135936
Zhuji Duanbing	PAV00G013510	0.487947	0.816068	0.00713823
Zhuji Duanbing	PAV00G013520	0.0320895	0.043568	0.00605766
Zhuji Duanbing	PAV00G013530	0.889479	0.0893129	0.0754991
Zhuji Duanbing	PAV00G013550	41.4649	88.8192	56.5161
Zhuji Duanbing	PAV00G013560	0	0.0660693	0.0610249
Zhuji Duanbing	PAV00G013570	0	0	0
Zhuji Duanbing	PAV00G013580	101.884	87.3413	29.8458
Zhuji Duanbing	PAV00G013590	6.37294	6.3395	4.40442
Zhuji Duanbing	PAV00G013600	70.4409	34.3567	9.25057
Zhuji Duanbing	PAV00G013610	0	0.130809	0.0309723
Zhuji Duanbing	PAV00G013620	41.6109	36.8564	11.5946
Zhuji Duanbing	PAV00G013630	0.035507	0	0
Zhuji Duanbing	PAV00G013640	6.86205	12.8458	16.7571
Zhuji Duanbing	PAV00G013650	0.102434	0.0565629	0.0549385
Zhuji Duanbing	PAV00G013660	0	0	0
Zhuji Duanbing	PAV00G013670	0	0	0
Zhuji Duanbing	PAV00G013680	0	0	0
Zhuji Duanbing	PAV00G013690	0	0	0
Zhuji Duanbing	PAV00G013700	1.16906	0	0
Zhuji Duanbing	PAV00G013710	13.5286	7.94491	234.168
Zhuji Duanbing	PAV00G013720	0	0	0.834062
Zhuji Duanbing	PAV00G013730	4.51423	7.58647	12.8087
Zhuji Duanbing	PAV00G013740	0	0	0
Zhuji Duanbing	PAV00G013770	0	0	0
Zhuji Duanbing	PAV00G013790	0	0	0
Zhuji Duanbing	PAV00G013800	0	0	0
Zhuji Duanbing	PAV00G013810	0	0	0
Zhuji Duanbing	PAV00G013820	0	0	0
Zhuji Duanbing	PAV00G013830	0	0	0
Zhuji Duanbing	PAV00G013840	0	0	0
Zhuji Duanbing	PAV00G013850	1.71261	3.05816	0.379385
Zhuji Duanbing	PAV00G013860	0	0	0
Zhuji Duanbing	PAV00G013870	0.0320615	10.3409	0
Zhuji Duanbing	PAV00G013890	0	0.115206	0.0587215
Zhuji Duanbing	PAV00G013900	0.749373	0.82669	0.877973
Zhuji Duanbing	PAV00G013910	0	0	0
Zhuji Duanbing	PAV00G013920	0.207568	3.31834	0
Zhuji Duanbing	PAV00G013930	0	0	0
Zhuji Duanbing	PAV00G013940	0	0	0.0392539
Zhuji Duanbing	PAV00G013950	0	0	0
Zhuji Duanbing	PAV00G013960	0	0	0
Zhuji Duanbing	PAV00G013970	0	0	0
Zhuji Duanbing	PAV00G013980	0.0264747	0.0540729	0.052874
Zhuji Duanbing	PAV00G013990	0	0	0.0287377
Zhuji Duanbing	PAV00G014000	0.0219199	0.319471	2.05099
Zhuji Duanbing	PAV00G014010	0.289677	0.0624632	0
Zhuji Duanbing	PAV00G014020	0.0280282	0.0619074	0
Zhuji Duanbing	PAV00G014030	0	0.0117504	0
Zhuji Duanbing	PAV00G014040	0	0.0442906	0.296376
Zhuji Duanbing	PAV00G014050	0.118295	0.0376805	0
Zhuji Duanbing	PAV00G014060	1.85962	1.55949	0.00671575
Zhuji Duanbing	PAV00G014070	4.97044	7.31609	2.6945
Zhuji Duanbing	PAV00G014080	1.51097	0.0950627	0.00702374
Zhuji Duanbing	PAV00G014100	0	0	0
Zhuji Duanbing	PAV00G014110	0.630465	0.560183	0.0758749
Zhuji Duanbing	PAV00G014120	0	0	0
Zhuji Duanbing	PAV00G014130	0.0459626	0.0304284	0
Zhuji Duanbing	PAV00G014140	4.02708	5.23065	4.91872
Zhuji Duanbing	PAV00G014150	0	0	0
Zhuji Duanbing	PAV00G014160	1.6482	1.2543	0.127016
Zhuji Duanbing	PAV00G014170	0.491876	0.332453	0
Zhuji Duanbing	PAV00G014180	0.0507776	0.176819	0
Zhuji Duanbing	PAV00G014190	0	0	0.0451054
Zhuji Duanbing	PAV00G014200	0.0590275	0	0.0574808
Zhuji Duanbing	PAV00G014210	9.05062	13.3913	11.5177
Zhuji Duanbing	PAV00G014220	0	0.03166	0
Zhuji Duanbing	PAV00G014230	9.92646	9.59694	1.07935
Zhuji Duanbing	PAV00G014240	1.38718	0.582584	0.0300069
Zhuji Duanbing	PAV00G014250	0.053072	0.134646	0.0366207
Zhuji Duanbing	PAV00G014260	0	0	0.0774557
Zhuji Duanbing	PAV00G014270	0.339185	0.137609	0.0802477
Zhuji Duanbing	PAV00G014280	5.9984	4.41543	1.04671
Zhuji Duanbing	PAV00G014290	0	0	0
Zhuji Duanbing	PAV00G014310	0.0365878	0	0
Zhuji Duanbing	PAV00G014330	0	0	0
Zhuji Duanbing	PAV00G014340	23.2001	17.6563	15.4648
Zhuji Duanbing	PAV00G014350	0.31824	0.233691	0.076201
Zhuji Duanbing	PAV00G014360	6.67936	5.73452	2.16173
Zhuji Duanbing	PAV00G014370	0	0	0
Zhuji Duanbing	PAV00G014380	39.0889	28.1576	9.64383
Zhuji Duanbing	PAV00G014390	0	0	0
Zhuji Duanbing	PAV00G014400	19.9534	29.5517	44.189
Zhuji Duanbing	PAV00G014410	1.01552	0.474994	0.360326
Zhuji Duanbing	PAV00G014420	11.0014	6.40382	0.992308
Zhuji Duanbing	PAV00G014430	15.5066	46.8993	11.092
Zhuji Duanbing	PAV00G014440	4.00082	7.04828	0.623489
Zhuji Duanbing	PAV00G014450	2.83145	2.0152	2.19196
Zhuji Duanbing	PAV00G014460	205.545	308.977	131.644
Zhuji Duanbing	PAV00G014470	0.60788	0	0
Zhuji Duanbing	PAV00G014480	77.3466	57.7505	12.5211
Zhuji Duanbing	PAV00G014490	47.6108	77.8019	161.289
Zhuji Duanbing	PAV00G014500	10.5375	20.858	15.5915
Zhuji Duanbing	PAV00G014510	13.1643	41.1136	0.463058
Zhuji Duanbing	PAV00G014520	0.633894	0.587943	3.34851
Zhuji Duanbing	PAV00G014530	0.106059	0.0330734	0
Zhuji Duanbing	PAV00G014540	0	0	0
Zhuji Duanbing	PAV00G014550	0.0337164	0.199675	0
Zhuji Duanbing	PAV00G014560	5.73398	11.3951	9.67412
Zhuji Duanbing	PAV00G014570	0	0	0
Zhuji Duanbing	PAV00G014600	0	0	0
Zhuji Duanbing	PAV00G014620	14.3732	15.7951	1.93872
Zhuji Duanbing	PAV00G014630	34.4532	56.5331	2.99602
Zhuji Duanbing	PAV00G014640	0	0	0
Zhuji Duanbing	PAV00G014660	5.22275	0.566156	0.114647
Zhuji Duanbing	PAV00G014670	0.492126	0.0299728	0
Zhuji Duanbing	PAV00G014680	0	0	0
Zhuji Duanbing	PAV00G014690	0	0	0
Zhuji Duanbing	PAV00G014700	0.199986	0	0
Zhuji Duanbing	PAV00G014710	4.9579	21.3206	16.8002
Zhuji Duanbing	PAV00G014720	57.7732	53.6767	32.6028
Zhuji Duanbing	PAV00G014730	0.137504	0.196743	0
Zhuji Duanbing	PAV00G014740	0.0878912	0.26618	0.171746
Zhuji Duanbing	PAV00G014750	1.53914	2.031	2.26754
Zhuji Duanbing	PAV00G014770	0	0	0
Zhuji Duanbing	PAV00G014790	0	0	0
Zhuji Duanbing	PAV00G014810	0	0	0
Zhuji Duanbing	PAV00G014820	0	0	0
Zhuji Duanbing	PAV00G014830	2.89069	2.37024	0.154381
Zhuji Duanbing	PAV00G014840	0.753857	3.35044	0.303923
Zhuji Duanbing	PAV00G014850	0.844276	0.27886	3.87149
Zhuji Duanbing	PAV00G014860	16.2362	8.20214	17.635
Zhuji Duanbing	PAV00G014870	9.3971	5.23489	20.2833
Zhuji Duanbing	PAV00G014880	0.0180533	0	0.0339344
Zhuji Duanbing	PAV00G014890	0	0	0
Zhuji Duanbing	PAV00G014930	0	0	0
Zhuji Duanbing	PAV00G014940	0	0	0.028891
Zhuji Duanbing	PAV00G014950	0.368323	0.289572	0.284624
Zhuji Duanbing	PAV00G014970	0	0	0
Zhuji Duanbing	PAV00G014980	0	0	0
Zhuji Duanbing	PAV00G014990	0	0	0
Zhuji Duanbing	PAV00G015000	0	0	0
Zhuji Duanbing	PAV00G015010	0	0	0
Zhuji Duanbing	PAV00G015020	7.98863	8.21217	11.5402
Zhuji Duanbing	PAV00G015030	12.0218	24.3622	12.8366
Zhuji Duanbing	PAV00G015040	6.85649	4.74391	2.24679
Zhuji Duanbing	PAV00G015050	20.0511	12.1146	8.26468
Zhuji Duanbing	PAV00G015060	18.1358	15.9229	13.5334
Zhuji Duanbing	PAV00G015070	44.8848	78.0273	217.519
Zhuji Duanbing	PAV00G015080	1.27823	2.64639	0.655332
Zhuji Duanbing	PAV00G015090	1.38221	4.36022	5.60669
Zhuji Duanbing	PAV00G015100	13.1312	9.67908	13.0875
Zhuji Duanbing	PAV00G015110	6.28742	1.7418	52.2648
Zhuji Duanbing	PAV00G015120	10.0896	11.8032	4.68581
Zhuji Duanbing	PAV00G015130	0	0	0
Zhuji Duanbing	PAV00G015140	3.04674	1.10022	0.655948
Zhuji Duanbing	PAV00G015150	0	0.021982	0
Zhuji Duanbing	PAV00G015160	0.637982	0.521512	0.0238097
Zhuji Duanbing	PAV00G015170	0.598917	0.515939	0.139177
Zhuji Duanbing	PAV00G015180	1.00317	1.04957	0.174306
Zhuji Duanbing	PAV00G015190	0	0.0782962	0.148203
Zhuji Duanbing	PAV00G015200	0.451352	0.23825	0
Zhuji Duanbing	PAV00G015210	0	0	0.0283883
Zhuji Duanbing	PAV00G015220	0	0	0
Zhuji Duanbing	PAV00G015230	0	0	0
Zhuji Duanbing	PAV00G015240	0.115321	0.189414	0.113872
Zhuji Duanbing	PAV00G015250	1.00886	0.772762	0.954002
Zhuji Duanbing	PAV00G015260	1.29524	1.52672	0.0692962
Zhuji Duanbing	PAV00G015270	0.101304	0.104208	0.0396491
Zhuji Duanbing	PAV00G015280	0.0301399	0	0
Zhuji Duanbing	PAV00G015290	0.0371064	0.0523012	0
Zhuji Duanbing	PAV00G015300	0.309529	0	0
Zhuji Duanbing	PAV00G015310	0	0	0
Zhuji Duanbing	PAV00G015320	0.165078	0.762556	0.183584
Zhuji Duanbing	PAV00G015330	0	0.902234	0
Zhuji Duanbing	PAV00G015340	14.0496	6.75266	1.58583
Zhuji Duanbing	PAV00G015350	13.7201	12.6594	3.64601
Zhuji Duanbing	PAV00G015360	7.26717	4.56537	1.71697
Zhuji Duanbing	PAV00G015370	5.18455	3.62597	0.414748
Zhuji Duanbing	PAV00G015380	21.0236	34.1011	18.1481
Zhuji Duanbing	PAV00G015400	0	0	0
Zhuji Duanbing	PAV00G015410	0.255907	0.266858	0.804187
Zhuji Duanbing	PAV00G015420	0	0	0
Zhuji Duanbing	PAV00G015430	0	0	0
Zhuji Duanbing	PAV00G015440	0	0	0
Zhuji Duanbing	PAV00G015450	0	0	0
Zhuji Duanbing	PAV00G015480	16.4822	9.0038	8.68713
Zhuji Duanbing	PAV00G015490	76.2604	78.1643	37.7889
Zhuji Duanbing	PAV00G015500	1.61237	5.96461	3.27282
Zhuji Duanbing	PAV00G015510	0	0	0
Zhuji Duanbing	PAV00G015520	0	0	0
Zhuji Duanbing	PAV00G015530	0	0	0.0100604
Zhuji Duanbing	PAV00G015540	14.6251	11.6847	8.06969
Zhuji Duanbing	PAV00G015550	1.9051	1.36073	1.86125
Zhuji Duanbing	PAV00G015560	47.2417	16.4845	171.695
Zhuji Duanbing	PAV00G015570	11.8108	16.6896	6.31313
Zhuji Duanbing	PAV00G015580	0.135137	0	0
Zhuji Duanbing	PAV00G015590	0	0	0
Zhuji Duanbing	PAV00G015600	0	0	0
Zhuji Duanbing	PAV00G015610	0	0	0
Zhuji Duanbing	PAV00G015620	0.761237	1.0979	0.452241
Zhuji Duanbing	PAV00G015640	0	0	0
Zhuji Duanbing	PAV00G015650	0	0	0
Zhuji Duanbing	PAV00G015660	0	0	0
Zhuji Duanbing	PAV00G015670	0.323861	3.91947	0
Zhuji Duanbing	PAV00G015680	0	0	0
Zhuji Duanbing	PAV00G015690	0	0	0
Zhuji Duanbing	PAV00G015700	0	0	0
Zhuji Duanbing	PAV00G015710	0	0	0
Zhuji Duanbing	PAV00G015720	0.0557132	0	0
Zhuji Duanbing	PAV00G015740	0	0	0
Zhuji Duanbing	PAV00G015760	0.305409	0.159855	0.0795463
Zhuji Duanbing	PAV00G015770	0.817417	0.702582	0.497091
Zhuji Duanbing	PAV00G015780	6.4818	3.30507	4.15744
Zhuji Duanbing	PAV00G015790	10.1138	5.50061	2.65072
Zhuji Duanbing	PAV00G015800	0	0	0
Zhuji Duanbing	PAV00G015810	2.43988	3.12778	3.57497
Zhuji Duanbing	PAV00G015820	0.498398	0.241378	0.731757
Zhuji Duanbing	PAV00G015830	0.378937	0.14546	0.352485
Zhuji Duanbing	PAV00G015840	0	0	0
Zhuji Duanbing	PAV00G015860	0	0	0
Zhuji Duanbing	PAV00G015880	0	0.0120218	0.011044
Zhuji Duanbing	PAV00G015890	0	0	0
Zhuji Duanbing	PAV00G015900	0.0183989	0	0
Zhuji Duanbing	PAV00G015910	9.02665	11.8685	10.7107
Zhuji Duanbing	PAV00G015920	4.83695	2.26646	0.547697
Zhuji Duanbing	PAV00G015930	7.80713	5.72827	0.508377
Zhuji Duanbing	PAV00G015940	55.9377	72.8601	49.9554
Zhuji Duanbing	PAV00G015950	0	0	0
Zhuji Duanbing	PAV00G015960	0	0	0
Zhuji Duanbing	PAV00G015970	0	0	0
Zhuji Duanbing	PAV00G015980	0	0	0
Zhuji Duanbing	PAV00G015990	0.0867236	0.181767	0.681062
Zhuji Duanbing	PAV00G016000	0	0.0235369	0.0468494
Zhuji Duanbing	PAV00G016010	0	0	0
Zhuji Duanbing	PAV00G016020	0	0	0
Zhuji Duanbing	PAV00G016030	0	0	0
Zhuji Duanbing	PAV00G016040	0	0	0
Zhuji Duanbing	PAV00G016060	0.0277943	0.159261	0.182291
Zhuji Duanbing	PAV00G016090	12.7023	15.9642	9.06496
Zhuji Duanbing	PAV00G016100	13.928	18.5531	13.4386
Zhuji Duanbing	PAV00G016110	39.0217	7.17253	3.20537
Zhuji Duanbing	PAV00G016120	55.8825	7.33001	1.76199
Zhuji Duanbing	PAV00G016130	8.44245	9.8967	14.8156
Zhuji Duanbing	PAV00G016140	10.5494	8.23404	0.913263
Zhuji Duanbing	PAV00G016150	0	0	0
Zhuji Duanbing	PAV00G016160	1.38057	0.0626816	0.141949
Zhuji Duanbing	PAV00G016180	21.7083	0.488791	0
Zhuji Duanbing	PAV00G016190	16.7731	9.85117	6.53679
Zhuji Duanbing	PAV00G016200	0.0351502	0.0522058	0.056722
Zhuji Duanbing	PAV00G016210	0	0	0
Zhuji Duanbing	PAV00G016220	0.158204	0	0.0806885
Zhuji Duanbing	PAV00G016230	59.887	29.7329	62.9931
Zhuji Duanbing	PAV00G016240	23.5348	18.9231	19.4063
Zhuji Duanbing	PAV00G016250	4.33848	3.66498	0.347103
Zhuji Duanbing	PAV00G016260	0	0.0867892	0
Zhuji Duanbing	PAV00G016270	0	0	0
Zhuji Duanbing	PAV00G016280	1.48516	10.4072	86.2778
Zhuji Duanbing	PAV00G016290	0	0	0
Zhuji Duanbing	PAV00G016300	0	0	0
Zhuji Duanbing	PAV00G016310	47.5658	80.4971	39.8574
Zhuji Duanbing	PAV00G016320	7.13189	3.64494	0.522146
Zhuji Duanbing	PAV00G016330	9.64568	5.68511	3.30571
Zhuji Duanbing	PAV00G016340	0	0	0
Zhuji Duanbing	PAV00G016350	0.03662	0.262939	0
Zhuji Duanbing	PAV00G016360	0	0	0
Zhuji Duanbing	PAV00G016380	0.015891	0.0158151	0
Zhuji Duanbing	PAV00G016390	0	0	0
Zhuji Duanbing	PAV00G016400	0	0	0
Zhuji Duanbing	PAV00G016410	0	0	0
Zhuji Duanbing	PAV00G016420	5.38916	3.30889	0.812813
Zhuji Duanbing	PAV00G016430	9.10726	4.29062	0.729898
Zhuji Duanbing	PAV00G016440	0.00709631	0.0205103	0.036083
Zhuji Duanbing	PAV00G016450	0	0	0
Zhuji Duanbing	PAV00G016460	0.458496	0.669667	0.252316
Zhuji Duanbing	PAV00G016470	7.99667	5.39755	1.41291
Zhuji Duanbing	PAV00G016480	1.13571	0.331645	0
Zhuji Duanbing	PAV00G016490	0.688072	1.13729	0.0663642
Zhuji Duanbing	PAV00G016500	0.288741	0.224666	0.0592028
Zhuji Duanbing	PAV00G016510	0.00964656	0	0.0692284
Zhuji Duanbing	PAV00G016520	0	0	0
Zhuji Duanbing	PAV00G016530	0.0537378	0.0859676	0.0536288
Zhuji Duanbing	PAV00G016550	0.163345	0.110018	0.0461466
Zhuji Duanbing	PAV00G016560	1.34455	1.16827	0.367152
Zhuji Duanbing	PAV00G016570	0.445126	0.370646	0.0706459
Zhuji Duanbing	PAV00G016580	0	0.0199208	0.0204179
Zhuji Duanbing	PAV00G016590	4.86048	3.46664	3.23753
Zhuji Duanbing	PAV00G016600	0.0221092	0.0440073	0
Zhuji Duanbing	PAV00G016630	6.45396	7.13632	3.90542
Zhuji Duanbing	PAV00G016640	7.13271	3.29863	37.0043
Zhuji Duanbing	PAV00G016650	0	0	0
Zhuji Duanbing	PAV00G016660	0	0	0
Zhuji Duanbing	PAV00G016670	0	0	0
Zhuji Duanbing	PAV00G016700	0	0	0
Zhuji Duanbing	PAV00G016710	0	0	0
Zhuji Duanbing	PAV00G016720	0.0718879	0	0
Zhuji Duanbing	PAV00G016740	0.00917311	0.00933389	0
Zhuji Duanbing	PAV00G016750	0	0	0
Zhuji Duanbing	PAV00G016760	0.0548618	0.473143	0.0567954
Zhuji Duanbing	PAV00G016770	0	0	0
Zhuji Duanbing	PAV00G016780	0	0	0
Zhuji Duanbing	PAV00G016800	0	0	0
Zhuji Duanbing	PAV00G016810	0	0	0
Zhuji Duanbing	PAV00G016820	0	0	0
Zhuji Duanbing	PAV00G016830	0	0	0
Zhuji Duanbing	PAV00G016840	0	0	0
Zhuji Duanbing	PAV00G016860	0	0	0
Zhuji Duanbing	PAV00G016870	6.25521	5.59142	1.99066
Zhuji Duanbing	PAV00G016880	5.85202	5.14864	0.444982
Zhuji Duanbing	PAV00G016890	0.207827	0.410647	0.0474302
Zhuji Duanbing	PAV00G016900	15.3537	14.48	13.4943
Zhuji Duanbing	PAV00G016920	0	0	0
Zhuji Duanbing	PAV00G016930	0	0	0
Zhuji Duanbing	PAV00G016940	0.686256	8.66732	8.70933
Zhuji Duanbing	PAV00G016950	0.0895166	0.363279	2.21086
Zhuji Duanbing	PAV00G016960	0	0	0
Zhuji Duanbing	PAV00G016970	0	0	0
Zhuji Duanbing	PAV00G016980	3.8605	4.26271	0.0278959
Zhuji Duanbing	PAV00G016990	0.41363	0.16037	0.0517766
Zhuji Duanbing	PAV00G017000	0.60068	0.957701	2.15207
Zhuji Duanbing	PAV00G017010	0	0	0.034476
Zhuji Duanbing	PAV00G017020	0	0	0
Zhuji Duanbing	PAV00G017030	0	0	0
Zhuji Duanbing	PAV00G017040	0	0	0
Zhuji Duanbing	PAV00G017050	0	0	0
Zhuji Duanbing	PAV00G017060	0	0	0
Zhuji Duanbing	PAV00G017070	0	0	0
Zhuji Duanbing	PAV00G017090	0	0	0
Zhuji Duanbing	PAV00G017110	0	0	0
Zhuji Duanbing	PAV00G017120	0	0	0
Zhuji Duanbing	PAV00G017130	0	0	0
Zhuji Duanbing	PAV00G017140	0.105645	0	0
Zhuji Duanbing	PAV00G017150	0	0	0
Zhuji Duanbing	PAV00G017160	0	0	0
Zhuji Duanbing	PAV00G017170	0	0	0
Zhuji Duanbing	PAV00G017180	0	0	0
Zhuji Duanbing	PAV00G017190	0	0	0
Zhuji Duanbing	PAV00G017200	0	0	0
Zhuji Duanbing	PAV00G017210	0	0	0
Zhuji Duanbing	PAV00G017230	0	0	0
Zhuji Duanbing	PAV00G017240	1.62322	0.865012	0.00900988
Zhuji Duanbing	PAV00G017250	0	0	0
Zhuji Duanbing	PAV00G017260	0	0	0
Zhuji Duanbing	PAV00G017270	0.176654	0	0.117002
Zhuji Duanbing	PAV00G017280	0.0201219	0.0199818	0
Zhuji Duanbing	PAV00G017310	0	0	0
Zhuji Duanbing	PAV00G017320	0	0	0
Zhuji Duanbing	PAV00G017340	0	0	0
Zhuji Duanbing	PAV00G017350	0	0	0
Zhuji Duanbing	PAV00G017370	0.0354441	0	0
Zhuji Duanbing	PAV00G017390	0	0	0
Zhuji Duanbing	PAV00G017400	0	0	0
Zhuji Duanbing	PAV00G017410	0	0	0
Zhuji Duanbing	PAV00G017430	2.88766	0.946876	0
Zhuji Duanbing	PAV00G017440	0	0	0
Zhuji Duanbing	PAV00G017450	0	0	0
Zhuji Duanbing	PAV00G017470	0	0	0
Zhuji Duanbing	PAV00G017480	0	0	0
Zhuji Duanbing	PAV00G017490	1.76738	0.475543	0.323606
Zhuji Duanbing	PAV00G017500	1.48947	0.184046	0
Zhuji Duanbing	PAV00G017510	0.112332	0.0156752	0.0809864
Zhuji Duanbing	PAV00G017520	0	0	0
Zhuji Duanbing	PAV00G017530	0	0	0
Zhuji Duanbing	PAV00G017540	0	0	0
Zhuji Duanbing	PAV00G017550	0	0	0
Zhuji Duanbing	PAV00G017600	0	0	0
Zhuji Duanbing	PAV00G017610	0	0	0
Zhuji Duanbing	PAV00G017620	6.21806	0.077734	0.0425594
Zhuji Duanbing	PAV00G017630	6.91421	1.51294	0.407806
Zhuji Duanbing	PAV00G017640	1.39944	3.83187	3.55894
Zhuji Duanbing	PAV00G017650	22.226	0.223153	0.0324436
Zhuji Duanbing	PAV00G017660	1.053	0.275265	0.179681
Zhuji Duanbing	PAV00G017670	0	0	0
Zhuji Duanbing	PAV00G017680	4.07193	2.84433	1.13772
Zhuji Duanbing	PAV00G017690	9.98245	11.5394	6.64036
Zhuji Duanbing	PAV00G017700	13.2858	9.65982	5.56326
Zhuji Duanbing	PAV00G017710	0	0	0
Zhuji Duanbing	PAV00G017720	0	0	0
Zhuji Duanbing	PAV00G017730	0	0	0
Zhuji Duanbing	PAV00G017740	0	0	0
Zhuji Duanbing	PAV00G017750	0	0	0
Zhuji Duanbing	PAV00G017760	0	0	0
Zhuji Duanbing	PAV00G017770	0.0788718	0.115559	0
Zhuji Duanbing	PAV00G017790	0	0	0
Zhuji Duanbing	PAV00G017800	0	0	0
Zhuji Duanbing	PAV00G017810	0	0	0
Zhuji Duanbing	PAV00G017820	0	0	0
Zhuji Duanbing	PAV00G017830	0	0	0
Zhuji Duanbing	PAV00G017840	0	0	0
Zhuji Duanbing	PAV00G017850	0	0	0
Zhuji Duanbing	PAV00G017860	0	0	0
Zhuji Duanbing	PAV00G017870	0	0	0
Zhuji Duanbing	PAV00G017900	0	0	0
Zhuji Duanbing	PAV00G017910	0	0	0
Zhuji Duanbing	PAV00G017920	0	0	0
Zhuji Duanbing	PAV00G017930	0	0	0
Zhuji Duanbing	PAV00G017940	0	0	0
Zhuji Duanbing	PAV00G017960	0	0	0
Zhuji Duanbing	PAV00G017970	0	0	0
Zhuji Duanbing	PAV00G017980	0	0	0
Zhuji Duanbing	PAV00G017990	0	0	0
Zhuji Duanbing	PAV00G018000	0	0	0
Zhuji Duanbing	PAV00G018020	0	0	0
Zhuji Duanbing	PAV00G018030	0	0	0
Zhuji Duanbing	PAV00G018040	3.0163	1.93862	0.402508
Zhuji Duanbing	PAV00G018050	1.60558	8.5408	10.6909
Zhuji Duanbing	PAV00G018070	0	0	0
Zhuji Duanbing	PAV00G018080	0	0	0
Zhuji Duanbing	PAV00G018090	0	0	0
Zhuji Duanbing	PAV00G018100	0	0	0
Zhuji Duanbing	PAV00G018110	7.31978	1.39263	0.289189
Zhuji Duanbing	PAV00G018120	0	0	0
Zhuji Duanbing	PAV00G018130	0.0232726	0	0
Zhuji Duanbing	PAV00G018140	2.71525	13.2744	2.31814
Zhuji Duanbing	PAV00G018150	0.736284	1.15454	0.0276822
Zhuji Duanbing	PAV00G018160	13.5556	6.42083	1.84596
Zhuji Duanbing	PAV00G018170	4.46855	4.61188	5.64338
Zhuji Duanbing	PAV00G018180	0	0	0
Zhuji Duanbing	PAV00G018190	0	0	0
Zhuji Duanbing	PAV00G018200	0	0	0
Zhuji Duanbing	PAV00G018210	0	0	0
Zhuji Duanbing	PAV00G018220	2.04871	0.0169445	0.0485665
Zhuji Duanbing	PAV00G018230	17.0049	5.18475	0.0266388
Zhuji Duanbing	PAV00G018240	27.2977	23.7289	27.6462
Zhuji Duanbing	PAV00G018250	6.02122	8.34134	5.40259
Zhuji Duanbing	PAV00G018260	3.96319	3.94772	0.465622
Zhuji Duanbing	PAV00G018270	6.5699	4.32207	2.00409
Zhuji Duanbing	PAV00G018280	0	0	0
Zhuji Duanbing	PAV00G018290	0.0555886	0	0
Zhuji Duanbing	PAV00G018300	0	0	0
Zhuji Duanbing	PAV00G018310	10.6259	3.03708	0.154558
Zhuji Duanbing	PAV00G018320	0	0	0
Zhuji Duanbing	PAV00G018340	21.131	13.4793	10.3701
Zhuji Duanbing	PAV00G018350	9.55815	11.2559	48.7259
Zhuji Duanbing	PAV00G018360	0.619787	0.662113	0.362237
Zhuji Duanbing	PAV00G018370	4.99025	5.23756	3.10446
Zhuji Duanbing	PAV00G018380	0	0	0
Zhuji Duanbing	PAV00G018390	0	0	0
Zhuji Duanbing	PAV00G018400	0	0	0
Zhuji Duanbing	PAV00G018410	0	0	0
Zhuji Duanbing	PAV00G018420	2.89436	0.580301	0
Zhuji Duanbing	PAV00G018430	6.21268	1.93421	0.561457
Zhuji Duanbing	PAV00G018440	8.7953	0.728112	0.129678
Zhuji Duanbing	PAV00G018450	19.7694	16.2568	9.35024
Zhuji Duanbing	PAV00G018460	0	0	0
Zhuji Duanbing	PAV00G018470	0	0	0.0236553
Zhuji Duanbing	PAV00G018490	0.0479927	0.0476586	1.61371
Zhuji Duanbing	PAV00G018500	0.0210005	0	0
Zhuji Duanbing	PAV00G018510	0	0	0
Zhuji Duanbing	PAV00G018520	0	0	0
Zhuji Duanbing	PAV00G018530	0	0	0
Zhuji Duanbing	PAV00G018540	0	0	0
Zhuji Duanbing	PAV00G018550	0.0278536	0	0
Zhuji Duanbing	PAV00G018560	0	0	0
Zhuji Duanbing	PAV00G018570	0.0770708	0.452788	0.399837
Zhuji Duanbing	PAV00G018590	18.0562	24.5834	17.9655
Zhuji Duanbing	PAV00G018610	0	0	0
Zhuji Duanbing	PAV00G018620	8.60154	0.464012	0
Zhuji Duanbing	PAV00G018630	3.2673	3.55553	0.793548
Zhuji Duanbing	PAV00G018640	0	0	0
Zhuji Duanbing	PAV00G018650	19.1811	0.214074	0.0229084
Zhuji Duanbing	PAV00G018660	49.6671	45.2098	13.8058
Zhuji Duanbing	PAV00G018670	17.5055	17.3518	16.58
Zhuji Duanbing	PAV00G018690	0	0	0
Zhuji Duanbing	PAV00G018700	0	0	0
Zhuji Duanbing	PAV00G018730	0	0	0
Zhuji Duanbing	PAV00G018740	0	0	0
Zhuji Duanbing	PAV00G018750	0	0	0
Zhuji Duanbing	PAV00G018760	50.5629	37.5728	8.07172
Zhuji Duanbing	PAV00G018770	3.46183	3.37825	0.836268
Zhuji Duanbing	PAV00G018780	0.883874	0.222509	0.261477
Zhuji Duanbing	PAV00G018790	0	0	0
Zhuji Duanbing	PAV00G018810	0	0	0
Zhuji Duanbing	PAV00G018850	0	0	0
Zhuji Duanbing	PAV00G018860	0	0	0
Zhuji Duanbing	PAV00G018870	0	0	0.122183
Zhuji Duanbing	PAV00G018880	0	0	0
Zhuji Duanbing	PAV00G018890	0	0	0
Zhuji Duanbing	PAV00G018900	0	0	0
Zhuji Duanbing	PAV00G018920	3.71966	1.90598	0.329929
Zhuji Duanbing	PAV00G018930	0	0	0.15589
Zhuji Duanbing	PAV00G018940	0	0	0
Zhuji Duanbing	PAV00G018950	0	0	0
Zhuji Duanbing	PAV00G018960	0	0	0
Zhuji Duanbing	PAV00G018970	0	0	0
Zhuji Duanbing	PAV00G018980	0.0209696	0	0
Zhuji Duanbing	PAV00G018990	0	0	0
Zhuji Duanbing	PAV00G019000	0	0	0
Zhuji Duanbing	PAV00G019010	8.49776	7.36557	10.2292
Zhuji Duanbing	PAV00G019020	0	0	0
Zhuji Duanbing	PAV00G019030	0	0	0
Zhuji Duanbing	PAV00G019040	0	0	0
Zhuji Duanbing	PAV00G019060	0	0	0
Zhuji Duanbing	PAV00G019070	14.5756	5.36193	12.4054
Zhuji Duanbing	PAV00G019080	14.06	13.8601	4.10477
Zhuji Duanbing	PAV00G019090	1.26911	0.735659	1.23904
Zhuji Duanbing	PAV00G019100	0.317736	0.653467	0.546138
Zhuji Duanbing	PAV00G019110	1.11451	0.240696	0.0338164
Zhuji Duanbing	PAV00G019120	0	0	0
Zhuji Duanbing	PAV00G019130	0	0	0
Zhuji Duanbing	PAV00G019140	4.26234	2.71765	3.82663
Zhuji Duanbing	PAV00G019160	15.7829	0.924438	39.2716
Zhuji Duanbing	PAV00G019170	3.70965	5.95117	1.8398
Zhuji Duanbing	PAV00G019180	0.0651136	0.381243	0.0643521
Zhuji Duanbing	PAV00G019190	0	0	0
Zhuji Duanbing	PAV00G019200	0	0	0
Zhuji Duanbing	PAV00G019210	0	0	0
Zhuji Duanbing	PAV00G019220	0	0	0
Zhuji Duanbing	PAV00G019250	0	0	0
Zhuji Duanbing	PAV00G019260	0.0397914	0.238738	0.425962
Zhuji Duanbing	PAV00G019270	0	0	0
Zhuji Duanbing	PAV00G019280	0	0	0
Zhuji Duanbing	PAV00G019290	0	0	0
Zhuji Duanbing	PAV00G019300	0	0	0
Zhuji Duanbing	PAV00G019310	0	0	0
Zhuji Duanbing	PAV00G019330	0.0987667	0.23677	0.130906
Zhuji Duanbing	PAV00G019340	74.6065	48.2191	33.9271
Zhuji Duanbing	PAV00G019350	4.72933	0	0.897171
Zhuji Duanbing	PAV00G019360	7.20417	5.29533	3.8959
Zhuji Duanbing	PAV00G019370	18.5304	17.9752	15.9612
Zhuji Duanbing	PAV00G019380	0.93724	0.916373	1.62288
Zhuji Duanbing	PAV00G019390	0.063858	0.191804	0.185914
Zhuji Duanbing	PAV00G019400	0	0	0
Zhuji Duanbing	PAV00G019410	0	0	0
Zhuji Duanbing	PAV00G019420	0	0	0.160796
Zhuji Duanbing	PAV00G019430	0.164606	0.0838591	0.106361
Zhuji Duanbing	PAV00G019440	0	0.0934214	0.233958
Zhuji Duanbing	PAV00G019460	0	0	0
Zhuji Duanbing	PAV00G019470	0	0	0
Zhuji Duanbing	PAV00G019480	0	0	0
Zhuji Duanbing	PAV00G019490	9.31559	10.8495	11.9251
Zhuji Duanbing	PAV00G019510	58.7891	29.9779	35.261
Zhuji Duanbing	PAV00G019520	2.63494	2.73076	0.326232
Zhuji Duanbing	PAV00G019530	5.23433	4.3421	0.0701238
Zhuji Duanbing	PAV00G019540	0	0	0
Zhuji Duanbing	PAV00G019550	0.320247	0.431237	0.280382
Zhuji Duanbing	PAV00G019560	4.29674	3.86503	1.04414
Zhuji Duanbing	PAV00G019570	0.10456	0.0125729	0.0359738
Zhuji Duanbing	PAV00G019580	0	0	0
Zhuji Duanbing	PAV00G019590	10.0163	8.30017	3.36724
Zhuji Duanbing	PAV00G019600	0	0	0
Zhuji Duanbing	PAV00G019610	1.83739	1.74269	1.09994
Zhuji Duanbing	PAV00G019620	0.629375	0	0.0282934
Zhuji Duanbing	PAV00G019630	0	0	0.0892864
Zhuji Duanbing	PAV00G019640	0	0	0
Zhuji Duanbing	PAV00G019650	0	0	0
Zhuji Duanbing	PAV00G019660	0	0	0
Zhuji Duanbing	PAV00G019670	0	0	0
Zhuji Duanbing	PAV00G019680	0.0135186	0	0
Zhuji Duanbing	PAV00G019690	0.0194041	0	1.2834
Zhuji Duanbing	PAV00G019710	0	0	0
Zhuji Duanbing	PAV00G019720	7.61477	0.722815	0
Zhuji Duanbing	PAV00G019730	0	0	0
Zhuji Duanbing	PAV00G019740	0	0	0
Zhuji Duanbing	PAV00G019770	0	0	0
Zhuji Duanbing	PAV00G019780	0.254806	0.101092	0.0299175
Zhuji Duanbing	PAV00G019790	0	0	0
Zhuji Duanbing	PAV00G019810	0.463624	0.881318	0.747864
Zhuji Duanbing	PAV00G019820	0	0	0
Zhuji Duanbing	PAV00G019830	0.0244645	0	0
Zhuji Duanbing	PAV00G019840	183.182	430.85	413.66
Zhuji Duanbing	PAV00G019860	0	0	0
Zhuji Duanbing	PAV00G019870	0	0	0
Zhuji Duanbing	PAV00G019880	20.1132	35.8228	5.7641
Zhuji Duanbing	PAV00G019890	0	0	0
Zhuji Duanbing	PAV00G019910	0.264622	0.548007	5.9963
Zhuji Duanbing	PAV00G019920	51.3007	139.929	321.297
Zhuji Duanbing	PAV00G019930	0	0	0.152349
Zhuji Duanbing	PAV00G019940	0	0	0
Zhuji Duanbing	PAV00G019950	0	0	0
Zhuji Duanbing	PAV00G019960	13.1499	18.2425	7.14281
Zhuji Duanbing	PAV00G019970	30.7522	21.0001	12.7306
Zhuji Duanbing	PAV00G019980	11.7716	8.93968	4.46428
Zhuji Duanbing	PAV00G019990	0	0	0
Zhuji Duanbing	PAV00G020000	0	0	0
Zhuji Duanbing	PAV00G020010	27.508	28.7235	5.03514
Zhuji Duanbing	PAV00G020020	1.15869	0.64568	2.65589
Zhuji Duanbing	PAV00G020030	0.124061	0.0213733	0.0626619
Zhuji Duanbing	PAV00G020050	0.131755	0.285163	0.28771
Zhuji Duanbing	PAV00G020060	21.6332	19.0073	21.7901
Zhuji Duanbing	PAV00G020070	0	0	0
Zhuji Duanbing	PAV00G020090	0.376865	0.328022	0.0755275
Zhuji Duanbing	PAV00G020100	1.74385	2.22244	0.559284
Zhuji Duanbing	PAV00G020110	1.32846	1.17004	0.523832
Zhuji Duanbing	PAV00G020120	1.49773	0.111993	0.876212
Zhuji Duanbing	PAV00G020130	46.1627	1.24548	0.520564
Zhuji Duanbing	PAV00G020140	0.257761	0.229126	0
Zhuji Duanbing	PAV00G020150	2.90841	0.255771	0
Zhuji Duanbing	PAV00G020160	34.7567	23.1863	3.29324
Zhuji Duanbing	PAV00G020170	0	0	0
Zhuji Duanbing	PAV00G020180	2.20886	2.46399	3.4924
Zhuji Duanbing	PAV00G020190	22.677	9.26913	1.9197
Zhuji Duanbing	PAV00G020200	0.0514566	0.0487512	0.726878
Zhuji Duanbing	PAV00G020210	31.569	22.4861	61.4443
Zhuji Duanbing	PAV00G020220	59.8899	95.6872	73.4553
Zhuji Duanbing	PAV00G020230	0	0.271112	2.30334
Zhuji Duanbing	PAV00G020250	8.96456	266.8	220.449
Zhuji Duanbing	PAV00G020270	1.3244	34.2739	56.7866
Zhuji Duanbing	PAV00G020280	1.73803	1.96234	6.4688
Zhuji Duanbing	PAV00G020290	15.1861	10.4663	2.26614
Zhuji Duanbing	PAV00G020300	32.4081	197.059	76.1915
Zhuji Duanbing	PAV00G020310	0	0	0
Zhuji Duanbing	PAV00G020320	0	0	0
Zhuji Duanbing	PAV00G020330	0	0	0
Zhuji Duanbing	PAV00G020340	0	0	0
Zhuji Duanbing	PAV00G020350	7.41756	6.19766	6.76433
Zhuji Duanbing	PAV00G020360	2.98584	1.99321	0.32856
Zhuji Duanbing	PAV00G020370	3.2768	1.4868	0.190095
Zhuji Duanbing	PAV00G020380	2.57456	3.07255	1.19749
Zhuji Duanbing	PAV00G020390	0.0460113	0.0233797	0
Zhuji Duanbing	PAV00G020400	24.7613	13.8428	3.23172
Zhuji Duanbing	PAV00G020410	0.0250059	0	0.047003
Zhuji Duanbing	PAV00G020420	0.323598	0	0.0547178
Zhuji Duanbing	PAV00G020430	2.19262	1.54264	0.439816
Zhuji Duanbing	PAV00G020460	9.45225	7.72076	2.40264
Zhuji Duanbing	PAV00G020470	0.972794	0.740227	0.0708719
Zhuji Duanbing	PAV00G020480	0.0139725	0	0
Zhuji Duanbing	PAV00G020490	4.37656	0.204361	0.0172107
Zhuji Duanbing	PAV00G020500	1.51498	3.27605	2.41735
Zhuji Duanbing	PAV00G020510	13.5277	11.0725	4.09721
Zhuji Duanbing	PAV00G020520	0.0105411	0.122307	0
Zhuji Duanbing	PAV00G020530	0.0606025	0	0
Zhuji Duanbing	PAV00G020540	89.926	115.102	62.562
Zhuji Duanbing	PAV00G020550	8.48844	0.38199	0
Zhuji Duanbing	PAV00G020570	0.201107	0.023825	0
Zhuji Duanbing	PAV00G020580	3.19946	2.62115	6.87569
Zhuji Duanbing	PAV00G020590	3.27887	3.87623	0.865354
Zhuji Duanbing	PAV00G020600	20.2437	10.2501	8.1981
Zhuji Duanbing	PAV00G020620	40.5178	26.3427	7.47485
Zhuji Duanbing	PAV00G020630	3.98276	4.57355	1.25445
Zhuji Duanbing	PAV00G020640	0.218565	0	0
Zhuji Duanbing	PAV00G020650	1.24112	1.09109	0.184306
Zhuji Duanbing	PAV00G020660	0.956883	0.965285	0.0673157
Zhuji Duanbing	PAV00G020670	0.733531	0.0490179	0.047454
Zhuji Duanbing	PAV00G020680	23.3323	15.5694	23.8498
Zhuji Duanbing	PAV00G020690	15.0978	14.6477	18.3908
Zhuji Duanbing	PAV00G020700	1.76766	1.09443	0
Zhuji Duanbing	PAV00G020710	0.027465	0.111785	0.0256733
Zhuji Duanbing	PAV00G020720	1.70661	4.70483	0.0679374
Zhuji Duanbing	PAV00G020730	3.31948	2.59235	1.51582
Zhuji Duanbing	PAV00G020740	1.59922	1.57962	0.588506
Zhuji Duanbing	PAV00G020750	0.017183	0	0
Zhuji Duanbing	PAV00G020770	1.31521	5.0561	0
Zhuji Duanbing	PAV00G020780	0	0	0
Zhuji Duanbing	PAV00G020790	0	0.0246013	0.126968
Zhuji Duanbing	PAV00G020820	0	0.0198783	0.0376268
Zhuji Duanbing	PAV00G020830	0	0	0
Zhuji Duanbing	PAV00G020840	0	0.20966	0.0968262
Zhuji Duanbing	PAV00G020850	0	0.0698866	0.0322754
Zhuji Duanbing	PAV00G020860	0	0	0.0404045
Zhuji Duanbing	PAV00G020880	0	0	0
Zhuji Duanbing	PAV00G020890	9.23449	9.39734	1.63403
Zhuji Duanbing	PAV00G020900	3.76193	0	0.0656613
Zhuji Duanbing	PAV00G020910	1.01479	0.429193	1.1177
Zhuji Duanbing	PAV00G020920	13.9811	5.31278	5.96238
Zhuji Duanbing	PAV00G020930	6.18317	19.8784	102.149
Zhuji Duanbing	PAV00G020940	2.38026	14.8232	37.2761
Zhuji Duanbing	PAV00G020960	0	0	0
Zhuji Duanbing	PAV00G020970	0	0	0
Zhuji Duanbing	PAV00G020980	0	0	0
Zhuji Duanbing	PAV00G020990	0	0	0
Zhuji Duanbing	PAV00G021000	0.224647	0.138972	0
Zhuji Duanbing	PAV00G021010	0	0	0
Zhuji Duanbing	PAV00G021040	0	0	0
Zhuji Duanbing	PAV00G021050	38.1358	40.3372	24.6227
Zhuji Duanbing	PAV00G021060	1.4262	1.49993	2.59131
Zhuji Duanbing	PAV00G021070	0.015184	0	0
Zhuji Duanbing	PAV00G021080	0	0	0
Zhuji Duanbing	PAV00G021090	0	0	0
Zhuji Duanbing	PAV00G021100	0.0902704	0	0
Zhuji Duanbing	PAV00G021110	0	0	0
Zhuji Duanbing	PAV00G021130	0	0	0
Zhuji Duanbing	PAV00G021140	0.129226	0	0.0681825
Zhuji Duanbing	PAV00G021150	0	0	0
Zhuji Duanbing	PAV00G021160	0	0	0
Zhuji Duanbing	PAV00G021170	0	0	0
Zhuji Duanbing	PAV00G021180	0	0	0
Zhuji Duanbing	PAV00G021190	0.0490977	0.0180741	0
Zhuji Duanbing	PAV00G021200	0.413926	0.206833	0.202773
Zhuji Duanbing	PAV00G021210	1.20829	0.879063	0.499409
Zhuji Duanbing	PAV00G021220	0	0	0
Zhuji Duanbing	PAV00G021240	8.86016	6.48579	5.61573
Zhuji Duanbing	PAV00G021250	29.3765	29.0918	34.6241
Zhuji Duanbing	PAV00G021260	1.1609	1.29804	0.705299
Zhuji Duanbing	PAV00G021270	0.533397	0.060897	0
Zhuji Duanbing	PAV00G021280	0.0602798	0.0309022	0.00992072
Zhuji Duanbing	PAV00G021290	0	0	0
Zhuji Duanbing	PAV00G021300	0	0	0
Zhuji Duanbing	PAV00G021310	0	0	0
Zhuji Duanbing	PAV00G021330	0	0	0
Zhuji Duanbing	PAV00G021350	0	0	0
Zhuji Duanbing	PAV00G021370	0	0	0
Zhuji Duanbing	PAV00G021380	0	0	0
Zhuji Duanbing	PAV00G021390	0	0	0
Zhuji Duanbing	PAV00G021400	0.698163	2.66861	0.222842
Zhuji Duanbing	PAV00G021430	0	0	0
Zhuji Duanbing	PAV00G021440	0	0	0
Zhuji Duanbing	PAV00G021450	2.22229	2.18561	0.302505
Zhuji Duanbing	PAV00G021460	0	0	0
Zhuji Duanbing	PAV00G021470	0.0613721	0.152698	0.0311325
Zhuji Duanbing	PAV00G021480	0	0	0
Zhuji Duanbing	PAV00G021490	0	0	0
Zhuji Duanbing	PAV00G021500	0.0390243	0	0
Zhuji Duanbing	PAV00G021510	0	0	0.0938907
Zhuji Duanbing	PAV00G021520	0.0630014	0	0.0639181
Zhuji Duanbing	PAV00G021530	0	0	0
Zhuji Duanbing	PAV00G021550	0	0	0
Zhuji Duanbing	PAV00G021560	0	0	0
Zhuji Duanbing	PAV00G021570	0.374138	0.162591	0.0649154
Zhuji Duanbing	PAV00G021580	0	0	0
Zhuji Duanbing	PAV00G021590	0	0	0
Zhuji Duanbing	PAV00G021600	0	0	0
Zhuji Duanbing	PAV00G021610	0	0	0.0216775
Zhuji Duanbing	PAV00G021620	0	0	0
Zhuji Duanbing	PAV00G021630	0	0	0
Zhuji Duanbing	PAV00G021640	0	0	0
Zhuji Duanbing	PAV00G021650	0.244426	0	0.0959252
Zhuji Duanbing	PAV00G021660	0.0469444	0.0732651	0.0464962
Zhuji Duanbing	PAV00G021670	9.0918	22.263	2.98755
Zhuji Duanbing	PAV00G021680	12.9026	0.465465	0
Zhuji Duanbing	PAV00G021690	7.17101	3.46051	0.857657
Zhuji Duanbing	PAV00G021700	62.9687	79.3124	92.0514
Zhuji Duanbing	PAV00G021710	0	0	0
Zhuji Duanbing	PAV00G021720	0.287022	0.890622	0.155097
Zhuji Duanbing	PAV00G021730	0.0871732	0.263812	0
Zhuji Duanbing	PAV00G021740	0	0	0
Zhuji Duanbing	PAV00G021750	4.15816	0.123075	0
Zhuji Duanbing	PAV00G021760	0	0	0
Zhuji Duanbing	PAV00G021770	0	0	0
Zhuji Duanbing	PAV00G021780	0	0	0
Zhuji Duanbing	PAV00G021790	0.0991322	0.21022	0.35763
Zhuji Duanbing	PAV00G021800	0	0	0
Zhuji Duanbing	PAV00G021810	0	0	0
Zhuji Duanbing	PAV00G021820	0	0	0
Zhuji Duanbing	PAV00G021830	0	0	0
Zhuji Duanbing	PAV00G021850	0	0	0.0208954
Zhuji Duanbing	PAV00G021860	0.0649312	0	0.305125
Zhuji Duanbing	PAV00G021870	0	0	0.053007
Zhuji Duanbing	PAV00G021880	0	0	0
Zhuji Duanbing	PAV00G021890	0	0	0
Zhuji Duanbing	PAV00G021900	0	0	0
Zhuji Duanbing	PAV00G021910	0.911895	2.22979	0
Zhuji Duanbing	PAV00G021940	0	0	0
Zhuji Duanbing	PAV00G021950	0	0	0
Zhuji Duanbing	PAV00G021960	0	0	0
Zhuji Duanbing	PAV00G021970	0	0	0
Zhuji Duanbing	PAV00G021980	0	0	0
Zhuji Duanbing	PAV00G022020	0	0	0
Zhuji Duanbing	PAV00G022030	0	0	0
Zhuji Duanbing	PAV00G022040	0	0	0
Zhuji Duanbing	PAV00G022050	0	0	0
Zhuji Duanbing	PAV00G022060	0	0	0
Zhuji Duanbing	PAV00G022070	2.85827	3.00874	0
Zhuji Duanbing	PAV00G022080	0	0	0
Zhuji Duanbing	PAV00G022090	1.17283	0.545772	0
Zhuji Duanbing	PAV00G022100	0	0	0
Zhuji Duanbing	PAV00G022110	0	0	0
Zhuji Duanbing	PAV00G022130	0	0	0
Zhuji Duanbing	PAV00G022150	0.0683789	0	0
Zhuji Duanbing	PAV00G022160	0	0.0513418	0
Zhuji Duanbing	PAV00G022170	0.0319745	0	0
Zhuji Duanbing	PAV00G022190	0.652993	0	0
Zhuji Duanbing	PAV00G022200	0	0	0
Zhuji Duanbing	PAV00G022210	0.23068	0	0
Zhuji Duanbing	PAV00G022220	5.05649	4.44394	3.77269
Zhuji Duanbing	PAV00G022230	0.570715	0.94728	0.323065
Zhuji Duanbing	PAV00G022250	4.22366	5.08169	4.41793
Zhuji Duanbing	PAV00G022260	0	0	0
Zhuji Duanbing	PAV00G022270	0.0157156	0.0156406	0.0496592
Zhuji Duanbing	PAV00G022280	0	0	0
Zhuji Duanbing	PAV00G022290	0	0	0
Zhuji Duanbing	PAV00G022310	0	0	0
Zhuji Duanbing	PAV00G022320	0	0	0
Zhuji Duanbing	PAV00G022330	0	0	0
Zhuji Duanbing	PAV00G022340	0	0	0
Zhuji Duanbing	PAV00G022350	0	0	0
Zhuji Duanbing	PAV00G022360	0	0	0
Zhuji Duanbing	PAV00G022370	0	0	0
Zhuji Duanbing	PAV00G022390	0	0	0
Zhuji Duanbing	PAV00G022400	0.0114272	0.0113727	0
Zhuji Duanbing	PAV00G022420	2.76714	1.92004	0.625423
Zhuji Duanbing	PAV00G022430	0.14971	0.558776	0.156913
Zhuji Duanbing	PAV00G022440	0	0	0
Zhuji Duanbing	PAV00G022450	0	0.10369	0.146937
Zhuji Duanbing	PAV00G022460	2.2967	1.73415	0.682706
Zhuji Duanbing	PAV00G022470	0.191258	0.0379853	0
Zhuji Duanbing	PAV00G022480	0.338122	0.221467	0.258057
Zhuji Duanbing	PAV00G022500	0	0	0
Zhuji Duanbing	PAV00G022520	0	0	0
Zhuji Duanbing	PAV00G022530	0	0	0
Zhuji Duanbing	PAV00G022540	0	0	0
Zhuji Duanbing	PAV00G022550	0	0	0
Zhuji Duanbing	PAV00G022560	0.045464	0.0156722	0.0143975
Zhuji Duanbing	PAV00G022570	0	0	0
[truncated: 65,533 more rows]

## Sheet: Table S53
Table S53. Eight expression patterns in “Zhuji Duanbing” and “Heizhenzhu”.
Variety	Profile ID	Genes Assigned	Gene Expected	p-value
Zhuji Duanbing	EP0	1155	1389.5	1
Zhuji Duanbing	EP1	1151	2334.5	1
Zhuji Duanbing	EP2	1757	4625.33	1
Zhuji Duanbing	EP3	9833	3751.67	0
Zhuji Duanbing	EP4	2391	2334.5	0.11
Zhuji Duanbing	EP5	4321	2850.33	3.7e-169
Zhuji Duanbing	EP6	1153	3751.67	1
Zhuji Duanbing	EP7	666	1389.5	1
Heizhenzhu	EP0	3193	959	0
Heizhenzhu	EP1	5016	2432.33	0
Heizhenzhu	EP2	1217	1856.33	1
Heizhenzhu	EP3	1631	1417.33	2.6e-09
Heizhenzhu	EP4	798	2432.33	1
Heizhenzhu	EP5	989	2952.33	1
Heizhenzhu	EP6	1093	1417.33	1
Heizhenzhu	EP7	489	959	1

## Sheet: Table S54
Table S54. Phylogenetic relationships of the genes associated with each of the eight expression patterns.
Orthogroup	Species Tree Node	Gene Tree Node	Support	Type	Genes 1	Genes 2	Genes 1	Genes 2
OG0000000	N0	n0	0.8125		d2_PAV00G084150, d5_PAV05G000220, d5_PAV00G029570, d6_PAV05G009540, d4_PAV00G083230, d1_PAV01G005410, d4_PAV00G083240, d1_PAV01G104040, d1_PAV08G053620, d3_PAV04G054890, d3_PAV04G034060, d4_PAV04G003650, d6_PAV05G014940, d6_PAV04G002990, t4_Prunus_avium_FUN_037566, t2_Prunus_avium_FUN_027537, d0_PAV01G056010, d2_PAV02G007990, d3_PAV02G063150, t1_Prunus_avium_FUN_000480, d3_PAV01G027960, t1_Prunus…	d1_PAV00G066500, d4_PAV04G017840, d2_PAV00G012040, d2_PAV00G011110, d4_PAV00G071710, d5_PAV04G057950, d3_PAV07G044530, d2_PAV08G056230, d4_PAV00G012030, d2_PAV03G007400, d0_PAV00G022940, d4_PAV00G066490, d4_PAV01G099110, d5_PAV03G004690, d4_PAV00G026390, d3_PAV04G057940, d2_PAV00G047210, d5_PAV06G058140, d4_PAV04G042890, d0_PAV01G024450, d5_PAV00G057320, t3_Prunus_avium_FUN_023513, t1_Prunus_aviu…	334	300
OG0000000	N0	n1	0.375		d2_PAV00G084150, d5_PAV05G000220, d5_PAV00G029570, d6_PAV05G009540, d4_PAV00G083230, d1_PAV01G005410, d4_PAV00G083240, d1_PAV01G104040, d1_PAV08G053620, d3_PAV04G054890, d3_PAV04G034060, d4_PAV04G003650, d6_PAV05G014940, d6_PAV04G002990	t4_Prunus_avium_FUN_037566, t2_Prunus_avium_FUN_027537, d0_PAV01G056010, d2_PAV02G007990, d3_PAV02G063150, t1_Prunus_avium_FUN_000480, d3_PAV01G027960, t1_Prunus_avium_FUN_005475, d3_PAV00G029170, t1_Prunus_avium_FUN_036549, d5_PAV00G084560, d0_PAV02G028400, d0_PAV06G057930, d2_PAV00G010200, d4_PAV03G031300, d5_PAV01G030850, d5_PAV07G031250, d4_PAV03G058840, d4_PAV00G035270, d1_PAV01G019920, t2_P…	26	306
OG0000000	N0	n2	0.1875		d2_PAV00G084150, d5_PAV05G000220, d5_PAV00G029570, d6_PAV05G009540, d4_PAV00G083230, d1_PAV01G005410, d4_PAV00G083240, d1_PAV01G104040, d1_PAV08G053620, d3_PAV04G054890	d3_PAV04G034060, d4_PAV04G003650, d6_PAV05G014940, d6_PAV04G002990	18	6
OG0000000	d5	n5	1	Terminal	d5_PAV05G000220	d5_PAV00G029570	0	0
OG0000000	N0	n7	0.125		d4_PAV00G083230, d1_PAV01G005410	d4_PAV00G083240, d1_PAV01G104040, d1_PAV08G053620, d3_PAV04G054890	2	6
OG0000000	N12	n10	0.25		d1_PAV01G104040	d1_PAV08G053620, d3_PAV04G054890	0	2
OG0000000	d6	n14	1	Terminal	d6_PAV05G014940	d6_PAV04G002990	0	0
OG0000000	N0	n15	0.5625		t4_Prunus_avium_FUN_037566, t2_Prunus_avium_FUN_027537, d0_PAV01G056010, d2_PAV02G007990, d3_PAV02G063150, t1_Prunus_avium_FUN_000480, d3_PAV01G027960, t1_Prunus_avium_FUN_005475, d3_PAV00G029170, t1_Prunus_avium_FUN_036549, d5_PAV00G084560, d0_PAV02G028400, d0_PAV06G057930, d2_PAV00G010200, d4_PAV03G031300, d5_PAV01G030850, d5_PAV07G031250, d4_PAV03G058840, d4_PAV00G035270, d1_PAV01G019920	t2_Prunus_avium_FUN_037187, d3_PAV01G066180, t6_Prunus_avium_FUN_040057, t6_Prunus_avium_FUN_040219, d6_PAV00G008270, d4_PAV07G016780, d4_PAV07G037240, d5_PAV00G083790, d1_PAV00G024910, d3_PAV02G007040, d5_PAV00G073880, d6_PAV00G096340, d6_PAV00G040950, d1_PAV03G012820, d4_PAV04G058950, d6_PAV00G083050, d3_PAV00G034310, d5_PAV01G018890, d5_PAV00G032310, t3_Prunus_avium_FUN_024188, d5_PAV04G062570…	38	266
OG0000000	N0	n20	0.0625		d0_PAV01G056010	d2_PAV02G007990, d3_PAV02G063150, t1_Prunus_avium_FUN_000480, d3_PAV01G027960, t1_Prunus_avium_FUN_005475, d3_PAV00G029170, t1_Prunus_avium_FUN_036549, d5_PAV00G084560, d0_PAV02G028400, d0_PAV06G057930, d2_PAV00G010200, d4_PAV03G031300, d5_PAV01G030850, d5_PAV07G031250, d4_PAV03G058840	0	28
OG0000000	N0	n21	0.1875		d2_PAV02G007990, d3_PAV02G063150, t1_Prunus_avium_FUN_000480, d3_PAV01G027960, t1_Prunus_avium_FUN_005475	d3_PAV00G029170, t1_Prunus_avium_FUN_036549, d5_PAV00G084560, d0_PAV02G028400, d0_PAV06G057930, d2_PAV00G010200, d4_PAV03G031300, d5_PAV01G030850, d5_PAV07G031250, d4_PAV03G058840	8	18
OG0000000	N6	n23	0.285714		d3_PAV02G063150, t1_Prunus_avium_FUN_000480	d3_PAV01G027960, t1_Prunus_avium_FUN_005475	2	2
OG0000000	N0	n26	0.0625		d3_PAV00G029170, t1_Prunus_avium_FUN_036549, d5_PAV00G084560, d0_PAV02G028400, d0_PAV06G057930	d2_PAV00G010200, d4_PAV03G031300, d5_PAV01G030850, d5_PAV07G031250, d4_PAV03G058840	8	8
OG0000000	d0	n30	1	Terminal	d0_PAV02G028400	d0_PAV06G057930	0	0
OG0000000	N0	n31	0.125		d2_PAV00G010200, d4_PAV03G031300, d5_PAV01G030850	d5_PAV07G031250, d4_PAV03G058840	4	2
OG0000000	N0	n36	0.125		d3_PAV01G066180, t6_Prunus_avium_FUN_040057, t6_Prunus_avium_FUN_040219	d6_PAV00G008270, d4_PAV07G016780, d4_PAV07G037240, d5_PAV00G083790, d1_PAV00G024910, d3_PAV02G007040, d5_PAV00G073880, d6_PAV00G096340, d6_PAV00G040950, d1_PAV03G012820, d4_PAV04G058950, d6_PAV00G083050, d3_PAV00G034310, d5_PAV01G018890, d5_PAV00G032310, t3_Prunus_avium_FUN_024188, d5_PAV04G062570, d3_PAV07G052540, d1_PAV08G050660, d3_PAV00G019780, d3_PAV08G021350, d2_PAV00G049910, d5_PAV00G03232…	4	258
OG0000000	t6	n38	1	Terminal	t6_Prunus_avium_FUN_040057	t6_Prunus_avium_FUN_040219	0	0
OG0000000	N0	n39	0.3125		d6_PAV00G008270, d4_PAV07G016780, d4_PAV07G037240, d5_PAV00G083790, d1_PAV00G024910, d3_PAV02G007040, d5_PAV00G073880, d6_PAV00G096340, d6_PAV00G040950, d1_PAV03G012820, d4_PAV04G058950, d6_PAV00G083050, d3_PAV00G034310, d5_PAV01G018890	d5_PAV00G032310, t3_Prunus_avium_FUN_024188, d5_PAV04G062570, d3_PAV07G052540, d1_PAV08G050660, d3_PAV00G019780, d3_PAV08G021350, d2_PAV00G049910, d5_PAV00G032320, d2_PAV06G031150, d2_PAV08G049640, d5_PAV00G043550, d4_PAV03G042590, d6_PAV03G016450, d5_PAV00G092130, d3_PAV00G064650, d5_PAV08G043600, d4_PAV03G058020, d4_PAV00G079330, d4_PAV00G012200, d3_PAV06G054650, d5_PAV07G046750, d2_PAV01G03147…	26	230
OG0000000	N0	n40	0.125		d6_PAV00G008270, d4_PAV07G016780, d4_PAV07G037240, d5_PAV00G083790, d1_PAV00G024910, d3_PAV02G007040, d5_PAV00G073880, d6_PAV00G096340, d6_PAV00G040950, d1_PAV03G012820, d4_PAV04G058950, d6_PAV00G083050	d3_PAV00G034310, d5_PAV01G018890	22	2
OG0000000	N0	n41	0.1875		d6_PAV00G008270, d4_PAV07G016780, d4_PAV07G037240, d5_PAV00G083790	d1_PAV00G024910, d3_PAV02G007040, d5_PAV00G073880, d6_PAV00G096340, d6_PAV00G040950, d1_PAV03G012820, d4_PAV04G058950, d6_PAV00G083050	6	14
OG0000000	d4	n44	1	Terminal	d4_PAV07G016780	d4_PAV07G037240	0	0
OG0000000	N0	n45	0.125		d1_PAV00G024910, d3_PAV02G007040, d5_PAV00G073880, d6_PAV00G096340, d6_PAV00G040950	d1_PAV03G012820, d4_PAV04G058950, d6_PAV00G083050	8	4
OG0000000	d6	n49	1	Terminal	d6_PAV00G096340	d6_PAV00G040950	0	0
OG0000000	N0	n53	0.125		d5_PAV00G032310, t3_Prunus_avium_FUN_024188	d5_PAV04G062570, d3_PAV07G052540, d1_PAV08G050660, d3_PAV00G019780, d3_PAV08G021350, d2_PAV00G049910, d5_PAV00G032320, d2_PAV06G031150, d2_PAV08G049640, d5_PAV00G043550, d4_PAV03G042590, d6_PAV03G016450, d5_PAV00G092130, d3_PAV00G064650, d5_PAV08G043600, d4_PAV03G058020, d4_PAV00G079330, d4_PAV00G012200, d3_PAV06G054650, d5_PAV07G046750, d2_PAV01G031470, d3_PAV08G005540, t4_Prunus_avium_FUN_02827…	2	226
OG0000000	N0	n56	0.4375		d5_PAV04G062570, d3_PAV07G052540, d1_PAV08G050660, d3_PAV00G019780, d3_PAV08G021350, d2_PAV00G049910, d5_PAV00G032320, d2_PAV06G031150, d2_PAV08G049640, d5_PAV00G043550, d4_PAV03G042590, d6_PAV03G016450, d5_PAV00G092130, d3_PAV00G064650, d5_PAV08G043600, d4_PAV03G058020, d4_PAV00G079330, d4_PAV00G012200, d3_PAV06G054650, d5_PAV07G046750, d2_PAV01G031470, d3_PAV08G005540, t4_Prunus_avium_FUN_02827…	d1_PAV00G014030, t1_Prunus_avium_FUN_038333, d5_PAV00G022630, d5_PAV00G056640, d4_PAV00G085880, d7_PAV00G085890, d6_PAV00G040970, t6_Prunus_avium_FUN_024098, d5_PAV07G027450, d3_PAV00G037040, d4_PAV03G060160, d4_PAV01G002520, d3_PAV05G032180, d4_PAV08G045880, d6_PAV01G043180, d3_PAV02G035080, d0_PAV00G075470, d2_PAV00G032440, d2_PAV04G002390, d2_PAV08G056240, d2_PAV00G022450, d3_PAV00G010330, d2_…	56	166
OG0000000	N0	n57	0.125		d5_PAV04G062570, d3_PAV07G052540	d1_PAV08G050660, d3_PAV00G019780, d3_PAV08G021350, d2_PAV00G049910, d5_PAV00G032320, d2_PAV06G031150, d2_PAV08G049640, d5_PAV00G043550, d4_PAV03G042590, d6_PAV03G016450, d5_PAV00G092130, d3_PAV00G064650, d5_PAV08G043600, d4_PAV03G058020, d4_PAV00G079330, d4_PAV00G012200, d3_PAV06G054650, d5_PAV07G046750, d2_PAV01G031470, d3_PAV08G005540, t4_Prunus_avium_FUN_028275, d4_PAV05G020130, d5_PAV08G04072…	2	52
OG0000000	N0	n61	0.1875		d3_PAV00G019780, d3_PAV08G021350, d2_PAV00G049910, d5_PAV00G032320, d2_PAV06G031150, d2_PAV08G049640, d5_PAV00G043550	d4_PAV03G042590, d6_PAV03G016450, d5_PAV00G092130, d3_PAV00G064650, d5_PAV08G043600, d4_PAV03G058020, d4_PAV00G079330, d4_PAV00G012200, d3_PAV06G054650, d5_PAV07G046750, d2_PAV01G031470, d3_PAV08G005540, t4_Prunus_avium_FUN_028275, d4_PAV05G020130, d5_PAV08G040720, d5_PAV08G040760, d2_PAV00G080710, d6_PAV00G088840	12	34
OG0000000	d3	n63	1	Terminal	d3_PAV00G019780	d3_PAV08G021350	0	0
OG0000000	N0	n64	0.125		d2_PAV00G049910, d5_PAV00G032320	d2_PAV06G031150, d2_PAV08G049640, d5_PAV00G043550	2	4
OG0000000	d2	n67	1	Terminal	d2_PAV06G031150	d2_PAV08G049640	0	0
OG0000000	N0	n70	0.25		d5_PAV00G092130, d3_PAV00G064650, d5_PAV08G043600, d4_PAV03G058020, d4_PAV00G079330, d4_PAV00G012200, d3_PAV06G054650, d5_PAV07G046750, d2_PAV01G031470	d3_PAV08G005540, t4_Prunus_avium_FUN_028275, d4_PAV05G020130, d5_PAV08G040720, d5_PAV08G040760, d2_PAV00G080710, d6_PAV00G088840	16	12
OG0000000	N0	n72	0.125		d5_PAV00G092130, d3_PAV00G064650, d5_PAV08G043600	d4_PAV03G058020, d4_PAV00G079330, d4_PAV00G012200, d3_PAV06G054650, d5_PAV07G046750	4	8
OG0000000	N6	n73	0.142857		d5_PAV00G092130	d3_PAV00G064650, d5_PAV08G043600	0	2
OG0000000	N0	n75	0.0625		d4_PAV03G058020, d4_PAV00G079330	d4_PAV00G012200, d3_PAV06G054650, d5_PAV07G046750	2	4
OG0000000	d4	n76	1	Terminal	d4_PAV03G058020	d4_PAV00G079330	0	0
OG0000000	d5	n83	1	Terminal	d5_PAV08G040720	d5_PAV08G040760	0	0
OG0000000	N0	n85	0.0625		d1_PAV00G014030	t1_Prunus_avium_FUN_038333, d5_PAV00G022630, d5_PAV00G056640, d4_PAV00G085880, d7_PAV00G085890, d6_PAV00G040970, t6_Prunus_avium_FUN_024098, d5_PAV07G027450, d3_PAV00G037040, d4_PAV03G060160, d4_PAV01G002520, d3_PAV05G032180, d4_PAV08G045880, d6_PAV01G043180, d3_PAV02G035080, d0_PAV00G075470, d2_PAV00G032440, d2_PAV04G002390, d2_PAV08G056240, d2_PAV00G022450, d3_PAV00G010330, d2_PAV07G002110, d2_…	0	164
OG0000000	N0	n86	0.125		t1_Prunus_avium_FUN_038333, d5_PAV00G022630	d5_PAV00G056640, d4_PAV00G085880, d7_PAV00G085890, d6_PAV00G040970, t6_Prunus_avium_FUN_024098, d5_PAV07G027450, d3_PAV00G037040, d4_PAV03G060160, d4_PAV01G002520, d3_PAV05G032180, d4_PAV08G045880, d6_PAV01G043180, d3_PAV02G035080, d0_PAV00G075470, d2_PAV00G032440, d2_PAV04G002390, d2_PAV08G056240, d2_PAV00G022450, d3_PAV00G010330, d2_PAV07G002110, d2_PAV00G069700, d4_PAV00G098240, d5_PAV06G03521…	2	160
OG0000000	N0	n88	0.375		d5_PAV00G056640, d4_PAV00G085880, d7_PAV00G085890, d6_PAV00G040970, t6_Prunus_avium_FUN_024098, d5_PAV07G027450, d3_PAV00G037040, d4_PAV03G060160, d4_PAV01G002520, d3_PAV05G032180, d4_PAV08G045880, d6_PAV01G043180, d3_PAV02G035080, d0_PAV00G075470, d2_PAV00G032440, d2_PAV04G002390, d2_PAV08G056240, d2_PAV00G022450, d3_PAV00G010330, d2_PAV07G002110, d2_PAV00G069700, d4_PAV00G098240, d5_PAV06G03521…	d2_PAV01G030600, d3_PAV00G097660, d1_PAV00G027960, d5_PAV07G007620, d3_PAV00G078960, d5_PAV00G080410, d5_PAV00G010520, d3_PAV00G015180, d4_PAV00G009680, d1_PAV00G000860, d3_PAV04G045760, d5_PAV00G035960, d3_PAV00G082940, d1_PAV00G001730, d1_PAV04G045810, d5_PAV00G081950, d1_PAV00G012390, d6_PAV01G054430, d1_PAV00G052130, d5_PAV00G084090, d5_PAV00G084100, t1_Prunus_avium_FUN_040248, d5_PAV01G07607…	110	48
OG0000000	N0	n89	0.4375		d5_PAV00G056640, d4_PAV00G085880, d7_PAV00G085890, d6_PAV00G040970, t6_Prunus_avium_FUN_024098, d5_PAV07G027450, d3_PAV00G037040, d4_PAV03G060160, d4_PAV01G002520, d3_PAV05G032180, d4_PAV08G045880, d6_PAV01G043180, d3_PAV02G035080, d0_PAV00G075470, d2_PAV00G032440, d2_PAV04G002390, d2_PAV08G056240, d2_PAV00G022450, d3_PAV00G010330, d2_PAV07G002110, d2_PAV00G069700, d4_PAV00G098240, d5_PAV06G03521…	d0_PAV00G064350, d4_PAV06G055000, d5_PAV00G065010, d3_PAV00G083030, d5_PAV00G073610, d6_PAV08G016540, d5_PAV02G029490, d5_PAV00G073600, d4_PAV00G073620, d7_PAV00G016510, d6_PAV05G050110, d3_PAV00G042490, d6_PAV00G012560, d3_PAV00G066740, d1_PAV00G066730, d6_PAV00G022950, d2_PAV02G038240, d2_PAV00G038070, d5_PAV02G023320, d3_PAV00G066750, d1_PAV06G049420, d1_PAV04G064170, d4_PAV03G058460, d2_PAV00…	50	58
OG0000000	N0	n90	0.125		d5_PAV00G056640, d4_PAV00G085880, d7_PAV00G085890, d6_PAV00G040970, t6_Prunus_avium_FUN_024098, d5_PAV07G027450, d3_PAV00G037040, d4_PAV03G060160, d4_PAV01G002520, d3_PAV05G032180, d4_PAV08G045880, d6_PAV01G043180, d3_PAV02G035080, d0_PAV00G075470, d2_PAV00G032440, d2_PAV04G002390, d2_PAV08G056240, d2_PAV00G022450, d3_PAV00G010330, d2_PAV07G002110, d2_PAV00G069700, d4_PAV00G098240	d5_PAV06G035210, d3_PAV00G026080, d3_PAV00G030250, d3_PAV01G043980	42	6
OG0000000	N0	n91	0.1875		d5_PAV00G056640, d4_PAV00G085880, d7_PAV00G085890, d6_PAV00G040970, t6_Prunus_avium_FUN_024098, d5_PAV07G027450, d3_PAV00G037040, d4_PAV03G060160, d4_PAV01G002520	d3_PAV05G032180, d4_PAV08G045880, d6_PAV01G043180, d3_PAV02G035080, d0_PAV00G075470, d2_PAV00G032440, d2_PAV04G002390, d2_PAV08G056240, d2_PAV00G022450, d3_PAV00G010330, d2_PAV07G002110, d2_PAV00G069700, d4_PAV00G098240	16	24
OG0000000	N0	n92	0.125		d5_PAV00G056640, d4_PAV00G085880, d7_PAV00G085890, d6_PAV00G040970, t6_Prunus_avium_FUN_024098	d5_PAV07G027450, d3_PAV00G037040, d4_PAV03G060160, d4_PAV01G002520	8	6
OG0000000	d4	n99	1	Terminal	d4_PAV03G060160	d4_PAV01G002520	0	0
OG0000000	N0	n100	0.125		d3_PAV05G032180, d4_PAV08G045880, d6_PAV01G043180	d3_PAV02G035080, d0_PAV00G075470, d2_PAV00G032440, d2_PAV04G002390, d2_PAV08G056240, d2_PAV00G022450, d3_PAV00G010330, d2_PAV07G002110, d2_PAV00G069700, d4_PAV00G098240	4	18
OG0000000	N0	n104	0.125		d3_PAV02G035080, d0_PAV00G075470, d2_PAV00G032440, d2_PAV04G002390, d2_PAV08G056240, d2_PAV00G022450	d3_PAV00G010330, d2_PAV07G002110, d2_PAV00G069700	10	4
OG0000000	d2	n107	1	Terminal	d2_PAV00G032440, d2_PAV04G002390	d2_PAV08G056240, d2_PAV00G022450	2	2
OG0000000	d2	n108	1	Terminal	d2_PAV00G032440	d2_PAV04G002390	0	0
OG0000000	d2	n109	1	Terminal	d2_PAV08G056240	d2_PAV00G022450	0	0
OG0000000	d2	n111	1	Terminal	d2_PAV07G002110	d2_PAV00G069700	0	0
OG0000000	d3	n113	1	Terminal	d3_PAV00G026080, d3_PAV00G030250	d3_PAV01G043980	2	0
OG0000000	d3	n114	1	Terminal	d3_PAV00G026080	d3_PAV00G030250	0	0
OG0000000	N0	n116	0.1875		d4_PAV06G055000, d5_PAV00G065010, d3_PAV00G083030	d5_PAV00G073610, d6_PAV08G016540, d5_PAV02G029490, d5_PAV00G073600, d4_PAV00G073620, d7_PAV00G016510, d6_PAV05G050110, d3_PAV00G042490, d6_PAV00G012560, d3_PAV00G066740, d1_PAV00G066730, d6_PAV00G022950, d2_PAV02G038240, d2_PAV00G038070, d5_PAV02G023320, d3_PAV00G066750, d1_PAV06G049420, d1_PAV04G064170, d4_PAV03G058460, d2_PAV00G089140, d2_PAV00G008140, d2_PAV00G020050, d2_PAV00G006080, d3_PAV00…	4	50
OG0000000	N0	n119	0.25		d5_PAV00G073610, d6_PAV08G016540, d5_PAV02G029490, d5_PAV00G073600, d4_PAV00G073620, d7_PAV00G016510, d6_PAV05G050110, d3_PAV00G042490, d6_PAV00G012560	d3_PAV00G066740, d1_PAV00G066730, d6_PAV00G022950, d2_PAV02G038240, d2_PAV00G038070, d5_PAV02G023320, d3_PAV00G066750, d1_PAV06G049420, d1_PAV04G064170, d4_PAV03G058460, d2_PAV00G089140, d2_PAV00G008140, d2_PAV00G020050, d2_PAV00G006080, d3_PAV00G008150, d1_PAV00G089150, d1_PAV00G002330	16	32
OG0000000	N0	n120	0.125		d5_PAV00G073610, d6_PAV08G016540	d5_PAV02G029490, d5_PAV00G073600, d4_PAV00G073620, d7_PAV00G016510, d6_PAV05G050110, d3_PAV00G042490, d6_PAV00G012560	2	12
OG0000000	d5	n123	1	Terminal	d5_PAV02G029490	d5_PAV00G073600	0	0
OG0000000	N2	n126	0.111111		d6_PAV05G050110	d3_PAV00G042490, d6_PAV00G012560	0	2
OG0000000	N0	n128	0.1875		d3_PAV00G066740, d1_PAV00G066730, d6_PAV00G022950, d2_PAV02G038240, d2_PAV00G038070, d5_PAV02G023320, d3_PAV00G066750, d1_PAV06G049420, d1_PAV04G064170, d4_PAV03G058460	d2_PAV00G089140, d2_PAV00G008140, d2_PAV00G020050, d2_PAV00G006080, d3_PAV00G008150, d1_PAV00G089150, d1_PAV00G002330	18	12
OG0000000	N0	n129	0.125		d3_PAV00G066740, d1_PAV00G066730, d6_PAV00G022950, d2_PAV02G038240, d2_PAV00G038070, d5_PAV02G023320	d3_PAV00G066750, d1_PAV06G049420, d1_PAV04G064170, d4_PAV03G058460	10	6
OG0000000	d2	n134	1	Terminal	d2_PAV02G038240	d2_PAV00G038070	0	0
OG0000000	d1	n137	1	Terminal	d1_PAV06G049420	d1_PAV04G064170	0	0
OG0000000	d2	n140	1	Terminal	d2_PAV00G089140	d2_PAV00G008140, d2_PAV00G020050, d2_PAV00G006080	0	4
OG0000000	d2	n141	1	Terminal	d2_PAV00G008140, d2_PAV00G020050	d2_PAV00G006080	2	0
OG0000000	d2	n142	1	Terminal	d2_PAV00G008140	d2_PAV00G020050	0	0
OG0000000	d1	n143	1	Terminal	d1_PAV00G089150	d1_PAV00G002330	0	0
OG0000000	N0	n144	0.125		d2_PAV01G030600, d3_PAV00G097660, d1_PAV00G027960, d5_PAV07G007620, d3_PAV00G078960, d5_PAV00G080410, d5_PAV00G010520, d3_PAV00G015180, d4_PAV00G009680, d1_PAV00G000860, d3_PAV04G045760, d5_PAV00G035960, d3_PAV00G082940, d1_PAV00G001730, d1_PAV04G045810	d5_PAV00G081950, d1_PAV00G012390, d6_PAV01G054430, d1_PAV00G052130, d5_PAV00G084090, d5_PAV00G084100, t1_Prunus_avium_FUN_040248, d5_PAV01G076070, d5_PAV00G096640, d6_PAV02G000100	28	18
OG0000000	N0	n145	0.1875		d2_PAV01G030600, d3_PAV00G097660, d1_PAV00G027960, d5_PAV07G007620, d3_PAV00G078960, d5_PAV00G080410, d5_PAV00G010520, d3_PAV00G015180, d4_PAV00G009680, d1_PAV00G000860, d3_PAV04G045760	d5_PAV00G035960, d3_PAV00G082940, d1_PAV00G001730, d1_PAV04G045810	20	6
OG0000000	N0	n147	0.0625		d3_PAV00G097660	d1_PAV00G027960, d5_PAV07G007620, d3_PAV00G078960, d5_PAV00G080410, d5_PAV00G010520, d3_PAV00G015180, d4_PAV00G009680, d1_PAV00G000860, d3_PAV04G045760	0	16
OG0000000	N0	n148	0.125		d1_PAV00G027960, d5_PAV07G007620	d3_PAV00G078960, d5_PAV00G080410, d5_PAV00G010520, d3_PAV00G015180, d4_PAV00G009680, d1_PAV00G000860, d3_PAV04G045760	2	12
OG0000000	N0	n150	0.125		d3_PAV00G078960, d5_PAV00G080410	d5_PAV00G010520, d3_PAV00G015180, d4_PAV00G009680, d1_PAV00G000860, d3_PAV04G045760	2	8
OG0000000	N0	n153	0.0625		d3_PAV00G015180, d4_PAV00G009680	d1_PAV00G000860, d3_PAV04G045760	2	2
OG0000000	d1	n158	1	Terminal	d1_PAV00G001730	d1_PAV04G045810	0	0
OG0000000	N2	n159	0.333333		d5_PAV00G081950, d1_PAV00G012390, d6_PAV01G054430	d1_PAV00G052130, d5_PAV00G084090, d5_PAV00G084100, t1_Prunus_avium_FUN_040248, d5_PAV01G076070, d5_PAV00G096640, d6_PAV02G000100	4	12
OG0000000	N8	n164	0.5		d5_PAV00G084090, d5_PAV00G084100	t1_Prunus_avium_FUN_040248, d5_PAV01G076070, d5_PAV00G096640	2	4
OG0000000	d5	n165	1	Terminal	d5_PAV00G084090	d5_PAV00G084100	0	0
OG0000000	d5	n167	1	Terminal	d5_PAV01G076070	d5_PAV00G096640	0	0
OG0000000	N0	n168	0.375		d1_PAV00G066500, d4_PAV04G017840, d2_PAV00G012040, d2_PAV00G011110, d4_PAV00G071710, d5_PAV04G057950, d3_PAV07G044530, d2_PAV08G056230, d4_PAV00G012030, d2_PAV03G007400, d0_PAV00G022940, d4_PAV00G066490, d4_PAV01G099110, d5_PAV03G004690, d4_PAV00G026390, d3_PAV04G057940, d2_PAV00G047210, d5_PAV06G058140, d4_PAV04G042890, d0_PAV01G024450	d5_PAV00G057320, t3_Prunus_avium_FUN_023513, t1_Prunus_avium_FUN_011087, t2_Prunus_avium_FUN_004148, d0_PAV08G031310, t0_Prunus_avium_FUN_040238, d5_PAV04G003010, d5_PAV01G006180, t4_Prunus_avium_FUN_022349, t2_Prunus_avium_FUN_018777, t1_Prunus_avium_FUN_014850, t1_Prunus_avium_FUN_036059, d3_PAV00G080900, d5_PAV00G004460, d5_PAV01G031650, d4_PAV00G087320, d1_PAV00G057330, d1_PAV06G038340, d1_PA…	38	260
OG0000000	N0	n169	0.125		d1_PAV00G066500, d4_PAV04G017840, d2_PAV00G012040, d2_PAV00G011110, d4_PAV00G071710, d5_PAV04G057950, d3_PAV07G044530, d2_PAV08G056230, d4_PAV00G012030, d2_PAV03G007400, d0_PAV00G022940, d4_PAV00G066490, d4_PAV01G099110, d5_PAV03G004690, d4_PAV00G026390, d3_PAV04G057940, d2_PAV00G047210, d5_PAV06G058140	d4_PAV04G042890, d0_PAV01G024450	34	2
OG0000000	N0	n170	0.1875		d1_PAV00G066500, d4_PAV04G017840, d2_PAV00G012040, d2_PAV00G011110, d4_PAV00G071710, d5_PAV04G057950, d3_PAV07G044530, d2_PAV08G056230, d4_PAV00G012030, d2_PAV03G007400, d0_PAV00G022940, d4_PAV00G066490, d4_PAV01G099110, d5_PAV03G004690, d4_PAV00G026390	d3_PAV04G057940, d2_PAV00G047210, d5_PAV06G058140	28	4
OG0000000	N0	n172	0.125		d4_PAV04G017840, d2_PAV00G012040, d2_PAV00G011110	d4_PAV00G071710, d5_PAV04G057950, d3_PAV07G044530, d2_PAV08G056230, d4_PAV00G012030, d2_PAV03G007400, d0_PAV00G022940, d4_PAV00G066490, d4_PAV01G099110, d5_PAV03G004690, d4_PAV00G026390	4	20
OG0000000	d2	n174	1	Terminal	d2_PAV00G012040	d2_PAV00G011110	0	0
OG0000000	N0	n175	0.0625		d4_PAV00G071710, d5_PAV04G057950, d3_PAV07G044530, d2_PAV08G056230, d4_PAV00G012030, d2_PAV03G007400, d0_PAV00G022940, d4_PAV00G066490, d4_PAV01G099110, d5_PAV03G004690	d4_PAV00G026390	18	0
OG0000000	N0	n176	0.0625		d4_PAV00G071710	d5_PAV04G057950, d3_PAV07G044530, d2_PAV08G056230, d4_PAV00G012030, d2_PAV03G007400, d0_PAV00G022940, d4_PAV00G066490, d4_PAV01G099110, d5_PAV03G004690	0	16
OG0000000	N0	n177	0.125		d5_PAV04G057950, d3_PAV07G044530, d2_PAV08G056230, d4_PAV00G012030, d2_PAV03G007400, d0_PAV00G022940, d4_PAV00G066490	d4_PAV01G099110, d5_PAV03G004690	12	2
OG0000000	N0	n180	0.125		d2_PAV08G056230, d4_PAV00G012030	d2_PAV03G007400, d0_PAV00G022940, d4_PAV00G066490	2	4
OG0000000	N0	n188	0.375		d5_PAV00G057320, t3_Prunus_avium_FUN_023513, t1_Prunus_avium_FUN_011087, t2_Prunus_avium_FUN_004148, d0_PAV08G031310, t0_Prunus_avium_FUN_040238, d5_PAV04G003010, d5_PAV01G006180, t4_Prunus_avium_FUN_022349, t2_Prunus_avium_FUN_018777, t1_Prunus_avium_FUN_014850, t1_Prunus_avium_FUN_036059, d3_PAV00G080900, d5_PAV00G004460, d5_PAV01G031650, d4_PAV00G087320, d1_PAV00G057330, d1_PAV06G038340, d1_PA…	d2_PAV00G082980, d3_PAV03G002310, d4_PAV05G049470, d1_PAV01G061290, d4_PAV06G027640, d6_PAV01G084350, d2_PAV02G011240, d2_PAV00G092730, d2_PAV00G086470, d1_PAV00G026650, d4_PAV00G023010, d1_PAV00G077900, d4_PAV05G001340, d2_PAV01G089590, d6_PAV00G082970, d6_PAV04G012330, d2_PAV00G035330, d6_PAV01G076410, d5_PAV00G071430, d2_PAV00G096400, d4_PAV00G071420, d2_PAV01G005340, d4_PAV00G015410, d4_PAV00…	190	68
OG0000000	N0	n189	0.1875		d5_PAV00G057320, t3_Prunus_avium_FUN_023513, t1_Prunus_avium_FUN_011087, t2_Prunus_avium_FUN_004148, d0_PAV08G031310, t0_Prunus_avium_FUN_040238, d5_PAV04G003010, d5_PAV01G006180, t4_Prunus_avium_FUN_022349, t2_Prunus_avium_FUN_018777, t1_Prunus_avium_FUN_014850, t1_Prunus_avium_FUN_036059	d3_PAV00G080900, d5_PAV00G004460, d5_PAV01G031650, d4_PAV00G087320, d1_PAV00G057330, d1_PAV06G038340, d1_PAV01G073420, d3_PAV03G015510, d4_PAV00G054140, d2_PAV01G097600, d5_PAV01G080880, d4_PAV01G028380, d5_PAV06G062210, d5_PAV00G019830, d2_PAV05G027330, d3_PAV01G080890, d4_PAV00G087590, d1_PAV05G047800, d0_PAV04G059860, d5_PAV00G029000, d5_PAV02G015250, d1_PAV08G024890, d5_PAV05G019100, t2_Prunu…	22	166
OG0000000	N0	n190	0.0625		d5_PAV00G057320	t3_Prunus_avium_FUN_023513, t1_Prunus_avium_FUN_011087, t2_Prunus_avium_FUN_004148, d0_PAV08G031310, t0_Prunus_avium_FUN_040238, d5_PAV04G003010, d5_PAV01G006180, t4_Prunus_avium_FUN_022349, t2_Prunus_avium_FUN_018777, t1_Prunus_avium_FUN_014850, t1_Prunus_avium_FUN_036059	0	20
OG0000000	N0	n191	0.1875		t3_Prunus_avium_FUN_023513, t1_Prunus_avium_FUN_011087, t2_Prunus_avium_FUN_004148, d0_PAV08G031310, t0_Prunus_avium_FUN_040238, d5_PAV04G003010	d5_PAV01G006180, t4_Prunus_avium_FUN_022349, t2_Prunus_avium_FUN_018777, t1_Prunus_avium_FUN_014850, t1_Prunus_avium_FUN_036059	10	8
OG0000000	t1	n200	1	Terminal	t1_Prunus_avium_FUN_014850	t1_Prunus_avium_FUN_036059	0	0
OG0000000	N0	n201	0.3125		d3_PAV00G080900, d5_PAV00G004460, d5_PAV01G031650, d4_PAV00G087320, d1_PAV00G057330, d1_PAV06G038340, d1_PAV01G073420, d3_PAV03G015510, d4_PAV00G054140, d2_PAV01G097600, d5_PAV01G080880, d4_PAV01G028380, d5_PAV06G062210, d5_PAV00G019830, d2_PAV05G027330, d3_PAV01G080890, d4_PAV00G087590, d1_PAV05G047800, d0_PAV04G059860, d5_PAV00G029000, d5_PAV02G015250	d1_PAV08G024890, d5_PAV05G019100, t2_Prunus_avium_FUN_004649, d7_PAV01G101300, d4_PAV01G005800, d6_PAV02G011690, d4_PAV08G048630, d3_PAV02G028330, d3_PAV05G043000, d5_PAV04G040490, d5_PAV03G049130, d4_PAV03G007970, d5_PAV02G030630, d5_PAV00G066760, d5_PAV05G023740, d3_PAV00G086630, d4_PAV08G048640, d1_PAV00G089000, d1_PAV01G005550, d2_PAV01G010930, d3_PAV01G012350, d5_PAV00G011680, d1_PAV00G03437…	40	124
OG0000000	N0	n202	0.125		d3_PAV00G080900, d5_PAV00G004460	d5_PAV01G031650, d4_PAV00G087320, d1_PAV00G057330, d1_PAV06G038340, d1_PAV01G073420, d3_PAV03G015510, d4_PAV00G054140, d2_PAV01G097600, d5_PAV01G080880, d4_PAV01G028380, d5_PAV06G062210, d5_PAV00G019830, d2_PAV05G027330, d3_PAV01G080890, d4_PAV00G087590, d1_PAV05G047800, d0_PAV04G059860, d5_PAV00G029000, d5_PAV02G015250	2	36
OG0000000	N0	n204	0.1875		d5_PAV01G031650, d4_PAV00G087320, d1_PAV00G057330, d1_PAV06G038340, d1_PAV01G073420, d3_PAV03G015510, d4_PAV00G054140, d2_PAV01G097600, d5_PAV01G080880, d4_PAV01G028380, d5_PAV06G062210, d5_PAV00G019830, d2_PAV05G027330, d3_PAV01G080890	d4_PAV00G087590, d1_PAV05G047800, d0_PAV04G059860, d5_PAV00G029000, d5_PAV02G015250	26	8
OG0000000	N0	n205	0.1875		d5_PAV01G031650, d4_PAV00G087320, d1_PAV00G057330, d1_PAV06G038340	d1_PAV01G073420, d3_PAV03G015510, d4_PAV00G054140, d2_PAV01G097600, d5_PAV01G080880, d4_PAV01G028380, d5_PAV06G062210, d5_PAV00G019830, d2_PAV05G027330, d3_PAV01G080890	6	18
OG0000000	d1	n208	1	Terminal	d1_PAV00G057330	d1_PAV06G038340	0	0
OG0000000	N0	n210	0.125		d3_PAV03G015510, d4_PAV00G054140	d2_PAV01G097600, d5_PAV01G080880, d4_PAV01G028380, d5_PAV06G062210, d5_PAV00G019830, d2_PAV05G027330, d3_PAV01G080890	2	12
OG0000000	N0	n212	0.125		d2_PAV01G097600, d5_PAV01G080880, d4_PAV01G028380	d5_PAV06G062210, d5_PAV00G019830, d2_PAV05G027330, d3_PAV01G080890	4	6
OG0000000	N0	n215	0.0625		d5_PAV06G062210	d5_PAV00G019830, d2_PAV05G027330, d3_PAV01G080890	0	4
OG0000000	d5	n221	1	Terminal	d5_PAV00G029000	d5_PAV02G015250	0	0
OG0000000	N0	n222	0.375		d1_PAV08G024890, d5_PAV05G019100, t2_Prunus_avium_FUN_004649, d7_PAV01G101300, d4_PAV01G005800, d6_PAV02G011690, d4_PAV08G048630, d3_PAV02G028330, d3_PAV05G043000, d5_PAV04G040490, d5_PAV03G049130, d4_PAV03G007970, d5_PAV02G030630, d5_PAV00G066760, d5_PAV05G023740, d3_PAV00G086630, d4_PAV08G048640, d1_PAV00G089000	d1_PAV01G005550, d2_PAV01G010930, d3_PAV01G012350, d5_PAV00G011680, d1_PAV00G034370, d5_PAV00G022900, d3_PAV00G024490, d4_PAV08G045770, d2_PAV00G002950, d3_PAV08G050790, d4_PAV00G004450, d1_PAV00G054120, d1_PAV00G027440, d5_PAV02G001250, d3_PAV02G060520, d1_PAV00G032200, d6_PAV07G055090, d5_PAV01G018000, d7_PAV00G011660, d5_PAV02G044720, d2_PAV00G015880, d5_PAV00G003460, d5_PAV01G006940, d6_PAV00…	34	88
OG0000000	N0	n223	0.1875		d1_PAV08G024890, d5_PAV05G019100, t2_Prunus_avium_FUN_004649, d7_PAV01G101300, d4_PAV01G005800, d6_PAV02G011690	d4_PAV08G048630, d3_PAV02G028330, d3_PAV05G043000, d5_PAV04G040490, d5_PAV03G049130, d4_PAV03G007970, d5_PAV02G030630, d5_PAV00G066760, d5_PAV05G023740, d3_PAV00G086630, d4_PAV08G048640, d1_PAV00G089000	10	22
OG0000000	N0	n229	0.1875		d4_PAV08G048630, d3_PAV02G028330, d3_PAV05G043000, d5_PAV04G040490, d5_PAV03G049130, d4_PAV03G007970, d5_PAV02G030630, d5_PAV00G066760	d5_PAV05G023740, d3_PAV00G086630, d4_PAV08G048640, d1_PAV00G089000	14	6
OG0000000	N0	n230	0.125		d4_PAV08G048630, d3_PAV02G028330, d3_PAV05G043000, d5_PAV04G040490, d5_PAV03G049130	d4_PAV03G007970, d5_PAV02G030630, d5_PAV00G066760	8	4
OG0000000	d3	n233	1	Terminal	d3_PAV02G028330	d3_PAV05G043000	0	0
OG0000000	d5	n234	1	Terminal	d5_PAV04G040490	d5_PAV03G049130	0	0
OG0000000	d5	n236	1	Terminal	d5_PAV02G030630	d5_PAV00G066760	0	0
OG0000000	N0	n240	0.0625		d1_PAV01G005550	d2_PAV01G010930, d3_PAV01G012350, d5_PAV00G011680, d1_PAV00G034370, d5_PAV00G022900, d3_PAV00G024490, d4_PAV08G045770, d2_PAV00G002950, d3_PAV08G050790, d4_PAV00G004450, d1_PAV00G054120, d1_PAV00G027440, d5_PAV02G001250, d3_PAV02G060520, d1_PAV00G032200, d6_PAV07G055090, d5_PAV01G018000, d7_PAV00G011660, d5_PAV02G044720, d2_PAV00G015880, d5_PAV00G003460, d5_PAV01G006940, d6_PAV00G046700, d5_PAV00…	0	86
OG0000000	N0	n241	0.375		d2_PAV01G010930, d3_PAV01G012350, d5_PAV00G011680, d1_PAV00G034370, d5_PAV00G022900, d3_PAV00G024490, d4_PAV08G045770, d2_PAV00G002950, d3_PAV08G050790, d4_PAV00G004450, d1_PAV00G054120, d1_PAV00G027440, d5_PAV02G001250, d3_PAV02G060520, d1_PAV00G032200, d6_PAV07G055090, d5_PAV01G018000, d7_PAV00G011660, d5_PAV02G044720, d2_PAV00G015880, d5_PAV00G003460, d5_PAV01G006940, d6_PAV00G046700, d5_PAV00…	d5_PAV00G004480, d1_PAV00G001070, d3_PAV04G044330, d6_PAV01G094640, d1_PAV02G028160, d4_PAV01G017030, d4_PAV04G039880, d4_PAV04G037850, t6_Prunus_avium_FUN_025382, d4_PAV01G019910, d1_PAV00G089550, d6_PAV01G033850, d6_PAV00G066770, d4_PAV04G039230, d3_PAV03G017400, d7_PAV05G016600	54	30
OG0000000	N0	n242	0.3125		d2_PAV01G010930, d3_PAV01G012350, d5_PAV00G011680, d1_PAV00G034370, d5_PAV00G022900, d3_PAV00G024490, d4_PAV08G045770, d2_PAV00G002950, d3_PAV08G050790, d4_PAV00G004450, d1_PAV00G054120, d1_PAV00G027440, d5_PAV02G001250	d3_PAV02G060520, d1_PAV00G032200, d6_PAV07G055090, d5_PAV01G018000, d7_PAV00G011660, d5_PAV02G044720, d2_PAV00G015880, d5_PAV00G003460, d5_PAV01G006940, d6_PAV00G046700, d5_PAV00G031420, d1_PAV02G045430, d3_PAV00G062420, d4_PAV06G009850, d4_PAV00G014260	24	28
OG0000000	N0	n243	0.3125		d2_PAV01G010930, d3_PAV01G012350, d5_PAV00G011680, d1_PAV00G034370, d5_PAV00G022900, d3_PAV00G024490, d4_PAV08G045770	d2_PAV00G002950, d3_PAV08G050790, d4_PAV00G004450, d1_PAV00G054120, d1_PAV00G027440, d5_PAV02G001250	12	10
OG0000000	N0	n245	0.125		d3_PAV01G012350, d5_PAV00G011680	d1_PAV00G034370, d5_PAV00G022900, d3_PAV00G024490, d4_PAV08G045770	2	6
OG0000000	d1	n254	1	Terminal	d1_PAV00G054120	d1_PAV00G027440	0	0
OG0000000	N0	n255	0.25		d3_PAV02G060520, d1_PAV00G032200, d6_PAV07G055090, d5_PAV01G018000, d7_PAV00G011660, d5_PAV02G044720, d2_PAV00G015880, d5_PAV00G003460, d5_PAV01G006940	d6_PAV00G046700, d5_PAV00G031420, d1_PAV02G045430, d3_PAV00G062420, d4_PAV06G009850, d4_PAV00G014260	16	10
OG0000000	N0	n257	0.0625		d1_PAV00G032200, d6_PAV07G055090, d5_PAV01G018000, d7_PAV00G011660, d5_PAV02G044720, d2_PAV00G015880, d5_PAV00G003460	d5_PAV01G006940	12	0
OG0000000	N0	n258	0.0625		d1_PAV00G032200, d6_PAV07G055090, d5_PAV01G018000, d7_PAV00G011660, d5_PAV02G044720, d2_PAV00G015880	d5_PAV00G003460	10	0
OG0000000	N0	n259	0.0625		d1_PAV00G032200, d6_PAV07G055090, d5_PAV01G018000	d7_PAV00G011660, d5_PAV02G044720, d2_PAV00G015880	4	4
OG0000000	d4	n268	1	Terminal	d4_PAV06G009850	d4_PAV00G014260	0	0
OG0000000	N0	n270	0.1875		d1_PAV00G001070, d3_PAV04G044330, d6_PAV01G094640, d1_PAV02G028160, d4_PAV01G017030, d4_PAV04G039880, d4_PAV04G037850, t6_Prunus_avium_FUN_025382, d4_PAV01G019910, d1_PAV00G089550	d6_PAV01G033850, d6_PAV00G066770, d4_PAV04G039230, d3_PAV03G017400, d7_PAV05G016600	18	8
OG0000000	N0	n271	0.0625		d1_PAV00G001070, d3_PAV04G044330	d6_PAV01G094640, d1_PAV02G028160, d4_PAV01G017030, d4_PAV04G039880, d4_PAV04G037850, t6_Prunus_avium_FUN_025382, d4_PAV01G019910, d1_PAV00G089550	2	14
OG0000000	N0	n274	0.125		d1_PAV02G028160, d4_PAV01G017030, d4_PAV04G039880, d4_PAV04G037850, t6_Prunus_avium_FUN_025382	d4_PAV01G019910, d1_PAV00G089550	8	2
OG0000000	N0	n275	0.0625		d1_PAV02G028160, d4_PAV01G017030, d4_PAV04G039880	d4_PAV04G037850, t6_Prunus_avium_FUN_025382	4	2
OG0000000	d4	n277	1	Terminal	d4_PAV01G017030	d4_PAV04G039880	0	0
OG0000000	d6	n281	1	Terminal	d6_PAV01G033850	d6_PAV00G066770	0	0
OG0000000	N0	n284	0.25		d2_PAV00G082980, d3_PAV03G002310, d4_PAV05G049470, d1_PAV01G061290, d4_PAV06G027640, d6_PAV01G084350, d2_PAV02G011240, d2_PAV00G092730, d2_PAV00G086470, d1_PAV00G026650, d4_PAV00G023010, d1_PAV00G077900, d4_PAV05G001340, d2_PAV01G089590, d6_PAV00G082970, d6_PAV04G012330, d2_PAV00G035330	d6_PAV01G076410, d5_PAV00G071430, d2_PAV00G096400, d4_PAV00G071420, d2_PAV01G005340, d4_PAV00G015410, d4_PAV00G007380, d2_PAV00G069410, d2_PAV01G107120, d3_PAV00G079550, d4_PAV00G015990, d4_PAV00G035340, d2_PAV05G022740, d3_PAV01G096040, d4_PAV01G098230, d4_PAV00G085720, d4_PAV01G058640, d5_PAV01G076660	32	34
OG0000000	N0	n285	0.0625		d2_PAV00G082980, d3_PAV03G002310, d4_PAV05G049470, d1_PAV01G061290, d4_PAV06G027640, d6_PAV01G084350, d2_PAV02G011240, d2_PAV00G092730, d2_PAV00G086470, d1_PAV00G026650, d4_PAV00G023010, d1_PAV00G077900, d4_PAV05G001340, d2_PAV01G089590, d6_PAV00G082970, d6_PAV04G012330	d2_PAV00G035330	30	0
OG0000000	N0	n286	0.125		d2_PAV00G082980, d3_PAV03G002310, d4_PAV05G049470	d1_PAV01G061290, d4_PAV06G027640, d6_PAV01G084350, d2_PAV02G011240, d2_PAV00G092730, d2_PAV00G086470, d1_PAV00G026650, d4_PAV00G023010, d1_PAV00G077900, d4_PAV05G001340, d2_PAV01G089590, d6_PAV00G082970, d6_PAV04G012330	4	24
OG0000000	N0	n289	0.25		d1_PAV01G061290, d4_PAV06G027640, d6_PAV01G084350, d2_PAV02G011240, d2_PAV00G092730, d2_PAV00G086470	d1_PAV00G026650, d4_PAV00G023010, d1_PAV00G077900, d4_PAV05G001340, d2_PAV01G089590, d6_PAV00G082970, d6_PAV04G012330	10	12
OG0000000	d2	n293	1	Terminal	d2_PAV02G011240	d2_PAV00G092730, d2_PAV00G086470	0	2
OG0000000	d2	n294	1	Terminal	d2_PAV00G092730	d2_PAV00G086470	0	0
OG0000000	N0	n296	0.125		d1_PAV00G026650, d4_PAV00G023010	d1_PAV00G077900, d4_PAV05G001340, d2_PAV01G089590	2	4
OG0000000	d6	n300	1	Terminal	d6_PAV00G082970	d6_PAV04G012330	0	0
OG0000000	N0	n302	0.0625		d5_PAV00G071430, d2_PAV00G096400, d4_PAV00G071420, d2_PAV01G005340, d4_PAV00G015410, d4_PAV00G007380, d2_PAV00G069410, d2_PAV01G107120, d3_PAV00G079550, d4_PAV00G015990, d4_PAV00G035340, d2_PAV05G022740, d3_PAV01G096040, d4_PAV01G098230, d4_PAV00G085720, d4_PAV01G058640	d5_PAV01G076660	30	0
OG0000000	N0	n304	0.125		d2_PAV00G096400, d4_PAV00G071420, d2_PAV01G005340, d4_PAV00G015410, d4_PAV00G007380	d2_PAV00G069410, d2_PAV01G107120, d3_PAV00G079550, d4_PAV00G015990, d4_PAV00G035340, d2_PAV05G022740, d3_PAV01G096040, d4_PAV01G098230, d4_PAV00G085720, d4_PAV01G058640	8	18
OG0000000	N7	n305	0.25		d2_PAV00G096400, d4_PAV00G071420, d2_PAV01G005340, d4_PAV00G015410	d4_PAV00G007380	6	0
OG0000000	N7	n306	0.5		d2_PAV00G096400, d4_PAV00G071420	d2_PAV01G005340, d4_PAV00G015410	2	2
OG0000000	N0	n309	0.0625		d2_PAV00G069410, d2_PAV01G107120, d3_PAV00G079550, d4_PAV00G015990, d4_PAV00G035340, d2_PAV05G022740, d3_PAV01G096040, d4_PAV01G098230	d4_PAV00G085720, d4_PAV01G058640	14	2
OG0000000	N0	n310	0.1875		d2_PAV00G069410, d2_PAV01G107120, d3_PAV00G079550, d4_PAV00G015990, d4_PAV00G035340	d2_PAV05G022740, d3_PAV01G096040, d4_PAV01G098230	8	4
OG0000000	d2	n312	1	Terminal	d2_PAV00G069410	d2_PAV01G107120	0	0
OG0000000	d4	n314	1	Terminal	d4_PAV00G015990	d4_PAV00G035340	0	0
OG0000000	d4	n317	1	Terminal	d4_PAV00G085720	d4_PAV01G058640	0	0
OG0000001	N0	n0	1		d5_PAV01G047470, d6_PAV01G047650, d6_PAV01G046620, d4_PAV01G047000, d1_PAV01G046880, d0_PAV00G028010, d5_PAV00G027430, d3_PAV01G047070, d3_PAV01G047160, d3_PAV07G022530, t0_Prunus_avium_FUN_001870, d5_PAV01G025910, t1_Prunus_avium_FUN_001860, d5_PAV01G025610, d7_PAV01G039040, t4_Prunus_avium_FUN_010803, t7_Prunus_avium_FUN_010802, t2_Prunus_avium_FUN_010805, d4_PAV01G046940, d3_PAV01G025620, t0_P…	d3_PAV00G009510, t3_Prunus_avium_FUN_024460, t6_Prunus_avium_FUN_024459, d2_PAV00G079020, d4_PAV03G058950, d4_PAV05G027020, d3_PAV05G028520, d4_PAV05G026940, t2_Prunus_avium_FUN_034387, d2_PAV05G028230, d3_PAV05G027060, t1_Prunus_avium_FUN_013475, d2_PAV05G027720, d3_PAV05G028510, d3_PAV00G079030, t0_Prunus_avium_FUN_024420, t1_Prunus_avium_FUN_013377, d2_PAV03G058930, d3_PAV02G036940, t2_Prunus_…	142	454
OG0000001	N0	n1	0.5		d5_PAV01G047470, d6_PAV01G047650, d6_PAV01G046620, d4_PAV01G047000, d1_PAV01G046880, d0_PAV00G028010, d5_PAV00G027430, d3_PAV01G047070, d3_PAV01G047160, d3_PAV07G022530, t0_Prunus_avium_FUN_001870, d5_PAV01G025910, t1_Prunus_avium_FUN_001860, d5_PAV01G025610, d7_PAV01G039040, t4_Prunus_avium_FUN_010803, t7_Prunus_avium_FUN_010802, t2_Prunus_avium_FUN_010805, d4_PAV01G046940, d3_PAV01G025620, t0_P…	t3_Prunus_avium_FUN_036529, d5_PAV07G017070, t5_Prunus_avium_FUN_036649, t1_Prunus_avium_FUN_029539, t0_Prunus_avium_FUN_009075, d2_PAV00G010400, d2_PAV02G022690, d1_PAV02G022310, t1_Prunus_avium_FUN_009097, d6_PAV02G022380, d5_PAV00G010380, d5_PAV02G022390, d5_PAV02G018030, d4_PAV02G051320, t6_Prunus_avium_FUN_011440, d6_PAV02G018130, d5_PAV00G009410, t3_Prunus_avium_FUN_040011, d5_PAV00G009160,…	46	94
OG0000001	N0	n2	0.1875		d5_PAV01G047470, d6_PAV01G047650, d6_PAV01G046620, d4_PAV01G047000, d1_PAV01G046880, d0_PAV00G028010, d5_PAV00G027430, d3_PAV01G047070, d3_PAV01G047160, d3_PAV07G022530, t0_Prunus_avium_FUN_001870, d5_PAV01G025910, t1_Prunus_avium_FUN_001860, d5_PAV01G025610, d7_PAV01G039040, t4_Prunus_avium_FUN_010803, t7_Prunus_avium_FUN_010802, t2_Prunus_avium_FUN_010805, d4_PAV01G046940, d3_PAV01G025620, t0_P…	d3_PAV08G042410, t1_Prunus_avium_FUN_027957, d5_PAV01G046840	40	4
OG0000001	N0	n4	0.125		d5_PAV01G047470, d6_PAV01G047650, d6_PAV01G046620, d4_PAV01G047000, d1_PAV01G046880, d0_PAV00G028010, d5_PAV00G027430, d3_PAV01G047070, d3_PAV01G047160, d3_PAV07G022530	t0_Prunus_avium_FUN_001870, d5_PAV01G025910, t1_Prunus_avium_FUN_001860, d5_PAV01G025610, d7_PAV01G039040, t4_Prunus_avium_FUN_010803, t7_Prunus_avium_FUN_010802, t2_Prunus_avium_FUN_010805, d4_PAV01G046940	18	16
OG0000001	N0	n5	0.125		d5_PAV01G047470, d6_PAV01G047650	d6_PAV01G046620, d4_PAV01G047000, d1_PAV01G046880, d0_PAV00G028010, d5_PAV00G027430, d3_PAV01G047070, d3_PAV01G047160, d3_PAV07G022530	2	14
OG0000001	d3	n12	1	Terminal	d3_PAV01G047070	d3_PAV01G047160, d3_PAV07G022530	0	2
OG0000001	d3	n13	1	Terminal	d3_PAV01G047160	d3_PAV07G022530	0	0
OG0000001	N8	n16	0.5		d5_PAV01G025910, t1_Prunus_avium_FUN_001860	d5_PAV01G025610	2	0
OG0000001	N0	n25	0.125		t3_Prunus_avium_FUN_036529, d5_PAV07G017070, t5_Prunus_avium_FUN_036649	t1_Prunus_avium_FUN_029539, t0_Prunus_avium_FUN_009075, d2_PAV00G010400, d2_PAV02G022690, d1_PAV02G022310, t1_Prunus_avium_FUN_009097, d6_PAV02G022380, d5_PAV00G010380, d5_PAV02G022390, d5_PAV02G018030, d4_PAV02G051320, t6_Prunus_avium_FUN_011440, d6_PAV02G018130, d5_PAV00G009410, t3_Prunus_avium_FUN_040011, d5_PAV00G009160, d7_PAV00G009190, d5_PAV02G018180, t0_Prunus_avium_FUN_009101, t3_Prunus_…	4	88
OG0000001	N0	n28	0.0625		t1_Prunus_avium_FUN_029539	t0_Prunus_avium_FUN_009075, d2_PAV00G010400, d2_PAV02G022690, d1_PAV02G022310, t1_Prunus_avium_FUN_009097, d6_PAV02G022380, d5_PAV00G010380, d5_PAV02G022390, d5_PAV02G018030, d4_PAV02G051320, t6_Prunus_avium_FUN_011440, d6_PAV02G018130, d5_PAV00G009410, t3_Prunus_avium_FUN_040011, d5_PAV00G009160, d7_PAV00G009190, d5_PAV02G018180, t0_Prunus_avium_FUN_009101, t3_Prunus_avium_FUN_009157, t3_Prunus_…	0	86
OG0000001	N0	n29	0.3125		t0_Prunus_avium_FUN_009075, d2_PAV00G010400, d2_PAV02G022690, d1_PAV02G022310, t1_Prunus_avium_FUN_009097, d6_PAV02G022380, d5_PAV00G010380, d5_PAV02G022390, d5_PAV02G018030, d4_PAV02G051320, t6_Prunus_avium_FUN_011440	d6_PAV02G018130, d5_PAV00G009410, t3_Prunus_avium_FUN_040011, d5_PAV00G009160, d7_PAV00G009190, d5_PAV02G018180, t0_Prunus_avium_FUN_009101, t3_Prunus_avium_FUN_009157, t3_Prunus_avium_FUN_040010, t1_Prunus_avium_FUN_009135, t1_Prunus_avium_FUN_009130, d5_PAV00G010060, d5_PAV00G010360, d5_PAV00G010260, d5_PAV00G010180, d5_PAV02G018370, t0_Prunus_avium_FUN_009183, d5_PAV00G009630, d7_PAV00G009300,…	20	64
OG0000001	d2	n33	1	Terminal	d2_PAV00G010400	d2_PAV02G022690	0	0
OG0000001	d5	n37	1	Terminal	d5_PAV00G010380	d5_PAV02G022390, d5_PAV02G018030	0	2
OG0000001	d5	n38	1	Terminal	d5_PAV02G022390	d5_PAV02G018030	0	0
OG0000001	N0	n41	0.0625		d5_PAV00G009410, t3_Prunus_avium_FUN_040011, d5_PAV00G009160, d7_PAV00G009190, d5_PAV02G018180, t0_Prunus_avium_FUN_009101, t3_Prunus_avium_FUN_009157, t3_Prunus_avium_FUN_040010, t1_Prunus_avium_FUN_009135, t1_Prunus_avium_FUN_009130, d5_PAV00G010060, d5_PAV00G010360, d5_PAV00G010260, d5_PAV00G010180, d5_PAV02G018370, t0_Prunus_avium_FUN_009183, d5_PAV00G009630, d7_PAV00G009300, d4_PAV00G009770,…	d5_PAV02G022570	60	0
OG0000001	N0	n42	0.3125		d5_PAV00G009410, t3_Prunus_avium_FUN_040011, d5_PAV00G009160, d7_PAV00G009190, d5_PAV02G018180, t0_Prunus_avium_FUN_009101, t3_Prunus_avium_FUN_009157, t3_Prunus_avium_FUN_040010, t1_Prunus_avium_FUN_009135, t1_Prunus_avium_FUN_009130, d5_PAV00G010060, d5_PAV00G010360, d5_PAV00G010260, d5_PAV00G010180, d5_PAV02G018370, t0_Prunus_avium_FUN_009183, d5_PAV00G009630, d7_PAV00G009300, d4_PAV00G009770	t0_Prunus_avium_FUN_009188, d3_PAV00G009170, d4_PAV01G103170, d5_PAV00G008980, d5_PAV02G018830, d5_PAV02G019210, d3_PAV00G009720, t3_Prunus_avium_FUN_009191, d3_PAV00G009470, d5_PAV02G019060, d5_PAV02G019190, t1_Prunus_avium_FUN_009098	36	22
OG0000001	N0	n43	0.125		d5_PAV00G009410, t3_Prunus_avium_FUN_040011	d5_PAV00G009160, d7_PAV00G009190, d5_PAV02G018180, t0_Prunus_avium_FUN_009101, t3_Prunus_avium_FUN_009157, t3_Prunus_avium_FUN_040010, t1_Prunus_avium_FUN_009135, t1_Prunus_avium_FUN_009130, d5_PAV00G010060, d5_PAV00G010360, d5_PAV00G010260, d5_PAV00G010180, d5_PAV02G018370, t0_Prunus_avium_FUN_009183, d5_PAV00G009630, d7_PAV00G009300, d4_PAV00G009770	2	32
OG0000001	N0	n45	0.125		d5_PAV00G009160, d7_PAV00G009190	d5_PAV02G018180, t0_Prunus_avium_FUN_009101, t3_Prunus_avium_FUN_009157, t3_Prunus_avium_FUN_040010, t1_Prunus_avium_FUN_009135, t1_Prunus_avium_FUN_009130, d5_PAV00G010060, d5_PAV00G010360, d5_PAV00G010260, d5_PAV00G010180, d5_PAV02G018370, t0_Prunus_avium_FUN_009183, d5_PAV00G009630, d7_PAV00G009300, d4_PAV00G009770	2	28
OG0000001	N0	n47	0.125		d5_PAV02G018180, t0_Prunus_avium_FUN_009101, t3_Prunus_avium_FUN_009157, t3_Prunus_avium_FUN_040010, t1_Prunus_avium_FUN_009135, t1_Prunus_avium_FUN_009130, d5_PAV00G010060, d5_PAV00G010360, d5_PAV00G010260, d5_PAV00G010180, d5_PAV02G018370	t0_Prunus_avium_FUN_009183, d5_PAV00G009630, d7_PAV00G009300, d4_PAV00G009770	20	6
OG0000001	N6	n48	0.142857		d5_PAV02G018180, t0_Prunus_avium_FUN_009101, t3_Prunus_avium_FUN_009157, t3_Prunus_avium_FUN_040010, t1_Prunus_avium_FUN_009135, t1_Prunus_avium_FUN_009130, d5_PAV00G010060, d5_PAV00G010360, d5_PAV00G010260, d5_PAV00G010180	d5_PAV02G018370	18	0
OG0000001	N6	n49	0.285714		d5_PAV02G018180, t0_Prunus_avium_FUN_009101, t3_Prunus_avium_FUN_009157, t3_Prunus_avium_FUN_040010, t1_Prunus_avium_FUN_009135	t1_Prunus_avium_FUN_009130, d5_PAV00G010060, d5_PAV00G010360, d5_PAV00G010260, d5_PAV00G010180	8	8
OG0000001	t3	n53	1	Terminal	t3_Prunus_avium_FUN_009157	t3_Prunus_avium_FUN_040010	0	0
OG0000001	d5	n55	1	Terminal	d5_PAV00G010060, d5_PAV00G010360	d5_PAV00G010260, d5_PAV00G010180	2	2
OG0000001	d5	n56	1	Terminal	d5_PAV00G010060	d5_PAV00G010360	0	0
OG0000001	d5	n57	1	Terminal	d5_PAV00G010260	d5_PAV00G010180	0	0
OG0000001	N0	n63	0.125		d3_PAV00G009170, d4_PAV01G103170, d5_PAV00G008980, d5_PAV02G018830, d5_PAV02G019210, d3_PAV00G009720, t3_Prunus_avium_FUN_009191	d3_PAV00G009470, d5_PAV02G019060, d5_PAV02G019190	12	4
OG0000001	N0	n64	0.125		d3_PAV00G009170, d4_PAV01G103170, d5_PAV00G008980	d5_PAV02G018830, d5_PAV02G019210, d3_PAV00G009720, t3_Prunus_avium_FUN_009191	4	6
OG0000001	d5	n68	1	Terminal	d5_PAV02G018830	d5_PAV02G019210	0	0
OG0000001	d5	n71	1	Terminal	d5_PAV02G019060	d5_PAV02G019190	0	0
OG0000001	N0	n72	0.6875		d3_PAV00G009510, t3_Prunus_avium_FUN_024460, t6_Prunus_avium_FUN_024459, d2_PAV00G079020, d4_PAV03G058950, d4_PAV05G027020, d3_PAV05G028520, d4_PAV05G026940, t2_Prunus_avium_FUN_034387, d2_PAV05G028230, d3_PAV05G027060, t1_Prunus_avium_FUN_013475, d2_PAV05G027720, d3_PAV05G028510, d3_PAV00G079030, t0_Prunus_avium_FUN_024420, t1_Prunus_avium_FUN_013377, d2_PAV03G058930, d3_PAV02G036940, t2_Prunus_…	t5_Prunus_avium_FUN_029554, d3_PAV01G002150, d3_PAV01G002590, d5_PAV08G020150, d7_PAV08G020100, d2_PAV00G076410, t1_Prunus_avium_FUN_029560, d3_PAV08G019650, t0_Prunus_avium_FUN_029541, t0_Prunus_avium_FUN_029544, d4_PAV08G019920, d6_PAV08G020260, d4_PAV08G022920, d4_PAV05G038690, d3_PAV08G022750, d3_PAV05G038700, d5_PAV08G022800, d5_PAV05G039270, d4_PAV08G019630, d5_PAV05G038590, t0_Prunus_avium…	378	74
OG0000001	N0	n73	0.25		d3_PAV00G009510, t3_Prunus_avium_FUN_024460, t6_Prunus_avium_FUN_024459, d2_PAV00G079020, d4_PAV03G058950, d4_PAV05G027020, d3_PAV05G028520, d4_PAV05G026940, t2_Prunus_avium_FUN_034387, d2_PAV05G028230, d3_PAV05G027060, t1_Prunus_avium_FUN_013475, d2_PAV05G027720, d3_PAV05G028510, d3_PAV00G079030, t0_Prunus_avium_FUN_024420, t1_Prunus_avium_FUN_013377, d2_PAV03G058930, d3_PAV02G036940, t2_Prunus_…	t4_Prunus_avium_FUN_024830, d3_PAV05G020780, t6_Prunus_avium_FUN_024831, d5_PAV07G017080	370	6
OG0000001	N0	n74	0.125		d3_PAV00G009510, t3_Prunus_avium_FUN_024460, t6_Prunus_avium_FUN_024459, d2_PAV00G079020, d4_PAV03G058950, d4_PAV05G027020, d3_PAV05G028520, d4_PAV05G026940, t2_Prunus_avium_FUN_034387, d2_PAV05G028230, d3_PAV05G027060, t1_Prunus_avium_FUN_013475, d2_PAV05G027720, d3_PAV05G028510, d3_PAV00G079030, t0_Prunus_avium_FUN_024420, t1_Prunus_avium_FUN_013377, d2_PAV03G058930, d3_PAV02G036940, t2_Prunus_…	d3_PAV08G011140, d7_PAV08G018510	366	2
OG0000001	N0	n75	0.0625		d3_PAV00G009510	t3_Prunus_avium_FUN_024460, t6_Prunus_avium_FUN_024459, d2_PAV00G079020, d4_PAV03G058950, d4_PAV05G027020, d3_PAV05G028520, d4_PAV05G026940, t2_Prunus_avium_FUN_034387, d2_PAV05G028230, d3_PAV05G027060, t1_Prunus_avium_FUN_013475, d2_PAV05G027720, d3_PAV05G028510, d3_PAV00G079030, t0_Prunus_avium_FUN_024420, t1_Prunus_avium_FUN_013377, d2_PAV03G058930, d3_PAV02G036940, t2_Prunus_avium_FUN_010789,…	0	364
OG0000001	N0	n76	0.9375		t3_Prunus_avium_FUN_024460, t6_Prunus_avium_FUN_024459, d2_PAV00G079020, d4_PAV03G058950, d4_PAV05G027020, d3_PAV05G028520, d4_PAV05G026940, t2_Prunus_avium_FUN_034387, d2_PAV05G028230, d3_PAV05G027060, t1_Prunus_avium_FUN_013475, d2_PAV05G027720, d3_PAV05G028510, d3_PAV00G079030, t0_Prunus_avium_FUN_024420, t1_Prunus_avium_FUN_013377, d2_PAV03G058930, d3_PAV02G036940, t2_Prunus_avium_FUN_010789,…	d6_PAV08G045120, d4_PAV01G048030, t3_Prunus_avium_FUN_009190, t1_Prunus_avium_FUN_040251, t1_Prunus_avium_FUN_029673, t1_Prunus_avium_FUN_029650, d3_PAV08G019270, d5_PAV00G030690, d3_PAV08G019170, d5_PAV06G045000, d5_PAV06G046580, d0_PAV02G020470, t0_Prunus_avium_FUN_040013, d5_PAV08G012160, d4_PAV00G022910, d5_PAV01G099580, d3_PAV08G049050, d3_PAV08G049080, d3_PAV06G061520, t5_Prunus_avium_FUN_0…	144	218
OG0000001	N0	n77	0.125		t3_Prunus_avium_FUN_024460, t6_Prunus_avium_FUN_024459, d2_PAV00G079020, d4_PAV03G058950, d4_PAV05G027020, d3_PAV05G028520, d4_PAV05G026940, t2_Prunus_avium_FUN_034387, d2_PAV05G028230, d3_PAV05G027060, t1_Prunus_avium_FUN_013475, d2_PAV05G027720, d3_PAV05G028510, d3_PAV00G079030, t0_Prunus_avium_FUN_024420, t1_Prunus_avium_FUN_013377, d2_PAV03G058930, d3_PAV02G036940, t2_Prunus_avium_FUN_010789,…	d0_PAV01G067770, t1_Prunus_avium_FUN_004055	140	2
OG0000001	N0	n78	0.5625		t3_Prunus_avium_FUN_024460, t6_Prunus_avium_FUN_024459, d2_PAV00G079020, d4_PAV03G058950, d4_PAV05G027020, d3_PAV05G028520, d4_PAV05G026940, t2_Prunus_avium_FUN_034387, d2_PAV05G028230, d3_PAV05G027060, t1_Prunus_avium_FUN_013475, d2_PAV05G027720, d3_PAV05G028510, d3_PAV00G079030, t0_Prunus_avium_FUN_024420, t1_Prunus_avium_FUN_013377, d2_PAV03G058930, d3_PAV02G036940, t2_Prunus_avium_FUN_010789,…	d6_PAV01G103200, d1_PAV01G103940, t1_Prunus_avium_FUN_007183, d7_PAV01G103880, d3_PAV00G030990, d3_PAV05G024380, d1_PAV01G103250, d5_PAV00G030600, d5_PAV00G030680, d5_PAV01G103860, d2_PAV01G102740, d3_PAV01G103220, d3_PAV00G031160, d3_PAV01G102960, d3_PAV00G030950, d3_PAV01G104270, d3_PAV01G041260, d3_PAV01G103890, d0_PAV01G041250, d5_PAV01G087010, d3_PAV00G031170, d5_PAV01G103240, d3_PAV01G10330…	78	60
OG0000001	N0	n79	0.375		t3_Prunus_avium_FUN_024460, t6_Prunus_avium_FUN_024459, d2_PAV00G079020, d4_PAV03G058950, d4_PAV05G027020, d3_PAV05G028520, d4_PAV05G026940, t2_Prunus_avium_FUN_034387, d2_PAV05G028230, d3_PAV05G027060, t1_Prunus_avium_FUN_013475, d2_PAV05G027720, d3_PAV05G028510, d3_PAV00G079030, t0_Prunus_avium_FUN_024420, t1_Prunus_avium_FUN_013377	d2_PAV03G058930, d3_PAV02G036940, t2_Prunus_avium_FUN_010789, d0_PAV06G066050, t1_Prunus_avium_FUN_019193, d1_PAV02G044890, t0_Prunus_avium_FUN_010984, t0_Prunus_avium_FUN_010985, d2_PAV08G010770, t6_Prunus_avium_FUN_040240, t1_Prunus_avium_FUN_030524, d5_PAV08G010720, d5_PAV08G010710, d5_PAV08G010700, d1_PAV00G041830, t0_Prunus_avium_FUN_010775, t7_Prunus_avium_FUN_010783, d0_PAV02G041770, t5_Pr…	30	46
OG0000001	N0	n82	0.0625		d2_PAV00G079020	d4_PAV03G058950, d4_PAV05G027020, d3_PAV05G028520, d4_PAV05G026940, t2_Prunus_avium_FUN_034387, d2_PAV05G028230, d3_PAV05G027060, t1_Prunus_avium_FUN_013475, d2_PAV05G027720, d3_PAV05G028510, d3_PAV00G079030, t0_Prunus_avium_FUN_024420, t1_Prunus_avium_FUN_013377	0	24
OG0000001	N0	n83	0.0625		d4_PAV03G058950	d4_PAV05G027020, d3_PAV05G028520, d4_PAV05G026940, t2_Prunus_avium_FUN_034387, d2_PAV05G028230, d3_PAV05G027060, t1_Prunus_avium_FUN_013475, d2_PAV05G027720, d3_PAV05G028510, d3_PAV00G079030, t0_Prunus_avium_FUN_024420, t1_Prunus_avium_FUN_013377	0	22
OG0000001	N0	n85	0.125		d3_PAV05G028520, d4_PAV05G026940, t2_Prunus_avium_FUN_034387, d2_PAV05G028230	d3_PAV05G027060, t1_Prunus_avium_FUN_013475, d2_PAV05G027720, d3_PAV05G028510, d3_PAV00G079030, t0_Prunus_avium_FUN_024420, t1_Prunus_avium_FUN_013377	6	12
OG0000001	N0	n89	0.0625		d3_PAV05G027060	t1_Prunus_avium_FUN_013475, d2_PAV05G027720, d3_PAV05G028510, d3_PAV00G079030, t0_Prunus_avium_FUN_024420, t1_Prunus_avium_FUN_013377	0	10
OG0000001	N0	n90	0.0625		t1_Prunus_avium_FUN_013475	d2_PAV05G027720, d3_PAV05G028510, d3_PAV00G079030, t0_Prunus_avium_FUN_024420, t1_Prunus_avium_FUN_013377	0	8
OG0000001	N6	n92	0.142857		d3_PAV05G028510	d3_PAV00G079030, t0_Prunus_avium_FUN_024420, t1_Prunus_avium_FUN_013377	0	4
OG0000001	N0	n95	0.0625		d2_PAV03G058930, d3_PAV02G036940	t2_Prunus_avium_FUN_010789, d0_PAV06G066050, t1_Prunus_avium_FUN_019193, d1_PAV02G044890, t0_Prunus_avium_FUN_010984, t0_Prunus_avium_FUN_010985, d2_PAV08G010770, t6_Prunus_avium_FUN_040240, t1_Prunus_avium_FUN_030524, d5_PAV08G010720, d5_PAV08G010710, d5_PAV08G010700, d1_PAV00G041830, t0_Prunus_avium_FUN_010775, t7_Prunus_avium_FUN_010783, d0_PAV02G041770, t5_Prunus_avium_FUN_010772, d5_PAV00G04…	2	42
OG0000001	N0	n98	0.125		d0_PAV06G066050, t1_Prunus_avium_FUN_019193	d1_PAV02G044890, t0_Prunus_avium_FUN_010984, t0_Prunus_avium_FUN_010985, d2_PAV08G010770, t6_Prunus_avium_FUN_040240, t1_Prunus_avium_FUN_030524, d5_PAV08G010720, d5_PAV08G010710, d5_PAV08G010700, d1_PAV00G041830, t0_Prunus_avium_FUN_010775, t7_Prunus_avium_FUN_010783, d0_PAV02G041770, t5_Prunus_avium_FUN_010772, d5_PAV00G041880, d5_PAV00G041370, t4_Prunus_avium_FUN_010800, t1_Prunus_avium_FUN_01…	2	36
OG0000001	N0	n100	0.1875		d1_PAV02G044890, t0_Prunus_avium_FUN_010984, t0_Prunus_avium_FUN_010985, d2_PAV08G010770, t6_Prunus_avium_FUN_040240, t1_Prunus_avium_FUN_030524, d5_PAV08G010720, d5_PAV08G010710, d5_PAV08G010700, d1_PAV00G041830	t0_Prunus_avium_FUN_010775, t7_Prunus_avium_FUN_010783, d0_PAV02G041770, t5_Prunus_avium_FUN_010772, d5_PAV00G041880, d5_PAV00G041370, t4_Prunus_avium_FUN_010800, t1_Prunus_avium_FUN_010797, d5_PAV04G048500	18	16
OG0000001	t0	n103	1	Terminal	t0_Prunus_avium_FUN_010984	t0_Prunus_avium_FUN_010985	0	0
OG0000001	d5	n108	1	Terminal	d5_PAV08G010720	d5_PAV08G010710, d5_PAV08G010700	0	2
OG0000001	d5	n109	1	Terminal	d5_PAV08G010710	d5_PAV08G010700	0	0
OG0000001	N0	n113	0.0625		t5_Prunus_avium_FUN_010772, d5_PAV00G041880, d5_PAV00G041370	t4_Prunus_avium_FUN_010800, t1_Prunus_avium_FUN_010797, d5_PAV04G048500	4	4
OG0000001	d5	n115	1	Terminal	d5_PAV00G041880	d5_PAV00G041370	0	0
OG0000001	N0	n120	0.0625		d1_PAV01G103940	t1_Prunus_avium_FUN_007183, d7_PAV01G103880, d3_PAV00G030990, d3_PAV05G024380, d1_PAV01G103250, d5_PAV00G030600, d5_PAV00G030680, d5_PAV01G103860, d2_PAV01G102740, d3_PAV01G103220, d3_PAV00G031160, d3_PAV01G102960, d3_PAV00G030950, d3_PAV01G104270, d3_PAV01G041260, d3_PAV01G103890, d0_PAV01G041250, d5_PAV01G087010, d3_PAV00G031170, d5_PAV01G103240, d3_PAV01G103300, d3_PAV00G030920, t5_Prunus_aviu…	0	54
OG0000001	N0	n122	0.125		d7_PAV01G103880, d3_PAV00G030990, d3_PAV05G024380, d1_PAV01G103250, d5_PAV00G030600, d5_PAV00G030680, d5_PAV01G103860, d2_PAV01G102740, d3_PAV01G103220, d3_PAV00G031160, d3_PAV01G102960, d3_PAV00G030950, d3_PAV01G104270, d3_PAV01G041260, d3_PAV01G103890, d0_PAV01G041250, d5_PAV01G087010, d3_PAV00G031170, d5_PAV01G103240, d3_PAV01G103300, d3_PAV00G030920, t5_Prunus_avium_FUN_039995	d2_PAV00G031270, d2_PAV01G102730, d3_PAV01G101310, d3_PAV01G102700, d4_PAV00G031250	42	8
OG0000001	N0	n124	0.0625		d3_PAV00G030990, d3_PAV05G024380	d1_PAV01G103250, d5_PAV00G030600, d5_PAV00G030680, d5_PAV01G103860, d2_PAV01G102740, d3_PAV01G103220, d3_PAV00G031160, d3_PAV01G102960, d3_PAV00G030950, d3_PAV01G104270, d3_PAV01G041260, d3_PAV01G103890, d0_PAV01G041250, d5_PAV01G087010, d3_PAV00G031170, d5_PAV01G103240, d3_PAV01G103300, d3_PAV00G030920, t5_Prunus_avium_FUN_039995	2	36
OG0000001	d3	n125	1	Terminal	d3_PAV00G030990	d3_PAV05G024380	0	0
OG0000001	N0	n127	0.125		d5_PAV00G030600, d5_PAV00G030680, d5_PAV01G103860, d2_PAV01G102740, d3_PAV01G103220, d3_PAV00G031160, d3_PAV01G102960, d3_PAV00G030950, d3_PAV01G104270, d3_PAV01G041260, d3_PAV01G103890, d0_PAV01G041250, d5_PAV01G087010, d3_PAV00G031170	d5_PAV01G103240, d3_PAV01G103300, d3_PAV00G030920, t5_Prunus_avium_FUN_039995	26	6
OG0000001	N0	n128	0.0625		d5_PAV00G030600, d5_PAV00G030680, d5_PAV01G103860, d2_PAV01G102740, d3_PAV01G103220, d3_PAV00G031160, d3_PAV01G102960, d3_PAV00G030950, d3_PAV01G104270, d3_PAV01G041260, d3_PAV01G103890, d0_PAV01G041250, d5_PAV01G087010	d3_PAV00G031170	24	0
OG0000001	N0	n129	0.125		d5_PAV00G030600, d5_PAV00G030680, d5_PAV01G103860, d2_PAV01G102740, d3_PAV01G103220, d3_PAV00G031160, d3_PAV01G102960, d3_PAV00G030950, d3_PAV01G104270, d3_PAV01G041260	d3_PAV01G103890, d0_PAV01G041250, d5_PAV01G087010	18	4
OG0000001	d5	n132	1	Terminal	d5_PAV00G030600	d5_PAV00G030680, d5_PAV01G103860	0	2
OG0000001	d5	n133	1	Terminal	d5_PAV00G030680	d5_PAV01G103860	0	0
OG0000001	d3	n134	1	Terminal	d3_PAV01G103220, d3_PAV00G031160, d3_PAV01G102960	d3_PAV00G030950, d3_PAV01G104270, d3_PAV01G041260	4	4
OG0000001	d3	n135	1	Terminal	d3_PAV01G103220	d3_PAV00G031160, d3_PAV01G102960	0	2
OG0000001	d3	n136	1	Terminal	d3_PAV00G031160	d3_PAV01G102960	0	0
OG0000001	d3	n137	1	Terminal	d3_PAV00G030950, d3_PAV01G104270	d3_PAV01G041260	2	0
OG0000001	d3	n138	1	Terminal	d3_PAV00G030950	d3_PAV01G104270	0	0
OG0000001	d3	n143	1	Terminal	d3_PAV01G103300	d3_PAV00G030920	0	0
OG0000001	d2	n145	1	Terminal	d2_PAV00G031270	d2_PAV01G102730	0	0
OG0000001	N0	n146	0.0625		d3_PAV01G101310	d3_PAV01G102700, d4_PAV00G031250	0	2
OG0000001	N0	n149	0.4375		d6_PAV08G045120, d4_PAV01G048030, t3_Prunus_avium_FUN_009190, t1_Prunus_avium_FUN_040251, t1_Prunus_avium_FUN_029673, t1_Prunus_avium_FUN_029650, d3_PAV08G019270, d5_PAV00G030690, d3_PAV08G019170, d5_PAV06G045000, d5_PAV06G046580, d0_PAV02G020470, t0_Prunus_avium_FUN_040013, d5_PAV08G012160	d4_PAV00G022910, d5_PAV01G099580, d3_PAV08G049050, d3_PAV08G049080, d3_PAV06G061520, t5_Prunus_avium_FUN_027405, d5_PAV08G054270, t5_Prunus_avium_FUN_024267, d5_PAV08G059160, d2_PAV08G047010, t2_Prunus_avium_FUN_010978, t1_Prunus_avium_FUN_010983, d3_PAV02G044910, d4_PAV08G059150, d7_PAV08G047410, d3_PAV01G027430, t3_Prunus_avium_FUN_001895, d3_PAV08G053140, t0_Prunus_avium_FUN_027452, d5_PAV08G0…	26	190
OG0000001	t1	n154	1	Terminal	t1_Prunus_avium_FUN_040251	t1_Prunus_avium_FUN_029673, t1_Prunus_avium_FUN_029650	0	2
OG0000001	t1	n155	1	Terminal	t1_Prunus_avium_FUN_029673	t1_Prunus_avium_FUN_029650	0	0
OG0000001	N6	n156	0.142857		d3_PAV08G019270, d5_PAV00G030690, d3_PAV08G019170, d5_PAV06G045000, d5_PAV06G046580, d0_PAV02G020470, t0_Prunus_avium_FUN_040013	d5_PAV08G012160	12	0
OG0000001	N6	n157	0.285714		d3_PAV08G019270, d5_PAV00G030690	d3_PAV08G019170, d5_PAV06G045000, d5_PAV06G046580, d0_PAV02G020470, t0_Prunus_avium_FUN_040013	2	8
OG0000001	d5	n161	1	Terminal	d5_PAV06G045000	d5_PAV06G046580	0	0
OG0000001	N0	n163	0.5625		d4_PAV00G022910, d5_PAV01G099580, d3_PAV08G049050, d3_PAV08G049080, d3_PAV06G061520, t5_Prunus_avium_FUN_027405, d5_PAV08G054270, t5_Prunus_avium_FUN_024267, d5_PAV08G059160, d2_PAV08G047010, t2_Prunus_avium_FUN_010978, t1_Prunus_avium_FUN_010983, d3_PAV02G044910, d4_PAV08G059150, d7_PAV08G047410, d3_PAV01G027430, t3_Prunus_avium_FUN_001895, d3_PAV08G053140, t0_Prunus_avium_FUN_027452, d5_PAV08G0…	t5_Prunus_avium_FUN_040297, t2_Prunus_avium_FUN_027796, d3_PAV08G049090, d3_PAV00G008640, t1_Prunus_avium_FUN_027799, d3_PAV08G049060, t1_Prunus_avium_FUN_027802, t2_Prunus_avium_FUN_027801, t7_Prunus_avium_FUN_029466, d4_PAV00G008350, t2_Prunus_avium_FUN_002470, d6_PAV07G033130, t4_Prunus_avium_FUN_037744, t7_Prunus_avium_FUN_037745, d5_PAV07G032810, d5_PAV07G034390, d7_PAV07G034410, t1_Prunus_a…	152	36
OG0000001	N0	n164	0.1875		d4_PAV00G022910, d5_PAV01G099580, d3_PAV08G049050, d3_PAV08G049080	d3_PAV06G061520, t5_Prunus_avium_FUN_027405, d5_PAV08G054270, t5_Prunus_avium_FUN_024267, d5_PAV08G059160, d2_PAV08G047010, t2_Prunus_avium_FUN_010978, t1_Prunus_avium_FUN_010983, d3_PAV02G044910, d4_PAV08G059150, d7_PAV08G047410, d3_PAV01G027430, t3_Prunus_avium_FUN_001895, d3_PAV08G053140, t0_Prunus_avium_FUN_027452, d5_PAV08G053080, t1_Prunus_avium_FUN_029590, d5_PAV08G053100, d5_PAV08G060140,…	6	144
OG0000001	d3	n167	1	Terminal	d3_PAV08G049050	d3_PAV08G049080	0	0
OG0000001	N0	n168	0.3125		d3_PAV06G061520, t5_Prunus_avium_FUN_027405, d5_PAV08G054270, t5_Prunus_avium_FUN_024267, d5_PAV08G059160, d2_PAV08G047010, t2_Prunus_avium_FUN_010978, t1_Prunus_avium_FUN_010983, d3_PAV02G044910, d4_PAV08G059150, d7_PAV08G047410, d3_PAV01G027430, t3_Prunus_avium_FUN_001895, d3_PAV08G053140, t0_Prunus_avium_FUN_027452, d5_PAV08G053080, t1_Prunus_avium_FUN_029590, d5_PAV08G053100, d5_PAV08G060140,…	d3_PAV00G008620, d3_PAV02G019900, t1_Prunus_avium_FUN_028035, d5_PAV08G040320, d5_PAV08G040610, d6_PAV08G040600, d3_PAV08G040310, d3_PAV08G040590, d3_PAV00G008630, t1_Prunus_avium_FUN_009231, t1_Prunus_avium_FUN_009214, d2_PAV02G019790	120	22
OG0000001	N0	n169	0.5		d3_PAV06G061520, t5_Prunus_avium_FUN_027405, d5_PAV08G054270, t5_Prunus_avium_FUN_024267, d5_PAV08G059160, d2_PAV08G047010, t2_Prunus_avium_FUN_010978, t1_Prunus_avium_FUN_010983, d3_PAV02G044910, d4_PAV08G059150, d7_PAV08G047410, d3_PAV01G027430, t3_Prunus_avium_FUN_001895	d3_PAV08G053140, t0_Prunus_avium_FUN_027452, d5_PAV08G053080, t1_Prunus_avium_FUN_029590, d5_PAV08G053100, d5_PAV08G060140, d5_PAV08G053200, t3_Prunus_avium_FUN_027471, t3_Prunus_avium_FUN_027969, t1_Prunus_avium_FUN_027964, d5_PAV08G042320, d7_PAV08G042280, d3_PAV08G041520, d4_PAV08G042630, d3_PAV08G042510, d6_PAV08G042790, d4_PAV08G042830, d5_PAV08G041410, d5_PAV08G041720, d6_PAV08G041580, t0_P…	24	94
OG0000001	N0	n170	0.0625		d3_PAV06G061520	t5_Prunus_avium_FUN_027405, d5_PAV08G054270, t5_Prunus_avium_FUN_024267, d5_PAV08G059160, d2_PAV08G047010, t2_Prunus_avium_FUN_010978, t1_Prunus_avium_FUN_010983, d3_PAV02G044910, d4_PAV08G059150, d7_PAV08G047410, d3_PAV01G027430, t3_Prunus_avium_FUN_001895	0	22
OG0000001	N0	n173	0.125		t5_Prunus_avium_FUN_027405, d5_PAV08G054270	t5_Prunus_avium_FUN_024267, d5_PAV08G059160, d2_PAV08G047010, t2_Prunus_avium_FUN_010978, t1_Prunus_avium_FUN_010983, d3_PAV02G044910, d4_PAV08G059150	2	12
OG0000001	N0	n182	0.3125		d3_PAV08G053140, t0_Prunus_avium_FUN_027452, d5_PAV08G053080, t1_Prunus_avium_FUN_029590, d5_PAV08G053100, d5_PAV08G060140, d5_PAV08G053200, t3_Prunus_avium_FUN_027471	t3_Prunus_avium_FUN_027969, t1_Prunus_avium_FUN_027964, d5_PAV08G042320, d7_PAV08G042280, d3_PAV08G041520, d4_PAV08G042630, d3_PAV08G042510, d6_PAV08G042790, d4_PAV08G042830, d5_PAV08G041410, d5_PAV08G041720, d6_PAV08G041580, t0_Prunus_avium_FUN_027971, d1_PAV08G041460, d3_PAV08G042570, t0_Prunus_avium_FUN_027892, d3_PAV08G042690, t1_Prunus_avium_FUN_027970, d6_PAV08G041550, t3_Prunus_avium_FUN_0…	14	78
OG0000001	N6	n185	0.142857		t0_Prunus_avium_FUN_027452, d5_PAV08G053080, t1_Prunus_avium_FUN_029590, d5_PAV08G053100, d5_PAV08G060140	d5_PAV08G053200	8	0
OG0000001	N8	n187	0.5		d5_PAV08G053080	t1_Prunus_avium_FUN_029590, d5_PAV08G053100, d5_PAV08G060140	0	4
OG0000001	d5	n189	1	Terminal	d5_PAV08G053100	d5_PAV08G060140	0	0
OG0000001	N0	n190	0.375		t3_Prunus_avium_FUN_027969, t1_Prunus_avium_FUN_027964, d5_PAV08G042320, d7_PAV08G042280, d3_PAV08G041520, d4_PAV08G042630, d3_PAV08G042510, d6_PAV08G042790, d4_PAV08G042830, d5_PAV08G041410, d5_PAV08G041720, d6_PAV08G041580, t0_Prunus_avium_FUN_027971, d1_PAV08G041460, d3_PAV08G042570, t0_Prunus_avium_FUN_027892, d3_PAV08G042690, t1_Prunus_avium_FUN_027970, d6_PAV08G041550	t3_Prunus_avium_FUN_040209, d3_PAV08G046080, d3_PAV08G038760, t4_Prunus_avium_FUN_027117, t0_Prunus_avium_FUN_027311, t1_Prunus_avium_FUN_027089, d3_PAV08G046650, d6_PAV08G046630, t2_Prunus_avium_FUN_027286, t5_Prunus_avium_FUN_027273, t3_Prunus_avium_FUN_027123, t0_Prunus_avium_FUN_027090, t0_Prunus_avium_FUN_027310, t0_Prunus_avium_FUN_027125, d3_PAV08G046130, t5_Prunus_avium_FUN_027121, t0_Pru…	36	40
OG0000001	N0	n192	0.0625		t1_Prunus_avium_FUN_027964, d5_PAV08G042320, d7_PAV08G042280, d3_PAV08G041520, d4_PAV08G042630, d3_PAV08G042510, d6_PAV08G042790, d4_PAV08G042830, d5_PAV08G041410, d5_PAV08G041720, d6_PAV08G041580, t0_Prunus_avium_FUN_027971, d1_PAV08G041460, d3_PAV08G042570, t0_Prunus_avium_FUN_027892, d3_PAV08G042690, t1_Prunus_avium_FUN_027970	d6_PAV08G041550	32	0
OG0000001	N0	n193	0.25		t1_Prunus_avium_FUN_027964, d5_PAV08G042320, d7_PAV08G042280, d3_PAV08G041520, d4_PAV08G042630, d3_PAV08G042510, d6_PAV08G042790, d4_PAV08G042830, d5_PAV08G041410	d5_PAV08G041720, d6_PAV08G041580, t0_Prunus_avium_FUN_027971, d1_PAV08G041460, d3_PAV08G042570, t0_Prunus_avium_FUN_027892, d3_PAV08G042690, t1_Prunus_avium_FUN_027970	16	14
OG0000001	N0	n195	0.1875		d5_PAV08G042320, d7_PAV08G042280, d3_PAV08G041520, d4_PAV08G042630	d3_PAV08G042510, d6_PAV08G042790, d4_PAV08G042830, d5_PAV08G041410	6	6
OG0000001	N6	n204	0.285714		t0_Prunus_avium_FUN_027971, d1_PAV08G041460, d3_PAV08G042570	t0_Prunus_avium_FUN_027892, d3_PAV08G042690, t1_Prunus_avium_FUN_027970	4	4
OG0000001	N0	n209	0.0625		t3_Prunus_avium_FUN_040209	d3_PAV08G046080, d3_PAV08G038760, t4_Prunus_avium_FUN_027117, t0_Prunus_avium_FUN_027311, t1_Prunus_avium_FUN_027089, d3_PAV08G046650, d6_PAV08G046630, t2_Prunus_avium_FUN_027286, t5_Prunus_avium_FUN_027273, t3_Prunus_avium_FUN_027123, t0_Prunus_avium_FUN_027090, t0_Prunus_avium_FUN_027310, t0_Prunus_avium_FUN_027125, d3_PAV08G046130, t5_Prunus_avium_FUN_027121, t0_Prunus_avium_FUN_040210, t5_Pru…	0	38
OG0000001	d3	n211	1	Terminal	d3_PAV08G046080	d3_PAV08G038760	0	0
OG0000001	N0	n212	0.25		t4_Prunus_avium_FUN_027117, t0_Prunus_avium_FUN_027311, t1_Prunus_avium_FUN_027089, d3_PAV08G046650, d6_PAV08G046630, t2_Prunus_avium_FUN_027286, t5_Prunus_avium_FUN_027273, t3_Prunus_avium_FUN_027123, t0_Prunus_avium_FUN_027090, t0_Prunus_avium_FUN_027310, t0_Prunus_avium_FUN_027125	d3_PAV08G046130, t5_Prunus_avium_FUN_027121, t0_Prunus_avium_FUN_040210, t5_Prunus_avium_FUN_027317, d5_PAV08G046440, d5_PAV08G034900, t3_Prunus_avium_FUN_027266	20	12
OG0000001	N0	n214	0.0625		t0_Prunus_avium_FUN_027311, t1_Prunus_avium_FUN_027089, d3_PAV08G046650, d6_PAV08G046630, t2_Prunus_avium_FUN_027286, t5_Prunus_avium_FUN_027273, t3_Prunus_avium_FUN_027123, t0_Prunus_avium_FUN_027090, t0_Prunus_avium_FUN_027310	t0_Prunus_avium_FUN_027125	16	0
OG0000001	t0	n222	1	Terminal	t0_Prunus_avium_FUN_027090	t0_Prunus_avium_FUN_027310	0	0
OG0000001	N0	n223	0.0625		d3_PAV08G046130, t5_Prunus_avium_FUN_027121	t0_Prunus_avium_FUN_040210, t5_Prunus_avium_FUN_027317, d5_PAV08G046440, d5_PAV08G034900, t3_Prunus_avium_FUN_027266	2	8
OG0000001	d5	n228	1	Terminal	d5_PAV08G046440	d5_PAV08G034900	0	0
OG0000001	N0	n229	0.125		d3_PAV00G008620, d3_PAV02G019900, t1_Prunus_avium_FUN_028035, d5_PAV08G040320, d5_PAV08G040610	d6_PAV08G040600, d3_PAV08G040310, d3_PAV08G040590, d3_PAV00G008630, t1_Prunus_avium_FUN_009231, t1_Prunus_avium_FUN_009214, d2_PAV02G019790	8	12
OG0000001	d3	n231	1	Terminal	d3_PAV00G008620	d3_PAV02G019900	0	0
OG0000001	d5	n233	1	Terminal	d5_PAV08G040320	d5_PAV08G040610	0	0
OG0000001	N6	n236	0.142857		d3_PAV08G040310, d3_PAV08G040590	d3_PAV00G008630, t1_Prunus_avium_FUN_009231, t1_Prunus_avium_FUN_009214	2	4
OG0000001	d3	n237	1	Terminal	d3_PAV08G040310	d3_PAV08G040590	0	0
OG0000001	t1	n239	1	Terminal	t1_Prunus_avium_FUN_009231	t1_Prunus_avium_FUN_009214	0	0
OG0000001	N0	n240	0.125		t5_Prunus_avium_FUN_040297, t2_Prunus_avium_FUN_027796, d3_PAV08G049090, d3_PAV00G008640, t1_Prunus_avium_FUN_027799, d3_PAV08G049060, t1_Prunus_avium_FUN_027802, t2_Prunus_avium_FUN_027801, t7_Prunus_avium_FUN_029466, d4_PAV00G008350, t2_Prunus_avium_FUN_002470	d6_PAV07G033130, t4_Prunus_avium_FUN_037744, t7_Prunus_avium_FUN_037745, d5_PAV07G032810, d5_PAV07G034390, d7_PAV07G034410, t1_Prunus_avium_FUN_037743, d6_PAV07G033140	20	14
OG0000001	N0	n242	0.0625		t2_Prunus_avium_FUN_027796, d3_PAV08G049090, d3_PAV00G008640, t1_Prunus_avium_FUN_027799, d3_PAV08G049060, t1_Prunus_avium_FUN_027802, t2_Prunus_avium_FUN_027801, t7_Prunus_avium_FUN_029466, d4_PAV00G008350	t2_Prunus_avium_FUN_002470	16	0
OG0000001	N2	n244	0.333333		t2_Prunus_avium_FUN_027796, d3_PAV08G049090, d3_PAV00G008640, t1_Prunus_avium_FUN_027799	d3_PAV08G049060, t1_Prunus_avium_FUN_027802, t2_Prunus_avium_FUN_027801	6	4
OG0000001	d3	n247	1	Terminal	d3_PAV08G049090	d3_PAV00G008640	0	0
OG0000001	N0	n251	0.0625		d6_PAV07G033130, t4_Prunus_avium_FUN_037744, t7_Prunus_avium_FUN_037745, d5_PAV07G032810, d5_PAV07G034390	d7_PAV07G034410, t1_Prunus_avium_FUN_037743, d6_PAV07G033140	8	4
OG0000001	d5	n255	1	Terminal	d5_PAV07G032810	d5_PAV07G034390	0	0
OG0000001	N0	n263	0.0625		d3_PAV01G002150, d3_PAV01G002590	d5_PAV08G020150, d7_PAV08G020100, d2_PAV00G076410, t1_Prunus_avium_FUN_029560, d3_PAV08G019650, t0_Prunus_avium_FUN_029541, t0_Prunus_avium_FUN_029544, d4_PAV08G019920, d6_PAV08G020260, d4_PAV08G022920, d4_PAV05G038690, d3_PAV08G022750, d3_PAV05G038700, d5_PAV08G022800, d5_PAV05G039270, d4_PAV08G019630, d5_PAV05G038590, t0_Prunus_avium_FUN_029562, d4_PAV08G020170, d5_PAV08G020120, t2_Prunus_avium…	2	68
OG0000001	d3	n264	1	Terminal	d3_PAV01G002150	d3_PAV01G002590	0	0
OG0000001	N0	n265	0.4375		d5_PAV08G020150, d7_PAV08G020100, d2_PAV00G076410, t1_Prunus_avium_FUN_029560, d3_PAV08G019650, t0_Prunus_avium_FUN_029541, t0_Prunus_avium_FUN_029544, d4_PAV08G019920	d6_PAV08G020260, d4_PAV08G022920, d4_PAV05G038690, d3_PAV08G022750, d3_PAV05G038700, d5_PAV08G022800, d5_PAV05G039270, d4_PAV08G019630, d5_PAV05G038590, t0_Prunus_avium_FUN_029562, d4_PAV08G020170, d5_PAV08G020120, t2_Prunus_avium_FUN_028804, d7_PAV08G020360, d7_PAV00G076380, t0_Prunus_avium_FUN_029563, d4_PAV08G020310, d2_PAV08G019990, d4_PAV00G076350, d5_PAV08G020290, d5_PAV08G019680, t1_Prunus…	14	52
OG0000001	t0	n272	1	Terminal	t0_Prunus_avium_FUN_029541	t0_Prunus_avium_FUN_029544	0	0
OG0000001	N0	n273	0.1875		d6_PAV08G020260, d4_PAV08G022920, d4_PAV05G038690, d3_PAV08G022750, d3_PAV05G038700, d5_PAV08G022800, d5_PAV05G039270, d4_PAV08G019630, d5_PAV05G038590, t0_Prunus_avium_FUN_029562, d4_PAV08G020170, d5_PAV08G020120, t2_Prunus_avium_FUN_028804, d7_PAV08G020360, d7_PAV00G076380, t0_Prunus_avium_FUN_029563, d4_PAV08G020310, d2_PAV08G019990, d4_PAV00G076350, d5_PAV08G020290	d5_PAV08G019680, t1_Prunus_avium_FUN_029545, d1_PAV08G019730, d6_PAV00G076240, d3_PAV00G076170, d3_PAV00G076190, d3_PAV08G019670	38	12
OG0000001	N0	n275	0.125		d4_PAV08G022920, d4_PAV05G038690, d3_PAV08G022750, d3_PAV05G038700, d5_PAV08G022800, d5_PAV05G039270, d4_PAV08G019630, d5_PAV05G038590	t0_Prunus_avium_FUN_029562, d4_PAV08G020170, d5_PAV08G020120, t2_Prunus_avium_FUN_028804, d7_PAV08G020360, d7_PAV00G076380, t0_Prunus_avium_FUN_029563, d4_PAV08G020310, d2_PAV08G019990, d4_PAV00G076350, d5_PAV08G020290	14	20
OG0000001	N0	n276	0.125		d4_PAV08G022920, d4_PAV05G038690, d3_PAV08G022750	d3_PAV05G038700, d5_PAV08G022800, d5_PAV05G039270, d4_PAV08G019630, d5_PAV05G038590	4	8
OG0000001	d4	n278	1	Terminal	d4_PAV08G022920	d4_PAV05G038690	0	0
OG0000001	N0	n279	0.0625		d3_PAV05G038700, d5_PAV08G022800, d5_PAV05G039270	d4_PAV08G019630, d5_PAV05G038590	4	2
OG0000001	d5	n281	1	Terminal	d5_PAV08G022800	d5_PAV05G039270	0	0
OG0000001	N0	n283	0.125		t0_Prunus_avium_FUN_029562, d4_PAV08G020170, d5_PAV08G020120, t2_Prunus_avium_FUN_028804, d7_PAV08G020360, d7_PAV00G076380, t0_Prunus_avium_FUN_029563, d4_PAV08G020310	d2_PAV08G019990, d4_PAV00G076350, d5_PAV08G020290	14	4
OG0000001	N0	n284	0.125		t0_Prunus_avium_FUN_029562, d4_PAV08G020170, d5_PAV08G020120, t2_Prunus_avium_FUN_028804, d7_PAV08G020360, d7_PAV00G076380	t0_Prunus_avium_FUN_029563, d4_PAV08G020310	10	2
OG0000001	d7	n289	1	Terminal	d7_PAV08G020360	d7_PAV00G076380	0	0
OG0000001	d3	n297	1	Terminal	d3_PAV00G076170, d3_PAV00G076190	d3_PAV08G019670	2	0
OG0000001	d3	n298	1	Terminal	d3_PAV00G076170	d3_PAV00G076190	0	0
OG0000002	N0	n0	0.6875		d3_PAV01G102900, d0_PAV03G016640, t1_Prunus_avium_FUN_016309, t3_Prunus_avium_FUN_019088, d5_PAV05G008320, t4_Prunus_avium_FUN_015846, d0_PAV01G097030, d3_PAV03G029590, t0_Prunus_avium_FUN_015568, t1_Prunus_avium_FUN_004280, t1_Prunus_avium_FUN_029738, d3_PAV03G000550, d3_PAV08G017830, t2_Prunus_avium_FUN_017894, d3_PAV03G006540, d5_PAV01G069920, t5_Prunus_avium_FUN_038401, d5_PAV01G080680, d5_PA…	t0_Prunus_avium_FUN_039370, d5_PAV07G032720, d3_PAV05G001890, t1_Prunus_avium_FUN_026573, d3_PAV05G023850, t2_Prunus_avium_FUN_024685, d3_PAV07G034280, d3_PAV06G019620, t1_Prunus_avium_FUN_021448, t1_Prunus_avium_FUN_030479, d3_PAV07G034940, d3_PAV08G011170, t6_Prunus_avium_FUN_000193, d0_PAV01G001690, t5_Prunus_avium_FUN_013940, d5_PAV06G054870, d3_PAV01G073350, d3_PAV02G013940, d3_PAV07G011230,…	84	352
OG0000002	N0	n1	0.25		d3_PAV01G102900, d0_PAV03G016640, t1_Prunus_avium_FUN_016309, t3_Prunus_avium_FUN_019088, d5_PAV05G008320, t4_Prunus_avium_FUN_015846, d0_PAV01G097030, d3_PAV03G029590, t0_Prunus_avium_FUN_015568, t1_Prunus_avium_FUN_004280	t1_Prunus_avium_FUN_029738, d3_PAV03G000550, d3_PAV08G017830, t2_Prunus_avium_FUN_017894, d3_PAV03G006540, d5_PAV01G069920, t5_Prunus_avium_FUN_038401, d5_PAV01G080680, d5_PAV01G080710, d3_PAV04G007250, t1_Prunus_avium_FUN_032241, t0_Prunus_avium_FUN_031071, t1_Prunus_avium_FUN_031057, d3_PAV08G004560, t0_Prunus_avium_FUN_031072, t0_Prunus_avium_FUN_023095, d3_PAV00G045070, t6_Prunus_avium_FUN_01…	18	64
OG0000002	N0	n2	0.1875		d3_PAV01G102900, d0_PAV03G016640, t1_Prunus_avium_FUN_016309, t3_Prunus_avium_FUN_019088	d5_PAV05G008320, t4_Prunus_avium_FUN_015846, d0_PAV01G097030, d3_PAV03G029590, t0_Prunus_avium_FUN_015568, t1_Prunus_avium_FUN_004280	6	10
OG0000002	N0	n11	0.1875		t1_Prunus_avium_FUN_029738, d3_PAV03G000550, d3_PAV08G017830, t2_Prunus_avium_FUN_017894	d3_PAV03G006540, d5_PAV01G069920, t5_Prunus_avium_FUN_038401, d5_PAV01G080680, d5_PAV01G080710, d3_PAV04G007250, t1_Prunus_avium_FUN_032241, t0_Prunus_avium_FUN_031071, t1_Prunus_avium_FUN_031057, d3_PAV08G004560, t0_Prunus_avium_FUN_031072, t0_Prunus_avium_FUN_023095, d3_PAV00G045070, t6_Prunus_avium_FUN_014650, d2_PAV01G028020, d2_PAV08G026910, d3_PAV01G014950, d3_PAV04G021580, d3_PAV05G000910,…	6	56
OG0000002	d3	n14	1	Terminal	d3_PAV03G000550	d3_PAV08G017830	0	0
OG0000002	N0	n15	0.25		d3_PAV03G006540, d5_PAV01G069920, t5_Prunus_avium_FUN_038401, d5_PAV01G080680, d5_PAV01G080710, d3_PAV04G007250, t1_Prunus_avium_FUN_032241, t0_Prunus_avium_FUN_031071, t1_Prunus_avium_FUN_031057, d3_PAV08G004560, t0_Prunus_avium_FUN_031072, t0_Prunus_avium_FUN_023095, d3_PAV00G045070, t6_Prunus_avium_FUN_014650, d2_PAV01G028020, d2_PAV08G026910, d3_PAV01G014950, d3_PAV04G021580, d3_PAV05G000910,…	d3_PAV04G054050, t1_Prunus_avium_FUN_035105, d5_PAV07G056090, t0_Prunus_avium_FUN_039527, d3_PAV01G091340	46	8
OG0000002	N0	n16	0.125		d3_PAV03G006540, d5_PAV01G069920, t5_Prunus_avium_FUN_038401	d5_PAV01G080680, d5_PAV01G080710, d3_PAV04G007250, t1_Prunus_avium_FUN_032241, t0_Prunus_avium_FUN_031071, t1_Prunus_avium_FUN_031057, d3_PAV08G004560, t0_Prunus_avium_FUN_031072, t0_Prunus_avium_FUN_023095, d3_PAV00G045070, t6_Prunus_avium_FUN_014650, d2_PAV01G028020, d2_PAV08G026910, d3_PAV01G014950, d3_PAV04G021580, d3_PAV05G000910, t2_Prunus_avium_FUN_026677, t1_Prunus_avium_FUN_000444, d3_PA…	4	40
OG0000002	d5	n20	1	Terminal	d5_PAV01G080680	d5_PAV01G080710	0	0
OG0000002	N0	n21	0.125		d3_PAV04G007250, t1_Prunus_avium_FUN_032241, t0_Prunus_avium_FUN_031071, t1_Prunus_avium_FUN_031057, d3_PAV08G004560, t0_Prunus_avium_FUN_031072, t0_Prunus_avium_FUN_023095, d3_PAV00G045070, t6_Prunus_avium_FUN_014650, d2_PAV01G028020, d2_PAV08G026910	d3_PAV01G014950, d3_PAV04G021580, d3_PAV05G000910, t2_Prunus_avium_FUN_026677, t1_Prunus_avium_FUN_000444, d3_PAV07G009970, d3_PAV00G014350, d3_PAV01G005110	20	14
OG0000002	N0	n22	0.125		d3_PAV04G007250, t1_Prunus_avium_FUN_032241, t0_Prunus_avium_FUN_031071, t1_Prunus_avium_FUN_031057, d3_PAV08G004560, t0_Prunus_avium_FUN_031072	t0_Prunus_avium_FUN_023095, d3_PAV00G045070, t6_Prunus_avium_FUN_014650, d2_PAV01G028020, d2_PAV08G026910	10	8
OG0000002	N6	n23	0.285714		d3_PAV04G007250, t1_Prunus_avium_FUN_032241	t0_Prunus_avium_FUN_031071, t1_Prunus_avium_FUN_031057, d3_PAV08G004560, t0_Prunus_avium_FUN_031072	2	6
OG0000002	N6	n25	0.142857		t0_Prunus_avium_FUN_031071, t1_Prunus_avium_FUN_031057	d3_PAV08G004560, t0_Prunus_avium_FUN_031072	2	2
OG0000002	d2	n31	1	Terminal	d2_PAV01G028020	d2_PAV08G026910	0	0
OG0000002	N2	n32	0.111111		d3_PAV01G014950, d3_PAV04G021580	d3_PAV05G000910, t2_Prunus_avium_FUN_026677, t1_Prunus_avium_FUN_000444, d3_PAV07G009970, d3_PAV00G014350, d3_PAV01G005110	2	10
OG0000002	d3	n33	1	Terminal	d3_PAV01G014950	d3_PAV04G021580	0	0
OG0000002	N2	n34	0.111111		d3_PAV05G000910, t2_Prunus_avium_FUN_026677	t1_Prunus_avium_FUN_000444, d3_PAV07G009970, d3_PAV00G014350, d3_PAV01G005110	2	6
OG0000002	d3	n37	1	Terminal	d3_PAV07G009970	d3_PAV00G014350, d3_PAV01G005110	0	2
OG0000002	d3	n38	1	Terminal	d3_PAV00G014350	d3_PAV01G005110	0	0
OG0000002	N6	n39	0.142857		d3_PAV04G054050, t1_Prunus_avium_FUN_035105, d5_PAV07G056090, t0_Prunus_avium_FUN_039527	d3_PAV01G091340	6	0
OG0000002	N0	n43	0.5625		t0_Prunus_avium_FUN_039370, d5_PAV07G032720, d3_PAV05G001890, t1_Prunus_avium_FUN_026573, d3_PAV05G023850, t2_Prunus_avium_FUN_024685, d3_PAV07G034280, d3_PAV06G019620, t1_Prunus_avium_FUN_021448, t1_Prunus_avium_FUN_030479, d3_PAV07G034940, d3_PAV08G011170, t6_Prunus_avium_FUN_000193, d0_PAV01G001690, t5_Prunus_avium_FUN_013940, d5_PAV06G054870, d3_PAV01G073350, d3_PAV02G013940, d3_PAV07G011230,…	d1_PAV01G107970, d5_PAV01G023050, d3_PAV02G071050, d3_PAV05G006150, t2_Prunus_avium_FUN_026162, d0_PAV02G067530, d3_PAV02G067540, t6_Prunus_avium_FUN_012758, t1_Prunus_avium_FUN_000061, t6_Prunus_avium_FUN_030307, d3_PAV01G091350, d3_PAV08G012790, t1_Prunus_avium_FUN_022957, t0_Prunus_avium_FUN_001708, d3_PAV06G005800, d3_PAV00G033210, d3_PAV00G088920, d3_PAV01G001740, d3_PAV06G002000, d4_PAV07G0…	130	220
OG0000002	N0	n44	0.3125		t0_Prunus_avium_FUN_039370, d5_PAV07G032720, d3_PAV05G001890, t1_Prunus_avium_FUN_026573, d3_PAV05G023850, t2_Prunus_avium_FUN_024685, d3_PAV07G034280, d3_PAV06G019620, t1_Prunus_avium_FUN_021448, t1_Prunus_avium_FUN_030479, d3_PAV07G034940, d3_PAV08G011170	t6_Prunus_avium_FUN_000193, d0_PAV01G001690, t5_Prunus_avium_FUN_013940, d5_PAV06G054870, d3_PAV01G073350, d3_PAV02G013940, d3_PAV07G011230, d3_PAV06G014270, t4_Prunus_avium_FUN_021820, t0_Prunus_avium_FUN_036012, t0_Prunus_avium_FUN_031512, d3_PAV00G004270, d5_PAV03G015990, d3_PAV03G059230, t1_Prunus_avium_FUN_013440, t3_Prunus_avium_FUN_013436, d5_PAV00G062480, d5_PAV07G056890, d3_PAV07G034000,…	22	106
OG0000002	N2	n45	0.222222		t0_Prunus_avium_FUN_039370, d5_PAV07G032720, d3_PAV05G001890, t1_Prunus_avium_FUN_026573, d3_PAV05G023850, t2_Prunus_avium_FUN_024685, d3_PAV07G034280	d3_PAV06G019620, t1_Prunus_avium_FUN_021448, t1_Prunus_avium_FUN_030479, d3_PAV07G034940, d3_PAV08G011170	12	8
OG0000002	N2	n48	0.111111		d3_PAV05G001890, t1_Prunus_avium_FUN_026573, d3_PAV05G023850, t2_Prunus_avium_FUN_024685	d3_PAV07G034280	6	0
OG0000002	N2	n49	0.111111		d3_PAV05G001890, t1_Prunus_avium_FUN_026573	d3_PAV05G023850, t2_Prunus_avium_FUN_024685	2	2
OG0000002	N6	n52	0.285714		d3_PAV06G019620, t1_Prunus_avium_FUN_021448	t1_Prunus_avium_FUN_030479, d3_PAV07G034940, d3_PAV08G011170	2	4
OG0000002	d3	n55	1	Terminal	d3_PAV07G034940	d3_PAV08G011170	0	0
OG0000002	N0	n56	0.1875		t6_Prunus_avium_FUN_000193, d0_PAV01G001690, t5_Prunus_avium_FUN_013940, d5_PAV06G054870, d3_PAV01G073350, d3_PAV02G013940, d3_PAV07G011230, d3_PAV06G014270, t4_Prunus_avium_FUN_021820, t0_Prunus_avium_FUN_036012, t0_Prunus_avium_FUN_031512, d3_PAV00G004270, d5_PAV03G015990, d3_PAV03G059230, t1_Prunus_avium_FUN_013440, t3_Prunus_avium_FUN_013436, d5_PAV00G062480, d5_PAV07G056890, d3_PAV07G034000,…	d5_PAV00G061830, d3_PAV03G037290, t1_Prunus_avium_FUN_015059, d3_PAV01G028910, t1_Prunus_avium_FUN_037736, t1_Prunus_avium_FUN_001960, t1_Prunus_avium_FUN_011280, d3_PAV03G000500, d3_PAV02G049440, d3_PAV07G045370, t1_Prunus_avium_FUN_038461	84	20
OG0000002	N0	n57	0.125		t6_Prunus_avium_FUN_000193, d0_PAV01G001690, t5_Prunus_avium_FUN_013940, d5_PAV06G054870, d3_PAV01G073350, d3_PAV02G013940, d3_PAV07G011230, d3_PAV06G014270, t4_Prunus_avium_FUN_021820, t0_Prunus_avium_FUN_036012, t0_Prunus_avium_FUN_031512, d3_PAV00G004270, d5_PAV03G015990, d3_PAV03G059230, t1_Prunus_avium_FUN_013440, t3_Prunus_avium_FUN_013436, d5_PAV00G062480, d5_PAV07G056890, d3_PAV07G034000,…	t2_Prunus_avium_FUN_007648, t2_Prunus_avium_FUN_007818, d3_PAV01G058040, t1_Prunus_avium_FUN_038126, d3_PAV04G020350, d3_PAV07G041480, t1_Prunus_avium_FUN_023091, d3_PAV00G006240, d3_PAV07G010030, d3_PAV03G037570, d3_PAV03G038730, t1_Prunus_avium_FUN_017080, d3_PAV00G062970, d3_PAV03G010490, d3_PAV04G005080, t1_Prunus_avium_FUN_032092, t1_Prunus_avium_FUN_019792, d3_PAV06G058260, d3_PAV00G085590,…	44	38
OG0000002	N0	n61	0.1875		d5_PAV06G054870, d3_PAV01G073350, d3_PAV02G013940, d3_PAV07G011230, d3_PAV06G014270, t4_Prunus_avium_FUN_021820, t0_Prunus_avium_FUN_036012	t0_Prunus_avium_FUN_031512, d3_PAV00G004270, d5_PAV03G015990, d3_PAV03G059230, t1_Prunus_avium_FUN_013440, t3_Prunus_avium_FUN_013436, d5_PAV00G062480, d5_PAV07G056890, d3_PAV07G034000, d1_PAV07G056900, t0_Prunus_avium_FUN_024763, d3_PAV05G051940, d3_PAV07G057070	12	24
OG0000002	N0	n64	0.0625		d3_PAV01G073350, d3_PAV02G013940, d3_PAV07G011230	d3_PAV06G014270, t4_Prunus_avium_FUN_021820	4	2
OG0000002	d3	n65	1	Terminal	d3_PAV01G073350, d3_PAV02G013940	d3_PAV07G011230	2	0
OG0000002	d3	n66	1	Terminal	d3_PAV01G073350	d3_PAV02G013940	0	0
OG0000002	N6	n68	0.428571		t0_Prunus_avium_FUN_031512, d3_PAV00G004270, d5_PAV03G015990, d3_PAV03G059230, t1_Prunus_avium_FUN_013440, t3_Prunus_avium_FUN_013436, d5_PAV00G062480	d5_PAV07G056890, d3_PAV07G034000, d1_PAV07G056900, t0_Prunus_avium_FUN_024763, d3_PAV05G051940, d3_PAV07G057070	12	10
OG0000002	N6	n70	0.285714		d3_PAV00G004270, d5_PAV03G015990	d3_PAV03G059230, t1_Prunus_avium_FUN_013440, t3_Prunus_avium_FUN_013436, d5_PAV00G062480	2	6
OG0000002	N12	n76	0.25		d3_PAV07G034000	d1_PAV07G056900, t0_Prunus_avium_FUN_024763, d3_PAV05G051940, d3_PAV07G057070	0	6
OG0000002	d3	n79	1	Terminal	d3_PAV05G051940	d3_PAV07G057070	0	0
OG0000002	t2	n81	1	Terminal	t2_Prunus_avium_FUN_007648	t2_Prunus_avium_FUN_007818	0	0
OG0000002	N6	n82	0.142857		d3_PAV01G058040	t1_Prunus_avium_FUN_038126, d3_PAV04G020350, d3_PAV07G041480, t1_Prunus_avium_FUN_023091, d3_PAV00G006240, d3_PAV07G010030, d3_PAV03G037570, d3_PAV03G038730, t1_Prunus_avium_FUN_017080, d3_PAV00G062970, d3_PAV03G010490, d3_PAV04G005080, t1_Prunus_avium_FUN_032092, t1_Prunus_avium_FUN_019792, d3_PAV06G058260, d3_PAV00G085590, d3_PAV06G058940	0	32
OG0000002	N6	n83	0.285714		t1_Prunus_avium_FUN_038126, d3_PAV04G020350, d3_PAV07G041480, t1_Prunus_avium_FUN_023091, d3_PAV00G006240, d3_PAV07G010030, d3_PAV03G037570, d3_PAV03G038730	t1_Prunus_avium_FUN_017080, d3_PAV00G062970, d3_PAV03G010490, d3_PAV04G005080, t1_Prunus_avium_FUN_032092, t1_Prunus_avium_FUN_019792, d3_PAV06G058260, d3_PAV00G085590, d3_PAV06G058940	14	16
OG0000002	N6	n84	0.285714		t1_Prunus_avium_FUN_038126, d3_PAV04G020350, d3_PAV07G041480	t1_Prunus_avium_FUN_023091, d3_PAV00G006240, d3_PAV07G010030, d3_PAV03G037570, d3_PAV03G038730	4	8
OG0000002	d3	n86	1	Terminal	d3_PAV04G020350	d3_PAV07G041480	0	0
OG0000002	d3	n88	1	Terminal	d3_PAV00G006240	d3_PAV07G010030, d3_PAV03G037570, d3_PAV03G038730	0	4
OG0000002	d3	n89	1	Terminal	d3_PAV07G010030	d3_PAV03G037570, d3_PAV03G038730	0	2
OG0000002	d3	n90	1	Terminal	d3_PAV03G037570	d3_PAV03G038730	0	0
OG0000002	N6	n91	0.285714		t1_Prunus_avium_FUN_017080, d3_PAV00G062970, d3_PAV03G010490, d3_PAV04G005080, t1_Prunus_avium_FUN_032092	t1_Prunus_avium_FUN_019792, d3_PAV06G058260, d3_PAV00G085590, d3_PAV06G058940	8	6
OG0000002	N6	n92	0.285714		t1_Prunus_avium_FUN_017080, d3_PAV00G062970, d3_PAV03G010490	d3_PAV04G005080, t1_Prunus_avium_FUN_032092	4	2
OG0000002	d3	n94	1	Terminal	d3_PAV00G062970	d3_PAV03G010490	0	0
OG0000002	d3	n97	1	Terminal	d3_PAV06G058260	d3_PAV00G085590, d3_PAV06G058940	0	2
OG0000002	d3	n98	1	Terminal	d3_PAV00G085590	d3_PAV06G058940	0	0
OG0000002	N6	n100	0.285714		d3_PAV03G037290, t1_Prunus_avium_FUN_015059, d3_PAV01G028910, t1_Prunus_avium_FUN_037736, t1_Prunus_avium_FUN_001960	t1_Prunus_avium_FUN_011280, d3_PAV03G000500, d3_PAV02G049440, d3_PAV07G045370, t1_Prunus_avium_FUN_038461	8	8
OG0000002	N6	n101	0.285714		d3_PAV03G037290, t1_Prunus_avium_FUN_015059	d3_PAV01G028910, t1_Prunus_avium_FUN_037736, t1_Prunus_avium_FUN_001960	2	4
OG0000002	t1	n104	1	Terminal	t1_Prunus_avium_FUN_037736	t1_Prunus_avium_FUN_001960	0	0
OG0000002	N6	n105	0.285714		t1_Prunus_avium_FUN_011280, d3_PAV03G000500, d3_PAV02G049440	d3_PAV07G045370, t1_Prunus_avium_FUN_038461	4	2
OG0000002	d3	n107	1	Terminal	d3_PAV03G000500	d3_PAV02G049440	0	0
OG0000002	N0	n110	0.3125		d5_PAV01G023050, d3_PAV02G071050, d3_PAV05G006150, t2_Prunus_avium_FUN_026162, d0_PAV02G067530, d3_PAV02G067540, t6_Prunus_avium_FUN_012758, t1_Prunus_avium_FUN_000061, t6_Prunus_avium_FUN_030307, d3_PAV01G091350, d3_PAV08G012790, t1_Prunus_avium_FUN_022957, t0_Prunus_avium_FUN_001708, d3_PAV06G005800, d3_PAV00G033210, d3_PAV00G088920, d3_PAV01G001740, d3_PAV06G002000	d4_PAV07G056780, d3_PAV03G048640, t2_Prunus_avium_FUN_022754, d3_PAV00G042990, d3_PAV06G003990, d3_PAV02G016330, d5_PAV02G042290, d3_PAV00G076480, d5_PAV06G075560, t2_Prunus_avium_FUN_018386, t0_Prunus_avium_FUN_018383, d3_PAV01G107400, t1_Prunus_avium_FUN_031350, t0_Prunus_avium_FUN_032505, d3_PAV05G006260, d3_PAV04G010410, d3_PAV00G044130, d3_PAV04G010800, d3_PAV04G010240, t1_Prunus_avium_FUN_0…	34	182
OG0000002	N0	n112	0.125		d3_PAV02G071050, d3_PAV05G006150, t2_Prunus_avium_FUN_026162, d0_PAV02G067530, d3_PAV02G067540, t6_Prunus_avium_FUN_012758	t1_Prunus_avium_FUN_000061, t6_Prunus_avium_FUN_030307, d3_PAV01G091350, d3_PAV08G012790, t1_Prunus_avium_FUN_022957, t0_Prunus_avium_FUN_001708, d3_PAV06G005800, d3_PAV00G033210, d3_PAV00G088920, d3_PAV01G001740, d3_PAV06G002000	10	20
OG0000002	N0	n113	0.0625		d3_PAV02G071050	d3_PAV05G006150, t2_Prunus_avium_FUN_026162, d0_PAV02G067530, d3_PAV02G067540, t6_Prunus_avium_FUN_012758	0	8
OG0000002	N0	n114	0.0625		d3_PAV05G006150, t2_Prunus_avium_FUN_026162	d0_PAV02G067530, d3_PAV02G067540, t6_Prunus_avium_FUN_012758	2	4
OG0000002	N0	n118	0.125		t1_Prunus_avium_FUN_000061, t6_Prunus_avium_FUN_030307, d3_PAV01G091350, d3_PAV08G012790	t1_Prunus_avium_FUN_022957, t0_Prunus_avium_FUN_001708, d3_PAV06G005800, d3_PAV00G033210, d3_PAV00G088920, d3_PAV01G001740, d3_PAV06G002000	6	12
OG0000002	d3	n121	1	Terminal	d3_PAV01G091350	d3_PAV08G012790	0	0
OG0000002	N14	n123	0.5		t0_Prunus_avium_FUN_001708, d3_PAV06G005800, d3_PAV00G033210, d3_PAV00G088920	d3_PAV01G001740, d3_PAV06G002000	6	2
OG0000002	d3	n125	1	Terminal	d3_PAV06G005800	d3_PAV00G033210, d3_PAV00G088920	0	2
OG0000002	d3	n126	1	Terminal	d3_PAV00G033210	d3_PAV00G088920	0	0
OG0000002	d3	n127	1	Terminal	d3_PAV01G001740	d3_PAV06G002000	0	0
OG0000002	N0	n128	0.1875		d4_PAV07G056780, d3_PAV03G048640, t2_Prunus_avium_FUN_022754, d3_PAV00G042990, d3_PAV06G003990, d3_PAV02G016330, d5_PAV02G042290, d3_PAV00G076480, d5_PAV06G075560, t2_Prunus_avium_FUN_018386, t0_Prunus_avium_FUN_018383, d3_PAV01G107400, t1_Prunus_avium_FUN_031350, t0_Prunus_avium_FUN_032505, d3_PAV05G006260, d3_PAV04G010410, d3_PAV00G044130, d3_PAV04G010800, d3_PAV04G010240, t1_Prunus_avium_FUN_0…	d2_PAV08G049390, t1_Prunus_avium_FUN_011798, d3_PAV02G058160, d3_PAV02G057740, t1_Prunus_avium_FUN_012915, d3_PAV07G040120, d3_PAV02G069790, d3_PAV00G058480, d3_PAV03G013370, d3_PAV01G108280, d3_PAV03G013050, d3_PAV08G049350	158	22
OG0000002	N0	n131	0.25		d3_PAV03G048640, t2_Prunus_avium_FUN_022754, d3_PAV00G042990, d3_PAV06G003990, d3_PAV02G016330, d5_PAV02G042290, d3_PAV00G076480, d5_PAV06G075560, t2_Prunus_avium_FUN_018386, t0_Prunus_avium_FUN_018383	d3_PAV01G107400, t1_Prunus_avium_FUN_031350, t0_Prunus_avium_FUN_032505, d3_PAV05G006260, d3_PAV04G010410, d3_PAV00G044130, d3_PAV04G010800, d3_PAV04G010240, t1_Prunus_avium_FUN_032517, t1_Prunus_avium_FUN_023681, d3_PAV05G009160, d3_PAV05G034470, t1_Prunus_avium_FUN_026219, t1_Prunus_avium_FUN_026187, d3_PAV03G006150, t2_Prunus_avium_FUN_026203, d3_PAV03G005890, d3_PAV05G005660, t0_Prunus_avium_…	18	134
OG0000002	N2	n132	0.111111		d3_PAV03G048640	t2_Prunus_avium_FUN_022754, d3_PAV00G042990, d3_PAV06G003990, d3_PAV02G016330, d5_PAV02G042290, d3_PAV00G076480, d5_PAV06G075560, t2_Prunus_avium_FUN_018386, t0_Prunus_avium_FUN_018383	0	16
OG0000002	N2	n133	0.222222		t2_Prunus_avium_FUN_022754, d3_PAV00G042990, d3_PAV06G003990	d3_PAV02G016330, d5_PAV02G042290, d3_PAV00G076480, d5_PAV06G075560, t2_Prunus_avium_FUN_018386, t0_Prunus_avium_FUN_018383	4	10
OG0000002	d3	n135	1	Terminal	d3_PAV00G042990	d3_PAV06G003990	0	0
OG0000002	N2	n136	0.222222		d3_PAV02G016330, d5_PAV02G042290	d3_PAV00G076480, d5_PAV06G075560, t2_Prunus_avium_FUN_018386, t0_Prunus_avium_FUN_018383	2	6
OG0000002	N0	n141	0.125		d3_PAV01G107400, t1_Prunus_avium_FUN_031350, t0_Prunus_avium_FUN_032505, d3_PAV05G006260, d3_PAV04G010410, d3_PAV00G044130, d3_PAV04G010800, d3_PAV04G010240, t1_Prunus_avium_FUN_032517, t1_Prunus_avium_FUN_023681, d3_PAV05G009160, d3_PAV05G034470, t1_Prunus_avium_FUN_026219, t1_Prunus_avium_FUN_026187, d3_PAV03G006150, t2_Prunus_avium_FUN_026203, d3_PAV03G005890, d3_PAV05G005660, t0_Prunus_avium_…	d3_PAV01G070880, d3_PAV06G069030, t1_Prunus_avium_FUN_021560, d3_PAV08G010460, d3_PAV06G017580, d3_PAV06G018120, d3_PAV04G059180, t1_Prunus_avium_FUN_039560, t1_Prunus_avium_FUN_022297	116	16
OG0000002	N0	n142	0.3125		d3_PAV01G107400, t1_Prunus_avium_FUN_031350, t0_Prunus_avium_FUN_032505, d3_PAV05G006260, d3_PAV04G010410, d3_PAV00G044130, d3_PAV04G010800, d3_PAV04G010240, t1_Prunus_avium_FUN_032517, t1_Prunus_avium_FUN_023681, d3_PAV05G009160, d3_PAV05G034470, t1_Prunus_avium_FUN_026219, t1_Prunus_avium_FUN_026187, d3_PAV03G006150, t2_Prunus_avium_FUN_026203, d3_PAV03G005890, d3_PAV05G005660, t0_Prunus_avium_…	t0_Prunus_avium_FUN_012724, t2_Prunus_avium_FUN_014470, d3_PAV05G011980, d3_PAV05G012100, d3_PAV03G046600, d3_PAV07G056130, t1_Prunus_avium_FUN_039531, t1_Prunus_avium_FUN_016113, d3_PAV04G044370, d3_PAV03G018430, d3_PAV02G067480, t1_Prunus_avium_FUN_017510, d5_PAV01G068060, t1_Prunus_avium_FUN_004088, d3_PAV01G015530, d3_PAV01G071880, t1_Prunus_avium_FUN_001856, d3_PAV01G047930, d3_PAV01G025100,…	68	46
OG0000002	N0	n143	0.1875		d3_PAV01G107400, t1_Prunus_avium_FUN_031350, t0_Prunus_avium_FUN_032505, d3_PAV05G006260, d3_PAV04G010410, d3_PAV00G044130, d3_PAV04G010800, d3_PAV04G010240, t1_Prunus_avium_FUN_032517, t1_Prunus_avium_FUN_023681, d3_PAV05G009160, d3_PAV05G034470	t1_Prunus_avium_FUN_026219, t1_Prunus_avium_FUN_026187, d3_PAV03G006150, t2_Prunus_avium_FUN_026203, d3_PAV03G005890, d3_PAV05G005660, t0_Prunus_avium_FUN_006076, t1_Prunus_avium_FUN_038051, d3_PAV05G019960, t5_Prunus_avium_FUN_024888, t0_Prunus_avium_FUN_038668, d3_PAV00G071390, d3_PAV07G047960, d3_PAV07G040230, t2_Prunus_avium_FUN_018306, t0_Prunus_avium_FUN_039951, d3_PAV06G073460, d3_PAV01G06…	22	44
OG0000002	N6	n144	0.285714		d3_PAV01G107400, t1_Prunus_avium_FUN_031350	t0_Prunus_avium_FUN_032505, d3_PAV05G006260, d3_PAV04G010410, d3_PAV00G044130, d3_PAV04G010800, d3_PAV04G010240, t1_Prunus_avium_FUN_032517, t1_Prunus_avium_FUN_023681, d3_PAV05G009160, d3_PAV05G034470	2	18
OG0000002	N6	n146	0.285714		t0_Prunus_avium_FUN_032505, d3_PAV05G006260, d3_PAV04G010410, d3_PAV00G044130, d3_PAV04G010800, d3_PAV04G010240, t1_Prunus_avium_FUN_032517	t1_Prunus_avium_FUN_023681, d3_PAV05G009160, d3_PAV05G034470	12	4
OG0000002	d3	n149	1	Terminal	d3_PAV05G006260, d3_PAV04G010410, d3_PAV00G044130	d3_PAV04G010800, d3_PAV04G010240	4	2
OG0000002	d3	n150	1	Terminal	d3_PAV05G006260	d3_PAV04G010410, d3_PAV00G044130	0	2
OG0000002	d3	n151	1	Terminal	d3_PAV04G010410	d3_PAV00G044130	0	0
OG0000002	d3	n152	1	Terminal	d3_PAV04G010800	d3_PAV04G010240	0	0
OG0000002	d3	n154	1	Terminal	d3_PAV05G009160	d3_PAV05G034470	0	0
OG0000002	N0	n155	0.1875		t1_Prunus_avium_FUN_026219, t1_Prunus_avium_FUN_026187, d3_PAV03G006150, t2_Prunus_avium_FUN_026203, d3_PAV03G005890, d3_PAV05G005660, t0_Prunus_avium_FUN_006076, t1_Prunus_avium_FUN_038051, d3_PAV05G019960, t5_Prunus_avium_FUN_024888, t0_Prunus_avium_FUN_038668, d3_PAV00G071390, d3_PAV07G047960, d3_PAV07G040230	t2_Prunus_avium_FUN_018306, t0_Prunus_avium_FUN_039951, d3_PAV06G073460, d3_PAV01G068400, d3_PAV03G005780, t0_Prunus_avium_FUN_022358, t0_Prunus_avium_FUN_006576, d5_PAV01G094000, d3_PAV00G095760	26	16
OG0000002	N0	n156	0.1875		t1_Prunus_avium_FUN_026219, t1_Prunus_avium_FUN_026187, d3_PAV03G006150, t2_Prunus_avium_FUN_026203, d3_PAV03G005890, d3_PAV05G005660, t0_Prunus_avium_FUN_006076	t1_Prunus_avium_FUN_038051, d3_PAV05G019960, t5_Prunus_avium_FUN_024888, t0_Prunus_avium_FUN_038668, d3_PAV00G071390, d3_PAV07G047960, d3_PAV07G040230	12	12
OG0000002	t1	n159	1	Terminal	t1_Prunus_avium_FUN_026219	t1_Prunus_avium_FUN_026187	0	0
OG0000002	N2	n160	0.111111		d3_PAV03G006150	t2_Prunus_avium_FUN_026203, d3_PAV03G005890, d3_PAV05G005660	0	4
OG0000002	d3	n162	1	Terminal	d3_PAV03G005890	d3_PAV05G005660	0	0
OG0000002	N0	n164	0.0625		d3_PAV05G019960, t5_Prunus_avium_FUN_024888, t0_Prunus_avium_FUN_038668, d3_PAV00G071390, d3_PAV07G047960	d3_PAV07G040230	8	0
OG0000002	N0	n165	0.0625		d3_PAV05G019960, t5_Prunus_avium_FUN_024888	t0_Prunus_avium_FUN_038668, d3_PAV00G071390, d3_PAV07G047960	2	4
OG0000002	d3	n168	1	Terminal	d3_PAV00G071390	d3_PAV07G047960	0	0
OG0000002	N6	n170	0.285714		t0_Prunus_avium_FUN_039951, d3_PAV06G073460, d3_PAV01G068400	d3_PAV03G005780, t0_Prunus_avium_FUN_022358, t0_Prunus_avium_FUN_006576, d5_PAV01G094000, d3_PAV00G095760	4	8
OG0000002	d3	n172	1	Terminal	d3_PAV06G073460	d3_PAV01G068400	0	0
OG0000002	N6	n173	0.285714		d3_PAV03G005780, t0_Prunus_avium_FUN_022358	t0_Prunus_avium_FUN_006576, d5_PAV01G094000, d3_PAV00G095760	2	4
OG0000002	N2	n178	0.222222		t2_Prunus_avium_FUN_014470, d3_PAV05G011980, d3_PAV05G012100, d3_PAV03G046600	d3_PAV07G056130, t1_Prunus_avium_FUN_039531, t1_Prunus_avium_FUN_016113, d3_PAV04G044370, d3_PAV03G018430, d3_PAV02G067480, t1_Prunus_avium_FUN_017510, d5_PAV01G068060, t1_Prunus_avium_FUN_004088, d3_PAV01G015530, d3_PAV01G071880, t1_Prunus_avium_FUN_001856, d3_PAV01G047930, d3_PAV01G025100, d3_PAV03G058720, t2_Prunus_avium_FUN_013487, d3_PAV00G097950, d3_PAV00G097900, d3_PAV00G097820	6	36
OG0000002	d3	n180	1	Terminal	d3_PAV05G011980, d3_PAV05G012100	d3_PAV03G046600	2	0
OG0000002	d3	n181	1	Terminal	d3_PAV05G011980	d3_PAV05G012100	0	0
OG0000002	N2	n182	0.222222		d3_PAV07G056130, t1_Prunus_avium_FUN_039531, t1_Prunus_avium_FUN_016113, d3_PAV04G044370, d3_PAV03G018430	d3_PAV02G067480, t1_Prunus_avium_FUN_017510, d5_PAV01G068060, t1_Prunus_avium_FUN_004088, d3_PAV01G015530, d3_PAV01G071880, t1_Prunus_avium_FUN_001856, d3_PAV01G047930, d3_PAV01G025100, d3_PAV03G058720, t2_Prunus_avium_FUN_013487, d3_PAV00G097950, d3_PAV00G097900, d3_PAV00G097820	8	26
OG0000002	N6	n183	0.285714		d3_PAV07G056130, t1_Prunus_avium_FUN_039531	t1_Prunus_avium_FUN_016113, d3_PAV04G044370, d3_PAV03G018430	2	4
OG0000002	d3	n186	1	Terminal	d3_PAV04G044370	d3_PAV03G018430	0	0
OG0000002	N2	n187	0.222222		d3_PAV02G067480, t1_Prunus_avium_FUN_017510, d5_PAV01G068060, t1_Prunus_avium_FUN_004088, d3_PAV01G015530	d3_PAV01G071880, t1_Prunus_avium_FUN_001856, d3_PAV01G047930, d3_PAV01G025100, d3_PAV03G058720, t2_Prunus_avium_FUN_013487, d3_PAV00G097950, d3_PAV00G097900, d3_PAV00G097820	8	16
OG0000002	N6	n188	0.285714		d3_PAV02G067480, t1_Prunus_avium_FUN_017510	d5_PAV01G068060, t1_Prunus_avium_FUN_004088, d3_PAV01G015530	2	4
OG0000002	N2	n192	0.111111		d3_PAV01G071880	t1_Prunus_avium_FUN_001856, d3_PAV01G047930, d3_PAV01G025100, d3_PAV03G058720, t2_Prunus_avium_FUN_013487, d3_PAV00G097950, d3_PAV00G097900, d3_PAV00G097820	0	14
OG0000002	N2	n193	0.111111		t1_Prunus_avium_FUN_001856, d3_PAV01G047930, d3_PAV01G025100, d3_PAV03G058720, t2_Prunus_avium_FUN_013487	d3_PAV00G097950, d3_PAV00G097900, d3_PAV00G097820	8	4
OG0000002	N2	n194	0.111111		t1_Prunus_avium_FUN_001856, d3_PAV01G047930, d3_PAV01G025100	d3_PAV03G058720, t2_Prunus_avium_FUN_013487	4	2
OG0000002	d3	n196	1	Terminal	d3_PAV01G047930	d3_PAV01G025100	0	0
OG0000002	d3	n198	1	Terminal	d3_PAV00G097950	d3_PAV00G097900, d3_PAV00G097820	0	2
OG0000002	d3	n199	1	Terminal	d3_PAV00G097900	d3_PAV00G097820	0	0
OG0000002	N6	n200	0.142857		d3_PAV01G070880, d3_PAV06G069030	t1_Prunus_avium_FUN_021560, d3_PAV08G010460, d3_PAV06G017580, d3_PAV06G018120, d3_PAV04G059180, t1_Prunus_avium_FUN_039560, t1_Prunus_avium_FUN_022297	2	12
OG0000002	d3	n201	1	Terminal	d3_PAV01G070880	d3_PAV06G069030	0	0
OG0000002	N6	n202	0.285714		t1_Prunus_avium_FUN_021560, d3_PAV08G010460, d3_PAV06G017580, d3_PAV06G018120	d3_PAV04G059180, t1_Prunus_avium_FUN_039560, t1_Prunus_avium_FUN_022297	6	4
OG0000002	d3	n204	1	Terminal	d3_PAV08G010460	d3_PAV06G017580, d3_PAV06G018120	0	2
OG0000002	d3	n205	1	Terminal	d3_PAV06G017580	d3_PAV06G018120	0	0
OG0000002	t1	n207	1	Terminal	t1_Prunus_avium_FUN_039560	t1_Prunus_avium_FUN_022297	0	0
OG0000002	N6	n209	0.142857		t1_Prunus_avium_FUN_011798, d3_PAV02G058160, d3_PAV02G057740, t1_Prunus_avium_FUN_012915, d3_PAV07G040120, d3_PAV02G069790, d3_PAV00G058480, d3_PAV03G013370, d3_PAV01G108280	d3_PAV03G013050, d3_PAV08G049350	16	2
OG0000002	N6	n210	0.142857		t1_Prunus_avium_FUN_011798, d3_PAV02G058160, d3_PAV02G057740, t1_Prunus_avium_FUN_012915, d3_PAV07G040120, d3_PAV02G069790	d3_PAV00G058480, d3_PAV03G013370, d3_PAV01G108280	10	4
OG0000002	N6	n211	0.285714		t1_Prunus_avium_FUN_011798, d3_PAV02G058160, d3_PAV02G057740	t1_Prunus_avium_FUN_012915, d3_PAV07G040120, d3_PAV02G069790	4	4
OG0000002	d3	n213	1	Terminal	d3_PAV02G058160	d3_PAV02G057740	0	0
OG0000002	d3	n215	1	Terminal	d3_PAV07G040120	d3_PAV02G069790	0	0
OG0000002	d3	n216	1	Terminal	d3_PAV00G058480, d3_PAV03G013370	d3_PAV01G108280	2	0
OG0000002	d3	n217	1	Terminal	d3_PAV00G058480	d3_PAV03G013370	0	0
OG0000002	d3	n218	1	Terminal	d3_PAV03G013050	d3_PAV08G049350	0	0
OG0000003	N0	n0	0.75		d2_PAV00G019440, t1_Prunus_avium_FUN_002777, t1_Prunus_avium_FUN_015212, t6_Prunus_avium_FUN_024243, d4_PAV02G039890, t2_Prunus_avium_FUN_015196, t4_Prunus_avium_FUN_002857, t2_Prunus_avium_FUN_027177, t6_Prunus_avium_FUN_018258, t2_Prunus_avium_FUN_020632, t5_Prunus_avium_FUN_013814, t5_Prunus_avium_FUN_015248, t4_Prunus_avium_FUN_036118, t4_Prunus_avium_FUN_038284, t4_Prunus_avium_FUN_010884, t…	d2_PAV00G007650, d4_PAV03G046110, t7_Prunus_avium_FUN_004109, t4_Prunus_avium_FUN_029820, t1_Prunus_avium_FUN_023054, t1_Prunus_avium_FUN_004222, t3_Prunus_avium_FUN_008158, t2_Prunus_avium_FUN_010000, t2_Prunus_avium_FUN_034273, t6_Prunus_avium_FUN_038452, t7_Prunus_avium_FUN_032908, t6_Prunus_avium_FUN_023204, t1_Prunus_avium_FUN_023326, t1_Prunus_avium_FUN_021230, t3_Prunus_avium_FUN_007900, t…	246	136
OG0000003	N0	n1	0.5625		d2_PAV00G019440, t1_Prunus_avium_FUN_002777, t1_Prunus_avium_FUN_015212, t6_Prunus_avium_FUN_024243, d4_PAV02G039890, t2_Prunus_avium_FUN_015196, t4_Prunus_avium_FUN_002857, t2_Prunus_avium_FUN_027177, t6_Prunus_avium_FUN_018258, t2_Prunus_avium_FUN_020632, t5_Prunus_avium_FUN_013814, t5_Prunus_avium_FUN_015248, t4_Prunus_avium_FUN_036118, t4_Prunus_avium_FUN_038284, t4_Prunus_avium_FUN_010884, t…	d5_PAV07G022400, d3_PAV02G014690, d4_PAV08G059930, d5_PAV02G005380, d5_PAV00G096470, t1_Prunus_avium_FUN_013284, t4_Prunus_avium_FUN_015586, t5_Prunus_avium_FUN_028666, t1_Prunus_avium_FUN_034978, t2_Prunus_avium_FUN_015523, t4_Prunus_avium_FUN_015464, t6_Prunus_avium_FUN_003109, t4_Prunus_avium_FUN_036081, t1_Prunus_avium_FUN_003395, t1_Prunus_avium_FUN_011258, t1_Prunus_avium_FUN_018053, t4_Pru…	206	38
OG0000003	N0	n3	0.0625		t1_Prunus_avium_FUN_002777	t1_Prunus_avium_FUN_015212, t6_Prunus_avium_FUN_024243, d4_PAV02G039890, t2_Prunus_avium_FUN_015196, t4_Prunus_avium_FUN_002857, t2_Prunus_avium_FUN_027177, t6_Prunus_avium_FUN_018258, t2_Prunus_avium_FUN_020632, t5_Prunus_avium_FUN_013814, t5_Prunus_avium_FUN_015248, t4_Prunus_avium_FUN_036118, t4_Prunus_avium_FUN_038284, t4_Prunus_avium_FUN_010884, t1_Prunus_avium_FUN_008391, t3_Prunus_avium_FU…	0	202
OG0000003	N0	n4	0.0625		t1_Prunus_avium_FUN_015212	t6_Prunus_avium_FUN_024243, d4_PAV02G039890, t2_Prunus_avium_FUN_015196, t4_Prunus_avium_FUN_002857, t2_Prunus_avium_FUN_027177, t6_Prunus_avium_FUN_018258, t2_Prunus_avium_FUN_020632, t5_Prunus_avium_FUN_013814, t5_Prunus_avium_FUN_015248, t4_Prunus_avium_FUN_036118, t4_Prunus_avium_FUN_038284, t4_Prunus_avium_FUN_010884, t1_Prunus_avium_FUN_008391, t3_Prunus_avium_FUN_035039, t5_Prunus_avium_FU…	0	200
OG0000003	N0	n5	0.4375		t6_Prunus_avium_FUN_024243, d4_PAV02G039890, t2_Prunus_avium_FUN_015196, t4_Prunus_avium_FUN_002857, t2_Prunus_avium_FUN_027177, t6_Prunus_avium_FUN_018258, t2_Prunus_avium_FUN_020632, t5_Prunus_avium_FUN_013814, t5_Prunus_avium_FUN_015248, t4_Prunus_avium_FUN_036118, t4_Prunus_avium_FUN_038284, t4_Prunus_avium_FUN_010884, t1_Prunus_avium_FUN_008391, t3_Prunus_avium_FUN_035039, t5_Prunus_avium_FU…	t4_Prunus_avium_FUN_006755, t4_Prunus_avium_FUN_028543, t1_Prunus_avium_FUN_023971, d5_PAV08G034860, d4_PAV00G051790, t6_Prunus_avium_FUN_015997, t1_Prunus_avium_FUN_023787, t4_Prunus_avium_FUN_003601, t5_Prunus_avium_FUN_035229, d1_PAV04G034630, t4_Prunus_avium_FUN_005999	178	20
OG0000003	N0	n6	0.25		t6_Prunus_avium_FUN_024243, d4_PAV02G039890, t2_Prunus_avium_FUN_015196, t4_Prunus_avium_FUN_002857, t2_Prunus_avium_FUN_027177	t6_Prunus_avium_FUN_018258, t2_Prunus_avium_FUN_020632, t5_Prunus_avium_FUN_013814, t5_Prunus_avium_FUN_015248, t4_Prunus_avium_FUN_036118, t4_Prunus_avium_FUN_038284, t4_Prunus_avium_FUN_010884, t1_Prunus_avium_FUN_008391, t3_Prunus_avium_FUN_035039, t5_Prunus_avium_FUN_003564, d4_PAV07G004090, t4_Prunus_avium_FUN_035762, t4_Prunus_avium_FUN_007861, t1_Prunus_avium_FUN_017221, t4_Prunus_avium_FU…	8	168
OG0000003	N0	n7	0.0625		t6_Prunus_avium_FUN_024243, d4_PAV02G039890, t2_Prunus_avium_FUN_015196, t4_Prunus_avium_FUN_002857	t2_Prunus_avium_FUN_027177	6	0
OG0000003	N0	n11	0.4375		t6_Prunus_avium_FUN_018258, t2_Prunus_avium_FUN_020632, t5_Prunus_avium_FUN_013814, t5_Prunus_avium_FUN_015248, t4_Prunus_avium_FUN_036118, t4_Prunus_avium_FUN_038284, t4_Prunus_avium_FUN_010884, t1_Prunus_avium_FUN_008391, t3_Prunus_avium_FUN_035039, t5_Prunus_avium_FUN_003564, d4_PAV07G004090, t4_Prunus_avium_FUN_035762, t4_Prunus_avium_FUN_007861, t1_Prunus_avium_FUN_017221, t4_Prunus_avium_FU…	t4_Prunus_avium_FUN_005023, t7_Prunus_avium_FUN_011744, t2_Prunus_avium_FUN_008755, t5_Prunus_avium_FUN_016258, t5_Prunus_avium_FUN_014901, d4_PAV03G031200, d4_PAV08G047080, t3_Prunus_avium_FUN_019333, t1_Prunus_avium_FUN_007928, t1_Prunus_avium_FUN_028576, t1_Prunus_avium_FUN_037121	146	20
OG0000003	N0	n12	0.0625		t6_Prunus_avium_FUN_018258, t2_Prunus_avium_FUN_020632, t5_Prunus_avium_FUN_013814, t5_Prunus_avium_FUN_015248, t4_Prunus_avium_FUN_036118, t4_Prunus_avium_FUN_038284, t4_Prunus_avium_FUN_010884, t1_Prunus_avium_FUN_008391, t3_Prunus_avium_FUN_035039, t5_Prunus_avium_FUN_003564, d4_PAV07G004090, t4_Prunus_avium_FUN_035762, t4_Prunus_avium_FUN_007861, t1_Prunus_avium_FUN_017221, t4_Prunus_avium_FU…	t1_Prunus_avium_FUN_009611	144	0
OG0000003	N0	n13	0.4375		t6_Prunus_avium_FUN_018258, t2_Prunus_avium_FUN_020632, t5_Prunus_avium_FUN_013814, t5_Prunus_avium_FUN_015248, t4_Prunus_avium_FUN_036118, t4_Prunus_avium_FUN_038284, t4_Prunus_avium_FUN_010884, t1_Prunus_avium_FUN_008391, t3_Prunus_avium_FUN_035039, t5_Prunus_avium_FUN_003564, d4_PAV07G004090, t4_Prunus_avium_FUN_035762, t4_Prunus_avium_FUN_007861, t1_Prunus_avium_FUN_017221, t4_Prunus_avium_FU…	t1_Prunus_avium_FUN_021552, d5_PAV06G051770, t4_Prunus_avium_FUN_035830, t4_Prunus_avium_FUN_007243, t0_Prunus_avium_FUN_021160, t1_Prunus_avium_FUN_021154, t0_Prunus_avium_FUN_021368, t1_Prunus_avium_FUN_029015, t6_Prunus_avium_FUN_020534, t2_Prunus_avium_FUN_035288, t1_Prunus_avium_FUN_023187, t2_Prunus_avium_FUN_020966, t4_Prunus_avium_FUN_023423, d4_PAV00G094490	116	26
OG0000003	N0	n14	0.5		t6_Prunus_avium_FUN_018258, t2_Prunus_avium_FUN_020632, t5_Prunus_avium_FUN_013814, t5_Prunus_avium_FUN_015248, t4_Prunus_avium_FUN_036118, t4_Prunus_avium_FUN_038284, t4_Prunus_avium_FUN_010884, t1_Prunus_avium_FUN_008391, t3_Prunus_avium_FUN_035039, t5_Prunus_avium_FUN_003564, d4_PAV07G004090, t4_Prunus_avium_FUN_035762, t4_Prunus_avium_FUN_007861, t1_Prunus_avium_FUN_017221, t4_Prunus_avium_FU…	t1_Prunus_avium_FUN_009761, t1_Prunus_avium_FUN_035829, t6_Prunus_avium_FUN_035449, t5_Prunus_avium_FUN_020533, t3_Prunus_avium_FUN_013196, t4_Prunus_avium_FUN_003704, t4_Prunus_avium_FUN_004800, t4_Prunus_avium_FUN_035075, t5_Prunus_avium_FUN_027205, t2_Prunus_avium_FUN_013187, d4_PAV02G039860, t1_Prunus_avium_FUN_001597, t2_Prunus_avium_FUN_000861, t2_Prunus_avium_FUN_002753, t5_Prunus_avium_FU…	68	46
OG0000003	N0	n15	0.3125		t6_Prunus_avium_FUN_018258, t2_Prunus_avium_FUN_020632, t5_Prunus_avium_FUN_013814, t5_Prunus_avium_FUN_015248, t4_Prunus_avium_FUN_036118, t4_Prunus_avium_FUN_038284, t4_Prunus_avium_FUN_010884, t1_Prunus_avium_FUN_008391, t3_Prunus_avium_FUN_035039	t5_Prunus_avium_FUN_003564, d4_PAV07G004090, t4_Prunus_avium_FUN_035762, t4_Prunus_avium_FUN_007861, t1_Prunus_avium_FUN_017221, t4_Prunus_avium_FUN_015347, t2_Prunus_avium_FUN_017224, t7_Prunus_avium_FUN_015111, t4_Prunus_avium_FUN_016035, t6_Prunus_avium_FUN_026998, d4_PAV05G026860, t0_Prunus_avium_FUN_038096, t6_Prunus_avium_FUN_016420, d4_PAV03G030200, d5_PAV07G020280, t0_Prunus_avium_FUN_037…	16	50
OG0000003	N0	n19	0.0625		t2_Prunus_avium_FUN_020632, t5_Prunus_avium_FUN_013814	t5_Prunus_avium_FUN_015248, t4_Prunus_avium_FUN_036118, t4_Prunus_avium_FUN_038284, t4_Prunus_avium_FUN_010884	2	6
OG0000003	t4	n22	1	Terminal	t4_Prunus_avium_FUN_036118	t4_Prunus_avium_FUN_038284, t4_Prunus_avium_FUN_010884	0	2
OG0000003	t4	n23	1	Terminal	t4_Prunus_avium_FUN_038284	t4_Prunus_avium_FUN_010884	0	0
OG0000003	N0	n25	0.1875		d4_PAV07G004090, t4_Prunus_avium_FUN_035762, t4_Prunus_avium_FUN_007861, t1_Prunus_avium_FUN_017221, t4_Prunus_avium_FUN_015347, t2_Prunus_avium_FUN_017224, t7_Prunus_avium_FUN_015111, t4_Prunus_avium_FUN_016035, t6_Prunus_avium_FUN_026998, d4_PAV05G026860, t0_Prunus_avium_FUN_038096, t6_Prunus_avium_FUN_016420, d4_PAV03G030200, d5_PAV07G020280, t0_Prunus_avium_FUN_037085, t5_Prunus_avium_FUN_002…	t1_Prunus_avium_FUN_020167, t5_Prunus_avium_FUN_018584, t6_Prunus_avium_FUN_023192	42	4
OG0000003	N0	n26	0.0625		d4_PAV07G004090, t4_Prunus_avium_FUN_035762, t4_Prunus_avium_FUN_007861, t1_Prunus_avium_FUN_017221, t4_Prunus_avium_FUN_015347, t2_Prunus_avium_FUN_017224, t7_Prunus_avium_FUN_015111, t4_Prunus_avium_FUN_016035, t6_Prunus_avium_FUN_026998, d4_PAV05G026860, t0_Prunus_avium_FUN_038096, t6_Prunus_avium_FUN_016420, d4_PAV03G030200, d5_PAV07G020280, t0_Prunus_avium_FUN_037085, t5_Prunus_avium_FUN_002…	t6_Prunus_avium_FUN_023238	40	0
OG0000003	N0	n27	0.1875		d4_PAV07G004090, t4_Prunus_avium_FUN_035762, t4_Prunus_avium_FUN_007861, t1_Prunus_avium_FUN_017221, t4_Prunus_avium_FUN_015347, t2_Prunus_avium_FUN_017224, t7_Prunus_avium_FUN_015111, t4_Prunus_avium_FUN_016035, t6_Prunus_avium_FUN_026998, d4_PAV05G026860, t0_Prunus_avium_FUN_038096, t6_Prunus_avium_FUN_016420	d4_PAV03G030200, d5_PAV07G020280, t0_Prunus_avium_FUN_037085, t5_Prunus_avium_FUN_002324, t5_Prunus_avium_FUN_018158, t5_Prunus_avium_FUN_026889, t5_Prunus_avium_FUN_017990, t6_Prunus_avium_FUN_035772, t6_Prunus_avium_FUN_016054	22	16
OG0000003	N0	n28	0.125		d4_PAV07G004090, t4_Prunus_avium_FUN_035762, t4_Prunus_avium_FUN_007861, t1_Prunus_avium_FUN_017221	t4_Prunus_avium_FUN_015347, t2_Prunus_avium_FUN_017224, t7_Prunus_avium_FUN_015111, t4_Prunus_avium_FUN_016035, t6_Prunus_avium_FUN_026998, d4_PAV05G026860, t0_Prunus_avium_FUN_038096, t6_Prunus_avium_FUN_016420	6	14
OG0000003	t4	n31	1	Terminal	t4_Prunus_avium_FUN_035762	t4_Prunus_avium_FUN_007861	0	0
OG0000003	N0	n32	0.0625		t4_Prunus_avium_FUN_015347	t2_Prunus_avium_FUN_017224, t7_Prunus_avium_FUN_015111, t4_Prunus_avium_FUN_016035, t6_Prunus_avium_FUN_026998, d4_PAV05G026860, t0_Prunus_avium_FUN_038096, t6_Prunus_avium_FUN_016420	0	12
OG0000003	N0	n33	0.0625		t2_Prunus_avium_FUN_017224, t7_Prunus_avium_FUN_015111, t4_Prunus_avium_FUN_016035, t6_Prunus_avium_FUN_026998, d4_PAV05G026860, t0_Prunus_avium_FUN_038096	t6_Prunus_avium_FUN_016420	10	0
OG0000003	N0	n42	0.0625		t0_Prunus_avium_FUN_037085, t5_Prunus_avium_FUN_002324, t5_Prunus_avium_FUN_018158, t5_Prunus_avium_FUN_026889	t5_Prunus_avium_FUN_017990	6	0
OG0000003	N0	n43	0.0625		t0_Prunus_avium_FUN_037085, t5_Prunus_avium_FUN_002324, t5_Prunus_avium_FUN_018158	t5_Prunus_avium_FUN_026889	4	0
OG0000003	t6	n45	1	Terminal	t6_Prunus_avium_FUN_035772	t6_Prunus_avium_FUN_016054	0	0
OG0000003	N0	n48	0.25		t1_Prunus_avium_FUN_009761, t1_Prunus_avium_FUN_035829, t6_Prunus_avium_FUN_035449, t5_Prunus_avium_FUN_020533, t3_Prunus_avium_FUN_013196, t4_Prunus_avium_FUN_003704, t4_Prunus_avium_FUN_004800, t4_Prunus_avium_FUN_035075, t5_Prunus_avium_FUN_027205, t2_Prunus_avium_FUN_013187, d4_PAV02G039860, t1_Prunus_avium_FUN_001597, t2_Prunus_avium_FUN_000861	t2_Prunus_avium_FUN_002753, t5_Prunus_avium_FUN_003686, t2_Prunus_avium_FUN_031460, d1_PAV05G021720, t5_Prunus_avium_FUN_028897, t3_Prunus_avium_FUN_003103, t4_Prunus_avium_FUN_024646, d1_PAV08G057920, d5_PAV02G022370, d5_PAV06G042300, d3_PAV02G024470	24	20
OG0000003	N0	n49	0.1875		t1_Prunus_avium_FUN_009761, t1_Prunus_avium_FUN_035829, t6_Prunus_avium_FUN_035449, t5_Prunus_avium_FUN_020533, t3_Prunus_avium_FUN_013196, t4_Prunus_avium_FUN_003704, t4_Prunus_avium_FUN_004800	t4_Prunus_avium_FUN_035075, t5_Prunus_avium_FUN_027205, t2_Prunus_avium_FUN_013187, d4_PAV02G039860, t1_Prunus_avium_FUN_001597, t2_Prunus_avium_FUN_000861	12	10
OG0000003	t1	n52	1	Terminal	t1_Prunus_avium_FUN_009761	t1_Prunus_avium_FUN_035829	0	0
OG0000003	t4	n55	1	Terminal	t4_Prunus_avium_FUN_003704	t4_Prunus_avium_FUN_004800	0	0
OG0000003	N0	n58	0.0625		t2_Prunus_avium_FUN_013187, d4_PAV02G039860	t1_Prunus_avium_FUN_001597, t2_Prunus_avium_FUN_000861	2	2
OG0000003	N0	n61	0.125		t2_Prunus_avium_FUN_002753, t5_Prunus_avium_FUN_003686	t2_Prunus_avium_FUN_031460, d1_PAV05G021720, t5_Prunus_avium_FUN_028897, t3_Prunus_avium_FUN_003103, t4_Prunus_avium_FUN_024646, d1_PAV08G057920, d5_PAV02G022370, d5_PAV06G042300, d3_PAV02G024470	2	16
OG0000003	N0	n64	0.0625		d1_PAV05G021720, t5_Prunus_avium_FUN_028897	t3_Prunus_avium_FUN_003103, t4_Prunus_avium_FUN_024646, d1_PAV08G057920, d5_PAV02G022370, d5_PAV06G042300, d3_PAV02G024470	2	10
OG0000003	N6	n69	0.142857		d5_PAV02G022370	d5_PAV06G042300, d3_PAV02G024470	0	2
OG0000003	N0	n72	0.125		t1_Prunus_avium_FUN_021552, d5_PAV06G051770, t4_Prunus_avium_FUN_035830	t4_Prunus_avium_FUN_007243, t0_Prunus_avium_FUN_021160, t1_Prunus_avium_FUN_021154, t0_Prunus_avium_FUN_021368, t1_Prunus_avium_FUN_029015, t6_Prunus_avium_FUN_020534, t2_Prunus_avium_FUN_035288, t1_Prunus_avium_FUN_023187, t2_Prunus_avium_FUN_020966, t4_Prunus_avium_FUN_023423	4	18
OG0000003	N0	n75	0.1875		t4_Prunus_avium_FUN_007243, t0_Prunus_avium_FUN_021160, t1_Prunus_avium_FUN_021154, t0_Prunus_avium_FUN_021368, t1_Prunus_avium_FUN_029015, t6_Prunus_avium_FUN_020534, t2_Prunus_avium_FUN_035288	t1_Prunus_avium_FUN_023187, t2_Prunus_avium_FUN_020966, t4_Prunus_avium_FUN_023423	12	4
OG0000003	N0	n78	0.125		t0_Prunus_avium_FUN_021160, t1_Prunus_avium_FUN_021154	t0_Prunus_avium_FUN_021368, t1_Prunus_avium_FUN_029015, t6_Prunus_avium_FUN_020534	2	4
OG0000003	t5	n89	1	Terminal	t5_Prunus_avium_FUN_016258	t5_Prunus_avium_FUN_014901	0	0
OG0000003	d4	n90	1	Terminal	d4_PAV03G031200	d4_PAV08G047080	0	0
OG0000003	t1	n92	1	Terminal	t1_Prunus_avium_FUN_007928, t1_Prunus_avium_FUN_028576	t1_Prunus_avium_FUN_037121	2	0
OG0000003	t1	n93	1	Terminal	t1_Prunus_avium_FUN_007928	t1_Prunus_avium_FUN_028576	0	0
OG0000003	N0	n94	0.0625		t4_Prunus_avium_FUN_006755, t4_Prunus_avium_FUN_028543	t1_Prunus_avium_FUN_023971, d5_PAV08G034860, d4_PAV00G051790, t6_Prunus_avium_FUN_015997, t1_Prunus_avium_FUN_023787, t4_Prunus_avium_FUN_003601, t5_Prunus_avium_FUN_035229, d1_PAV04G034630, t4_Prunus_avium_FUN_005999	2	16
OG0000003	t4	n95	1	Terminal	t4_Prunus_avium_FUN_006755	t4_Prunus_avium_FUN_028543	0	0
OG0000003	N0	n97	0.0625		d5_PAV08G034860, d4_PAV00G051790, t6_Prunus_avium_FUN_015997, t1_Prunus_avium_FUN_023787, t4_Prunus_avium_FUN_003601, t5_Prunus_avium_FUN_035229	d1_PAV04G034630, t4_Prunus_avium_FUN_005999	10	2
OG0000003	N0	n105	0.0625		d5_PAV07G022400	d3_PAV02G014690, d4_PAV08G059930, d5_PAV02G005380, d5_PAV00G096470	0	6
OG0000003	d5	n108	1	Terminal	d5_PAV02G005380	d5_PAV00G096470	0	0
OG0000003	N0	n110	0.0625		t1_Prunus_avium_FUN_013284	t4_Prunus_avium_FUN_015586, t5_Prunus_avium_FUN_028666, t1_Prunus_avium_FUN_034978, t2_Prunus_avium_FUN_015523, t4_Prunus_avium_FUN_015464, t6_Prunus_avium_FUN_003109, t4_Prunus_avium_FUN_036081, t1_Prunus_avium_FUN_003395, t1_Prunus_avium_FUN_011258, t1_Prunus_avium_FUN_018053, t4_Prunus_avium_FUN_006397, t1_Prunus_avium_FUN_030609, t5_Prunus_avium_FUN_030005	0	24
OG0000003	N0	n112	0.1875		t5_Prunus_avium_FUN_028666, t1_Prunus_avium_FUN_034978, t2_Prunus_avium_FUN_015523, t4_Prunus_avium_FUN_015464, t6_Prunus_avium_FUN_003109, t4_Prunus_avium_FUN_036081, t1_Prunus_avium_FUN_003395, t1_Prunus_avium_FUN_011258, t1_Prunus_avium_FUN_018053	t4_Prunus_avium_FUN_006397, t1_Prunus_avium_FUN_030609, t5_Prunus_avium_FUN_030005	16	4
OG0000003	N0	n114	0.0625		t1_Prunus_avium_FUN_034978, t2_Prunus_avium_FUN_015523, t4_Prunus_avium_FUN_015464, t6_Prunus_avium_FUN_003109, t4_Prunus_avium_FUN_036081, t1_Prunus_avium_FUN_003395	t1_Prunus_avium_FUN_011258, t1_Prunus_avium_FUN_018053	10	2
OG0000003	N0	n115	0.125		t1_Prunus_avium_FUN_034978, t2_Prunus_avium_FUN_015523, t4_Prunus_avium_FUN_015464, t6_Prunus_avium_FUN_003109	t4_Prunus_avium_FUN_036081, t1_Prunus_avium_FUN_003395	6	2
OG0000003	t1	n120	1	Terminal	t1_Prunus_avium_FUN_011258	t1_Prunus_avium_FUN_018053	0	0
OG0000003	N0	n125	0.0625		t7_Prunus_avium_FUN_004109, t4_Prunus_avium_FUN_029820, t1_Prunus_avium_FUN_023054, t1_Prunus_avium_FUN_004222, t3_Prunus_avium_FUN_008158, t2_Prunus_avium_FUN_010000, t2_Prunus_avium_FUN_034273, t6_Prunus_avium_FUN_038452, t7_Prunus_avium_FUN_032908, t6_Prunus_avium_FUN_023204, t1_Prunus_avium_FUN_023326, t1_Prunus_avium_FUN_021230, t3_Prunus_avium_FUN_007900, t3_Prunus_avium_FUN_023216, t2_Prun…	d3_PAV00G026530	130	0
OG0000003	N0	n126	0.5		t7_Prunus_avium_FUN_004109, t4_Prunus_avium_FUN_029820, t1_Prunus_avium_FUN_023054, t1_Prunus_avium_FUN_004222, t3_Prunus_avium_FUN_008158, t2_Prunus_avium_FUN_010000, t2_Prunus_avium_FUN_034273, t6_Prunus_avium_FUN_038452, t7_Prunus_avium_FUN_032908, t6_Prunus_avium_FUN_023204, t1_Prunus_avium_FUN_023326, t1_Prunus_avium_FUN_021230, t3_Prunus_avium_FUN_007900, t3_Prunus_avium_FUN_023216, t2_Prun…	t6_Prunus_avium_FUN_029754, t2_Prunus_avium_FUN_033135, t3_Prunus_avium_FUN_000152, t3_Prunus_avium_FUN_001553, t1_Prunus_avium_FUN_021231, t1_Prunus_avium_FUN_012026, t1_Prunus_avium_FUN_022537, t4_Prunus_avium_FUN_026156, t6_Prunus_avium_FUN_020296, d3_PAV00G046760, t5_Prunus_avium_FUN_017334, t7_Prunus_avium_FUN_018410, t3_Prunus_avium_FUN_024375, d3_PAV00G075620, d3_PAV01G071520, d3_PAV00G082…	66	62
OG0000003	N0	n127	0.375		t7_Prunus_avium_FUN_004109, t4_Prunus_avium_FUN_029820, t1_Prunus_avium_FUN_023054, t1_Prunus_avium_FUN_004222, t3_Prunus_avium_FUN_008158, t2_Prunus_avium_FUN_010000, t2_Prunus_avium_FUN_034273, t6_Prunus_avium_FUN_038452, t7_Prunus_avium_FUN_032908, t6_Prunus_avium_FUN_023204, t1_Prunus_avium_FUN_023326, t1_Prunus_avium_FUN_021230, t3_Prunus_avium_FUN_007900, t3_Prunus_avium_FUN_023216, t2_Prun…	t4_Prunus_avium_FUN_003840, t3_Prunus_avium_FUN_002011, t6_Prunus_avium_FUN_028016, t1_Prunus_avium_FUN_010830, t3_Prunus_avium_FUN_003844, d3_PAV00G022990, t1_Prunus_avium_FUN_014186, t5_Prunus_avium_FUN_008147, t6_Prunus_avium_FUN_001672, t4_Prunus_avium_FUN_034098, t2_Prunus_avium_FUN_026855, d3_PAV01G002000	42	22
OG0000003	N0	n128	0.0625		t7_Prunus_avium_FUN_004109, t4_Prunus_avium_FUN_029820, t1_Prunus_avium_FUN_023054, t1_Prunus_avium_FUN_004222, t3_Prunus_avium_FUN_008158, t2_Prunus_avium_FUN_010000, t2_Prunus_avium_FUN_034273, t6_Prunus_avium_FUN_038452, t7_Prunus_avium_FUN_032908, t6_Prunus_avium_FUN_023204, t1_Prunus_avium_FUN_023326, t1_Prunus_avium_FUN_021230, t3_Prunus_avium_FUN_007900, t3_Prunus_avium_FUN_023216, t2_Prun…	t3_Prunus_avium_FUN_023285	40	0
OG0000003	N0	n129	0.375		t7_Prunus_avium_FUN_004109, t4_Prunus_avium_FUN_029820, t1_Prunus_avium_FUN_023054, t1_Prunus_avium_FUN_004222, t3_Prunus_avium_FUN_008158, t2_Prunus_avium_FUN_010000, t2_Prunus_avium_FUN_034273, t6_Prunus_avium_FUN_038452	t7_Prunus_avium_FUN_032908, t6_Prunus_avium_FUN_023204, t1_Prunus_avium_FUN_023326, t1_Prunus_avium_FUN_021230, t3_Prunus_avium_FUN_007900, t3_Prunus_avium_FUN_023216, t2_Prunus_avium_FUN_007873, t4_Prunus_avium_FUN_003648, t1_Prunus_avium_FUN_036302, t6_Prunus_avium_FUN_035807, t5_Prunus_avium_FUN_007106, t5_Prunus_avium_FUN_003032, t1_Prunus_avium_FUN_008159	14	24
OG0000003	t1	n134	1	Terminal	t1_Prunus_avium_FUN_023054	t1_Prunus_avium_FUN_004222	0	0
OG0000003	N2	n135	0.111111		t3_Prunus_avium_FUN_008158, t2_Prunus_avium_FUN_010000	t2_Prunus_avium_FUN_034273	2	0
OG0000003	N0	n138	0.125		t6_Prunus_avium_FUN_023204, t1_Prunus_avium_FUN_023326, t1_Prunus_avium_FUN_021230, t3_Prunus_avium_FUN_007900, t3_Prunus_avium_FUN_023216, t2_Prunus_avium_FUN_007873, t4_Prunus_avium_FUN_003648, t1_Prunus_avium_FUN_036302, t6_Prunus_avium_FUN_035807, t5_Prunus_avium_FUN_007106	t5_Prunus_avium_FUN_003032, t1_Prunus_avium_FUN_008159	18	2
OG0000003	N0	n140	0.125		t6_Prunus_avium_FUN_023204, t1_Prunus_avium_FUN_023326, t1_Prunus_avium_FUN_021230, t3_Prunus_avium_FUN_007900, t3_Prunus_avium_FUN_023216, t2_Prunus_avium_FUN_007873, t4_Prunus_avium_FUN_003648	t1_Prunus_avium_FUN_036302, t6_Prunus_avium_FUN_035807	12	2
OG0000003	N2	n143	0.111111		t1_Prunus_avium_FUN_023326	t1_Prunus_avium_FUN_021230, t3_Prunus_avium_FUN_007900, t3_Prunus_avium_FUN_023216, t2_Prunus_avium_FUN_007873	0	6
OG0000003	t3	n146	1	Terminal	t3_Prunus_avium_FUN_007900	t3_Prunus_avium_FUN_023216	0	0
OG0000003	N0	n149	0.0625		t4_Prunus_avium_FUN_003840, t3_Prunus_avium_FUN_002011, t6_Prunus_avium_FUN_028016, t1_Prunus_avium_FUN_010830, t3_Prunus_avium_FUN_003844, d3_PAV00G022990, t1_Prunus_avium_FUN_014186, t5_Prunus_avium_FUN_008147, t6_Prunus_avium_FUN_001672, t4_Prunus_avium_FUN_034098	t2_Prunus_avium_FUN_026855, d3_PAV01G002000	18	2
OG0000003	N0	n150	0.1875		t4_Prunus_avium_FUN_003840, t3_Prunus_avium_FUN_002011, t6_Prunus_avium_FUN_028016	t1_Prunus_avium_FUN_010830, t3_Prunus_avium_FUN_003844, d3_PAV00G022990, t1_Prunus_avium_FUN_014186, t5_Prunus_avium_FUN_008147, t6_Prunus_avium_FUN_001672, t4_Prunus_avium_FUN_034098	4	12
OG0000003	N0	n153	0.0625		t1_Prunus_avium_FUN_010830	t3_Prunus_avium_FUN_003844, d3_PAV00G022990, t1_Prunus_avium_FUN_014186, t5_Prunus_avium_FUN_008147, t6_Prunus_avium_FUN_001672, t4_Prunus_avium_FUN_034098	0	10
OG0000003	N0	n160	0.375		t6_Prunus_avium_FUN_029754, t2_Prunus_avium_FUN_033135, t3_Prunus_avium_FUN_000152, t3_Prunus_avium_FUN_001553, t1_Prunus_avium_FUN_021231, t1_Prunus_avium_FUN_012026, t1_Prunus_avium_FUN_022537, t4_Prunus_avium_FUN_026156, t6_Prunus_avium_FUN_020296, d3_PAV00G046760	t5_Prunus_avium_FUN_017334, t7_Prunus_avium_FUN_018410, t3_Prunus_avium_FUN_024375, d3_PAV00G075620, d3_PAV01G071520, d3_PAV00G082930, t6_Prunus_avium_FUN_022108, t4_Prunus_avium_FUN_036557, t3_Prunus_avium_FUN_016974, d3_PAV06G071170, d5_PAV01G009890, d5_PAV00G012970, d5_PAV07G038210, d5_PAV04G029960, d3_PAV08G027950, d3_PAV01G009920, d3_PAV02G046690, t0_Prunus_avium_FUN_023011, t2_Prunus_avium_…	18	42
OG0000003	N0	n161	0.125		t6_Prunus_avium_FUN_029754, t2_Prunus_avium_FUN_033135, t3_Prunus_avium_FUN_000152, t3_Prunus_avium_FUN_001553, t1_Prunus_avium_FUN_021231, t1_Prunus_avium_FUN_012026	t1_Prunus_avium_FUN_022537, t4_Prunus_avium_FUN_026156, t6_Prunus_avium_FUN_020296, d3_PAV00G046760	10	6
OG0000003	t3	n165	1	Terminal	t3_Prunus_avium_FUN_000152	t3_Prunus_avium_FUN_001553	0	0
OG0000003	t1	n166	1	Terminal	t1_Prunus_avium_FUN_021231	t1_Prunus_avium_FUN_012026	0	0
OG0000003	N0	n170	0.1875		t5_Prunus_avium_FUN_017334, t7_Prunus_avium_FUN_018410, t3_Prunus_avium_FUN_024375, d3_PAV00G075620, d3_PAV01G071520, d3_PAV00G082930, t6_Prunus_avium_FUN_022108, t4_Prunus_avium_FUN_036557, t3_Prunus_avium_FUN_016974, d3_PAV06G071170, d5_PAV01G009890, d5_PAV00G012970, d5_PAV07G038210, d5_PAV04G029960, d3_PAV08G027950, d3_PAV01G009920	d3_PAV02G046690, t0_Prunus_avium_FUN_023011, t2_Prunus_avium_FUN_000025, t3_Prunus_avium_FUN_026957, t1_Prunus_avium_FUN_008263, t5_Prunus_avium_FUN_030234	30	10
OG0000003	N0	n171	0.0625		t5_Prunus_avium_FUN_017334, t7_Prunus_avium_FUN_018410, t3_Prunus_avium_FUN_024375, d3_PAV00G075620, d3_PAV01G071520, d3_PAV00G082930, t6_Prunus_avium_FUN_022108, t4_Prunus_avium_FUN_036557, t3_Prunus_avium_FUN_016974	d3_PAV06G071170, d5_PAV01G009890, d5_PAV00G012970, d5_PAV07G038210, d5_PAV04G029960, d3_PAV08G027950, d3_PAV01G009920	16	12
OG0000003	N0	n172	0.125		t5_Prunus_avium_FUN_017334, t7_Prunus_avium_FUN_018410, t3_Prunus_avium_FUN_024375, d3_PAV00G075620, d3_PAV01G071520	d3_PAV00G082930, t6_Prunus_avium_FUN_022108, t4_Prunus_avium_FUN_036557, t3_Prunus_avium_FUN_016974	8	6
OG0000003	d3	n176	1	Terminal	d3_PAV00G075620	d3_PAV01G071520	0	0
OG0000003	N6	n180	0.142857		d3_PAV06G071170, d5_PAV01G009890, d5_PAV00G012970, d5_PAV07G038210, d5_PAV04G029960, d3_PAV08G027950	d3_PAV01G009920	10	0
OG0000003	N6	n181	0.285714		d3_PAV06G071170, d5_PAV01G009890, d5_PAV00G012970	d5_PAV07G038210, d5_PAV04G029960, d3_PAV08G027950	4	4
OG0000003	d5	n183	1	Terminal	d5_PAV01G009890	d5_PAV00G012970	0	0
OG0000003	d5	n185	1	Terminal	d5_PAV07G038210	d5_PAV04G029960	0	0
OG0000004	N0	n0	0.9375		t0_Prunus_avium_FUN_031763, t1_Prunus_avium_FUN_031764, d3_PAV04G002340, d0_PAV00G060930, t3_Prunus_avium_FUN_031762, d5_PAV00G060940, d5_PAV04G002330, d3_PAV08G044410, t2_Prunus_avium_FUN_031784, t3_Prunus_avium_FUN_031781, t3_Prunus_avium_FUN_031771, t3_Prunus_avium_FUN_031780, t0_Prunus_avium_FUN_031778, t0_Prunus_avium_FUN_031772, t3_Prunus_avium_FUN_031775, t2_Prunus_avium_FUN_027868, t5_Pru…	d3_PAV00G058000, d3_PAV04G002890, t5_Prunus_avium_FUN_022234, t5_Prunus_avium_FUN_040259, d0_PAV04G002870, t7_Prunus_avium_FUN_031842, d7_PAV04G002800, t0_Prunus_avium_FUN_031840, d6_PAV04G002860, t3_Prunus_avium_FUN_031841, d0_PAV04G002880, t1_Prunus_avium_FUN_031846, t0_Prunus_avium_FUN_031845, t0_Prunus_avium_FUN_031844, t0_Prunus_avium_FUN_031843, d6_PAV04G002790, d4_PAV04G002830, t3_Prunus_a…	124	246
OG0000004	N0	n2	0.3125		t0_Prunus_avium_FUN_031763, t1_Prunus_avium_FUN_031764, d3_PAV04G002340, d0_PAV00G060930, t3_Prunus_avium_FUN_031762, d5_PAV00G060940, d5_PAV04G002330	d3_PAV08G044410, t2_Prunus_avium_FUN_031784, t3_Prunus_avium_FUN_031781, t3_Prunus_avium_FUN_031771, t3_Prunus_avium_FUN_031780, t0_Prunus_avium_FUN_031778, t0_Prunus_avium_FUN_031772, t3_Prunus_avium_FUN_031775, t2_Prunus_avium_FUN_027868, t5_Prunus_avium_FUN_031773, t1_Prunus_avium_FUN_031774, t2_Prunus_avium_FUN_031783, d5_PAV04G002350, d4_PAV00G060910, d5_PAV00G060900, t2_Prunus_avium_FUN_040…	12	108
OG0000004	d5	n8	1	Terminal	d5_PAV00G060940	d5_PAV04G002330	0	0
OG0000004	N0	n9	0.0625		d3_PAV08G044410, t2_Prunus_avium_FUN_031784, t3_Prunus_avium_FUN_031781, t3_Prunus_avium_FUN_031771, t3_Prunus_avium_FUN_031780, t0_Prunus_avium_FUN_031778, t0_Prunus_avium_FUN_031772, t3_Prunus_avium_FUN_031775, t2_Prunus_avium_FUN_027868, t5_Prunus_avium_FUN_031773, t1_Prunus_avium_FUN_031774, t2_Prunus_avium_FUN_031783, d5_PAV04G002350, d4_PAV00G060910, d5_PAV00G060900, t2_Prunus_avium_FUN_040…	d5_PAV00G058550, d5_PAV03G013440	104	2
OG0000004	N0	n10	0.375		d3_PAV08G044410, t2_Prunus_avium_FUN_031784, t3_Prunus_avium_FUN_031781, t3_Prunus_avium_FUN_031771, t3_Prunus_avium_FUN_031780, t0_Prunus_avium_FUN_031778, t0_Prunus_avium_FUN_031772, t3_Prunus_avium_FUN_031775, t2_Prunus_avium_FUN_027868, t5_Prunus_avium_FUN_031773, t1_Prunus_avium_FUN_031774, t2_Prunus_avium_FUN_031783, d5_PAV04G002350, d4_PAV00G060910, d5_PAV00G060900, t2_Prunus_avium_FUN_040…	d2_PAV02G004990, t1_Prunus_avium_FUN_031796, t3_Prunus_avium_FUN_032726, d6_PAV00G060850, d5_PAV04G002410, d5_PAV00G060810, t3_Prunus_avium_FUN_031798, t0_Prunus_avium_FUN_031791, d5_PAV00G060830, d2_PAV01G092750, t2_Prunus_avium_FUN_036570, d1_PAV06G025530, t3_Prunus_avium_FUN_021052, t3_Prunus_avium_FUN_021033, d7_PAV06G025980, d6_PAV00G086600, d5_PAV06G025830, d5_PAV06G025630, d6_PAV00G086730,…	36	66
OG0000004	N0	n11	0.3125		d3_PAV08G044410, t2_Prunus_avium_FUN_031784, t3_Prunus_avium_FUN_031781, t3_Prunus_avium_FUN_031771, t3_Prunus_avium_FUN_031780, t0_Prunus_avium_FUN_031778, t0_Prunus_avium_FUN_031772, t3_Prunus_avium_FUN_031775, t2_Prunus_avium_FUN_027868, t5_Prunus_avium_FUN_031773, t1_Prunus_avium_FUN_031774, t2_Prunus_avium_FUN_031783, d5_PAV04G002350, d4_PAV00G060910	d5_PAV00G060900, t2_Prunus_avium_FUN_040258, t3_Prunus_avium_FUN_031785, d3_PAV04G018650, t5_Prunus_avium_FUN_031782	26	8
OG0000004	N0	n14	0.1875		t2_Prunus_avium_FUN_031784, t3_Prunus_avium_FUN_031781, t3_Prunus_avium_FUN_031771, t3_Prunus_avium_FUN_031780, t0_Prunus_avium_FUN_031778	t0_Prunus_avium_FUN_031772, t3_Prunus_avium_FUN_031775, t2_Prunus_avium_FUN_027868, t5_Prunus_avium_FUN_031773, t1_Prunus_avium_FUN_031774, t2_Prunus_avium_FUN_031783	8	10
OG0000004	N9	n16	0.2		t3_Prunus_avium_FUN_031781, t3_Prunus_avium_FUN_031771	t3_Prunus_avium_FUN_031780, t0_Prunus_avium_FUN_031778	2	2
OG0000004	t3	n17	1	Terminal	t3_Prunus_avium_FUN_031781	t3_Prunus_avium_FUN_031771	0	0
OG0000004	N0	n21	0.0625		t2_Prunus_avium_FUN_027868	t5_Prunus_avium_FUN_031773, t1_Prunus_avium_FUN_031774, t2_Prunus_avium_FUN_031783	0	4
OG0000004	N0	n29	0.375		d2_PAV02G004990, t1_Prunus_avium_FUN_031796, t3_Prunus_avium_FUN_032726, d6_PAV00G060850, d5_PAV04G002410, d5_PAV00G060810, t3_Prunus_avium_FUN_031798, t0_Prunus_avium_FUN_031791, d5_PAV00G060830	d2_PAV01G092750, t2_Prunus_avium_FUN_036570, d1_PAV06G025530, t3_Prunus_avium_FUN_021052, t3_Prunus_avium_FUN_021033, d7_PAV06G025980, d6_PAV00G086600, d5_PAV06G025830, d5_PAV06G025630, d6_PAV00G086730, d3_PAV00G086770, t1_Prunus_avium_FUN_021030, t3_Prunus_avium_FUN_021066, t0_Prunus_avium_FUN_021056, d6_PAV06G026160, d6_PAV06G026120, d3_PAV06G026310, d3_PAV00G086290, t4_Prunus_avium_FUN_039464,…	16	48
OG0000004	N2	n31	0.222222		t1_Prunus_avium_FUN_031796, t3_Prunus_avium_FUN_032726, d6_PAV00G060850, d5_PAV04G002410, d5_PAV00G060810	t3_Prunus_avium_FUN_031798, t0_Prunus_avium_FUN_031791, d5_PAV00G060830	8	4
OG0000004	d5	n35	1	Terminal	d5_PAV04G002410	d5_PAV00G060810	0	0
OG0000004	N0	n38	0.1875		d2_PAV01G092750, t2_Prunus_avium_FUN_036570, d1_PAV06G025530, t3_Prunus_avium_FUN_021052, t3_Prunus_avium_FUN_021033, d7_PAV06G025980, d6_PAV00G086600, d5_PAV06G025830, d5_PAV06G025630, d6_PAV00G086730, d3_PAV00G086770, t1_Prunus_avium_FUN_021030, t3_Prunus_avium_FUN_021066, t0_Prunus_avium_FUN_021056, d6_PAV06G026160, d6_PAV06G026120, d3_PAV06G026310, d3_PAV00G086290, t4_Prunus_avium_FUN_039464,…	t3_Prunus_avium_FUN_031807, d3_PAV00G060770, t0_Prunus_avium_FUN_031804, t0_Prunus_avium_FUN_031805	40	6
OG0000004	N0	n42	0.25		d1_PAV06G025530, t3_Prunus_avium_FUN_021052, t3_Prunus_avium_FUN_021033, d7_PAV06G025980, d6_PAV00G086600, d5_PAV06G025830, d5_PAV06G025630, d6_PAV00G086730, d3_PAV00G086770	t1_Prunus_avium_FUN_021030, t3_Prunus_avium_FUN_021066, t0_Prunus_avium_FUN_021056, d6_PAV06G026160, d6_PAV06G026120, d3_PAV06G026310, d3_PAV00G086290, t4_Prunus_avium_FUN_039464, d5_PAV06G026400	16	16
OG0000004	N0	n45	0.125		t3_Prunus_avium_FUN_021052, t3_Prunus_avium_FUN_021033, d7_PAV06G025980, d6_PAV00G086600, d5_PAV06G025830	d5_PAV06G025630, d6_PAV00G086730	8	2
OG0000004	t3	n47	1	Terminal	t3_Prunus_avium_FUN_021052	t3_Prunus_avium_FUN_021033	0	0
OG0000004	d6	n56	1	Terminal	d6_PAV06G026160	d6_PAV06G026120	0	0
OG0000004	N0	n57	0.0625		d3_PAV06G026310	d3_PAV00G086290, t4_Prunus_avium_FUN_039464	0	2
OG0000004	N9	n59	0.2		t3_Prunus_avium_FUN_031807, d3_PAV00G060770, t0_Prunus_avium_FUN_031804	t0_Prunus_avium_FUN_031805	4	0
OG0000004	d5	n62	1	Terminal	d5_PAV00G058550	d5_PAV03G013440	0	0
OG0000004	N0	n63	0.0625		d3_PAV00G058000	d3_PAV04G002890, t5_Prunus_avium_FUN_022234, t5_Prunus_avium_FUN_040259, d0_PAV04G002870, t7_Prunus_avium_FUN_031842, d7_PAV04G002800, t0_Prunus_avium_FUN_031840, d6_PAV04G002860, t3_Prunus_avium_FUN_031841, d0_PAV04G002880, t1_Prunus_avium_FUN_031846, t0_Prunus_avium_FUN_031845, t0_Prunus_avium_FUN_031844, t0_Prunus_avium_FUN_031843, d6_PAV04G002790, d4_PAV04G002830, t3_Prunus_avium_FUN_031838, …	0	244
OG0000004	N0	n64	0.6875		d3_PAV04G002890, t5_Prunus_avium_FUN_022234, t5_Prunus_avium_FUN_040259, d0_PAV04G002870, t7_Prunus_avium_FUN_031842, d7_PAV04G002800, t0_Prunus_avium_FUN_031840, d6_PAV04G002860, t3_Prunus_avium_FUN_031841, d0_PAV04G002880, t1_Prunus_avium_FUN_031846, t0_Prunus_avium_FUN_031845, t0_Prunus_avium_FUN_031844, t0_Prunus_avium_FUN_031843, d6_PAV04G002790, d4_PAV04G002830, t3_Prunus_avium_FUN_031838, …	d0_PAV04G030390, t3_Prunus_avium_FUN_031853, d5_PAV00G064640, t5_Prunus_avium_FUN_031852, d5_PAV04G003050, t5_Prunus_avium_FUN_031851, d3_PAV00G064630, d3_PAV04G003040, d3_PAV00G064620, d3_PAV04G002910, t5_Prunus_avium_FUN_031850, d3_PAV02G051610, d3_PAV00G020100, d3_PAV03G030870, t0_Prunus_avium_FUN_015445, t0_Prunus_avium_FUN_015482, t1_Prunus_avium_FUN_015483, d3_PAV03G026400, d5_PAV03G031430,…	44	198
OG0000004	N0	n65	0.25		d3_PAV04G002890, t5_Prunus_avium_FUN_022234, t5_Prunus_avium_FUN_040259, d0_PAV04G002870, t7_Prunus_avium_FUN_031842, d7_PAV04G002800, t0_Prunus_avium_FUN_031840, d6_PAV04G002860, t3_Prunus_avium_FUN_031841, d0_PAV04G002880, t1_Prunus_avium_FUN_031846, t0_Prunus_avium_FUN_031845, t0_Prunus_avium_FUN_031844, t0_Prunus_avium_FUN_031843	d6_PAV04G002790, d4_PAV04G002830, t3_Prunus_avium_FUN_031838, t3_Prunus_avium_FUN_031839, d5_PAV00G060470, d2_PAV08G004030, t6_Prunus_avium_FUN_031119, t5_Prunus_avium_FUN_031123, t7_Prunus_avium_FUN_031121	26	16
OG0000004	N0	n67	0.125		t5_Prunus_avium_FUN_022234, t5_Prunus_avium_FUN_040259, d0_PAV04G002870, t7_Prunus_avium_FUN_031842, d7_PAV04G002800, t0_Prunus_avium_FUN_031840, d6_PAV04G002860, t3_Prunus_avium_FUN_031841	d0_PAV04G002880, t1_Prunus_avium_FUN_031846, t0_Prunus_avium_FUN_031845, t0_Prunus_avium_FUN_031844, t0_Prunus_avium_FUN_031843	14	8
OG0000004	t5	n69	1	Terminal	t5_Prunus_avium_FUN_022234	t5_Prunus_avium_FUN_040259	0	0
OG0000004	N6	n76	0.142857		t1_Prunus_avium_FUN_031846, t0_Prunus_avium_FUN_031845, t0_Prunus_avium_FUN_031844	t0_Prunus_avium_FUN_031843	4	0
OG0000004	t0	n78	1	Terminal	t0_Prunus_avium_FUN_031845	t0_Prunus_avium_FUN_031844	0	0
OG0000004	t3	n83	1	Terminal	t3_Prunus_avium_FUN_031838	t3_Prunus_avium_FUN_031839	0	0
OG0000004	N0	n88	0.5		t3_Prunus_avium_FUN_031853, d5_PAV00G064640, t5_Prunus_avium_FUN_031852, d5_PAV04G003050, t5_Prunus_avium_FUN_031851, d3_PAV00G064630, d3_PAV04G003040, d3_PAV00G064620, d3_PAV04G002910, t5_Prunus_avium_FUN_031850, d3_PAV02G051610, d3_PAV00G020100, d3_PAV03G030870, t0_Prunus_avium_FUN_015445, t0_Prunus_avium_FUN_015482, t1_Prunus_avium_FUN_015483, d3_PAV03G026400, d5_PAV03G031430, t0_Prunus_avium_…	d3_PAV04G002900, t0_Prunus_avium_FUN_031848, d3_PAV04G042590, t0_Prunus_avium_FUN_034612, t2_Prunus_avium_FUN_034054, t1_Prunus_avium_FUN_034059, d5_PAV04G032140, t1_Prunus_avium_FUN_034058, d5_PAV04G032430, t5_Prunus_avium_FUN_034063, d5_PAV04G032000, t6_Prunus_avium_FUN_033307, t6_Prunus_avium_FUN_033308, t1_Prunus_avium_FUN_000140, t5_Prunus_avium_FUN_001411, d4_PAV04G021540, t1_Prunus_avium_F…	118	76
OG0000004	N0	n89	0.1875		t3_Prunus_avium_FUN_031853, d5_PAV00G064640, t5_Prunus_avium_FUN_031852, d5_PAV04G003050, t5_Prunus_avium_FUN_031851, d3_PAV00G064630, d3_PAV04G003040, d3_PAV00G064620, d3_PAV04G002910, t5_Prunus_avium_FUN_031850	d3_PAV02G051610, d3_PAV00G020100, d3_PAV03G030870, t0_Prunus_avium_FUN_015445, t0_Prunus_avium_FUN_015482, t1_Prunus_avium_FUN_015483, d3_PAV03G026400, d5_PAV03G031430, t0_Prunus_avium_FUN_016865, d3_PAV00G058010, d3_PAV03G012850, t6_Prunus_avium_FUN_016864, t3_Prunus_avium_FUN_016866, d5_PAV07G011150, d5_PAV03G012960, t0_Prunus_avium_FUN_016867, d3_PAV00G058020, d3_PAV03G012870, d3_PAV00G058130,…	18	98
OG0000004	N0	n91	0.125		d5_PAV00G064640, t5_Prunus_avium_FUN_031852, d5_PAV04G003050, t5_Prunus_avium_FUN_031851, d3_PAV00G064630, d3_PAV04G003040	d3_PAV00G064620, d3_PAV04G002910, t5_Prunus_avium_FUN_031850	10	4
OG0000004	N0	n92	0.125		d5_PAV00G064640, t5_Prunus_avium_FUN_031852	d5_PAV04G003050, t5_Prunus_avium_FUN_031851, d3_PAV00G064630, d3_PAV04G003040	2	6
OG0000004	d3	n96	1	Terminal	d3_PAV00G064630	d3_PAV04G003040	0	0
OG0000004	d3	n98	1	Terminal	d3_PAV00G064620	d3_PAV04G002910	0	0
OG0000004	N0	n99	0.3125		d3_PAV02G051610, d3_PAV00G020100, d3_PAV03G030870, t0_Prunus_avium_FUN_015445, t0_Prunus_avium_FUN_015482, t1_Prunus_avium_FUN_015483, d3_PAV03G026400, d5_PAV03G031430, t0_Prunus_avium_FUN_016865, d3_PAV00G058010, d3_PAV03G012850, t6_Prunus_avium_FUN_016864, t3_Prunus_avium_FUN_016866, d5_PAV07G011150, d5_PAV03G012960, t0_Prunus_avium_FUN_016867, d3_PAV00G058020, d3_PAV03G012870, d3_PAV00G058130,…	d1_PAV01G093450, d3_PAV04G020120, t1_Prunus_avium_FUN_033265, t0_Prunus_avium_FUN_033267, d5_PAV04G020160, d5_PAV04G020130, t4_Prunus_avium_FUN_033251, d5_PAV06G049190, d3_PAV06G049210, t7_Prunus_avium_FUN_033250, t7_Prunus_avium_FUN_020273, t1_Prunus_avium_FUN_033255, d3_PAV06G038360, d5_PAV06G038390, d5_PAV06G038400, d5_PAV06G038310, d5_PAV06G038430, d5_PAV06G038570, d3_PAV06G038600, d3_PAV06G0…	44	52
OG0000004	N0	n100	0.1875		d3_PAV02G051610, d3_PAV00G020100, d3_PAV03G030870, t0_Prunus_avium_FUN_015445, t0_Prunus_avium_FUN_015482, t1_Prunus_avium_FUN_015483, d3_PAV03G026400, d5_PAV03G031430	t0_Prunus_avium_FUN_016865, d3_PAV00G058010, d3_PAV03G012850, t6_Prunus_avium_FUN_016864, t3_Prunus_avium_FUN_016866, d5_PAV07G011150, d5_PAV03G012960, t0_Prunus_avium_FUN_016867, d3_PAV00G058020, d3_PAV03G012870, d3_PAV00G058130, t0_Prunus_avium_FUN_016852, d3_PAV00G058120, d5_PAV03G012970, t6_Prunus_avium_FUN_016820	14	28
OG0000004	N6	n101	0.142857		d3_PAV02G051610	d3_PAV00G020100, d3_PAV03G030870, t0_Prunus_avium_FUN_015445, t0_Prunus_avium_FUN_015482, t1_Prunus_avium_FUN_015483, d3_PAV03G026400, d5_PAV03G031430	0	12
OG0000004	N6	n102	0.142857		d3_PAV00G020100	d3_PAV03G030870, t0_Prunus_avium_FUN_015445, t0_Prunus_avium_FUN_015482, t1_Prunus_avium_FUN_015483, d3_PAV03G026400, d5_PAV03G031430	0	10
OG0000004	N6	n103	0.285714		d3_PAV03G030870, t0_Prunus_avium_FUN_015445	t0_Prunus_avium_FUN_015482, t1_Prunus_avium_FUN_015483, d3_PAV03G026400, d5_PAV03G031430	2	6
OG0000004	N0	n108	0.1875		t0_Prunus_avium_FUN_016865, d3_PAV00G058010, d3_PAV03G012850, t6_Prunus_avium_FUN_016864, t3_Prunus_avium_FUN_016866	d5_PAV07G011150, d5_PAV03G012960, t0_Prunus_avium_FUN_016867, d3_PAV00G058020, d3_PAV03G012870, d3_PAV00G058130, t0_Prunus_avium_FUN_016852, d3_PAV00G058120, d5_PAV03G012970, t6_Prunus_avium_FUN_016820	8	18
OG0000004	d3	n111	1	Terminal	d3_PAV00G058010	d3_PAV03G012850	0	0
OG0000004	N0	n113	0.0625		d5_PAV07G011150	d5_PAV03G012960, t0_Prunus_avium_FUN_016867, d3_PAV00G058020, d3_PAV03G012870, d3_PAV00G058130, t0_Prunus_avium_FUN_016852, d3_PAV00G058120, d5_PAV03G012970, t6_Prunus_avium_FUN_016820	0	16
OG0000004	N0	n114	0.125		d5_PAV03G012960, t0_Prunus_avium_FUN_016867, d3_PAV00G058020, d3_PAV03G012870, d3_PAV00G058130, t0_Prunus_avium_FUN_016852	d3_PAV00G058120, d5_PAV03G012970, t6_Prunus_avium_FUN_016820	10	4
OG0000004	N14	n116	1		t0_Prunus_avium_FUN_016867, d3_PAV00G058020, d3_PAV03G012870	d3_PAV00G058130, t0_Prunus_avium_FUN_016852	4	2
OG0000004	d3	n118	1	Terminal	d3_PAV00G058020	d3_PAV03G012870	0	0
OG0000004	N0	n126	0.1875		d3_PAV04G020120, t1_Prunus_avium_FUN_033265, t0_Prunus_avium_FUN_033267, d5_PAV04G020160	d5_PAV04G020130, t4_Prunus_avium_FUN_033251, d5_PAV06G049190, d3_PAV06G049210, t7_Prunus_avium_FUN_033250, t7_Prunus_avium_FUN_020273, t1_Prunus_avium_FUN_033255, d3_PAV06G038360, d5_PAV06G038390, d5_PAV06G038400, d5_PAV06G038310, d5_PAV06G038430, d5_PAV06G038570, d3_PAV06G038600, d3_PAV06G035690, d3_PAV06G049230, d3_PAV04G023840, t1_Prunus_avium_FUN_033247, t1_Prunus_avium_FUN_033248	6	36
OG0000004	N0	n130	0.0625		d5_PAV04G020130	t4_Prunus_avium_FUN_033251, d5_PAV06G049190, d3_PAV06G049210, t7_Prunus_avium_FUN_033250, t7_Prunus_avium_FUN_020273, t1_Prunus_avium_FUN_033255, d3_PAV06G038360, d5_PAV06G038390, d5_PAV06G038400, d5_PAV06G038310, d5_PAV06G038430, d5_PAV06G038570, d3_PAV06G038600, d3_PAV06G035690, d3_PAV06G049230, d3_PAV04G023840, t1_Prunus_avium_FUN_033247, t1_Prunus_avium_FUN_033248	0	34
OG0000004	N0	n132	0.125		d5_PAV06G049190, d3_PAV06G049210, t7_Prunus_avium_FUN_033250, t7_Prunus_avium_FUN_020273, t1_Prunus_avium_FUN_033255, d3_PAV06G038360, d5_PAV06G038390, d5_PAV06G038400, d5_PAV06G038310, d5_PAV06G038430, d5_PAV06G038570, d3_PAV06G038600, d3_PAV06G035690, d3_PAV06G049230	d3_PAV04G023840, t1_Prunus_avium_FUN_033247, t1_Prunus_avium_FUN_033248	26	4
OG0000004	N0	n133	0.125		d5_PAV06G049190, d3_PAV06G049210, t7_Prunus_avium_FUN_033250, t7_Prunus_avium_FUN_020273, t1_Prunus_avium_FUN_033255, d3_PAV06G038360, d5_PAV06G038390, d5_PAV06G038400, d5_PAV06G038310, d5_PAV06G038430	d5_PAV06G038570, d3_PAV06G038600, d3_PAV06G035690, d3_PAV06G049230	18	6
OG0000004	N0	n134	0.0625		d5_PAV06G049190, d3_PAV06G049210, t7_Prunus_avium_FUN_033250, t7_Prunus_avium_FUN_020273, t1_Prunus_avium_FUN_033255, d3_PAV06G038360, d5_PAV06G038390, d5_PAV06G038400	d5_PAV06G038310, d5_PAV06G038430	14	2
OG0000004	N0	n135	0.125		d5_PAV06G049190, d3_PAV06G049210, t7_Prunus_avium_FUN_033250, t7_Prunus_avium_FUN_020273, t1_Prunus_avium_FUN_033255	d3_PAV06G038360, d5_PAV06G038390, d5_PAV06G038400	8	4
OG0000004	t7	n139	1	Terminal	t7_Prunus_avium_FUN_033250	t7_Prunus_avium_FUN_020273	0	0
OG0000004	d5	n141	1	Terminal	d5_PAV06G038390	d5_PAV06G038400	0	0
OG0000004	d5	n142	1	Terminal	d5_PAV06G038310	d5_PAV06G038430	0	0
OG0000004	d3	n144	1	Terminal	d3_PAV06G038600, d3_PAV06G035690	d3_PAV06G049230	2	0
OG0000004	d3	n145	1	Terminal	d3_PAV06G038600	d3_PAV06G035690	0	0
OG0000004	t1	n147	1	Terminal	t1_Prunus_avium_FUN_033247	t1_Prunus_avium_FUN_033248	0	0
OG0000004	N14	n149	1	STRIDE	d3_PAV04G002900, t0_Prunus_avium_FUN_031848	d3_PAV04G042590, t0_Prunus_avium_FUN_034612	2	2
OG0000004	N0	n152	0.1875		t2_Prunus_avium_FUN_034054, t1_Prunus_avium_FUN_034059, d5_PAV04G032140, t1_Prunus_avium_FUN_034058, d5_PAV04G032430, t5_Prunus_avium_FUN_034063, d5_PAV04G032000, t6_Prunus_avium_FUN_033307, t6_Prunus_avium_FUN_033308, t1_Prunus_avium_FUN_000140, t5_Prunus_avium_FUN_001411, d4_PAV04G021540, t1_Prunus_avium_FUN_033379, t7_Prunus_avium_FUN_033385, d4_PAV04G021550, t0_Prunus_avium_FUN_033380, t0_Pru…	d3_PAV04G030210, t7_Prunus_avium_FUN_034044, t1_Prunus_avium_FUN_034047, t1_Prunus_avium_FUN_034045	60	6
OG0000004	N0	n153	0.25		t2_Prunus_avium_FUN_034054, t1_Prunus_avium_FUN_034059, d5_PAV04G032140, t1_Prunus_avium_FUN_034058, d5_PAV04G032430, t5_Prunus_avium_FUN_034063, d5_PAV04G032000, t6_Prunus_avium_FUN_033307, t6_Prunus_avium_FUN_033308, t1_Prunus_avium_FUN_000140, t5_Prunus_avium_FUN_001411, d4_PAV04G021540, t1_Prunus_avium_FUN_033379, t7_Prunus_avium_FUN_033385, d4_PAV04G021550, t0_Prunus_avium_FUN_033380, t0_Pru…	t6_Prunus_avium_FUN_034079, t0_Prunus_avium_FUN_034075, t1_Prunus_avium_FUN_014984, t0_Prunus_avium_FUN_034065, d3_PAV04G032910, t1_Prunus_avium_FUN_034068, t0_Prunus_avium_FUN_034076, d3_PAV04G033100, t1_Prunus_avium_FUN_034077	42	16
OG0000004	N0	n154	0.25		t2_Prunus_avium_FUN_034054, t1_Prunus_avium_FUN_034059, d5_PAV04G032140, t1_Prunus_avium_FUN_034058, d5_PAV04G032430, t5_Prunus_avium_FUN_034063	d5_PAV04G032000, t6_Prunus_avium_FUN_033307, t6_Prunus_avium_FUN_033308, t1_Prunus_avium_FUN_000140, t5_Prunus_avium_FUN_001411, d4_PAV04G021540, t1_Prunus_avium_FUN_033379, t7_Prunus_avium_FUN_033385, d4_PAV04G021550, t0_Prunus_avium_FUN_033380, t0_Prunus_avium_FUN_033392, d3_PAV04G021520, t1_Prunus_avium_FUN_033376, t2_Prunus_avium_FUN_033377, d3_PAV04G021570, t3_Prunus_avium_FUN_040271	10	30
OG0000004	N2	n156	0.222222		t2_Prunus_avium_FUN_034054, t1_Prunus_avium_FUN_034059, d5_PAV04G032140	t1_Prunus_avium_FUN_034058, d5_PAV04G032430	4	2
OG0000004	N0	n161	0.0625		t6_Prunus_avium_FUN_033307, t6_Prunus_avium_FUN_033308, t1_Prunus_avium_FUN_000140, t5_Prunus_avium_FUN_001411	d4_PAV04G021540, t1_Prunus_avium_FUN_033379, t7_Prunus_avium_FUN_033385, d4_PAV04G021550, t0_Prunus_avium_FUN_033380, t0_Prunus_avium_FUN_033392, d3_PAV04G021520, t1_Prunus_avium_FUN_033376, t2_Prunus_avium_FUN_033377, d3_PAV04G021570, t3_Prunus_avium_FUN_040271	6	20
OG0000004	t6	n163	1	Terminal	t6_Prunus_avium_FUN_033307	t6_Prunus_avium_FUN_033308	0	0
OG0000004	N0	n165	0.125		d4_PAV04G021540, t1_Prunus_avium_FUN_033379	t7_Prunus_avium_FUN_033385, d4_PAV04G021550, t0_Prunus_avium_FUN_033380, t0_Prunus_avium_FUN_033392, d3_PAV04G021520, t1_Prunus_avium_FUN_033376, t2_Prunus_avium_FUN_033377, d3_PAV04G021570, t3_Prunus_avium_FUN_040271	2	16
OG0000004	N0	n169	0.0625		d4_PAV04G021550, t0_Prunus_avium_FUN_033380	t0_Prunus_avium_FUN_033392	2	0
OG0000004	N2	n171	0.111111		d3_PAV04G021520, t1_Prunus_avium_FUN_033376, t2_Prunus_avium_FUN_033377	d3_PAV04G021570, t3_Prunus_avium_FUN_040271	4	2
OG0000004	N6	n176	0.285714		t0_Prunus_avium_FUN_034075, t1_Prunus_avium_FUN_014984	t0_Prunus_avium_FUN_034065, d3_PAV04G032910, t1_Prunus_avium_FUN_034068, t0_Prunus_avium_FUN_034076, d3_PAV04G033100, t1_Prunus_avium_FUN_034077	2	10
OG0000004	N6	n178	0.428571		t0_Prunus_avium_FUN_034065, d3_PAV04G032910, t1_Prunus_avium_FUN_034068	t0_Prunus_avium_FUN_034076, d3_PAV04G033100, t1_Prunus_avium_FUN_034077	4	4
OG0000004	t1	n185	1	Terminal	t1_Prunus_avium_FUN_034047	t1_Prunus_avium_FUN_034045	0	0
OG0000005	N0	n0	0.8125		d4_PAV02G016550, d0_PAV00G021720, d3_PAV04G037000, d5_PAV04G037430, d5_PAV00G022210, d3_PAV04G036530, t6_Prunus_avium_FUN_034282, d1_PAV00G059110, t3_Prunus_avium_FUN_016723, d4_PAV06G065870, d1_PAV05G002730, d2_PAV03G059370, t2_Prunus_avium_FUN_013427, t1_Prunus_avium_FUN_017607, d7_PAV01G016500, t1_Prunus_avium_FUN_001241, d5_PAV00G063990, d6_PAV03G003380, d5_PAV01G075050, t1_Prunus_avium_FUN_0…	d2_PAV05G007040, d1_PAV03G047930, t1_Prunus_avium_FUN_014394, d3_PAV03G005310, t0_Prunus_avium_FUN_036131, t0_Prunus_avium_FUN_017460, d7_PAV07G013540, t5_Prunus_avium_FUN_026174, d7_PAV05G006270, d7_PAV05G005950, t4_Prunus_avium_FUN_036357, d5_PAV04G029970, t3_Prunus_avium_FUN_034034, d4_PAV05G029870, d6_PAV01G098430, t0_Prunus_avium_FUN_006953, d6_PAV04G003420, t0_Prunus_avium_FUN_031879, d7_PA…	216	120
OG0000005	N0	n1	0.375		d4_PAV02G016550, d0_PAV00G021720, d3_PAV04G037000, d5_PAV04G037430, d5_PAV00G022210, d3_PAV04G036530, t6_Prunus_avium_FUN_034282, d1_PAV00G059110, t3_Prunus_avium_FUN_016723, d4_PAV06G065870, d1_PAV05G002730, d2_PAV03G059370, t2_Prunus_avium_FUN_013427, t1_Prunus_avium_FUN_017607, d7_PAV01G016500, t1_Prunus_avium_FUN_001241, d5_PAV00G063990, d6_PAV03G003380, d5_PAV01G075050, t1_Prunus_avium_FUN_0…	d3_PAV08G000550, t3_Prunus_avium_FUN_031426, d5_PAV00G069320, t1_Prunus_avium_FUN_025417, d6_PAV00G067910, d6_PAV00G069360, t0_Prunus_avium_FUN_011644, d5_PAV02G055510, d5_PAV02G055200, d5_PAV00G010780, d5_PAV01G018250, d5_PAV01G019740	192	22
OG0000005	N0	n2	0.625		d4_PAV02G016550, d0_PAV00G021720, d3_PAV04G037000, d5_PAV04G037430, d5_PAV00G022210, d3_PAV04G036530, t6_Prunus_avium_FUN_034282, d1_PAV00G059110, t3_Prunus_avium_FUN_016723, d4_PAV06G065870, d1_PAV05G002730, d2_PAV03G059370, t2_Prunus_avium_FUN_013427, t1_Prunus_avium_FUN_017607, d7_PAV01G016500, t1_Prunus_avium_FUN_001241, d5_PAV00G063990, d6_PAV03G003380, d5_PAV01G075050, t1_Prunus_avium_FUN_0…	d5_PAV01G087530, t1_Prunus_avium_FUN_005773, d5_PAV07G054070, t2_Prunus_avium_FUN_019525, d3_PAV06G019700, t1_Prunus_avium_FUN_021438, d3_PAV07G044040, t0_Prunus_avium_FUN_038348, d7_PAV01G087650, d1_PAV04G020420, t1_Prunus_avium_FUN_033280, t3_Prunus_avium_FUN_030951, d6_PAV08G005930, d6_PAV08G006080, t0_Prunus_avium_FUN_000431, d5_PAV01G004930, d5_PAV00G014470, t3_Prunus_avium_FUN_016898, d5_PA…	64	126
OG0000005	N0	n3	0.25		d4_PAV02G016550, d0_PAV00G021720, d3_PAV04G037000, d5_PAV04G037430, d5_PAV00G022210, d3_PAV04G036530, t6_Prunus_avium_FUN_034282, d1_PAV00G059110, t3_Prunus_avium_FUN_016723	d4_PAV06G065870, d1_PAV05G002730, d2_PAV03G059370, t2_Prunus_avium_FUN_013427, t1_Prunus_avium_FUN_017607, d7_PAV01G016500, t1_Prunus_avium_FUN_001241, d5_PAV00G063990, d6_PAV03G003380, d5_PAV01G075050, t1_Prunus_avium_FUN_026460, t1_Prunus_avium_FUN_004598, d3_PAV07G043780, t1_Prunus_avium_FUN_038310, t1_Prunus_avium_FUN_000575, d2_PAV00G016580, d3_PAV03G007570, d5_PAV03G010060, d5_PAV01G007310,…	16	46
OG0000005	N6	n8	0.142857		d3_PAV04G037000, d5_PAV04G037430, d5_PAV00G022210	d3_PAV04G036530	4	0
OG0000005	d5	n10	1	Terminal	d5_PAV04G037430	d5_PAV00G022210	0	0
OG0000005	N0	n13	0.3125		d1_PAV05G002730, d2_PAV03G059370, t2_Prunus_avium_FUN_013427, t1_Prunus_avium_FUN_017607, d7_PAV01G016500, t1_Prunus_avium_FUN_001241, d5_PAV00G063990, d6_PAV03G003380, d5_PAV01G075050, t1_Prunus_avium_FUN_026460, t1_Prunus_avium_FUN_004598	d3_PAV07G043780, t1_Prunus_avium_FUN_038310, t1_Prunus_avium_FUN_000575, d2_PAV00G016580, d3_PAV03G007570, d5_PAV03G010060, d5_PAV01G007310, d3_PAV01G007330, d1_PAV00G015150, d3_PAV00G016600, t2_Prunus_avium_FUN_019206, t7_Prunus_avium_FUN_019219	20	22
OG0000005	N0	n15	0.125		d2_PAV03G059370, t2_Prunus_avium_FUN_013427, t1_Prunus_avium_FUN_017607, d7_PAV01G016500, t1_Prunus_avium_FUN_001241, d5_PAV00G063990, d6_PAV03G003380	d5_PAV01G075050, t1_Prunus_avium_FUN_026460, t1_Prunus_avium_FUN_004598	12	4
OG0000005	N0	n19	0.0625		t1_Prunus_avium_FUN_017607	d7_PAV01G016500, t1_Prunus_avium_FUN_001241	0	2
OG0000005	t1	n23	1	Terminal	t1_Prunus_avium_FUN_026460	t1_Prunus_avium_FUN_004598	0	0
OG0000005	N0	n25	0.125		d3_PAV07G043780, t1_Prunus_avium_FUN_038310	t1_Prunus_avium_FUN_000575, d2_PAV00G016580, d3_PAV03G007570, d5_PAV03G010060, d5_PAV01G007310, d3_PAV01G007330, d1_PAV00G015150, d3_PAV00G016600	2	14
OG0000005	N6	n29	0.285714		d3_PAV03G007570, d5_PAV03G010060	d5_PAV01G007310, d3_PAV01G007330, d1_PAV00G015150, d3_PAV00G016600	2	6
OG0000005	N12	n32	0.25		d3_PAV01G007330, d1_PAV00G015150	d3_PAV00G016600	2	0
OG0000005	N0	n35	0.5		d5_PAV01G087530, t1_Prunus_avium_FUN_005773, d5_PAV07G054070, t2_Prunus_avium_FUN_019525, d3_PAV06G019700, t1_Prunus_avium_FUN_021438, d3_PAV07G044040, t0_Prunus_avium_FUN_038348, d7_PAV01G087650, d1_PAV04G020420, t1_Prunus_avium_FUN_033280, t3_Prunus_avium_FUN_030951, d6_PAV08G005930, d6_PAV08G006080, t0_Prunus_avium_FUN_000431, d5_PAV01G004930, d5_PAV00G014470, t3_Prunus_avium_FUN_016898, d5_PA…	d7_PAV03G019940, d5_PAV01G086260, t1_Prunus_avium_FUN_005660, d3_PAV05G022260, d3_PAV03G054320, t1_Prunus_avium_FUN_013826, d3_PAV01G085560, d5_PAV01G086220, t1_Prunus_avium_FUN_005654, d1_PAV01G086250, d3_PAV03G054300, t1_Prunus_avium_FUN_013827, t1_Prunus_avium_FUN_005661, d3_PAV01G086270, d3_PAV01G085620, d5_PAV07G052070, d5_PAV07G052430, t1_Prunus_avium_FUN_005658, d5_PAV01G085600, t0_Prunus_…	42	82
OG0000005	N0	n36	0.25		d5_PAV01G087530, t1_Prunus_avium_FUN_005773, d5_PAV07G054070, t2_Prunus_avium_FUN_019525, d3_PAV06G019700, t1_Prunus_avium_FUN_021438, d3_PAV07G044040, t0_Prunus_avium_FUN_038348, d7_PAV01G087650	d1_PAV04G020420, t1_Prunus_avium_FUN_033280, t3_Prunus_avium_FUN_030951, d6_PAV08G005930, d6_PAV08G006080, t0_Prunus_avium_FUN_000431, d5_PAV01G004930, d5_PAV00G014470, t3_Prunus_avium_FUN_016898, d5_PAV00G064730, d5_PAV00G020130, d3_PAV00G020140, t1_Prunus_avium_FUN_016899	16	24
OG0000005	N0	n37	0.125		d5_PAV01G087530, t1_Prunus_avium_FUN_005773	d5_PAV07G054070, t2_Prunus_avium_FUN_019525, d3_PAV06G019700, t1_Prunus_avium_FUN_021438, d3_PAV07G044040, t0_Prunus_avium_FUN_038348, d7_PAV01G087650	2	12
OG0000005	N6	n42	0.142857		d3_PAV06G019700, t1_Prunus_avium_FUN_021438	d3_PAV07G044040, t0_Prunus_avium_FUN_038348	2	2
OG0000005	N2	n45	0.333333		d1_PAV04G020420, t1_Prunus_avium_FUN_033280, t3_Prunus_avium_FUN_030951, d6_PAV08G005930, d6_PAV08G006080, t0_Prunus_avium_FUN_000431, d5_PAV01G004930, d5_PAV00G014470	t3_Prunus_avium_FUN_016898, d5_PAV00G064730, d5_PAV00G020130, d3_PAV00G020140, t1_Prunus_avium_FUN_016899	14	8
OG0000005	d6	n50	1	Terminal	d6_PAV08G005930	d6_PAV08G006080	0	0
OG0000005	d5	n52	1	Terminal	d5_PAV01G004930	d5_PAV00G014470	0	0
OG0000005	d5	n55	1	Terminal	d5_PAV00G064730	d5_PAV00G020130	0	0
OG0000005	N0	n58	0.125		d5_PAV01G086260, t1_Prunus_avium_FUN_005660, d3_PAV05G022260, d3_PAV03G054320, t1_Prunus_avium_FUN_013826, d3_PAV01G085560, d5_PAV01G086220, t1_Prunus_avium_FUN_005654, d1_PAV01G086250, d3_PAV03G054300, t1_Prunus_avium_FUN_013827, t1_Prunus_avium_FUN_005661, d3_PAV01G086270, d3_PAV01G085620, d5_PAV07G052070, d5_PAV07G052430, t1_Prunus_avium_FUN_005658, d5_PAV01G085600, t0_Prunus_avium_FUN_039153,…	d6_PAV03G020220, t7_Prunus_avium_FUN_015933, t4_Prunus_avium_FUN_015975, t7_Prunus_avium_FUN_015937, t7_Prunus_avium_FUN_015980, t7_Prunus_avium_FUN_015935, t7_Prunus_avium_FUN_015978, d5_PAV03G020340, d5_PAV05G008340, d0_PAV01G066070, t3_Prunus_avium_FUN_003923, d0_PAV07G057680, t0_Prunus_avium_FUN_039644, t3_Prunus_avium_FUN_025911, t4_Prunus_avium_FUN_015939, t4_Prunus_avium_FUN_015981	48	30
OG0000005	N6	n59	0.285714		d5_PAV01G086260, t1_Prunus_avium_FUN_005660	d3_PAV05G022260, d3_PAV03G054320, t1_Prunus_avium_FUN_013826, d3_PAV01G085560, d5_PAV01G086220, t1_Prunus_avium_FUN_005654, d1_PAV01G086250, d3_PAV03G054300, t1_Prunus_avium_FUN_013827, t1_Prunus_avium_FUN_005661, d3_PAV01G086270, d3_PAV01G085620, d5_PAV07G052070, d5_PAV07G052430, t1_Prunus_avium_FUN_005658, d5_PAV01G085600, t0_Prunus_avium_FUN_039153, d3_PAV01G085590, t0_Prunus_avium_FUN_039154,…	2	44
OG0000005	N6	n61	0.428571		d3_PAV05G022260, d3_PAV03G054320, t1_Prunus_avium_FUN_013826, d3_PAV01G085560, d5_PAV01G086220, t1_Prunus_avium_FUN_005654	d1_PAV01G086250, d3_PAV03G054300, t1_Prunus_avium_FUN_013827, t1_Prunus_avium_FUN_005661, d3_PAV01G086270, d3_PAV01G085620, d5_PAV07G052070, d5_PAV07G052430, t1_Prunus_avium_FUN_005658, d5_PAV01G085600, t0_Prunus_avium_FUN_039153, d3_PAV01G085590, t0_Prunus_avium_FUN_039154, d5_PAV07G052090, d5_PAV07G052450, d5_PAV07G052440, d5_PAV07G052080	10	32
OG0000005	N6	n62	0.142857		d3_PAV05G022260	d3_PAV03G054320, t1_Prunus_avium_FUN_013826, d3_PAV01G085560, d5_PAV01G086220, t1_Prunus_avium_FUN_005654	0	8
OG0000005	N6	n63	0.285714		d3_PAV03G054320, t1_Prunus_avium_FUN_013826	d3_PAV01G085560, d5_PAV01G086220, t1_Prunus_avium_FUN_005654	2	4
OG0000005	N6	n67	0.428571		d1_PAV01G086250, d3_PAV03G054300, t1_Prunus_avium_FUN_013827, t1_Prunus_avium_FUN_005661, d3_PAV01G086270, d3_PAV01G085620, d5_PAV07G052070, d5_PAV07G052430, t1_Prunus_avium_FUN_005658, d5_PAV01G085600, t0_Prunus_avium_FUN_039153	d3_PAV01G085590, t0_Prunus_avium_FUN_039154, d5_PAV07G052090, d5_PAV07G052450, d5_PAV07G052440, d5_PAV07G052080	20	10
OG0000005	N6	n70	0.142857		d3_PAV03G054300, t1_Prunus_avium_FUN_013827, t1_Prunus_avium_FUN_005661, d3_PAV01G086270, d3_PAV01G085620	d5_PAV07G052070, d5_PAV07G052430, t1_Prunus_avium_FUN_005658, d5_PAV01G085600	8	6
OG0000005	N6	n71	0.285714		d3_PAV03G054300, t1_Prunus_avium_FUN_013827	t1_Prunus_avium_FUN_005661, d3_PAV01G086270, d3_PAV01G085620	2	4
OG0000005	d3	n74	1	Terminal	d3_PAV01G086270	d3_PAV01G085620	0	0
OG0000005	N8	n75	0.5		d5_PAV07G052070, d5_PAV07G052430	t1_Prunus_avium_FUN_005658, d5_PAV01G085600	2	2
OG0000005	d5	n76	1	Terminal	d5_PAV07G052070	d5_PAV07G052430	0	0
OG0000005	d5	n80	1	Terminal	d5_PAV07G052090	d5_PAV07G052450, d5_PAV07G052440, d5_PAV07G052080	0	4
OG0000005	d5	n81	1	Terminal	d5_PAV07G052450	d5_PAV07G052440, d5_PAV07G052080	0	2
OG0000005	d5	n82	1	Terminal	d5_PAV07G052440	d5_PAV07G052080	0	0
OG0000005	N0	n83	0.125		d6_PAV03G020220, t7_Prunus_avium_FUN_015933, t4_Prunus_avium_FUN_015975, t7_Prunus_avium_FUN_015937, t7_Prunus_avium_FUN_015980, t7_Prunus_avium_FUN_015935, t7_Prunus_avium_FUN_015978, d5_PAV03G020340	d5_PAV05G008340, d0_PAV01G066070, t3_Prunus_avium_FUN_003923, d0_PAV07G057680, t0_Prunus_avium_FUN_039644, t3_Prunus_avium_FUN_025911, t4_Prunus_avium_FUN_015939, t4_Prunus_avium_FUN_015981	14	14
OG0000005	N4	n86	0.2		t7_Prunus_avium_FUN_015933	t4_Prunus_avium_FUN_015975, t7_Prunus_avium_FUN_015937, t7_Prunus_avium_FUN_015980, t7_Prunus_avium_FUN_015935, t7_Prunus_avium_FUN_015978	0	8
OG0000005	t7	n88	1	Terminal	t7_Prunus_avium_FUN_015937, t7_Prunus_avium_FUN_015980	t7_Prunus_avium_FUN_015935, t7_Prunus_avium_FUN_015978	2	2
OG0000005	t7	n89	1	Terminal	t7_Prunus_avium_FUN_015937	t7_Prunus_avium_FUN_015980	0	0
OG0000005	t7	n90	1	Terminal	t7_Prunus_avium_FUN_015935	t7_Prunus_avium_FUN_015978	0	0
OG0000005	N9	n93	0.4		d0_PAV01G066070, t3_Prunus_avium_FUN_003923	d0_PAV07G057680, t0_Prunus_avium_FUN_039644, t3_Prunus_avium_FUN_025911	2	4
OG0000005	t4	n97	1	Terminal	t4_Prunus_avium_FUN_015939	t4_Prunus_avium_FUN_015981	0	0
OG0000005	N2	n100	0.111111		d5_PAV00G069320, t1_Prunus_avium_FUN_025417, d6_PAV00G067910, d6_PAV00G069360, t0_Prunus_avium_FUN_011644, d5_PAV02G055510, d5_PAV02G055200	d5_PAV00G010780, d5_PAV01G018250, d5_PAV01G019740	12	4
OG0000005	N2	n101	0.111111		d5_PAV00G069320, t1_Prunus_avium_FUN_025417, d6_PAV00G067910, d6_PAV00G069360	t0_Prunus_avium_FUN_011644, d5_PAV02G055510, d5_PAV02G055200	6	4
OG0000005	d6	n104	1	Terminal	d6_PAV00G067910	d6_PAV00G069360	0	0
OG0000005	d5	n106	1	Terminal	d5_PAV02G055510	d5_PAV02G055200	0	0
OG0000005	d5	n107	1	Terminal	d5_PAV00G010780	d5_PAV01G018250, d5_PAV01G019740	0	2
OG0000005	d5	n108	1	Terminal	d5_PAV01G018250	d5_PAV01G019740	0	0
OG0000005	N0	n110	0.4375		d1_PAV03G047930, t1_Prunus_avium_FUN_014394, d3_PAV03G005310, t0_Prunus_avium_FUN_036131, t0_Prunus_avium_FUN_017460, d7_PAV07G013540, t5_Prunus_avium_FUN_026174, d7_PAV05G006270, d7_PAV05G005950, t4_Prunus_avium_FUN_036357, d5_PAV04G029970, t3_Prunus_avium_FUN_034034, d4_PAV05G029870, d6_PAV01G098430, t0_Prunus_avium_FUN_006953, d6_PAV04G003420, t0_Prunus_avium_FUN_031879, d7_PAV03G012530, d4_PA…	d4_PAV04G018830, d5_PAV04G017320, t0_Prunus_avium_FUN_025159, d3_PAV05G015740, d3_PAV05G015750, t5_Prunus_avium_FUN_025161, d3_PAV05G009010, t0_Prunus_avium_FUN_025837, d3_PAV06G006890, t0_Prunus_avium_FUN_022483, d3_PAV02G002500, t0_Prunus_avium_FUN_008182, d3_PAV00G081770, d5_PAV04G045350, t0_Prunus_avium_FUN_034732, d0_PAV00G003010, t0_Prunus_avium_FUN_024859, t0_Prunus_avium_FUN_012681, d0_PA…	48	68
OG0000005	N0	n113	0.1875		d3_PAV03G005310, t0_Prunus_avium_FUN_036131, t0_Prunus_avium_FUN_017460, d7_PAV07G013540, t5_Prunus_avium_FUN_026174, d7_PAV05G006270, d7_PAV05G005950, t4_Prunus_avium_FUN_036357	d5_PAV04G029970, t3_Prunus_avium_FUN_034034, d4_PAV05G029870, d6_PAV01G098430, t0_Prunus_avium_FUN_006953, d6_PAV04G003420, t0_Prunus_avium_FUN_031879, d7_PAV03G012530, d4_PAV00G020200, t4_Prunus_avium_FUN_016906, d5_PAV03G005830, t0_Prunus_avium_FUN_017424, d7_PAV02G050090, t0_Prunus_avium_FUN_011370, d5_PAV03G047780	14	28
OG0000005	t0	n117	1	Terminal	t0_Prunus_avium_FUN_036131	t0_Prunus_avium_FUN_017460	0	0
OG0000005	N3	n118	0.5		d7_PAV07G013540	t5_Prunus_avium_FUN_026174, d7_PAV05G006270, d7_PAV05G005950	0	4
OG0000005	d7	n120	1	Terminal	d7_PAV05G006270	d7_PAV05G005950	0	0
OG0000005	N0	n121	0.1875		d5_PAV04G029970, t3_Prunus_avium_FUN_034034, d4_PAV05G029870, d6_PAV01G098430, t0_Prunus_avium_FUN_006953, d6_PAV04G003420, t0_Prunus_avium_FUN_031879, d7_PAV03G012530, d4_PAV00G020200, t4_Prunus_avium_FUN_016906	d5_PAV03G005830, t0_Prunus_avium_FUN_017424, d7_PAV02G050090, t0_Prunus_avium_FUN_011370, d5_PAV03G047780	18	8
OG0000005	N0	n124	0.1875		d4_PAV05G029870, d6_PAV01G098430, t0_Prunus_avium_FUN_006953	d6_PAV04G003420, t0_Prunus_avium_FUN_031879, d7_PAV03G012530, d4_PAV00G020200, t4_Prunus_avium_FUN_016906	4	8
OG0000005	N0	n131	0.125		d5_PAV03G005830, t0_Prunus_avium_FUN_017424	d7_PAV02G050090, t0_Prunus_avium_FUN_011370, d5_PAV03G047780	2	4
OG0000005	N0	n136	0.3125		d4_PAV04G018830, d5_PAV04G017320, t0_Prunus_avium_FUN_025159, d3_PAV05G015740, d3_PAV05G015750, t5_Prunus_avium_FUN_025161, d3_PAV05G009010, t0_Prunus_avium_FUN_025837, d3_PAV06G006890, t0_Prunus_avium_FUN_022483, d3_PAV02G002500, t0_Prunus_avium_FUN_008182, d3_PAV00G081770, d5_PAV04G045350, t0_Prunus_avium_FUN_034732, d0_PAV00G003010, t0_Prunus_avium_FUN_024859, t0_Prunus_avium_FUN_012681, d0_PA…	d3_PAV08G013380, t1_Prunus_avium_FUN_030252, d4_PAV00G031200, t0_Prunus_avium_FUN_007778, t0_Prunus_avium_FUN_007673, d3_PAV03G021000, d4_PAV01G076450, d4_PAV01G076690, t2_Prunus_avium_FUN_026569, t2_Prunus_avium_FUN_004755, d5_PAV05G001940, t1_Prunus_avium_FUN_026570	42	22
OG0000005	N0	n137	0.125		d4_PAV04G018830, d5_PAV04G017320, t0_Prunus_avium_FUN_025159, d3_PAV05G015740, d3_PAV05G015750, t5_Prunus_avium_FUN_025161, d3_PAV05G009010, t0_Prunus_avium_FUN_025837, d3_PAV06G006890, t0_Prunus_avium_FUN_022483, d3_PAV02G002500, t0_Prunus_avium_FUN_008182, d3_PAV00G081770, d5_PAV04G045350, t0_Prunus_avium_FUN_034732	d0_PAV00G003010, t0_Prunus_avium_FUN_024859, t0_Prunus_avium_FUN_012681, d0_PAV03G057690, d3_PAV03G058000, t1_Prunus_avium_FUN_013559, d3_PAV02G066710	28	12
OG0000005	N0	n138	0.1875		d4_PAV04G018830, d5_PAV04G017320, t0_Prunus_avium_FUN_025159, d3_PAV05G015740, d3_PAV05G015750, t5_Prunus_avium_FUN_025161	d3_PAV05G009010, t0_Prunus_avium_FUN_025837, d3_PAV06G006890, t0_Prunus_avium_FUN_022483, d3_PAV02G002500, t0_Prunus_avium_FUN_008182, d3_PAV00G081770, d5_PAV04G045350, t0_Prunus_avium_FUN_034732	10	16
OG0000005	d3	n143	1	Terminal	d3_PAV05G015740	d3_PAV05G015750	0	0
OG0000005	N6	n144	0.285714		d3_PAV05G009010, t0_Prunus_avium_FUN_025837, d3_PAV06G006890, t0_Prunus_avium_FUN_022483	d3_PAV02G002500, t0_Prunus_avium_FUN_008182, d3_PAV00G081770, d5_PAV04G045350, t0_Prunus_avium_FUN_034732	6	8
OG0000005	N14	n145	1	STRIDE	d3_PAV05G009010, t0_Prunus_avium_FUN_025837	d3_PAV06G006890, t0_Prunus_avium_FUN_022483	2	2
OG0000005	N6	n148	0.285714		d3_PAV02G002500, t0_Prunus_avium_FUN_008182	d3_PAV00G081770, d5_PAV04G045350, t0_Prunus_avium_FUN_034732	2	4
OG0000005	N6	n152	0.285714		d0_PAV00G003010, t0_Prunus_avium_FUN_024859	t0_Prunus_avium_FUN_012681, d0_PAV03G057690, d3_PAV03G058000, t1_Prunus_avium_FUN_013559, d3_PAV02G066710	2	8
OG0000005	N6	n155	0.142857		d0_PAV03G057690, d3_PAV03G058000, t1_Prunus_avium_FUN_013559	d3_PAV02G066710	4	0
OG0000005	N0	n158	0.1875		d3_PAV08G013380, t1_Prunus_avium_FUN_030252, d4_PAV00G031200, t0_Prunus_avium_FUN_007778, t0_Prunus_avium_FUN_007673	d3_PAV03G021000, d4_PAV01G076450, d4_PAV01G076690, t2_Prunus_avium_FUN_026569, t2_Prunus_avium_FUN_004755, d5_PAV05G001940, t1_Prunus_avium_FUN_026570	8	12
OG0000005	t0	n162	1	Terminal	t0_Prunus_avium_FUN_007778	t0_Prunus_avium_FUN_007673	0	0
OG0000005	d4	n166	1	Terminal	d4_PAV01G076450	d4_PAV01G076690	0	0
OG0000005	t2	n167	1	Terminal	t2_Prunus_avium_FUN_026569	t2_Prunus_avium_FUN_004755	0	0
OG0000006	N0	n0	0.5625		d5_PAV01G104090, t5_Prunus_avium_FUN_015556, t6_Prunus_avium_FUN_023284, t2_Prunus_avium_FUN_010980, t3_Prunus_avium_FUN_022107, t4_Prunus_avium_FUN_026374, t1_Prunus_avium_FUN_028883, t1_Prunus_avium_FUN_002209, t4_Prunus_avium_FUN_008862, t5_Prunus_avium_FUN_029110, t0_Prunus_avium_FUN_015585, t3_Prunus_avium_FUN_028017, t6_Prunus_avium_FUN_027027, t2_Prunus_avium_FUN_015473, t1_Prunus_avium_FU…	t5_Prunus_avium_FUN_004978, d6_PAV05G032140, d5_PAV06G014400, d4_PAV00G082910, d2_PAV00G075240, d3_PAV04G054420, d5_PAV00G047330, d3_PAV01G023160, d1_PAV00G082900, t2_Prunus_avium_FUN_003697, d3_PAV06G038330, d5_PAV00G030110, d5_PAV00G012960, d3_PAV00G030120, d3_PAV00G047300, d5_PAV08G025360, d5_PAV05G041600, d3_PAV00G026540, d5_PAV00G047290, d5_PAV08G046380, d6_PAV06G014410, t7_Prunus_avium_FUN_…	52	226
OG0000006	N0	n1	0.125		d5_PAV01G104090, t5_Prunus_avium_FUN_015556, t6_Prunus_avium_FUN_023284, t2_Prunus_avium_FUN_010980, t3_Prunus_avium_FUN_022107, t4_Prunus_avium_FUN_026374, t1_Prunus_avium_FUN_028883, t1_Prunus_avium_FUN_002209, t4_Prunus_avium_FUN_008862, t5_Prunus_avium_FUN_029110, t0_Prunus_avium_FUN_015585, t3_Prunus_avium_FUN_028017, t6_Prunus_avium_FUN_027027, t2_Prunus_avium_FUN_015473, t1_Prunus_avium_FU…	d3_PAV00G054880, d3_PAV00G012660, d6_PAV00G046780, d3_PAV00G066060, d5_PAV07G041950, d3_PAV06G059890, d5_PAV06G034590	38	12
OG0000006	N0	n4	0.3125		t5_Prunus_avium_FUN_015556, t6_Prunus_avium_FUN_023284, t2_Prunus_avium_FUN_010980, t3_Prunus_avium_FUN_022107, t4_Prunus_avium_FUN_026374, t1_Prunus_avium_FUN_028883, t1_Prunus_avium_FUN_002209, t4_Prunus_avium_FUN_008862	t5_Prunus_avium_FUN_029110, t0_Prunus_avium_FUN_015585, t3_Prunus_avium_FUN_028017, t6_Prunus_avium_FUN_027027, t2_Prunus_avium_FUN_015473, t1_Prunus_avium_FUN_023012, t1_Prunus_avium_FUN_001328	14	12
OG0000006	N0	n6	0.125		t6_Prunus_avium_FUN_023284, t2_Prunus_avium_FUN_010980, t3_Prunus_avium_FUN_022107, t4_Prunus_avium_FUN_026374, t1_Prunus_avium_FUN_028883	t1_Prunus_avium_FUN_002209, t4_Prunus_avium_FUN_008862	8	2
OG0000006	t1	n17	1	Terminal	t1_Prunus_avium_FUN_023012	t1_Prunus_avium_FUN_001328	0	0
OG0000006	d3	n19	1	Terminal	d3_PAV00G032370, d3_PAV01G096080	d3_PAV01G020810	2	0
OG0000006	d3	n20	1	Terminal	d3_PAV00G032370	d3_PAV01G096080	0	0
OG0000006	N2	n21	0.111111		d3_PAV00G054880, d3_PAV00G012660	d6_PAV00G046780, d3_PAV00G066060, d5_PAV07G041950, d3_PAV06G059890, d5_PAV06G034590	2	8
OG0000006	d3	n22	1	Terminal	d3_PAV00G054880	d3_PAV00G012660	0	0
OG0000006	N2	n23	0.222222		d6_PAV00G046780, d3_PAV00G066060, d5_PAV07G041950	d3_PAV06G059890, d5_PAV06G034590	4	2
OG0000006	N0	n27	0.1875		t5_Prunus_avium_FUN_004978, d6_PAV05G032140, d5_PAV06G014400, d4_PAV00G082910, d2_PAV00G075240, d3_PAV04G054420, d5_PAV00G047330, d3_PAV01G023160, d1_PAV00G082900, t2_Prunus_avium_FUN_003697, d3_PAV06G038330, d5_PAV00G030110, d5_PAV00G012960, d3_PAV00G030120, d3_PAV00G047300, d5_PAV08G025360, d5_PAV05G041600, d3_PAV00G026540, d5_PAV00G047290, d5_PAV08G046380, d6_PAV06G014410, t7_Prunus_avium_FUN_…	d5_PAV01G012150, t2_Prunus_avium_FUN_008745, t3_Prunus_avium_FUN_015736, t1_Prunus_avium_FUN_000237, t5_Prunus_avium_FUN_018023, t5_Prunus_avium_FUN_023330, t1_Prunus_avium_FUN_018250, t5_Prunus_avium_FUN_029419, t5_Prunus_avium_FUN_007909, t5_Prunus_avium_FUN_035749	206	18
OG0000006	N0	n29	0.0625		d6_PAV05G032140	d5_PAV06G014400, d4_PAV00G082910, d2_PAV00G075240, d3_PAV04G054420, d5_PAV00G047330, d3_PAV01G023160, d1_PAV00G082900, t2_Prunus_avium_FUN_003697, d3_PAV06G038330, d5_PAV00G030110, d5_PAV00G012960, d3_PAV00G030120, d3_PAV00G047300, d5_PAV08G025360, d5_PAV05G041600, d3_PAV00G026540, d5_PAV00G047290, d5_PAV08G046380, d6_PAV06G014410, t7_Prunus_avium_FUN_029489, d3_PAV00G007660, d3_PAV07G026650, d3_…	0	202
OG0000006	N0	n30	0.0625		d5_PAV06G014400	d4_PAV00G082910, d2_PAV00G075240, d3_PAV04G054420, d5_PAV00G047330, d3_PAV01G023160, d1_PAV00G082900, t2_Prunus_avium_FUN_003697, d3_PAV06G038330, d5_PAV00G030110, d5_PAV00G012960, d3_PAV00G030120, d3_PAV00G047300, d5_PAV08G025360, d5_PAV05G041600, d3_PAV00G026540, d5_PAV00G047290, d5_PAV08G046380, d6_PAV06G014410, t7_Prunus_avium_FUN_029489, d3_PAV00G007660, d3_PAV07G026650, d3_PAV01G014280, d3_…	0	200
OG0000006	N0	n31	0.0625		d4_PAV00G082910	d2_PAV00G075240, d3_PAV04G054420, d5_PAV00G047330, d3_PAV01G023160, d1_PAV00G082900, t2_Prunus_avium_FUN_003697, d3_PAV06G038330, d5_PAV00G030110, d5_PAV00G012960, d3_PAV00G030120, d3_PAV00G047300, d5_PAV08G025360, d5_PAV05G041600, d3_PAV00G026540, d5_PAV00G047290, d5_PAV08G046380, d6_PAV06G014410, t7_Prunus_avium_FUN_029489, d3_PAV00G007660, d3_PAV07G026650, d3_PAV01G014280, d3_PAV01G097380, d5_…	0	198
OG0000006	N0	n32	0.3125		d2_PAV00G075240, d3_PAV04G054420, d5_PAV00G047330, d3_PAV01G023160, d1_PAV00G082900, t2_Prunus_avium_FUN_003697, d3_PAV06G038330, d5_PAV00G030110, d5_PAV00G012960, d3_PAV00G030120, d3_PAV00G047300, d5_PAV08G025360, d5_PAV05G041600, d3_PAV00G026540, d5_PAV00G047290, d5_PAV08G046380, d6_PAV06G014410, t7_Prunus_avium_FUN_029489, d3_PAV00G007660, d3_PAV07G026650, d3_PAV01G014280, d3_PAV01G097380, d5_…	d6_PAV00G096480, d5_PAV04G054410, d6_PAV00G052630, d4_PAV01G048380, d3_PAV00G054720, d1_PAV01G053490, d5_PAV00G086150, d3_PAV04G042430, d4_PAV06G036380, d4_PAV05G000180, d5_PAV01G059140, d1_PAV04G051250, d2_PAV00G074250, d4_PAV06G010450, d4_PAV06G010470, d2_PAV01G012990, d6_PAV00G078980, d3_PAV00G016470, d4_PAV06G030220, d3_PAV00G053430, d4_PAV00G052290, d3_PAV06G022280, d4_PAV07G008750, d2_PAV00…	44	152
OG0000006	N0	n33	0.0625		d2_PAV00G075240, d3_PAV04G054420, d5_PAV00G047330, d3_PAV01G023160, d1_PAV00G082900, t2_Prunus_avium_FUN_003697, d3_PAV06G038330, d5_PAV00G030110, d5_PAV00G012960, d3_PAV00G030120, d3_PAV00G047300, d5_PAV08G025360, d5_PAV05G041600, d3_PAV00G026540, d5_PAV00G047290, d5_PAV08G046380, d6_PAV06G014410, t7_Prunus_avium_FUN_029489, d3_PAV00G007660, d3_PAV07G026650, d3_PAV01G014280, d3_PAV01G097380	d5_PAV04G040080	42	0
OG0000006	N0	n35	0.0625		d3_PAV04G054420, d5_PAV00G047330, d3_PAV01G023160, d1_PAV00G082900, t2_Prunus_avium_FUN_003697, d3_PAV06G038330, d5_PAV00G030110, d5_PAV00G012960, d3_PAV00G030120, d3_PAV00G047300, d5_PAV08G025360, d5_PAV05G041600, d3_PAV00G026540, d5_PAV00G047290, d5_PAV08G046380, d6_PAV06G014410	t7_Prunus_avium_FUN_029489, d3_PAV00G007660, d3_PAV07G026650, d3_PAV01G014280, d3_PAV01G097380	30	8
OG0000006	N2	n36	0.111111		d3_PAV04G054420	d5_PAV00G047330, d3_PAV01G023160, d1_PAV00G082900, t2_Prunus_avium_FUN_003697, d3_PAV06G038330, d5_PAV00G030110, d5_PAV00G012960, d3_PAV00G030120, d3_PAV00G047300, d5_PAV08G025360, d5_PAV05G041600, d3_PAV00G026540, d5_PAV00G047290, d5_PAV08G046380, d6_PAV06G014410	0	28
OG0000006	N2	n37	0.222222		d5_PAV00G047330, d3_PAV01G023160, d1_PAV00G082900, t2_Prunus_avium_FUN_003697, d3_PAV06G038330, d5_PAV00G030110, d5_PAV00G012960, d3_PAV00G030120, d3_PAV00G047300, d5_PAV08G025360, d5_PAV05G041600	d3_PAV00G026540, d5_PAV00G047290, d5_PAV08G046380, d6_PAV06G014410	20	6
OG0000006	N2	n38	0.111111		d5_PAV00G047330, d3_PAV01G023160, d1_PAV00G082900, t2_Prunus_avium_FUN_003697, d3_PAV06G038330, d5_PAV00G030110, d5_PAV00G012960, d3_PAV00G030120, d3_PAV00G047300	d5_PAV08G025360, d5_PAV05G041600	16	2
OG0000006	N2	n39	0.222222		d5_PAV00G047330, d3_PAV01G023160, d1_PAV00G082900, t2_Prunus_avium_FUN_003697	d3_PAV06G038330, d5_PAV00G030110, d5_PAV00G012960, d3_PAV00G030120, d3_PAV00G047300	6	8
OG0000006	N6	n43	0.142857		d3_PAV06G038330, d5_PAV00G030110, d5_PAV00G012960, d3_PAV00G030120	d3_PAV00G047300	6	0
OG0000006	N6	n44	0.285714		d3_PAV06G038330, d5_PAV00G030110	d5_PAV00G012960, d3_PAV00G030120	2	2
OG0000006	d5	n47	1	Terminal	d5_PAV08G025360	d5_PAV05G041600	0	0
OG0000006	d5	n50	1	Terminal	d5_PAV00G047290	d5_PAV08G046380	0	0
OG0000006	d3	n52	1	Terminal	d3_PAV00G007660, d3_PAV07G026650	d3_PAV01G014280, d3_PAV01G097380	2	2
OG0000006	d3	n53	1	Terminal	d3_PAV00G007660	d3_PAV07G026650	0	0
OG0000006	d3	n54	1	Terminal	d3_PAV01G014280	d3_PAV01G097380	0	0
OG0000006	N0	n55	0.125		d6_PAV00G096480, d5_PAV04G054410	d6_PAV00G052630, d4_PAV01G048380, d3_PAV00G054720, d1_PAV01G053490, d5_PAV00G086150, d3_PAV04G042430, d4_PAV06G036380, d4_PAV05G000180, d5_PAV01G059140, d1_PAV04G051250, d2_PAV00G074250, d4_PAV06G010450, d4_PAV06G010470, d2_PAV01G012990, d6_PAV00G078980, d3_PAV00G016470, d4_PAV06G030220, d3_PAV00G053430, d4_PAV00G052290, d3_PAV06G022280, d4_PAV07G008750, d2_PAV00G089180, d4_PAV00G055160, d6_PAV07…	2	148
OG0000006	N0	n57	0.375		d6_PAV00G052630, d4_PAV01G048380, d3_PAV00G054720, d1_PAV01G053490, d5_PAV00G086150, d3_PAV04G042430, d4_PAV06G036380, d4_PAV05G000180, d5_PAV01G059140, d1_PAV04G051250, d2_PAV00G074250, d4_PAV06G010450, d4_PAV06G010470, d2_PAV01G012990, d6_PAV00G078980, d3_PAV00G016470, d4_PAV06G030220, d3_PAV00G053430, d4_PAV00G052290, d3_PAV06G022280, d4_PAV07G008750, d2_PAV00G089180, d4_PAV00G055160, d6_PAV07…	d5_PAV00G055100, d3_PAV05G033900, d4_PAV03G033290, d6_PAV01G050710, d2_PAV07G018150, d1_PAV06G042410, d4_PAV00G039960, d4_PAV07G007400, d4_PAV01G053020, d4_PAV06G030600, d5_PAV00G055230, d3_PAV02G024820, d3_PAV00G055110, d5_PAV00G051300, d4_PAV06G042420, d5_PAV08G034570, d4_PAV02G024150, d2_PAV08G041640, d3_PAV00G016480, d4_PAV03G032960, t4_Prunus_avium_FUN_013245, t4_Prunus_avium_FUN_002952, d2_…	56	90
OG0000006	N0	n58	0.3125		d6_PAV00G052630, d4_PAV01G048380, d3_PAV00G054720, d1_PAV01G053490, d5_PAV00G086150, d3_PAV04G042430, d4_PAV06G036380, d4_PAV05G000180, d5_PAV01G059140	d1_PAV04G051250, d2_PAV00G074250, d4_PAV06G010450, d4_PAV06G010470, d2_PAV01G012990, d6_PAV00G078980, d3_PAV00G016470, d4_PAV06G030220, d3_PAV00G053430, d4_PAV00G052290, d3_PAV06G022280, d4_PAV07G008750, d2_PAV00G089180, d4_PAV00G055160, d6_PAV07G017900, d3_PAV00G075010, d3_PAV00G055150, d3_PAV00G055020, d6_PAV00G034830, d5_PAV02G006630	16	38
OG0000006	N0	n60	0.1875		d4_PAV01G048380, d3_PAV00G054720, d1_PAV01G053490, d5_PAV00G086150	d3_PAV04G042430, d4_PAV06G036380, d4_PAV05G000180, d5_PAV01G059140	6	6
OG0000006	d4	n66	1	Terminal	d4_PAV06G036380	d4_PAV05G000180	0	0
OG0000006	N0	n68	0.1875		d1_PAV04G051250, d2_PAV00G074250, d4_PAV06G010450, d4_PAV06G010470, d2_PAV01G012990, d6_PAV00G078980, d3_PAV00G016470, d4_PAV06G030220, d3_PAV00G053430, d4_PAV00G052290, d3_PAV06G022280, d4_PAV07G008750, d2_PAV00G089180	d4_PAV00G055160, d6_PAV07G017900, d3_PAV00G075010, d3_PAV00G055150, d3_PAV00G055020, d6_PAV00G034830	24	10
OG0000006	N0	n69	0.125		d1_PAV04G051250, d2_PAV00G074250, d4_PAV06G010450, d4_PAV06G010470	d2_PAV01G012990, d6_PAV00G078980, d3_PAV00G016470, d4_PAV06G030220, d3_PAV00G053430, d4_PAV00G052290, d3_PAV06G022280, d4_PAV07G008750, d2_PAV00G089180	6	16
OG0000006	d4	n72	1	Terminal	d4_PAV06G010450	d4_PAV06G010470	0	0
OG0000006	N0	n73	0.0625		d2_PAV01G012990	d6_PAV00G078980, d3_PAV00G016470, d4_PAV06G030220, d3_PAV00G053430, d4_PAV00G052290, d3_PAV06G022280, d4_PAV07G008750, d2_PAV00G089180	0	14
OG0000006	N0	n76	0.0625		d3_PAV00G016470, d4_PAV06G030220, d3_PAV00G053430, d4_PAV00G052290, d3_PAV06G022280	d4_PAV07G008750	8	0
OG0000006	N0	n77	0.0625		d3_PAV00G016470, d4_PAV06G030220, d3_PAV00G053430, d4_PAV00G052290	d3_PAV06G022280	6	0
OG0000006	N0	n78	0.125		d3_PAV00G016470, d4_PAV06G030220	d3_PAV00G053430, d4_PAV00G052290	2	2
OG0000006	N0	n81	0.125		d4_PAV00G055160, d6_PAV07G017900, d3_PAV00G075010, d3_PAV00G055150	d3_PAV00G055020, d6_PAV00G034830	6	2
OG0000006	d3	n84	1	Terminal	d3_PAV00G075010	d3_PAV00G055150	0	0
OG0000006	N0	n86	0.0625		d5_PAV00G055100, d3_PAV05G033900, d4_PAV03G033290, d6_PAV01G050710, d2_PAV07G018150, d1_PAV06G042410, d4_PAV00G039960, d4_PAV07G007400, d4_PAV01G053020, d4_PAV06G030600, d5_PAV00G055230, d3_PAV02G024820, d3_PAV00G055110, d5_PAV00G051300, d4_PAV06G042420, d5_PAV08G034570, d4_PAV02G024150, d2_PAV08G041640, d3_PAV00G016480, d4_PAV03G032960, t4_Prunus_avium_FUN_013245, t4_Prunus_avium_FUN_002952, d2_…	d5_PAV04G053360	88	0
OG0000006	N0	n87	0.25		d5_PAV00G055100, d3_PAV05G033900, d4_PAV03G033290, d6_PAV01G050710	d2_PAV07G018150, d1_PAV06G042410, d4_PAV00G039960, d4_PAV07G007400, d4_PAV01G053020, d4_PAV06G030600, d5_PAV00G055230, d3_PAV02G024820, d3_PAV00G055110, d5_PAV00G051300, d4_PAV06G042420, d5_PAV08G034570, d4_PAV02G024150, d2_PAV08G041640, d3_PAV00G016480, d4_PAV03G032960, t4_Prunus_avium_FUN_013245, t4_Prunus_avium_FUN_002952, d2_PAV06G042320, d4_PAV06G052080, d4_PAV07G018220, d2_PAV06G042330, d6_…	6	80
OG0000006	N0	n91	0.125		d2_PAV07G018150, d1_PAV06G042410, d4_PAV00G039960, d4_PAV07G007400	d4_PAV01G053020, d4_PAV06G030600, d5_PAV00G055230, d3_PAV02G024820, d3_PAV00G055110, d5_PAV00G051300, d4_PAV06G042420, d5_PAV08G034570, d4_PAV02G024150, d2_PAV08G041640, d3_PAV00G016480, d4_PAV03G032960, t4_Prunus_avium_FUN_013245, t4_Prunus_avium_FUN_002952, d2_PAV06G042320, d4_PAV06G052080, d4_PAV07G018220, d2_PAV06G042330, d6_PAV02G025010, d4_PAV04G056250, d4_PAV06G030610, d4_PAV02G012020, d2_…	6	72
OG0000006	d4	n94	1	Terminal	d4_PAV00G039960	d4_PAV07G007400	0	0
OG0000006	N0	n95	0.0625		d4_PAV01G053020	d4_PAV06G030600, d5_PAV00G055230, d3_PAV02G024820, d3_PAV00G055110, d5_PAV00G051300, d4_PAV06G042420, d5_PAV08G034570, d4_PAV02G024150, d2_PAV08G041640, d3_PAV00G016480, d4_PAV03G032960, t4_Prunus_avium_FUN_013245, t4_Prunus_avium_FUN_002952, d2_PAV06G042320, d4_PAV06G052080, d4_PAV07G018220, d2_PAV06G042330, d6_PAV02G025010, d4_PAV04G056250, d4_PAV06G030610, d4_PAV02G012020, d2_PAV00G055090, d3_…	0	70
OG0000006	N0	n96	0.1875		d4_PAV06G030600, d5_PAV00G055230, d3_PAV02G024820, d3_PAV00G055110, d5_PAV00G051300, d4_PAV06G042420, d5_PAV08G034570, d4_PAV02G024150	d2_PAV08G041640, d3_PAV00G016480, d4_PAV03G032960, t4_Prunus_avium_FUN_013245, t4_Prunus_avium_FUN_002952, d2_PAV06G042320, d4_PAV06G052080, d4_PAV07G018220, d2_PAV06G042330, d6_PAV02G025010, d4_PAV04G056250, d4_PAV06G030610, d4_PAV02G012020, d2_PAV00G055090, d3_PAV02G024830, d4_PAV02G024530, d6_PAV05G033740, d4_PAV01G054190, d4_PAV06G041930, d5_PAV03G033300, d4_PAV01G053230, d7_PAV00G005030, d3_…	14	54
OG0000006	N0	n97	0.0625		d4_PAV06G030600, d5_PAV00G055230, d3_PAV02G024820, d3_PAV00G055110, d5_PAV00G051300, d4_PAV06G042420, d5_PAV08G034570	d4_PAV02G024150	12	0
OG0000006	N0	n98	0.125		d4_PAV06G030600, d5_PAV00G055230, d3_PAV02G024820, d3_PAV00G055110	d5_PAV00G051300, d4_PAV06G042420, d5_PAV08G034570	6	4
OG0000006	d3	n101	1	Terminal	d3_PAV02G024820	d3_PAV00G055110	0	0
OG0000006	N0	n102	0.0625		d5_PAV00G051300	d4_PAV06G042420, d5_PAV08G034570	0	2
OG0000006	N0	n104	0.1875		d2_PAV08G041640, d3_PAV00G016480, d4_PAV03G032960	t4_Prunus_avium_FUN_013245, t4_Prunus_avium_FUN_002952, d2_PAV06G042320, d4_PAV06G052080, d4_PAV07G018220, d2_PAV06G042330, d6_PAV02G025010, d4_PAV04G056250, d4_PAV06G030610, d4_PAV02G012020, d2_PAV00G055090, d3_PAV02G024830, d4_PAV02G024530, d6_PAV05G033740, d4_PAV01G054190, d4_PAV06G041930, d5_PAV03G033300, d4_PAV01G053230, d7_PAV00G005030, d3_PAV05G033290, d5_PAV04G056280, d5_PAV06G042340, d5_…	4	48
OG0000006	N0	n107	0.1875		t4_Prunus_avium_FUN_013245, t4_Prunus_avium_FUN_002952, d2_PAV06G042320, d4_PAV06G052080, d4_PAV07G018220, d2_PAV06G042330, d6_PAV02G025010, d4_PAV04G056250, d4_PAV06G030610, d4_PAV02G012020, d2_PAV00G055090, d3_PAV02G024830	d4_PAV02G024530, d6_PAV05G033740, d4_PAV01G054190, d4_PAV06G041930, d5_PAV03G033300, d4_PAV01G053230, d7_PAV00G005030, d3_PAV05G033290, d5_PAV04G056280, d5_PAV06G042340, d5_PAV00G044150, d5_PAV02G024760, d4_PAV05G033950	22	24
OG0000006	t4	n110	1	Terminal	t4_Prunus_avium_FUN_013245	t4_Prunus_avium_FUN_002952	0	0
OG0000006	N0	n111	0.0625		d2_PAV06G042320, d4_PAV06G052080, d4_PAV07G018220, d2_PAV06G042330, d6_PAV02G025010, d4_PAV04G056250, d4_PAV06G030610, d4_PAV02G012020	d2_PAV00G055090	14	0
OG0000006	N0	n112	0.0625		d2_PAV06G042320, d4_PAV06G052080, d4_PAV07G018220, d2_PAV06G042330, d6_PAV02G025010, d4_PAV04G056250, d4_PAV06G030610	d4_PAV02G012020	12	0
OG0000006	N0	n113	0.125		d2_PAV06G042320, d4_PAV06G052080, d4_PAV07G018220	d2_PAV06G042330, d6_PAV02G025010, d4_PAV04G056250, d4_PAV06G030610	4	6
OG0000006	d4	n115	1	Terminal	d4_PAV06G052080	d4_PAV07G018220	0	0
OG0000006	d4	n118	1	Terminal	d4_PAV04G056250	d4_PAV06G030610	0	0
OG0000006	N0	n119	0.0625		d4_PAV02G024530	d6_PAV05G033740, d4_PAV01G054190, d4_PAV06G041930, d5_PAV03G033300, d4_PAV01G053230, d7_PAV00G005030, d3_PAV05G033290, d5_PAV04G056280, d5_PAV06G042340, d5_PAV00G044150, d5_PAV02G024760, d4_PAV05G033950	0	22
OG0000006	N0	n121	0.0625		d4_PAV01G054190	d4_PAV06G041930, d5_PAV03G033300, d4_PAV01G053230, d7_PAV00G005030, d3_PAV05G033290, d5_PAV04G056280, d5_PAV06G042340, d5_PAV00G044150, d5_PAV02G024760, d4_PAV05G033950	0	18
OG0000006	N0	n122	0.0625		d4_PAV06G041930	d5_PAV03G033300, d4_PAV01G053230, d7_PAV00G005030, d3_PAV05G033290, d5_PAV04G056280, d5_PAV06G042340, d5_PAV00G044150, d5_PAV02G024760, d4_PAV05G033950	0	16
OG0000006	N0	n123	0.125		d5_PAV03G033300, d4_PAV01G053230	d7_PAV00G005030, d3_PAV05G033290, d5_PAV04G056280, d5_PAV06G042340, d5_PAV00G044150, d5_PAV02G024760, d4_PAV05G033950	2	12
OG0000006	d5	n128	1	Terminal	d5_PAV04G056280, d5_PAV06G042340, d5_PAV00G044150	d5_PAV02G024760	4	0
OG0000006	d5	n129	1	Terminal	d5_PAV04G056280	d5_PAV06G042340, d5_PAV00G044150	0	2
OG0000006	d5	n130	1	Terminal	d5_PAV06G042340	d5_PAV00G044150	0	0
OG0000006	N0	n134	0.125		t1_Prunus_avium_FUN_000237, t5_Prunus_avium_FUN_018023, t5_Prunus_avium_FUN_023330	t1_Prunus_avium_FUN_018250, t5_Prunus_avium_FUN_029419, t5_Prunus_avium_FUN_007909, t5_Prunus_avium_FUN_035749	4	6
OG0000006	t5	n136	1	Terminal	t5_Prunus_avium_FUN_018023	t5_Prunus_avium_FUN_023330	0	0
OG0000006	t5	n138	1	Terminal	t5_Prunus_avium_FUN_029419	t5_Prunus_avium_FUN_007909, t5_Prunus_avium_FUN_035749	0	2
OG0000006	t5	n139	1	Terminal	t5_Prunus_avium_FUN_007909	t5_Prunus_avium_FUN_035749	0	0
OG0000007	N0	n0	1		t2_Prunus_avium_FUN_024944, d6_PAV01G060120, d7_PAV01G060360, t1_Prunus_avium_FUN_003594, d4_PAV00G082740, d5_PAV01G060290, d5_PAV00G082750, t1_Prunus_avium_FUN_003599, t3_Prunus_avium_FUN_002626, d0_PAV01G040220, d0_PAV01G050030, d4_PAV01G060190, d4_PAV01G060430, d4_PAV05G019310, t6_Prunus_avium_FUN_003602, d2_PAV01G060600, t4_Prunus_avium_FUN_003606, d3_PAV07G042910, d3_PAV07G042920, d5_PAV08G0…	t0_Prunus_avium_FUN_037673, d3_PAV07G035520, t1_Prunus_avium_FUN_037671, t1_Prunus_avium_FUN_037672, t1_Prunus_avium_FUN_037670, d5_PAV06G065570, d1_PAV00G070530, t1_Prunus_avium_FUN_038702, d1_PAV00G070960, d5_PAV08G027180, t1_Prunus_avium_FUN_029188, d0_PAV05G003120, t4_Prunus_avium_FUN_026436, d5_PAV05G003070, d5_PAV05G003030, d6_PAV06G028210, t1_Prunus_avium_FUN_020910, d4_PAV03G041110, d7_PA…	106	160
OG0000007	N0	n1	0.5		t2_Prunus_avium_FUN_024944, d6_PAV01G060120, d7_PAV01G060360, t1_Prunus_avium_FUN_003594, d4_PAV00G082740, d5_PAV01G060290, d5_PAV00G082750, t1_Prunus_avium_FUN_003599, t3_Prunus_avium_FUN_002626, d0_PAV01G040220, d0_PAV01G050030, d4_PAV01G060190, d4_PAV01G060430, d4_PAV05G019310, t6_Prunus_avium_FUN_003602, d2_PAV01G060600, t4_Prunus_avium_FUN_003606, d3_PAV07G042910, d3_PAV07G042920, d5_PAV08G0…	t3_Prunus_avium_FUN_013784, t6_Prunus_avium_FUN_039116, d5_PAV07G051750, d3_PAV07G051780, t1_Prunus_avium_FUN_039122, t0_Prunus_avium_FUN_039118, t2_Prunus_avium_FUN_039119, t4_Prunus_avium_FUN_039115, d5_PAV07G051700, t1_Prunus_avium_FUN_039114, d3_PAV00G046990, d3_PAV03G054880, t7_Prunus_avium_FUN_039117	80	24
OG0000007	N0	n2	0.5		t2_Prunus_avium_FUN_024944, d6_PAV01G060120, d7_PAV01G060360, t1_Prunus_avium_FUN_003594, d4_PAV00G082740, d5_PAV01G060290, d5_PAV00G082750, t1_Prunus_avium_FUN_003599, t3_Prunus_avium_FUN_002626, d0_PAV01G040220, d0_PAV01G050030, d4_PAV01G060190, d4_PAV01G060430, d4_PAV05G019310, t6_Prunus_avium_FUN_003602, d2_PAV01G060600, t4_Prunus_avium_FUN_003606, d3_PAV07G042910, d3_PAV07G042920, d5_PAV08G0…	t5_Prunus_avium_FUN_024865, t1_Prunus_avium_FUN_008375, t6_Prunus_avium_FUN_040176, d1_PAV05G020240, d2_PAV00G002650, t1_Prunus_avium_FUN_024868, d0_PAV00G002690, d3_PAV05G020340, d4_PAV03G050720, d4_PAV05G020430, d2_PAV00G002930, d2_PAV05G020460, d2_PAV00G002850, t6_Prunus_avium_FUN_024862, d0_PAV00G002730, d3_PAV05G020400, t1_Prunus_avium_FUN_024804, t1_Prunus_avium_FUN_024864, t2_Prunus_avium_…	38	40
OG0000007	N0	n7	0.125		d6_PAV01G060120, d7_PAV01G060360, t1_Prunus_avium_FUN_003594, d4_PAV00G082740, d5_PAV01G060290, d5_PAV00G082750	t1_Prunus_avium_FUN_003599, t3_Prunus_avium_FUN_002626, d0_PAV01G040220, d0_PAV01G050030, d4_PAV01G060190, d4_PAV01G060430	10	10
OG0000007	d5	n12	1	Terminal	d5_PAV01G060290	d5_PAV00G082750	0	0
OG0000007	d0	n16	1	Terminal	d0_PAV01G040220	d0_PAV01G050030	0	0
OG0000007	d4	n17	1	Terminal	d4_PAV01G060190	d4_PAV01G060430	0	0
OG0000007	d3	n21	1	Terminal	d3_PAV07G042910	d3_PAV07G042920	0	0
OG0000007	N0	n23	0.3125		t5_Prunus_avium_FUN_024865, t1_Prunus_avium_FUN_008375, t6_Prunus_avium_FUN_040176, d1_PAV05G020240, d2_PAV00G002650, t1_Prunus_avium_FUN_024868, d0_PAV00G002690, d3_PAV05G020340	d4_PAV03G050720, d4_PAV05G020430, d2_PAV00G002930, d2_PAV05G020460, d2_PAV00G002850, t6_Prunus_avium_FUN_024862, d0_PAV00G002730, d3_PAV05G020400, t1_Prunus_avium_FUN_024804, t1_Prunus_avium_FUN_024864, t2_Prunus_avium_FUN_024866, t7_Prunus_avium_FUN_024863	14	22
OG0000007	N0	n26	0.0625		t1_Prunus_avium_FUN_008375, t6_Prunus_avium_FUN_040176, d1_PAV05G020240, d2_PAV00G002650	t1_Prunus_avium_FUN_024868	6	0
OG0000007	d4	n34	1	Terminal	d4_PAV03G050720	d4_PAV05G020430	0	0
OG0000007	d2	n35	1	Terminal	d2_PAV00G002930, d2_PAV05G020460	d2_PAV00G002850	2	0
OG0000007	d2	n36	1	Terminal	d2_PAV00G002930	d2_PAV05G020460	0	0
OG0000007	N2	n40	0.111111		t1_Prunus_avium_FUN_024804	t1_Prunus_avium_FUN_024864, t2_Prunus_avium_FUN_024866	0	2
OG0000007	N0	n46	0.125		d5_PAV07G051750, d3_PAV07G051780, t1_Prunus_avium_FUN_039122, t0_Prunus_avium_FUN_039118, t2_Prunus_avium_FUN_039119	t4_Prunus_avium_FUN_039115, d5_PAV07G051700, t1_Prunus_avium_FUN_039114	8	4
OG0000007	d3	n53	1	Terminal	d3_PAV00G046990	d3_PAV03G054880	0	0
OG0000007	N0	n54	0.25		t0_Prunus_avium_FUN_037673, d3_PAV07G035520, t1_Prunus_avium_FUN_037671, t1_Prunus_avium_FUN_037672, t1_Prunus_avium_FUN_037670, d5_PAV06G065570	d1_PAV00G070530, t1_Prunus_avium_FUN_038702, d1_PAV00G070960, d5_PAV08G027180, t1_Prunus_avium_FUN_029188, d0_PAV05G003120, t4_Prunus_avium_FUN_026436, d5_PAV05G003070, d5_PAV05G003030, d6_PAV06G028210, t1_Prunus_avium_FUN_020910, d4_PAV03G041110, d7_PAV03G040540, d6_PAV04G042280, t7_Prunus_avium_FUN_034595, t1_Prunus_avium_FUN_008079, t0_Prunus_avium_FUN_008080, t0_Prunus_avium_FUN_008084, d6_PA…	10	148
OG0000007	t1	n58	1	Terminal	t1_Prunus_avium_FUN_037671, t1_Prunus_avium_FUN_037672	t1_Prunus_avium_FUN_037670	2	0
OG0000007	t1	n59	1	Terminal	t1_Prunus_avium_FUN_037671	t1_Prunus_avium_FUN_037672	0	0
OG0000007	N0	n60	0.5		d1_PAV00G070530, t1_Prunus_avium_FUN_038702, d1_PAV00G070960, d5_PAV08G027180, t1_Prunus_avium_FUN_029188, d0_PAV05G003120, t4_Prunus_avium_FUN_026436, d5_PAV05G003070, d5_PAV05G003030, d6_PAV06G028210, t1_Prunus_avium_FUN_020910, d4_PAV03G041110, d7_PAV03G040540, d6_PAV04G042280, t7_Prunus_avium_FUN_034595, t1_Prunus_avium_FUN_008079, t0_Prunus_avium_FUN_008080, t0_Prunus_avium_FUN_008084	d6_PAV01G061950, t2_Prunus_avium_FUN_025797, t3_Prunus_avium_FUN_025796, t4_Prunus_avium_FUN_025802, t2_Prunus_avium_FUN_039243, t6_Prunus_avium_FUN_025801, t1_Prunus_avium_FUN_025799, t1_Prunus_avium_FUN_025795, t1_Prunus_avium_FUN_025804, d4_PAV04G030850, t0_Prunus_avium_FUN_034109, t3_Prunus_avium_FUN_025718, t0_Prunus_avium_FUN_034267, t0_Prunus_avium_FUN_034108, t3_Prunus_avium_FUN_034103, d…	34	112
OG0000007	N0	n61	0.125		d1_PAV00G070530, t1_Prunus_avium_FUN_038702, d1_PAV00G070960, d5_PAV08G027180, t1_Prunus_avium_FUN_029188	d0_PAV05G003120, t4_Prunus_avium_FUN_026436, d5_PAV05G003070, d5_PAV05G003030, d6_PAV06G028210, t1_Prunus_avium_FUN_020910, d4_PAV03G041110, d7_PAV03G040540, d6_PAV04G042280, t7_Prunus_avium_FUN_034595, t1_Prunus_avium_FUN_008079, t0_Prunus_avium_FUN_008080, t0_Prunus_avium_FUN_008084	8	24
OG0000007	N6	n62	0.285714		d1_PAV00G070530, t1_Prunus_avium_FUN_038702	d1_PAV00G070960, d5_PAV08G027180, t1_Prunus_avium_FUN_029188	2	4
OG0000007	d5	n69	1	Terminal	d5_PAV05G003070	d5_PAV05G003030	0	0
OG0000007	N0	n70	0.125		d6_PAV06G028210, t1_Prunus_avium_FUN_020910, d4_PAV03G041110, d7_PAV03G040540	d6_PAV04G042280, t7_Prunus_avium_FUN_034595, t1_Prunus_avium_FUN_008079, t0_Prunus_avium_FUN_008080, t0_Prunus_avium_FUN_008084	6	8
OG0000007	t0	n77	1	Terminal	t0_Prunus_avium_FUN_008080	t0_Prunus_avium_FUN_008084	0	0
OG0000007	N0	n78	0.5625		d6_PAV01G061950, t2_Prunus_avium_FUN_025797, t3_Prunus_avium_FUN_025796, t4_Prunus_avium_FUN_025802, t2_Prunus_avium_FUN_039243, t6_Prunus_avium_FUN_025801, t1_Prunus_avium_FUN_025799, t1_Prunus_avium_FUN_025795, t1_Prunus_avium_FUN_025804, d4_PAV04G030850, t0_Prunus_avium_FUN_034109, t3_Prunus_avium_FUN_025718, t0_Prunus_avium_FUN_034267, t0_Prunus_avium_FUN_034108, t3_Prunus_avium_FUN_034103, d…	d6_PAV04G042760, t3_Prunus_avium_FUN_034629, d5_PAV04G042750, d2_PAV04G042600, d6_PAV04G042640, d3_PAV04G042630, t1_Prunus_avium_FUN_034625, d3_PAV04G042680, d3_PAV04G042610, t1_Prunus_avium_FUN_034626, d5_PAV02G029890, d3_PAV02G027360, t0_Prunus_avium_FUN_009742, d4_PAV02G030060, t3_Prunus_avium_FUN_009731, d4_PAV01G095530, t2_Prunus_avium_FUN_037738, d5_PAV07G034420, d5_PAV07G034510, t2_Prunus_…	72	38
OG0000007	N0	n79	0.25		d6_PAV01G061950, t2_Prunus_avium_FUN_025797, t3_Prunus_avium_FUN_025796, t4_Prunus_avium_FUN_025802, t2_Prunus_avium_FUN_039243, t6_Prunus_avium_FUN_025801, t1_Prunus_avium_FUN_025799, t1_Prunus_avium_FUN_025795, t1_Prunus_avium_FUN_025804, d4_PAV04G030850, t0_Prunus_avium_FUN_034109, t3_Prunus_avium_FUN_025718, t0_Prunus_avium_FUN_034267, t0_Prunus_avium_FUN_034108, t3_Prunus_avium_FUN_034103, d…	d4_PAV05G009430, d4_PAV01G063000, t3_Prunus_avium_FUN_003768, t6_Prunus_avium_FUN_003763, d2_PAV01G062900, d2_PAV01G063330	60	10
OG0000007	N0	n81	0.0625		t2_Prunus_avium_FUN_025797, t3_Prunus_avium_FUN_025796, t4_Prunus_avium_FUN_025802, t2_Prunus_avium_FUN_039243, t6_Prunus_avium_FUN_025801, t1_Prunus_avium_FUN_025799, t1_Prunus_avium_FUN_025795, t1_Prunus_avium_FUN_025804, d4_PAV04G030850, t0_Prunus_avium_FUN_034109, t3_Prunus_avium_FUN_025718, t0_Prunus_avium_FUN_034267, t0_Prunus_avium_FUN_034108, t3_Prunus_avium_FUN_034103, d2_PAV04G033450, d…	t0_Prunus_avium_FUN_003709	56	0
OG0000007	N0	n82	0.25		t2_Prunus_avium_FUN_025797, t3_Prunus_avium_FUN_025796, t4_Prunus_avium_FUN_025802, t2_Prunus_avium_FUN_039243, t6_Prunus_avium_FUN_025801, t1_Prunus_avium_FUN_025799, t1_Prunus_avium_FUN_025795, t1_Prunus_avium_FUN_025804, d4_PAV04G030850, t0_Prunus_avium_FUN_034109, t3_Prunus_avium_FUN_025718, t0_Prunus_avium_FUN_034267, t0_Prunus_avium_FUN_034108, t3_Prunus_avium_FUN_034103, d2_PAV04G033450, d…	d1_PAV05G009410, t1_Prunus_avium_FUN_025787, d5_PAV05G009310, t7_Prunus_avium_FUN_025809, t5_Prunus_avium_FUN_016306, d3_PAV05G009300, t3_Prunus_avium_FUN_025808, t3_Prunus_avium_FUN_025810	40	14
OG0000007	N0	n83	0.125		t2_Prunus_avium_FUN_025797, t3_Prunus_avium_FUN_025796, t4_Prunus_avium_FUN_025802	t2_Prunus_avium_FUN_039243, t6_Prunus_avium_FUN_025801, t1_Prunus_avium_FUN_025799, t1_Prunus_avium_FUN_025795, t1_Prunus_avium_FUN_025804, d4_PAV04G030850, t0_Prunus_avium_FUN_034109, t3_Prunus_avium_FUN_025718, t0_Prunus_avium_FUN_034267, t0_Prunus_avium_FUN_034108, t3_Prunus_avium_FUN_034103, d2_PAV04G033450, d1_PAV04G030670, d1_PAV04G031010, t0_Prunus_avium_FUN_034102, d1_PAV04G061600, d3_PAV…	4	34
OG0000007	t1	n89	1	Terminal	t1_Prunus_avium_FUN_025799	t1_Prunus_avium_FUN_025795, t1_Prunus_avium_FUN_025804	0	2
OG0000007	t1	n90	1	Terminal	t1_Prunus_avium_FUN_025795	t1_Prunus_avium_FUN_025804	0	0
OG0000007	N0	n92	0.0625		t0_Prunus_avium_FUN_034109	t3_Prunus_avium_FUN_025718, t0_Prunus_avium_FUN_034267, t0_Prunus_avium_FUN_034108, t3_Prunus_avium_FUN_034103, d2_PAV04G033450, d1_PAV04G030670, d1_PAV04G031010, t0_Prunus_avium_FUN_034102, d1_PAV04G061600, d3_PAV04G033410, d3_PAV04G030600	0	20
OG0000007	N0	n93	0.0625		t3_Prunus_avium_FUN_025718	t0_Prunus_avium_FUN_034267, t0_Prunus_avium_FUN_034108, t3_Prunus_avium_FUN_034103, d2_PAV04G033450, d1_PAV04G030670, d1_PAV04G031010, t0_Prunus_avium_FUN_034102, d1_PAV04G061600, d3_PAV04G033410, d3_PAV04G030600	0	18
OG0000007	N0	n94	0.0625		t0_Prunus_avium_FUN_034267	t0_Prunus_avium_FUN_034108, t3_Prunus_avium_FUN_034103, d2_PAV04G033450, d1_PAV04G030670, d1_PAV04G031010, t0_Prunus_avium_FUN_034102, d1_PAV04G061600, d3_PAV04G033410, d3_PAV04G030600	0	16
OG0000007	N0	n95	0.125		t0_Prunus_avium_FUN_034108, t3_Prunus_avium_FUN_034103, d2_PAV04G033450, d1_PAV04G030670, d1_PAV04G031010	t0_Prunus_avium_FUN_034102, d1_PAV04G061600, d3_PAV04G033410, d3_PAV04G030600	8	6
OG0000007	d1	n99	1	Terminal	d1_PAV04G030670	d1_PAV04G031010	0	0
OG0000007	d3	n102	1	Terminal	d3_PAV04G033410	d3_PAV04G030600	0	0
OG0000007	t3	n109	1	Terminal	t3_Prunus_avium_FUN_025808	t3_Prunus_avium_FUN_025810	0	0
OG0000007	N0	n110	0.0625		d4_PAV05G009430	d4_PAV01G063000, t3_Prunus_avium_FUN_003768, t6_Prunus_avium_FUN_003763, d2_PAV01G062900, d2_PAV01G063330	0	8
OG0000007	d2	n114	1	Terminal	d2_PAV01G062900	d2_PAV01G063330	0	0
OG0000007	N0	n115	0.125		d6_PAV04G042760, t3_Prunus_avium_FUN_034629	d5_PAV04G042750, d2_PAV04G042600, d6_PAV04G042640, d3_PAV04G042630, t1_Prunus_avium_FUN_034625, d3_PAV04G042680, d3_PAV04G042610, t1_Prunus_avium_FUN_034626, d5_PAV02G029890, d3_PAV02G027360, t0_Prunus_avium_FUN_009742, d4_PAV02G030060, t3_Prunus_avium_FUN_009731, d4_PAV01G095530, t2_Prunus_avium_FUN_037738, d5_PAV07G034420, d5_PAV07G034510, t2_Prunus_avium_FUN_034613	2	34
OG0000007	N0	n117	0.125		d5_PAV04G042750, d2_PAV04G042600, d6_PAV04G042640, d3_PAV04G042630, t1_Prunus_avium_FUN_034625, d3_PAV04G042680, d3_PAV04G042610, t1_Prunus_avium_FUN_034626	d5_PAV02G029890, d3_PAV02G027360, t0_Prunus_avium_FUN_009742, d4_PAV02G030060, t3_Prunus_avium_FUN_009731, d4_PAV01G095530, t2_Prunus_avium_FUN_037738, d5_PAV07G034420, d5_PAV07G034510, t2_Prunus_avium_FUN_034613	14	18
OG0000007	N0	n119	0.0625		d2_PAV04G042600, d6_PAV04G042640, d3_PAV04G042630, t1_Prunus_avium_FUN_034625, d3_PAV04G042680, d3_PAV04G042610	t1_Prunus_avium_FUN_034626	10	0
OG0000007	N2	n121	0.111111		d6_PAV04G042640, d3_PAV04G042630, t1_Prunus_avium_FUN_034625, d3_PAV04G042680	d3_PAV04G042610	6	0
OG0000007	N2	n122	0.111111		d6_PAV04G042640, d3_PAV04G042630	t1_Prunus_avium_FUN_034625, d3_PAV04G042680	2	2
OG0000007	N0	n125	0.0625		d5_PAV02G029890, d3_PAV02G027360, t0_Prunus_avium_FUN_009742, d4_PAV02G030060, t3_Prunus_avium_FUN_009731, d4_PAV01G095530, t2_Prunus_avium_FUN_037738, d5_PAV07G034420, d5_PAV07G034510	t2_Prunus_avium_FUN_034613	16	0
OG0000007	N0	n126	0.125		d5_PAV02G029890, d3_PAV02G027360, t0_Prunus_avium_FUN_009742, d4_PAV02G030060, t3_Prunus_avium_FUN_009731	d4_PAV01G095530, t2_Prunus_avium_FUN_037738, d5_PAV07G034420, d5_PAV07G034510	8	6
OG0000007	d5	n133	1	Terminal	d5_PAV07G034420	d5_PAV07G034510	0	0
OG0000008	N0	n0	0.75		d5_PAV08G050870, t7_Prunus_avium_FUN_029099, t1_Prunus_avium_FUN_007195, t1_Prunus_avium_FUN_029085, d3_PAV08G028440, d3_PAV08G028460, t1_Prunus_avium_FUN_029091, d4_PAV00G045750, t0_Prunus_avium_FUN_029083, d3_PAV08G028430, t0_Prunus_avium_FUN_029078, t1_Prunus_avium_FUN_029088, t1_Prunus_avium_FUN_029071, t1_Prunus_avium_FUN_030801, t0_Prunus_avium_FUN_027667, t5_Prunus_avium_FUN_023030, d4_PAV…	t6_Prunus_avium_FUN_037766, d3_PAV01G099680, d3_PAV01G100190, d2_PAV01G026170, d5_PAV01G050700, t0_Prunus_avium_FUN_000156, d5_PAV01G026370, d6_PAV01G027260, t1_Prunus_avium_FUN_001888, d3_PAV01G026400, d3_PAV01G027280, d3_PAV01G026310, d3_PAV01G026320, d3_PAV01G026270, t7_Prunus_avium_FUN_002586, t1_Prunus_avium_FUN_001890, d3_PAV00G091300, d0_PAV01G050460, d1_PAV01G043850, t1_Prunus_avium_FUN_0…	164	96
OG0000008	N0	n1	0.4375		d5_PAV08G050870, t7_Prunus_avium_FUN_029099, t1_Prunus_avium_FUN_007195, t1_Prunus_avium_FUN_029085, d3_PAV08G028440, d3_PAV08G028460, t1_Prunus_avium_FUN_029091, d4_PAV00G045750, t0_Prunus_avium_FUN_029083, d3_PAV08G028430, t0_Prunus_avium_FUN_029078, t1_Prunus_avium_FUN_029088, t1_Prunus_avium_FUN_029071, t1_Prunus_avium_FUN_030801, t0_Prunus_avium_FUN_027667, t5_Prunus_avium_FUN_023030	d4_PAV00G079820, d3_PAV02G010700, t1_Prunus_avium_FUN_008631, t5_Prunus_avium_FUN_008891, t2_Prunus_avium_FUN_008900, t1_Prunus_avium_FUN_008878, t0_Prunus_avium_FUN_008934, t0_Prunus_avium_FUN_008932, t0_Prunus_avium_FUN_008922, t0_Prunus_avium_FUN_008927, t0_Prunus_avium_FUN_008908, t2_Prunus_avium_FUN_009042, t4_Prunus_avium_FUN_009045, d7_PAV02G036110, d3_PAV00G007840, d2_PAV00G008510, d3_PAV…	30	132
OG0000008	N0	n4	0.0625		t7_Prunus_avium_FUN_029099, t1_Prunus_avium_FUN_007195, t1_Prunus_avium_FUN_029085, d3_PAV08G028440, d3_PAV08G028460, t1_Prunus_avium_FUN_029091, d4_PAV00G045750, t0_Prunus_avium_FUN_029083, d3_PAV08G028430, t0_Prunus_avium_FUN_029078, t1_Prunus_avium_FUN_029088, t1_Prunus_avium_FUN_029071, t1_Prunus_avium_FUN_030801	t0_Prunus_avium_FUN_027667	24	0
OG0000008	N0	n6	0.0625		t1_Prunus_avium_FUN_007195	t1_Prunus_avium_FUN_029085, d3_PAV08G028440, d3_PAV08G028460, t1_Prunus_avium_FUN_029091, d4_PAV00G045750, t0_Prunus_avium_FUN_029083, d3_PAV08G028430, t0_Prunus_avium_FUN_029078, t1_Prunus_avium_FUN_029088, t1_Prunus_avium_FUN_029071, t1_Prunus_avium_FUN_030801	0	20
OG0000008	N0	n7	0.0625		t1_Prunus_avium_FUN_029085	d3_PAV08G028440, d3_PAV08G028460, t1_Prunus_avium_FUN_029091, d4_PAV00G045750, t0_Prunus_avium_FUN_029083, d3_PAV08G028430, t0_Prunus_avium_FUN_029078, t1_Prunus_avium_FUN_029088, t1_Prunus_avium_FUN_029071, t1_Prunus_avium_FUN_030801	0	18
OG0000008	N0	n8	0.1875		d3_PAV08G028440, d3_PAV08G028460, t1_Prunus_avium_FUN_029091, d4_PAV00G045750, t0_Prunus_avium_FUN_029083	d3_PAV08G028430, t0_Prunus_avium_FUN_029078, t1_Prunus_avium_FUN_029088, t1_Prunus_avium_FUN_029071, t1_Prunus_avium_FUN_030801	8	8
OG0000008	d3	n10	1	Terminal	d3_PAV08G028440	d3_PAV08G028460	0	0
OG0000008	t1	n15	1	Terminal	t1_Prunus_avium_FUN_029088	t1_Prunus_avium_FUN_029071, t1_Prunus_avium_FUN_030801	0	2
OG0000008	t1	n16	1	Terminal	t1_Prunus_avium_FUN_029071	t1_Prunus_avium_FUN_030801	0	0
OG0000008	N0	n18	0.375		d3_PAV02G010700, t1_Prunus_avium_FUN_008631, t5_Prunus_avium_FUN_008891, t2_Prunus_avium_FUN_008900, t1_Prunus_avium_FUN_008878, t0_Prunus_avium_FUN_008934, t0_Prunus_avium_FUN_008932, t0_Prunus_avium_FUN_008922, t0_Prunus_avium_FUN_008927, t0_Prunus_avium_FUN_008908, t2_Prunus_avium_FUN_009042, t4_Prunus_avium_FUN_009045, d7_PAV02G036110, d3_PAV00G007840, d2_PAV00G008510, d3_PAV02G019510, t6_Pru…	d7_PAV02G009260, d3_PAV00G079310, t6_Prunus_avium_FUN_008452, d7_PAV02G006370, t0_Prunus_avium_FUN_008333, t6_Prunus_avium_FUN_008327, t6_Prunus_avium_FUN_008335, d6_PAV02G007980, d5_PAV02G007610, d3_PAV02G007870, d3_PAV02G007660, d3_PAV02G008130, d3_PAV02G007760, d5_PAV08G019120, d6_PAV08G019320, t1_Prunus_avium_FUN_008564, d3_PAV02G008750, d3_PAV02G008350, d3_PAV02G008200, d3_PAV02G008110, d3_P…	86	42
OG0000008	N0	n19	0.125		d3_PAV02G010700, t1_Prunus_avium_FUN_008631	t5_Prunus_avium_FUN_008891, t2_Prunus_avium_FUN_008900, t1_Prunus_avium_FUN_008878, t0_Prunus_avium_FUN_008934, t0_Prunus_avium_FUN_008932, t0_Prunus_avium_FUN_008922, t0_Prunus_avium_FUN_008927, t0_Prunus_avium_FUN_008908, t2_Prunus_avium_FUN_009042, t4_Prunus_avium_FUN_009045, d7_PAV02G036110, d3_PAV00G007840, d2_PAV00G008510, d3_PAV02G019510, t6_Prunus_avium_FUN_009039, t1_Prunus_avium_FUN_010…	2	82
OG0000008	N0	n21	0.25		t5_Prunus_avium_FUN_008891, t2_Prunus_avium_FUN_008900, t1_Prunus_avium_FUN_008878, t0_Prunus_avium_FUN_008934, t0_Prunus_avium_FUN_008932, t0_Prunus_avium_FUN_008922, t0_Prunus_avium_FUN_008927, t0_Prunus_avium_FUN_008908, t2_Prunus_avium_FUN_009042, t4_Prunus_avium_FUN_009045, d7_PAV02G036110, d3_PAV00G007840, d2_PAV00G008510, d3_PAV02G019510, t6_Prunus_avium_FUN_009039, t1_Prunus_avium_FUN_010…	d7_PAV06G059320, d1_PAV00G080230, d0_PAV02G010210, d3_PAV02G010220, d1_PAV00G011910, d3_PAV06G056860, d0_PAV06G059430, t0_Prunus_avium_FUN_019822	66	14
OG0000008	N0	n22	0.1875		t5_Prunus_avium_FUN_008891, t2_Prunus_avium_FUN_008900, t1_Prunus_avium_FUN_008878, t0_Prunus_avium_FUN_008934, t0_Prunus_avium_FUN_008932, t0_Prunus_avium_FUN_008922, t0_Prunus_avium_FUN_008927	t0_Prunus_avium_FUN_008908, t2_Prunus_avium_FUN_009042, t4_Prunus_avium_FUN_009045, d7_PAV02G036110, d3_PAV00G007840, d2_PAV00G008510, d3_PAV02G019510, t6_Prunus_avium_FUN_009039, t1_Prunus_avium_FUN_010416, d3_PAV00G007870, d3_PAV00G007850, d3_PAV00G010560, d3_PAV02G013400, t1_Prunus_avium_FUN_009041, d5_PAV00G083000, d5_PAV00G083010, t4_Prunus_avium_FUN_008682, t0_Prunus_avium_FUN_008865, d3_PA…	12	52
OG0000008	t0	n26	1	Terminal	t0_Prunus_avium_FUN_008934	t0_Prunus_avium_FUN_008932, t0_Prunus_avium_FUN_008922, t0_Prunus_avium_FUN_008927	0	4
OG0000008	t0	n27	1	Terminal	t0_Prunus_avium_FUN_008932	t0_Prunus_avium_FUN_008922, t0_Prunus_avium_FUN_008927	0	2
OG0000008	t0	n28	1	Terminal	t0_Prunus_avium_FUN_008922	t0_Prunus_avium_FUN_008927	0	0
OG0000008	N0	n30	0.1875		t2_Prunus_avium_FUN_009042, t4_Prunus_avium_FUN_009045, d7_PAV02G036110, d3_PAV00G007840, d2_PAV00G008510, d3_PAV02G019510, t6_Prunus_avium_FUN_009039, t1_Prunus_avium_FUN_010416, d3_PAV00G007870, d3_PAV00G007850, d3_PAV00G010560, d3_PAV02G013400, t1_Prunus_avium_FUN_009041, d5_PAV00G083000, d5_PAV00G083010, t4_Prunus_avium_FUN_008682, t0_Prunus_avium_FUN_008865, d3_PAV02G013200, t6_Prunus_avium_…	t1_Prunus_avium_FUN_009067, d3_PAV00G010550, t2_Prunus_avium_FUN_008783, t2_Prunus_avium_FUN_009043	42	6
OG0000008	N0	n31	0.25		t2_Prunus_avium_FUN_009042, t4_Prunus_avium_FUN_009045, d7_PAV02G036110, d3_PAV00G007840, d2_PAV00G008510, d3_PAV02G019510, t6_Prunus_avium_FUN_009039, t1_Prunus_avium_FUN_010416, d3_PAV00G007870, d3_PAV00G007850, d3_PAV00G010560, d3_PAV02G013400	t1_Prunus_avium_FUN_009041, d5_PAV00G083000, d5_PAV00G083010, t4_Prunus_avium_FUN_008682, t0_Prunus_avium_FUN_008865, d3_PAV02G013200, t6_Prunus_avium_FUN_008782, t1_Prunus_avium_FUN_008780, d1_PAV02G013790, t7_Prunus_avium_FUN_008781	22	18
OG0000008	N0	n35	0.0625		d3_PAV00G007840, d2_PAV00G008510, d3_PAV02G019510, t6_Prunus_avium_FUN_009039, t1_Prunus_avium_FUN_010416, d3_PAV00G007870	d3_PAV00G007850, d3_PAV00G010560, d3_PAV02G013400	10	4
OG0000008	N0	n36	0.0625		d3_PAV00G007840	d2_PAV00G008510, d3_PAV02G019510, t6_Prunus_avium_FUN_009039, t1_Prunus_avium_FUN_010416, d3_PAV00G007870	0	8
OG0000008	N0	n37	0.0625		d2_PAV00G008510, d3_PAV02G019510	t6_Prunus_avium_FUN_009039, t1_Prunus_avium_FUN_010416, d3_PAV00G007870	2	4
OG0000008	d3	n41	1	Terminal	d3_PAV00G007850	d3_PAV00G010560, d3_PAV02G013400	0	2
OG0000008	d3	n42	1	Terminal	d3_PAV00G010560	d3_PAV02G013400	0	0
OG0000008	d5	n48	1	Terminal	d5_PAV00G083000	d5_PAV00G083010	0	0
OG0000008	t2	n54	1	Terminal	t2_Prunus_avium_FUN_008783	t2_Prunus_avium_FUN_009043	0	0
OG0000008	N12	n56	0.5		d1_PAV00G080230, d0_PAV02G010210, d3_PAV02G010220, d1_PAV00G011910	d3_PAV06G056860, d0_PAV06G059430, t0_Prunus_avium_FUN_019822	6	4
OG0000008	N12	n57	0.25		d1_PAV00G080230, d0_PAV02G010210	d3_PAV02G010220, d1_PAV00G011910	2	2
OG0000008	N0	n62	0.1875		d7_PAV02G009260, d3_PAV00G079310, t6_Prunus_avium_FUN_008452	d7_PAV02G006370, t0_Prunus_avium_FUN_008333, t6_Prunus_avium_FUN_008327, t6_Prunus_avium_FUN_008335, d6_PAV02G007980, d5_PAV02G007610, d3_PAV02G007870, d3_PAV02G007660, d3_PAV02G008130, d3_PAV02G007760, d5_PAV08G019120, d6_PAV08G019320, t1_Prunus_avium_FUN_008564, d3_PAV02G008750, d3_PAV02G008350, d3_PAV02G008200, d3_PAV02G008110, d3_PAV00G008180, d3_PAV00G080310	4	36
OG0000008	t6	n68	1	Terminal	t6_Prunus_avium_FUN_008327	t6_Prunus_avium_FUN_008335	0	0
OG0000008	N2	n69	0.333333		d6_PAV02G007980, d5_PAV02G007610, d3_PAV02G007870, d3_PAV02G007660, d3_PAV02G008130, d3_PAV02G007760	d5_PAV08G019120, d6_PAV08G019320, t1_Prunus_avium_FUN_008564, d3_PAV02G008750, d3_PAV02G008350, d3_PAV02G008200, d3_PAV02G008110, d3_PAV00G008180, d3_PAV00G080310	10	16
OG0000008	d3	n72	1	Terminal	d3_PAV02G007870, d3_PAV02G007660	d3_PAV02G008130, d3_PAV02G007760	2	2
OG0000008	d3	n73	1	Terminal	d3_PAV02G007870	d3_PAV02G007660	0	0
OG0000008	d3	n74	1	Terminal	d3_PAV02G008130	d3_PAV02G007760	0	0
OG0000008	d3	n78	1	Terminal	d3_PAV02G008750	d3_PAV02G008350, d3_PAV02G008200, d3_PAV02G008110, d3_PAV00G008180, d3_PAV00G080310	0	8
OG0000008	d3	n79	1	Terminal	d3_PAV02G008350, d3_PAV02G008200	d3_PAV02G008110, d3_PAV00G008180, d3_PAV00G080310	2	4
OG0000008	d3	n80	1	Terminal	d3_PAV02G008350	d3_PAV02G008200	0	0
OG0000008	d3	n81	1	Terminal	d3_PAV02G008110, d3_PAV00G008180	d3_PAV00G080310	2	0
OG0000008	d3	n82	1	Terminal	d3_PAV02G008110	d3_PAV00G008180	0	0
OG0000008	N0	n84	0.3125		d3_PAV01G099680, d3_PAV01G100190, d2_PAV01G026170, d5_PAV01G050700, t0_Prunus_avium_FUN_000156, d5_PAV01G026370, d6_PAV01G027260, t1_Prunus_avium_FUN_001888, d3_PAV01G026400, d3_PAV01G027280, d3_PAV01G026310, d3_PAV01G026320, d3_PAV01G026270, t7_Prunus_avium_FUN_002586, t1_Prunus_avium_FUN_001890, d3_PAV00G091300, d0_PAV01G050460, d1_PAV01G043850, t1_Prunus_avium_FUN_013492, d3_PAV01G024810, d5_P…	d3_PAV00G082160, d3_PAV02G001580, d3_PAV00G081550, d3_PAV00G082280, d3_PAV05G002280, d0_PAV05G014980, t0_Prunus_avium_FUN_025212, d4_PAV05G028440, t1_Prunus_avium_FUN_024403, d4_PAV00G078950, t5_Prunus_avium_FUN_008428, d5_PAV07G034340, d0_PAV07G033530, d3_PAV07G033610, d3_PAV07G032290	64	28
OG0000008	N0	n85	0.0625		d3_PAV01G099680, d3_PAV01G100190	d2_PAV01G026170, d5_PAV01G050700, t0_Prunus_avium_FUN_000156, d5_PAV01G026370, d6_PAV01G027260, t1_Prunus_avium_FUN_001888, d3_PAV01G026400, d3_PAV01G027280, d3_PAV01G026310, d3_PAV01G026320, d3_PAV01G026270, t7_Prunus_avium_FUN_002586, t1_Prunus_avium_FUN_001890, d3_PAV00G091300, d0_PAV01G050460, d1_PAV01G043850, t1_Prunus_avium_FUN_013492, d3_PAV01G024810, d5_PAV07G027440, d1_PAV07G027510, d0_P…	2	60
OG0000008	d3	n86	1	Terminal	d3_PAV01G099680	d3_PAV01G100190	0	0
OG0000008	N0	n87	0.3125		d2_PAV01G026170, d5_PAV01G050700, t0_Prunus_avium_FUN_000156, d5_PAV01G026370, d6_PAV01G027260, t1_Prunus_avium_FUN_001888, d3_PAV01G026400, d3_PAV01G027280, d3_PAV01G026310, d3_PAV01G026320, d3_PAV01G026270, t7_Prunus_avium_FUN_002586, t1_Prunus_avium_FUN_001890, d3_PAV00G091300, d0_PAV01G050460, d1_PAV01G043850, t1_Prunus_avium_FUN_013492, d3_PAV01G024810, d5_PAV07G027440, d1_PAV07G027510, d0_P…	t0_Prunus_avium_FUN_001090, t1_Prunus_avium_FUN_021747, t1_Prunus_avium_FUN_021750, d2_PAV02G038630, d3_PAV01G014750, d0_PAV02G038620, d3_PAV02G038660, t0_Prunus_avium_FUN_010620, t0_Prunus_avium_FUN_010616	42	16
OG0000008	N0	n88	0.3125		d2_PAV01G026170, d5_PAV01G050700, t0_Prunus_avium_FUN_000156, d5_PAV01G026370, d6_PAV01G027260, t1_Prunus_avium_FUN_001888, d3_PAV01G026400, d3_PAV01G027280, d3_PAV01G026310, d3_PAV01G026320, d3_PAV01G026270, t7_Prunus_avium_FUN_002586, t1_Prunus_avium_FUN_001890, d3_PAV00G091300, d0_PAV01G050460, d1_PAV01G043850	t1_Prunus_avium_FUN_013492, d3_PAV01G024810, d5_PAV07G027440, d1_PAV07G027510, d0_PAV02G023550, t1_Prunus_avium_FUN_009521	30	10
OG0000008	N0	n93	0.0625		d5_PAV01G026370, d6_PAV01G027260, t1_Prunus_avium_FUN_001888, d3_PAV01G026400, d3_PAV01G027280, d3_PAV01G026310, d3_PAV01G026320, d3_PAV01G026270, t7_Prunus_avium_FUN_002586, t1_Prunus_avium_FUN_001890	d3_PAV00G091300	18	0
OG0000008	N0	n96	0.125		t1_Prunus_avium_FUN_001888, d3_PAV01G026400, d3_PAV01G027280, d3_PAV01G026310, d3_PAV01G026320	d3_PAV01G026270, t7_Prunus_avium_FUN_002586, t1_Prunus_avium_FUN_001890	8	4
OG0000008	d3	n98	1	Terminal	d3_PAV01G026400, d3_PAV01G027280	d3_PAV01G026310, d3_PAV01G026320	2	2
OG0000008	d3	n99	1	Terminal	d3_PAV01G026400	d3_PAV01G027280	0	0
OG0000008	d3	n100	1	Terminal	d3_PAV01G026310	d3_PAV01G026320	0	0
OG0000008	N0	n109	0.0625		t0_Prunus_avium_FUN_001090	t1_Prunus_avium_FUN_021747, t1_Prunus_avium_FUN_021750, d2_PAV02G038630, d3_PAV01G014750, d0_PAV02G038620, d3_PAV02G038660, t0_Prunus_avium_FUN_010620, t0_Prunus_avium_FUN_010616	0	14
OG0000008	t1	n111	1	Terminal	t1_Prunus_avium_FUN_021747	t1_Prunus_avium_FUN_021750	0	0
OG0000008	N12	n113	0.25		d3_PAV01G014750	d0_PAV02G038620, d3_PAV02G038660, t0_Prunus_avium_FUN_010620, t0_Prunus_avium_FUN_010616	0	6
OG0000008	N14	n115	0.5		d3_PAV02G038660, t0_Prunus_avium_FUN_010620	t0_Prunus_avium_FUN_010616	2	0
OG0000008	N0	n117	0.0625		d3_PAV00G082160, d3_PAV02G001580, d3_PAV00G081550, d3_PAV00G082280	d3_PAV05G002280, d0_PAV05G014980, t0_Prunus_avium_FUN_025212, d4_PAV05G028440, t1_Prunus_avium_FUN_024403, d4_PAV00G078950, t5_Prunus_avium_FUN_008428, d5_PAV07G034340, d0_PAV07G033530, d3_PAV07G033610, d3_PAV07G032290	6	20
OG0000008	d3	n118	1	Terminal	d3_PAV00G082160, d3_PAV02G001580	d3_PAV00G081550, d3_PAV00G082280	2	2
OG0000008	d3	n119	1	Terminal	d3_PAV00G082160	d3_PAV02G001580	0	0
OG0000008	d3	n120	1	Terminal	d3_PAV00G081550	d3_PAV00G082280	0	0
OG0000008	N0	n121	0.1875		d3_PAV05G002280, d0_PAV05G014980, t0_Prunus_avium_FUN_025212, d4_PAV05G028440, t1_Prunus_avium_FUN_024403	d4_PAV00G078950, t5_Prunus_avium_FUN_008428, d5_PAV07G034340, d0_PAV07G033530, d3_PAV07G033610, d3_PAV07G032290	8	10
OG0000008	d3	n130	1	Terminal	d3_PAV07G033610	d3_PAV07G032290	0	0
OG0000009	N0	n0	0.8125		d5_PAV07G036720, d7_PAV01G038560, d4_PAV03G056480, t4_Prunus_avium_FUN_013652, d3_PAV04G001250, t0_Prunus_avium_FUN_031659, d3_PAV03G056110, d2_PAV07G035740, t1_Prunus_avium_FUN_037657, d3_PAV01G094890, d3_PAV03G037020, t1_Prunus_avium_FUN_040084, t6_Prunus_avium_FUN_024302, d5_PAV00G042860, d5_PAV00G042880, d3_PAV05G030120, d5_PAV00G003860, d6_PAV06G003830, t1_Prunus_avium_FUN_031728, t3_Prunus_…	d3_PAV01G066900, t1_Prunus_avium_FUN_003986, d7_PAV03G053450, d5_PAV07G053290, t1_Prunus_avium_FUN_039241, t0_Prunus_avium_FUN_030806, d3_PAV08G007730, d3_PAV00G045630, d3_PAV03G051850, t0_Prunus_avium_FUN_014025, d5_PAV05G008930, t1_Prunus_avium_FUN_025847, d4_PAV02G069280, t4_Prunus_avium_FUN_012872, t0_Prunus_avium_FUN_016121, d3_PAV02G051960, t3_Prunus_avium_FUN_011476, d0_PAV07G044440, t1_Pr…	134	120
OG0000009	N0	n1	0.4375		d5_PAV07G036720, d7_PAV01G038560, d4_PAV03G056480, t4_Prunus_avium_FUN_013652, d3_PAV04G001250, t0_Prunus_avium_FUN_031659, d3_PAV03G056110, d2_PAV07G035740, t1_Prunus_avium_FUN_037657, d3_PAV01G094890, d3_PAV03G037020, t1_Prunus_avium_FUN_040084, t6_Prunus_avium_FUN_024302, d5_PAV00G042860, d5_PAV00G042880, d3_PAV05G030120, d5_PAV00G003860, d6_PAV06G003830	t1_Prunus_avium_FUN_031728, t3_Prunus_avium_FUN_017866, d3_PAV02G060060, d3_PAV03G000780, t5_Prunus_avium_FUN_019289, d3_PAV08G008840, t5_Prunus_avium_FUN_030709, d3_PAV00G061240, d5_PAV06G001170, t4_Prunus_avium_FUN_023042, d0_PAV01G085330, d3_PAV06G007170, d5_PAV01G008750, t1_Prunus_avium_FUN_000662, d3_PAV06G076280, t1_Prunus_avium_FUN_040109, t0_Prunus_avium_FUN_040323, d5_PAV03G054870, d3_PA…	34	98
OG0000009	N0	n2	0.1875		d5_PAV07G036720, d7_PAV01G038560, d4_PAV03G056480, t4_Prunus_avium_FUN_013652, d3_PAV04G001250, t0_Prunus_avium_FUN_031659, d3_PAV03G056110, d2_PAV07G035740, t1_Prunus_avium_FUN_037657	d3_PAV01G094890, d3_PAV03G037020, t1_Prunus_avium_FUN_040084, t6_Prunus_avium_FUN_024302, d5_PAV00G042860, d5_PAV00G042880, d3_PAV05G030120, d5_PAV00G003860, d6_PAV06G003830	16	16
OG0000009	N14	n8	0.5		d3_PAV04G001250, t0_Prunus_avium_FUN_031659	d3_PAV03G056110	2	0
OG0000009	N0	n11	0.0625		d3_PAV01G094890	d3_PAV03G037020, t1_Prunus_avium_FUN_040084, t6_Prunus_avium_FUN_024302, d5_PAV00G042860, d5_PAV00G042880, d3_PAV05G030120, d5_PAV00G003860, d6_PAV06G003830	0	14
OG0000009	N0	n12	0.0625		d3_PAV03G037020, t1_Prunus_avium_FUN_040084	t6_Prunus_avium_FUN_024302, d5_PAV00G042860, d5_PAV00G042880, d3_PAV05G030120, d5_PAV00G003860, d6_PAV06G003830	2	10
OG0000009	N6	n16	0.142857		d5_PAV00G042860, d5_PAV00G042880	d3_PAV05G030120, d5_PAV00G003860	2	2
OG0000009	d5	n17	1	Terminal	d5_PAV00G042860	d5_PAV00G042880	0	0
OG0000009	N0	n19	0.375		t1_Prunus_avium_FUN_031728, t3_Prunus_avium_FUN_017866, d3_PAV02G060060, d3_PAV03G000780, t5_Prunus_avium_FUN_019289, d3_PAV08G008840, t5_Prunus_avium_FUN_030709, d3_PAV00G061240, d5_PAV06G001170, t4_Prunus_avium_FUN_023042	d0_PAV01G085330, d3_PAV06G007170, d5_PAV01G008750, t1_Prunus_avium_FUN_000662, d3_PAV06G076280, t1_Prunus_avium_FUN_040109, t0_Prunus_avium_FUN_040323, d5_PAV03G054870, d3_PAV00G047010, d3_PAV07G051790, t1_Prunus_avium_FUN_013786, d5_PAV05G039290, t1_Prunus_avium_FUN_023966, d3_PAV01G086010, t0_Prunus_avium_FUN_005633, t1_Prunus_avium_FUN_039648, d3_PAV03G004830, d3_PAV07G057730, t0_Prunus_avium_…	18	78
OG0000009	N0	n22	0.0625		t3_Prunus_avium_FUN_017866, d3_PAV02G060060, d3_PAV03G000780, t5_Prunus_avium_FUN_019289, d3_PAV08G008840, t5_Prunus_avium_FUN_030709	d3_PAV00G061240	10	0
OG0000009	N0	n23	0.125		t3_Prunus_avium_FUN_017866, d3_PAV02G060060, d3_PAV03G000780, t5_Prunus_avium_FUN_019289	d3_PAV08G008840, t5_Prunus_avium_FUN_030709	6	2
OG0000009	d3	n26	1	Terminal	d3_PAV02G060060	d3_PAV03G000780	0	0
OG0000009	N0	n29	0.3125		d0_PAV01G085330, d3_PAV06G007170, d5_PAV01G008750, t1_Prunus_avium_FUN_000662, d3_PAV06G076280, t1_Prunus_avium_FUN_040109, t0_Prunus_avium_FUN_040323, d5_PAV03G054870, d3_PAV00G047010, d3_PAV07G051790, t1_Prunus_avium_FUN_013786, d5_PAV05G039290, t1_Prunus_avium_FUN_023966, d3_PAV01G086010, t0_Prunus_avium_FUN_005633	t1_Prunus_avium_FUN_039648, d3_PAV03G004830, d3_PAV07G057730, t0_Prunus_avium_FUN_017478, t0_Prunus_avium_FUN_021895, t5_Prunus_avium_FUN_020211, d3_PAV06G036240, d3_PAV06G031250, d2_PAV02G062540, d3_PAV02G062550, t3_Prunus_avium_FUN_004156, d5_PAV01G070280, d5_PAV01G070260, d5_PAV05G050160, t2_Prunus_avium_FUN_024103, t1_Prunus_avium_FUN_038443, d3_PAV07G049790, t3_Prunus_avium_FUN_030437, t3_Pr…	28	48
OG0000009	N6	n31	0.428571		d3_PAV06G007170, d5_PAV01G008750, t1_Prunus_avium_FUN_000662	d3_PAV06G076280, t1_Prunus_avium_FUN_040109, t0_Prunus_avium_FUN_040323, d5_PAV03G054870, d3_PAV00G047010, d3_PAV07G051790, t1_Prunus_avium_FUN_013786, d5_PAV05G039290, t1_Prunus_avium_FUN_023966, d3_PAV01G086010, t0_Prunus_avium_FUN_005633	4	20
OG0000009	N6	n34	0.285714		d3_PAV06G076280, t1_Prunus_avium_FUN_040109	t0_Prunus_avium_FUN_040323, d5_PAV03G054870, d3_PAV00G047010, d3_PAV07G051790, t1_Prunus_avium_FUN_013786, d5_PAV05G039290, t1_Prunus_avium_FUN_023966, d3_PAV01G086010, t0_Prunus_avium_FUN_005633	2	16
OG0000009	N6	n36	0.571429		t0_Prunus_avium_FUN_040323, d5_PAV03G054870, d3_PAV00G047010, d3_PAV07G051790, t1_Prunus_avium_FUN_013786	d5_PAV05G039290, t1_Prunus_avium_FUN_023966, d3_PAV01G086010, t0_Prunus_avium_FUN_005633	8	6
OG0000009	N6	n39	0.142857		d5_PAV03G054870, d3_PAV00G047010	d3_PAV07G051790	2	0
OG0000009	N0	n45	0.1875		t1_Prunus_avium_FUN_039648, d3_PAV03G004830, d3_PAV07G057730, t0_Prunus_avium_FUN_017478	t0_Prunus_avium_FUN_021895, t5_Prunus_avium_FUN_020211, d3_PAV06G036240, d3_PAV06G031250, d2_PAV02G062540, d3_PAV02G062550, t3_Prunus_avium_FUN_004156, d5_PAV01G070280, d5_PAV01G070260, d5_PAV05G050160, t2_Prunus_avium_FUN_024103, t1_Prunus_avium_FUN_038443, d3_PAV07G049790, t3_Prunus_avium_FUN_030437, t3_Prunus_avium_FUN_038901	6	28
OG0000009	d3	n48	1	Terminal	d3_PAV03G004830	d3_PAV07G057730	0	0
OG0000009	N0	n49	0.1875		t0_Prunus_avium_FUN_021895, t5_Prunus_avium_FUN_020211, d3_PAV06G036240, d3_PAV06G031250, d2_PAV02G062540, d3_PAV02G062550, t3_Prunus_avium_FUN_004156, d5_PAV01G070280, d5_PAV01G070260	d5_PAV05G050160, t2_Prunus_avium_FUN_024103, t1_Prunus_avium_FUN_038443, d3_PAV07G049790, t3_Prunus_avium_FUN_030437, t3_Prunus_avium_FUN_038901	16	10
OG0000009	N0	n52	0.0625		t5_Prunus_avium_FUN_020211, d3_PAV06G036240, d3_PAV06G031250	d2_PAV02G062540, d3_PAV02G062550	4	2
OG0000009	d3	n54	1	Terminal	d3_PAV06G036240	d3_PAV06G031250	0	0
OG0000009	d5	n57	1	Terminal	d5_PAV01G070280	d5_PAV01G070260	0	0
OG0000009	t3	n62	1	Terminal	t3_Prunus_avium_FUN_030437	t3_Prunus_avium_FUN_038901	0	0
OG0000009	N4	n65	0.2		d2_PAV02G058600	t4_Prunus_avium_FUN_010683, d2_PAV00G030020, d2_PAV02G040110	0	4
OG0000009	d2	n67	1	Terminal	d2_PAV00G030020	d2_PAV02G040110	0	0
OG0000009	N0	n68	0.125		d3_PAV01G066900, t1_Prunus_avium_FUN_003986	d7_PAV03G053450, d5_PAV07G053290, t1_Prunus_avium_FUN_039241, t0_Prunus_avium_FUN_030806, d3_PAV08G007730, d3_PAV00G045630, d3_PAV03G051850, t0_Prunus_avium_FUN_014025, d5_PAV05G008930, t1_Prunus_avium_FUN_025847, d4_PAV02G069280, t4_Prunus_avium_FUN_012872, t0_Prunus_avium_FUN_016121, d3_PAV02G051960, t3_Prunus_avium_FUN_011476, d0_PAV07G044440, t1_Prunus_avium_FUN_039970, d3_PAV01G015640, d3_PA…	2	116
OG0000009	N0	n70	0.25		d7_PAV03G053450, d5_PAV07G053290, t1_Prunus_avium_FUN_039241, t0_Prunus_avium_FUN_030806, d3_PAV08G007730, d3_PAV00G045630	d3_PAV03G051850, t0_Prunus_avium_FUN_014025, d5_PAV05G008930, t1_Prunus_avium_FUN_025847, d4_PAV02G069280, t4_Prunus_avium_FUN_012872, t0_Prunus_avium_FUN_016121, d3_PAV02G051960, t3_Prunus_avium_FUN_011476, d0_PAV07G044440, t1_Prunus_avium_FUN_039970, d3_PAV01G015640, d3_PAV06G006550, d1_PAV08G024340, d5_PAV08G024430, d5_PAV08G025120, d1_PAV02G059410, d4_PAV01G013640, d0_PAV01G066010, t5_Prunus_…	10	104
OG0000009	d3	n75	1	Terminal	d3_PAV08G007730	d3_PAV00G045630	0	0
OG0000009	N0	n76	0.25		d3_PAV03G051850, t0_Prunus_avium_FUN_014025, d5_PAV05G008930, t1_Prunus_avium_FUN_025847	d4_PAV02G069280, t4_Prunus_avium_FUN_012872, t0_Prunus_avium_FUN_016121, d3_PAV02G051960, t3_Prunus_avium_FUN_011476, d0_PAV07G044440, t1_Prunus_avium_FUN_039970, d3_PAV01G015640, d3_PAV06G006550, d1_PAV08G024340, d5_PAV08G024430, d5_PAV08G025120, d1_PAV02G059410, d4_PAV01G013640, d0_PAV01G066010, t5_Prunus_avium_FUN_003917, d4_PAV07G055660, t6_Prunus_avium_FUN_039448, d5_PAV08G024150, d6_PAV07G0…	6	96
OG0000009	N0	n80	0.375		d4_PAV02G069280, t4_Prunus_avium_FUN_012872, t0_Prunus_avium_FUN_016121, d3_PAV02G051960, t3_Prunus_avium_FUN_011476, d0_PAV07G044440, t1_Prunus_avium_FUN_039970, d3_PAV01G015640, d3_PAV06G006550, d1_PAV08G024340, d5_PAV08G024430, d5_PAV08G025120, d1_PAV02G059410, d4_PAV01G013640, d0_PAV01G066010, t5_Prunus_avium_FUN_003917, d4_PAV07G055660, t6_Prunus_avium_FUN_039448, d5_PAV08G024150, d6_PAV07G0…	d2_PAV06G068600, d1_PAV02G051780, t0_Prunus_avium_FUN_011455, t0_Prunus_avium_FUN_004822, d1_PAV04G022850, d3_PAV05G039430, t0_Prunus_avium_FUN_026028, d3_PAV03G056160, d0_PAV04G062010, d3_PAV06G024850, t0_Prunus_avium_FUN_021123, t7_Prunus_avium_FUN_007601, t1_Prunus_avium_FUN_001105, t0_Prunus_avium_FUN_004453, d3_PAV01G073590, d3_PAV00G032580, t0_Prunus_avium_FUN_017071, d3_PAV00G063100, d3_PA…	46	48
OG0000009	N0	n81	0.25		d4_PAV02G069280, t4_Prunus_avium_FUN_012872, t0_Prunus_avium_FUN_016121, d3_PAV02G051960, t3_Prunus_avium_FUN_011476, d0_PAV07G044440, t1_Prunus_avium_FUN_039970, d3_PAV01G015640, d3_PAV06G006550, d1_PAV08G024340, d5_PAV08G024430, d5_PAV08G025120, d1_PAV02G059410, d4_PAV01G013640	d0_PAV01G066010, t5_Prunus_avium_FUN_003917, d4_PAV07G055660, t6_Prunus_avium_FUN_039448, d5_PAV08G024150, d6_PAV07G047120, d3_PAV01G091110, d3_PAV03G050460, d3_PAV03G010980, d5_PAV00G063540	26	18
OG0000009	N0	n82	0.125		d4_PAV02G069280, t4_Prunus_avium_FUN_012872, t0_Prunus_avium_FUN_016121, d3_PAV02G051960, t3_Prunus_avium_FUN_011476, d0_PAV07G044440, t1_Prunus_avium_FUN_039970, d3_PAV01G015640, d3_PAV06G006550, d1_PAV08G024340, d5_PAV08G024430, d5_PAV08G025120	d1_PAV02G059410, d4_PAV01G013640	22	2
OG0000009	N6	n87	0.142857		d3_PAV02G051960, t3_Prunus_avium_FUN_011476, d0_PAV07G044440, t1_Prunus_avium_FUN_039970	d3_PAV01G015640, d3_PAV06G006550	6	2
OG0000009	d3	n91	1	Terminal	d3_PAV01G015640	d3_PAV06G006550	0	0
OG0000009	d5	n93	1	Terminal	d5_PAV08G024430	d5_PAV08G025120	0	0
OG0000009	N0	n97	0.125		d4_PAV07G055660, t6_Prunus_avium_FUN_039448, d5_PAV08G024150, d6_PAV07G047120, d3_PAV01G091110, d3_PAV03G050460	d3_PAV03G010980, d5_PAV00G063540	10	2
OG0000009	d3	n102	1	Terminal	d3_PAV01G091110	d3_PAV03G050460	0	0
OG0000009	N0	n104	0.125		d2_PAV06G068600, d1_PAV02G051780, t0_Prunus_avium_FUN_011455	t0_Prunus_avium_FUN_004822, d1_PAV04G022850, d3_PAV05G039430, t0_Prunus_avium_FUN_026028, d3_PAV03G056160, d0_PAV04G062010, d3_PAV06G024850, t0_Prunus_avium_FUN_021123, t7_Prunus_avium_FUN_007601, t1_Prunus_avium_FUN_001105, t0_Prunus_avium_FUN_004453, d3_PAV01G073590, d3_PAV00G032580, t0_Prunus_avium_FUN_017071, d3_PAV00G063100, d3_PAV03G010610, d3_PAV01G014900, d3_PAV01G065690, t1_Prunus_avium_…	4	42
OG0000009	N0	n107	0.0625		t0_Prunus_avium_FUN_004822	d1_PAV04G022850, d3_PAV05G039430, t0_Prunus_avium_FUN_026028, d3_PAV03G056160, d0_PAV04G062010, d3_PAV06G024850, t0_Prunus_avium_FUN_021123, t7_Prunus_avium_FUN_007601, t1_Prunus_avium_FUN_001105, t0_Prunus_avium_FUN_004453, d3_PAV01G073590, d3_PAV00G032580, t0_Prunus_avium_FUN_017071, d3_PAV00G063100, d3_PAV03G010610, d3_PAV01G014900, d3_PAV01G065690, t1_Prunus_avium_FUN_032239, t1_Prunus_avium_…	0	40
OG0000009	N0	n109	0.125		d1_PAV04G022850, d3_PAV05G039430, t0_Prunus_avium_FUN_026028	d3_PAV03G056160, d0_PAV04G062010, d3_PAV06G024850, t0_Prunus_avium_FUN_021123, t7_Prunus_avium_FUN_007601, t1_Prunus_avium_FUN_001105, t0_Prunus_avium_FUN_004453, d3_PAV01G073590, d3_PAV00G032580, t0_Prunus_avium_FUN_017071, d3_PAV00G063100, d3_PAV03G010610, d3_PAV01G014900, d3_PAV01G065690, t1_Prunus_avium_FUN_032239, t1_Prunus_avium_FUN_003862, d3_PAV08G039170	4	32
OG0000009	N0	n112	0.0625		d3_PAV03G056160	d0_PAV04G062010, d3_PAV06G024850, t0_Prunus_avium_FUN_021123, t7_Prunus_avium_FUN_007601, t1_Prunus_avium_FUN_001105, t0_Prunus_avium_FUN_004453, d3_PAV01G073590, d3_PAV00G032580, t0_Prunus_avium_FUN_017071, d3_PAV00G063100, d3_PAV03G010610, d3_PAV01G014900, d3_PAV01G065690, t1_Prunus_avium_FUN_032239, t1_Prunus_avium_FUN_003862, d3_PAV08G039170	0	30
OG0000009	N0	n113	0.125		d0_PAV04G062010, d3_PAV06G024850, t0_Prunus_avium_FUN_021123	t7_Prunus_avium_FUN_007601, t1_Prunus_avium_FUN_001105, t0_Prunus_avium_FUN_004453, d3_PAV01G073590, d3_PAV00G032580, t0_Prunus_avium_FUN_017071, d3_PAV00G063100, d3_PAV03G010610, d3_PAV01G014900, d3_PAV01G065690, t1_Prunus_avium_FUN_032239, t1_Prunus_avium_FUN_003862, d3_PAV08G039170	4	24
OG0000009	N6	n117	0.142857		t1_Prunus_avium_FUN_001105, t0_Prunus_avium_FUN_004453, d3_PAV01G073590, d3_PAV00G032580, t0_Prunus_avium_FUN_017071, d3_PAV00G063100, d3_PAV03G010610, d3_PAV01G014900, d3_PAV01G065690, t1_Prunus_avium_FUN_032239, t1_Prunus_avium_FUN_003862	d3_PAV08G039170	20	0
OG0000009	N6	n118	0.285714		t1_Prunus_avium_FUN_001105, t0_Prunus_avium_FUN_004453, d3_PAV01G073590, d3_PAV00G032580, t0_Prunus_avium_FUN_017071, d3_PAV00G063100, d3_PAV03G010610, d3_PAV01G014900	d3_PAV01G065690, t1_Prunus_avium_FUN_032239, t1_Prunus_avium_FUN_003862	14	4
OG0000009	N14	n120	0.5		t0_Prunus_avium_FUN_004453, d3_PAV01G073590, d3_PAV00G032580, t0_Prunus_avium_FUN_017071, d3_PAV00G063100, d3_PAV03G010610	d3_PAV01G014900	10	0
OG0000009	N14	n121	1		t0_Prunus_avium_FUN_004453, d3_PAV01G073590, d3_PAV00G032580	t0_Prunus_avium_FUN_017071, d3_PAV00G063100, d3_PAV03G010610	4	4
OG0000009	d3	n123	1	Terminal	d3_PAV01G073590	d3_PAV00G032580	0	0
OG0000009	d3	n125	1	Terminal	d3_PAV00G063100	d3_PAV03G010610	0	0
OG0000009	t1	n127	1	Terminal	t1_Prunus_avium_FUN_032239	t1_Prunus_avium_FUN_003862	0	0
OG0000010	N0	n0	0.8125		d4_PAV08G000050, d2_PAV03G055790, t6_Prunus_avium_FUN_013704, t6_Prunus_avium_FUN_001444, d2_PAV00G011530, d2_PAV01G020020, d4_PAV08G045000, d4_PAV08G056070, t5_Prunus_avium_FUN_020727, d7_PAV06G042560, d7_PAV06G030230, d4_PAV01G055730, t2_Prunus_avium_FUN_003357, d7_PAV05G011840, d1_PAV02G065880, t6_Prunus_avium_FUN_012607, d5_PAV08G005850, t5_Prunus_avium_FUN_030961, d3_PAV01G004720, t4_Prunus_…	t2_Prunus_avium_FUN_011560, d6_PAV04G038290, t0_Prunus_avium_FUN_034353, d1_PAV01G022220, d3_PAV01G055500, t5_Prunus_avium_FUN_003332, d0_PAV04G005040, d3_PAV08G004940, t1_Prunus_avium_FUN_031019, d5_PAV04G026910, t3_Prunus_avium_FUN_032090, t3_Prunus_avium_FUN_033861, d4_PAV03G039980, d2_PAV03G045220, t6_Prunus_avium_FUN_014567, d3_PAV01G084090, t5_Prunus_avium_FUN_005505, d4_PAV01G011770, t1_Pr…	86	146
OG0000010	N0	n1	0.1875		d4_PAV08G000050, d2_PAV03G055790, t6_Prunus_avium_FUN_013704, t6_Prunus_avium_FUN_001444, d2_PAV00G011530, d2_PAV01G020020, d4_PAV08G045000, d4_PAV08G056070, t5_Prunus_avium_FUN_020727, d7_PAV06G042560, d7_PAV06G030230, d4_PAV01G055730, t2_Prunus_avium_FUN_003357, d7_PAV05G011840	d1_PAV02G065880, t6_Prunus_avium_FUN_012607, d5_PAV08G005850, t5_Prunus_avium_FUN_030961, d3_PAV01G004720, t4_Prunus_avium_FUN_000412, d5_PAV04G005540, t0_Prunus_avium_FUN_032125, d3_PAV02G042460, t0_Prunus_avium_FUN_010844, t3_Prunus_avium_FUN_010846, d5_PAV02G042450, d5_PAV02G042470, t5_Prunus_avium_FUN_010843, d2_PAV02G065860, t5_Prunus_avium_FUN_012605, d3_PAV05G023380, t0_Prunus_avium_FUN_02…	26	58
OG0000010	N0	n2	0.1875		d4_PAV08G000050, d2_PAV03G055790, t6_Prunus_avium_FUN_013704	t6_Prunus_avium_FUN_001444, d2_PAV00G011530, d2_PAV01G020020, d4_PAV08G045000, d4_PAV08G056070, t5_Prunus_avium_FUN_020727, d7_PAV06G042560, d7_PAV06G030230, d4_PAV01G055730, t2_Prunus_avium_FUN_003357, d7_PAV05G011840	4	20
OG0000010	d2	n7	1	Terminal	d2_PAV00G011530	d2_PAV01G020020	0	0
OG0000010	N0	n8	0.125		d4_PAV08G045000, d4_PAV08G056070, t5_Prunus_avium_FUN_020727, d7_PAV06G042560, d7_PAV06G030230	d4_PAV01G055730, t2_Prunus_avium_FUN_003357, d7_PAV05G011840	8	4
OG0000010	d4	n10	1	Terminal	d4_PAV08G045000	d4_PAV08G056070	0	0
OG0000010	d7	n12	1	Terminal	d7_PAV06G042560	d7_PAV06G030230	0	0
OG0000010	N0	n17	0.1875		d5_PAV08G005850, t5_Prunus_avium_FUN_030961, d3_PAV01G004720, t4_Prunus_avium_FUN_000412	d5_PAV04G005540, t0_Prunus_avium_FUN_032125, d3_PAV02G042460, t0_Prunus_avium_FUN_010844, t3_Prunus_avium_FUN_010846, d5_PAV02G042450, d5_PAV02G042470, t5_Prunus_avium_FUN_010843, d2_PAV02G065860, t5_Prunus_avium_FUN_012605, d3_PAV05G023380, t0_Prunus_avium_FUN_024702, d6_PAV04G005550, t0_Prunus_avium_FUN_032126, t1_Prunus_avium_FUN_022961, d3_PAV00G014670, t0_Prunus_avium_FUN_000413, d5_PAV00G01…	6	46
OG0000010	N0	n21	0.125		d5_PAV04G005540, t0_Prunus_avium_FUN_032125	d3_PAV02G042460, t0_Prunus_avium_FUN_010844, t3_Prunus_avium_FUN_010846, d5_PAV02G042450, d5_PAV02G042470, t5_Prunus_avium_FUN_010843, d2_PAV02G065860, t5_Prunus_avium_FUN_012605, d3_PAV05G023380, t0_Prunus_avium_FUN_024702, d6_PAV04G005550, t0_Prunus_avium_FUN_032126, t1_Prunus_avium_FUN_022961, d3_PAV00G014670, t0_Prunus_avium_FUN_000413, d5_PAV00G014660, d3_PAV01G004730, d0_PAV08G005860, t0_Pr…	2	42
OG0000010	N0	n23	0.3125		d3_PAV02G042460, t0_Prunus_avium_FUN_010844, t3_Prunus_avium_FUN_010846, d5_PAV02G042450, d5_PAV02G042470, t5_Prunus_avium_FUN_010843, d2_PAV02G065860, t5_Prunus_avium_FUN_012605, d3_PAV05G023380, t0_Prunus_avium_FUN_024702	d6_PAV04G005550, t0_Prunus_avium_FUN_032126, t1_Prunus_avium_FUN_022961, d3_PAV00G014670, t0_Prunus_avium_FUN_000413, d5_PAV00G014660, d3_PAV01G004730, d0_PAV08G005860, t0_Prunus_avium_FUN_030960, t5_Prunus_avium_FUN_012606, d6_PAV05G023370, t3_Prunus_avium_FUN_024703	18	22
OG0000010	N0	n24	0.1875		d3_PAV02G042460, t0_Prunus_avium_FUN_010844, t3_Prunus_avium_FUN_010846, d5_PAV02G042450, d5_PAV02G042470, t5_Prunus_avium_FUN_010843	d2_PAV02G065860, t5_Prunus_avium_FUN_012605, d3_PAV05G023380, t0_Prunus_avium_FUN_024702	10	6
OG0000010	d5	n29	1	Terminal	d5_PAV02G042450	d5_PAV02G042470	0	0
OG0000010	N0	n33	0.125		d6_PAV04G005550, t0_Prunus_avium_FUN_032126	t1_Prunus_avium_FUN_022961, d3_PAV00G014670, t0_Prunus_avium_FUN_000413, d5_PAV00G014660, d3_PAV01G004730, d0_PAV08G005860, t0_Prunus_avium_FUN_030960, t5_Prunus_avium_FUN_012606, d6_PAV05G023370, t3_Prunus_avium_FUN_024703	2	18
OG0000010	N6	n37	0.285714		d3_PAV00G014670, t0_Prunus_avium_FUN_000413, d5_PAV00G014660	d3_PAV01G004730, d0_PAV08G005860, t0_Prunus_avium_FUN_030960	4	4
OG0000010	N0	n44	0.5625		t2_Prunus_avium_FUN_011560, d6_PAV04G038290, t0_Prunus_avium_FUN_034353, d1_PAV01G022220, d3_PAV01G055500, t5_Prunus_avium_FUN_003332, d0_PAV04G005040, d3_PAV08G004940, t1_Prunus_avium_FUN_031019, d5_PAV04G026910, t3_Prunus_avium_FUN_032090, t3_Prunus_avium_FUN_033861, d4_PAV03G039980, d2_PAV03G045220, t6_Prunus_avium_FUN_014567, d3_PAV01G084090, t5_Prunus_avium_FUN_005505, d4_PAV01G011770, t1_Pr…	t3_Prunus_avium_FUN_029727, d5_PAV07G044740, d5_PAV08G017920, d3_PAV05G018710, t3_Prunus_avium_FUN_024993, d3_PAV05G018700, t5_Prunus_avium_FUN_024995, d5_PAV05G018670, t3_Prunus_avium_FUN_024998, d5_PAV05G018690, t3_Prunus_avium_FUN_024994, d3_PAV05G018680, t3_Prunus_avium_FUN_024996, t5_Prunus_avium_FUN_012765, d5_PAV07G042480, d6_PAV02G067630, t3_Prunus_avium_FUN_012766, d3_PAV07G042540, t0_Pr…	48	96
OG0000010	N0	n46	0.1875		d6_PAV04G038290, t0_Prunus_avium_FUN_034353, d1_PAV01G022220, d3_PAV01G055500, t5_Prunus_avium_FUN_003332, d0_PAV04G005040, d3_PAV08G004940, t1_Prunus_avium_FUN_031019, d5_PAV04G026910, t3_Prunus_avium_FUN_032090, t3_Prunus_avium_FUN_033861, d4_PAV03G039980, d2_PAV03G045220, t6_Prunus_avium_FUN_014567, d3_PAV01G084090, t5_Prunus_avium_FUN_005505, d4_PAV01G011770, t1_Prunus_avium_FUN_026386, t1_Pr…	d3_PAV06G071440, t1_Prunus_avium_FUN_018724, d3_PAV03G057260, t0_Prunus_avium_FUN_013589, d3_PAV02G053760	36	8
OG0000010	N0	n47	0.25		d6_PAV04G038290, t0_Prunus_avium_FUN_034353, d1_PAV01G022220, d3_PAV01G055500, t5_Prunus_avium_FUN_003332, d0_PAV04G005040, d3_PAV08G004940, t1_Prunus_avium_FUN_031019, d5_PAV04G026910, t3_Prunus_avium_FUN_032090, t3_Prunus_avium_FUN_033861, d4_PAV03G039980	d2_PAV03G045220, t6_Prunus_avium_FUN_014567, d3_PAV01G084090, t5_Prunus_avium_FUN_005505, d4_PAV01G011770, t1_Prunus_avium_FUN_026386, t1_Prunus_avium_FUN_000902	22	12
OG0000010	N0	n51	0.0625		d1_PAV01G022220, d3_PAV01G055500, t5_Prunus_avium_FUN_003332	d0_PAV04G005040, d3_PAV08G004940, t1_Prunus_avium_FUN_031019, d5_PAV04G026910, t3_Prunus_avium_FUN_032090, t3_Prunus_avium_FUN_033861	4	10
OG0000010	t3	n58	1	Terminal	t3_Prunus_avium_FUN_032090	t3_Prunus_avium_FUN_033861	0	0
OG0000010	t1	n64	1	Terminal	t1_Prunus_avium_FUN_026386	t1_Prunus_avium_FUN_000902	0	0
OG0000010	N6	n65	0.142857		d3_PAV06G071440, t1_Prunus_avium_FUN_018724, d3_PAV03G057260, t0_Prunus_avium_FUN_013589	d3_PAV02G053760	6	0
OG0000010	N6	n66	0.142857		d3_PAV06G071440, t1_Prunus_avium_FUN_018724	d3_PAV03G057260, t0_Prunus_avium_FUN_013589	2	2
OG0000010	N0	n69	0.125		t3_Prunus_avium_FUN_029727, d5_PAV07G044740, d5_PAV08G017920	d3_PAV05G018710, t3_Prunus_avium_FUN_024993, d3_PAV05G018700, t5_Prunus_avium_FUN_024995, d5_PAV05G018670, t3_Prunus_avium_FUN_024998, d5_PAV05G018690, t3_Prunus_avium_FUN_024994, d3_PAV05G018680, t3_Prunus_avium_FUN_024996, t5_Prunus_avium_FUN_012765, d5_PAV07G042480, d6_PAV02G067630, t3_Prunus_avium_FUN_012766, d3_PAV07G042540, t0_Prunus_avium_FUN_038191, d2_PAV05G018640, t5_Prunus_avium_FUN_02…	4	90
OG0000010	d5	n71	1	Terminal	d5_PAV07G044740	d5_PAV08G017920	0	0
OG0000010	N0	n72	0.375		d3_PAV05G018710, t3_Prunus_avium_FUN_024993, d3_PAV05G018700, t5_Prunus_avium_FUN_024995, d5_PAV05G018670, t3_Prunus_avium_FUN_024998, d5_PAV05G018690, t3_Prunus_avium_FUN_024994, d3_PAV05G018680, t3_Prunus_avium_FUN_024996, t5_Prunus_avium_FUN_012765, d5_PAV07G042480, d6_PAV02G067630, t3_Prunus_avium_FUN_012766, d3_PAV07G042540, t0_Prunus_avium_FUN_038191, d2_PAV05G018640, t5_Prunus_avium_FUN_02…	d2_PAV01G089160, t1_Prunus_avium_FUN_021625, d6_PAV01G096360, t5_Prunus_avium_FUN_006778, t3_Prunus_avium_FUN_039092, d5_PAV07G051420, d5_PAV00G057560, t7_Prunus_avium_FUN_000062	74	14
OG0000010	N0	n73	0.25		d3_PAV05G018710, t3_Prunus_avium_FUN_024993, d3_PAV05G018700, t5_Prunus_avium_FUN_024995, d5_PAV05G018670, t3_Prunus_avium_FUN_024998, d5_PAV05G018690, t3_Prunus_avium_FUN_024994, d3_PAV05G018680, t3_Prunus_avium_FUN_024996, t5_Prunus_avium_FUN_012765, d5_PAV07G042480, d6_PAV02G067630, t3_Prunus_avium_FUN_012766, d3_PAV07G042540, t0_Prunus_avium_FUN_038191, d2_PAV05G018640, t5_Prunus_avium_FUN_02…	d5_PAV01G102010, t3_Prunus_avium_FUN_007708, d3_PAV01G102040, t5_Prunus_avium_FUN_007716, t5_Prunus_avium_FUN_007711, t5_Prunus_avium_FUN_007710	62	10
OG0000010	N0	n74	0.125		d3_PAV05G018710, t3_Prunus_avium_FUN_024993, d3_PAV05G018700, t5_Prunus_avium_FUN_024995, d5_PAV05G018670, t3_Prunus_avium_FUN_024998, d5_PAV05G018690, t3_Prunus_avium_FUN_024994, d3_PAV05G018680, t3_Prunus_avium_FUN_024996, t5_Prunus_avium_FUN_012765, d5_PAV07G042480, d6_PAV02G067630, t3_Prunus_avium_FUN_012766, d3_PAV07G042540, t0_Prunus_avium_FUN_038191, d2_PAV05G018640, t5_Prunus_avium_FUN_02…	t0_Prunus_avium_FUN_011628, d3_PAV02G054940, d3_PAV02G055210	56	4
OG0000010	N0	n75	0.25		d3_PAV05G018710, t3_Prunus_avium_FUN_024993, d3_PAV05G018700, t5_Prunus_avium_FUN_024995, d5_PAV05G018670, t3_Prunus_avium_FUN_024998, d5_PAV05G018690, t3_Prunus_avium_FUN_024994, d3_PAV05G018680, t3_Prunus_avium_FUN_024996, t5_Prunus_avium_FUN_012765, d5_PAV07G042480, d6_PAV02G067630, t3_Prunus_avium_FUN_012766, d3_PAV07G042540, t0_Prunus_avium_FUN_038191, d2_PAV05G018640, t5_Prunus_avium_FUN_02…	t3_Prunus_avium_FUN_039371, d3_PAV01G090720, d5_PAV00G095450, d3_PAV07G054740, t0_Prunus_avium_FUN_006119, t6_Prunus_avium_FUN_019906, t1_Prunus_avium_FUN_010731, d3_PAV02G040940, d3_PAV00G029320, d5_PAV05G022310, t0_Prunus_avium_FUN_024740	34	20
OG0000010	N0	n76	0.1875		d3_PAV05G018710, t3_Prunus_avium_FUN_024993, d3_PAV05G018700, t5_Prunus_avium_FUN_024995, d5_PAV05G018670, t3_Prunus_avium_FUN_024998, d5_PAV05G018690, t3_Prunus_avium_FUN_024994, d3_PAV05G018680, t3_Prunus_avium_FUN_024996, t5_Prunus_avium_FUN_012765, d5_PAV07G042480	d6_PAV02G067630, t3_Prunus_avium_FUN_012766, d3_PAV07G042540, t0_Prunus_avium_FUN_038191, d2_PAV05G018640, t5_Prunus_avium_FUN_025003	22	10
OG0000010	N0	n77	0.25		d3_PAV05G018710, t3_Prunus_avium_FUN_024993, d3_PAV05G018700, t5_Prunus_avium_FUN_024995, d5_PAV05G018670, t3_Prunus_avium_FUN_024998, d5_PAV05G018690, t3_Prunus_avium_FUN_024994	d3_PAV05G018680, t3_Prunus_avium_FUN_024996, t5_Prunus_avium_FUN_012765, d5_PAV07G042480	14	6
OG0000010	N0	n78	0.125		d3_PAV05G018710, t3_Prunus_avium_FUN_024993	d3_PAV05G018700, t5_Prunus_avium_FUN_024995, d5_PAV05G018670, t3_Prunus_avium_FUN_024998, d5_PAV05G018690, t3_Prunus_avium_FUN_024994	2	10
OG0000010	N6	n82	0.285714		d5_PAV05G018670, t3_Prunus_avium_FUN_024998	d5_PAV05G018690, t3_Prunus_avium_FUN_024994	2	2
OG0000010	N0	n93	0.1875		t3_Prunus_avium_FUN_039371, d3_PAV01G090720, d5_PAV00G095450, d3_PAV07G054740, t0_Prunus_avium_FUN_006119	t6_Prunus_avium_FUN_019906, t1_Prunus_avium_FUN_010731, d3_PAV02G040940, d3_PAV00G029320, d5_PAV05G022310, t0_Prunus_avium_FUN_024740	8	10
OG0000010	N6	n96	0.142857		d3_PAV01G090720, d5_PAV00G095450	d3_PAV07G054740	2	0
OG0000010	d3	n101	1	Terminal	d3_PAV02G040940	d3_PAV00G029320	0	0
OG0000010	d3	n104	1	Terminal	d3_PAV02G054940	d3_PAV02G055210	0	0
OG0000010	t5	n108	1	Terminal	t5_Prunus_avium_FUN_007716	t5_Prunus_avium_FUN_007711, t5_Prunus_avium_FUN_007710	0	2
OG0000010	t5	n109	1	Terminal	t5_Prunus_avium_FUN_007711	t5_Prunus_avium_FUN_007710	0	0
OG0000010	d5	n116	1	Terminal	d5_PAV07G051420	d5_PAV00G057560	0	0
OG0000011	N0	n0	0.8125		t0_Prunus_avium_FUN_008582, d3_PAV02G010590, d3_PAV00G080470, t3_Prunus_avium_FUN_015712, t5_Prunus_avium_FUN_015728, d5_PAV03G023320, d5_PAV00G018780, d4_PAV00G018930, t1_Prunus_avium_FUN_015740, t6_Prunus_avium_FUN_015755, d2_PAV03G022770, d2_PAV00G019100, t3_Prunus_avium_FUN_015725, t3_Prunus_avium_FUN_015761, d6_PAV01G095920, t3_Prunus_avium_FUN_006744, t2_Prunus_avium_FUN_015730, t4_Prunus_a…	d3_PAV00G018920, t0_Prunus_avium_FUN_015746, t2_Prunus_avium_FUN_026509, d5_PAV05G002600, d3_PAV05G002560, d5_PAV01G075210, d5_PAV01G075350, t5_Prunus_avium_FUN_040159, d5_PAV01G077870, d5_PAV00G096280, d3_PAV02G033780, d3_PAV02G034060, t0_Prunus_avium_FUN_010160, d1_PAV02G033840, d6_PAV00G096330, d3_PAV00G096380, d3_PAV02G034040, t0_Prunus_avium_FUN_010159, d5_PAV02G034300, d3_PAV00G096060, d0_P…	46	166
OG0000011	N0	n1	0.1875		t0_Prunus_avium_FUN_008582, d3_PAV02G010590, d3_PAV00G080470, t3_Prunus_avium_FUN_015712, t5_Prunus_avium_FUN_015728, d5_PAV03G023320, d5_PAV00G018780, d4_PAV00G018930, t1_Prunus_avium_FUN_015740, t6_Prunus_avium_FUN_015755, d2_PAV03G022770, d2_PAV00G019100, t3_Prunus_avium_FUN_015725, t3_Prunus_avium_FUN_015761, d6_PAV01G095920, t3_Prunus_avium_FUN_006744, t2_Prunus_avium_FUN_015730, t4_Prunus_a…	t1_Prunus_avium_FUN_015756, d1_PAV05G049870, t3_Prunus_avium_FUN_015715, t3_Prunus_avium_FUN_015743, d3_PAV03G023270	36	8
OG0000011	d3	n5	1	Terminal	d3_PAV02G010590	d3_PAV00G080470	0	0
OG0000011	N0	n6	0.0625		t3_Prunus_avium_FUN_015712, t5_Prunus_avium_FUN_015728, d5_PAV03G023320, d5_PAV00G018780, d4_PAV00G018930, t1_Prunus_avium_FUN_015740, t6_Prunus_avium_FUN_015755, d2_PAV03G022770, d2_PAV00G019100, t3_Prunus_avium_FUN_015725, t3_Prunus_avium_FUN_015761	d6_PAV01G095920, t3_Prunus_avium_FUN_006744	20	2
OG0000011	N0	n7	0.125		t3_Prunus_avium_FUN_015712, t5_Prunus_avium_FUN_015728, d5_PAV03G023320	d5_PAV00G018780, d4_PAV00G018930, t1_Prunus_avium_FUN_015740, t6_Prunus_avium_FUN_015755, d2_PAV03G022770, d2_PAV00G019100, t3_Prunus_avium_FUN_015725, t3_Prunus_avium_FUN_015761	4	14
OG0000011	d2	n15	1	Terminal	d2_PAV03G022770	d2_PAV00G019100	0	0
OG0000011	t3	n16	1	Terminal	t3_Prunus_avium_FUN_015725	t3_Prunus_avium_FUN_015761	0	0
OG0000011	t3	n23	1	Terminal	t3_Prunus_avium_FUN_015715	t3_Prunus_avium_FUN_015743	0	0
OG0000011	N0	n24	0.125		d3_PAV00G018920, t0_Prunus_avium_FUN_015746	t2_Prunus_avium_FUN_026509, d5_PAV05G002600, d3_PAV05G002560, d5_PAV01G075210, d5_PAV01G075350, t5_Prunus_avium_FUN_040159, d5_PAV01G077870, d5_PAV00G096280, d3_PAV02G033780, d3_PAV02G034060, t0_Prunus_avium_FUN_010160, d1_PAV02G033840, d6_PAV00G096330, d3_PAV00G096380, d3_PAV02G034040, t0_Prunus_avium_FUN_010159, d5_PAV02G034300, d3_PAV00G096060, d0_PAV00G000870, d0_PAV00G096220, t3_Prunus_avium…	2	162
OG0000011	N0	n26	0.125		t2_Prunus_avium_FUN_026509, d5_PAV05G002600, d3_PAV05G002560	d5_PAV01G075210, d5_PAV01G075350, t5_Prunus_avium_FUN_040159, d5_PAV01G077870, d5_PAV00G096280, d3_PAV02G033780, d3_PAV02G034060, t0_Prunus_avium_FUN_010160, d1_PAV02G033840, d6_PAV00G096330, d3_PAV00G096380, d3_PAV02G034040, t0_Prunus_avium_FUN_010159, d5_PAV02G034300, d3_PAV00G096060, d0_PAV00G000870, d0_PAV00G096220, t3_Prunus_avium_FUN_010133, d6_PAV00G001190, d1_PAV00G001520, d2_PAV02G033510…	4	156
OG0000011	N0	n29	0.0625		d5_PAV01G075210, d5_PAV01G075350	t5_Prunus_avium_FUN_040159, d5_PAV01G077870, d5_PAV00G096280, d3_PAV02G033780, d3_PAV02G034060, t0_Prunus_avium_FUN_010160, d1_PAV02G033840, d6_PAV00G096330, d3_PAV00G096380, d3_PAV02G034040, t0_Prunus_avium_FUN_010159, d5_PAV02G034300, d3_PAV00G096060, d0_PAV00G000870, d0_PAV00G096220, t3_Prunus_avium_FUN_010133, d6_PAV00G001190, d1_PAV00G001520, d2_PAV02G033510, d2_PAV00G000700, d4_PAV02G033650…	2	152
OG0000011	d5	n30	1	Terminal	d5_PAV01G075210	d5_PAV01G075350	0	0
OG0000011	N0	n32	0.0625		d5_PAV01G077870	d5_PAV00G096280, d3_PAV02G033780, d3_PAV02G034060, t0_Prunus_avium_FUN_010160, d1_PAV02G033840, d6_PAV00G096330, d3_PAV00G096380, d3_PAV02G034040, t0_Prunus_avium_FUN_010159, d5_PAV02G034300, d3_PAV00G096060, d0_PAV00G000870, d0_PAV00G096220, t3_Prunus_avium_FUN_010133, d6_PAV00G001190, d1_PAV00G001520, d2_PAV02G033510, d2_PAV00G000700, d4_PAV02G033650, d5_PAV06G053290, d1_PAV06G044740, d3_PAV06G…	0	148
OG0000011	N0	n33	0.5625		d5_PAV00G096280, d3_PAV02G033780, d3_PAV02G034060, t0_Prunus_avium_FUN_010160, d1_PAV02G033840, d6_PAV00G096330, d3_PAV00G096380, d3_PAV02G034040, t0_Prunus_avium_FUN_010159, d5_PAV02G034300, d3_PAV00G096060, d0_PAV00G000870, d0_PAV00G096220, t3_Prunus_avium_FUN_010133, d6_PAV00G001190, d1_PAV00G001520, d2_PAV02G033510, d2_PAV00G000700, d4_PAV02G033650, d5_PAV06G053290, d1_PAV06G044740, d3_PAV06G…	d3_PAV00G097320, d5_PAV00G097350, t3_Prunus_avium_FUN_010344, d5_PAV00G097340, d2_PAV02G033520, d3_PAV00G000980, d5_PAV00G001200, d5_PAV00G001330, d5_PAV00G001360, d5_PAV02G033700, d2_PAV02G034070, d7_PAV02G034240, t6_Prunus_avium_FUN_040015, t0_Prunus_avium_FUN_010158, d2_PAV00G000680, d5_PAV00G001170, d4_PAV00G001300, d4_PAV00G000800, d5_PAV00G000770, t3_Prunus_avium_FUN_010131, d3_PAV00G096050…	60	86
OG0000011	N0	n34	0.0625		d5_PAV00G096280, d3_PAV02G033780, d3_PAV02G034060, t0_Prunus_avium_FUN_010160, d1_PAV02G033840, d6_PAV00G096330, d3_PAV00G096380, d3_PAV02G034040, t0_Prunus_avium_FUN_010159, d5_PAV02G034300, d3_PAV00G096060, d0_PAV00G000870, d0_PAV00G096220, t3_Prunus_avium_FUN_010133, d6_PAV00G001190, d1_PAV00G001520, d2_PAV02G033510, d2_PAV00G000700, d4_PAV02G033650, d5_PAV06G053290, d1_PAV06G044740, d3_PAV06G…	d3_PAV06G001430	58	0
OG0000011	N0	n35	0.375		d5_PAV00G096280, d3_PAV02G033780, d3_PAV02G034060, t0_Prunus_avium_FUN_010160, d1_PAV02G033840, d6_PAV00G096330, d3_PAV00G096380, d3_PAV02G034040, t0_Prunus_avium_FUN_010159, d5_PAV02G034300, d3_PAV00G096060, d0_PAV00G000870, d0_PAV00G096220, t3_Prunus_avium_FUN_010133, d6_PAV00G001190, d1_PAV00G001520, d2_PAV02G033510, d2_PAV00G000700, d4_PAV02G033650	d5_PAV06G053290, d1_PAV06G044740, d3_PAV06G044770, d0_PAV06G037910, d3_PAV06G053210, d3_PAV06G054470, d1_PAV06G053470, t1_Prunus_avium_FUN_019919, t3_Prunus_avium_FUN_019899, t0_Prunus_avium_FUN_019962, t1_Prunus_avium_FUN_040017	36	20
OG0000011	N0	n36	0.25		d5_PAV00G096280, d3_PAV02G033780, d3_PAV02G034060, t0_Prunus_avium_FUN_010160, d1_PAV02G033840, d6_PAV00G096330, d3_PAV00G096380, d3_PAV02G034040, t0_Prunus_avium_FUN_010159	d5_PAV02G034300, d3_PAV00G096060, d0_PAV00G000870, d0_PAV00G096220, t3_Prunus_avium_FUN_010133, d6_PAV00G001190, d1_PAV00G001520, d2_PAV02G033510, d2_PAV00G000700, d4_PAV02G033650	16	18
OG0000011	N2	n37	0.222222		d5_PAV00G096280, d3_PAV02G033780, d3_PAV02G034060, t0_Prunus_avium_FUN_010160	d1_PAV02G033840, d6_PAV00G096330, d3_PAV00G096380, d3_PAV02G034040, t0_Prunus_avium_FUN_010159	6	8
OG0000011	d3	n40	1	Terminal	d3_PAV02G033780	d3_PAV02G034060	0	0
OG0000011	d3	n44	1	Terminal	d3_PAV00G096380	d3_PAV02G034040	0	0
OG0000011	d0	n49	1	Terminal	d0_PAV00G000870	d0_PAV00G096220	0	0
OG0000011	d2	n53	1	Terminal	d2_PAV02G033510	d2_PAV00G000700	0	0
OG0000011	N6	n54	0.142857		d5_PAV06G053290, d1_PAV06G044740, d3_PAV06G044770, d0_PAV06G037910, d3_PAV06G053210, d3_PAV06G054470, d1_PAV06G053470, t1_Prunus_avium_FUN_019919, t3_Prunus_avium_FUN_019899	t0_Prunus_avium_FUN_019962, t1_Prunus_avium_FUN_040017	16	2
OG0000011	N12	n57	0.5		d1_PAV06G044740, d3_PAV06G044770	d0_PAV06G037910, d3_PAV06G053210, d3_PAV06G054470, d1_PAV06G053470	2	6
OG0000011	d3	n61	1	Terminal	d3_PAV06G053210	d3_PAV06G054470	0	0
OG0000011	N0	n64	0.375		d3_PAV00G097320, d5_PAV00G097350, t3_Prunus_avium_FUN_010344, d5_PAV00G097340, d2_PAV02G033520, d3_PAV00G000980, d5_PAV00G001200, d5_PAV00G001330, d5_PAV00G001360, d5_PAV02G033700, d2_PAV02G034070, d7_PAV02G034240, t6_Prunus_avium_FUN_040015, t0_Prunus_avium_FUN_010158, d2_PAV00G000680, d5_PAV00G001170, d4_PAV00G001300, d4_PAV00G000800, d5_PAV00G000770, t3_Prunus_avium_FUN_010131, d3_PAV00G096050…	d4_PAV02G015740, d5_PAV06G037930, d3_PAV06G054450, d3_PAV06G053460, d3_PAV06G053900, d0_PAV06G054690, d0_PAV06G055210, t1_Prunus_avium_FUN_040128, t0_Prunus_avium_FUN_019920, t0_Prunus_avium_FUN_019963, t0_Prunus_avium_FUN_040127, d3_PAV06G053200, d3_PAV06G053270, d3_PAV02G015890, t3_Prunus_avium_FUN_008946, d1_PAV02G037130	54	30
OG0000011	N0	n65	0.25		d3_PAV00G097320, d5_PAV00G097350, t3_Prunus_avium_FUN_010344, d5_PAV00G097340, d2_PAV02G033520, d3_PAV00G000980, d5_PAV00G001200, d5_PAV00G001330, d5_PAV00G001360, d5_PAV02G033700, d2_PAV02G034070, d7_PAV02G034240, t6_Prunus_avium_FUN_040015	t0_Prunus_avium_FUN_010158, d2_PAV00G000680, d5_PAV00G001170, d4_PAV00G001300, d4_PAV00G000800, d5_PAV00G000770, t3_Prunus_avium_FUN_010131, d3_PAV00G096050, d4_PAV00G001060, d4_PAV02G033460, d3_PAV00G001510, d2_PAV00G096370, d1_PAV02G034030, d3_PAV00G096210, d4_PAV02G033640	24	28
OG0000011	N0	n66	0.125		d3_PAV00G097320, d5_PAV00G097350, t3_Prunus_avium_FUN_010344	d5_PAV00G097340, d2_PAV02G033520, d3_PAV00G000980, d5_PAV00G001200, d5_PAV00G001330, d5_PAV00G001360, d5_PAV02G033700, d2_PAV02G034070, d7_PAV02G034240, t6_Prunus_avium_FUN_040015	4	18
OG0000011	N0	n69	0.0625		d5_PAV00G097340	d2_PAV02G033520, d3_PAV00G000980, d5_PAV00G001200, d5_PAV00G001330, d5_PAV00G001360, d5_PAV02G033700, d2_PAV02G034070, d7_PAV02G034240, t6_Prunus_avium_FUN_040015	0	16
OG0000011	N0	n70	0.125		d2_PAV02G033520, d3_PAV00G000980, d5_PAV00G001200, d5_PAV00G001330, d5_PAV00G001360	d5_PAV02G033700, d2_PAV02G034070, d7_PAV02G034240, t6_Prunus_avium_FUN_040015	8	6
OG0000011	d5	n73	1	Terminal	d5_PAV00G001200, d5_PAV00G001330	d5_PAV00G001360	2	0
OG0000011	d5	n74	1	Terminal	d5_PAV00G001200	d5_PAV00G001330	0	0
OG0000011	N0	n78	0.125		t0_Prunus_avium_FUN_010158, d2_PAV00G000680, d5_PAV00G001170, d4_PAV00G001300, d4_PAV00G000800, d5_PAV00G000770, t3_Prunus_avium_FUN_010131, d3_PAV00G096050, d4_PAV00G001060, d4_PAV02G033460, d3_PAV00G001510, d2_PAV00G096370, d1_PAV02G034030	d3_PAV00G096210, d4_PAV02G033640	24	2
OG0000011	N0	n80	0.0625		d2_PAV00G000680, d5_PAV00G001170, d4_PAV00G001300, d4_PAV00G000800, d5_PAV00G000770, t3_Prunus_avium_FUN_010131, d3_PAV00G096050, d4_PAV00G001060, d4_PAV02G033460, d3_PAV00G001510	d2_PAV00G096370, d1_PAV02G034030	18	2
OG0000011	N0	n82	0.0625		d5_PAV00G001170, d4_PAV00G001300, d4_PAV00G000800, d5_PAV00G000770, t3_Prunus_avium_FUN_010131	d3_PAV00G096050, d4_PAV00G001060, d4_PAV02G033460, d3_PAV00G001510	8	6
OG0000011	N0	n83	0.125		d5_PAV00G001170, d4_PAV00G001300	d4_PAV00G000800, d5_PAV00G000770, t3_Prunus_avium_FUN_010131	2	4
OG0000011	N0	n87	0.125		d3_PAV00G096050, d4_PAV00G001060	d4_PAV02G033460, d3_PAV00G001510	2	2
OG0000011	N6	n94	0.142857		d5_PAV06G037930, d3_PAV06G054450, d3_PAV06G053460, d3_PAV06G053900, d0_PAV06G054690, d0_PAV06G055210, t1_Prunus_avium_FUN_040128, t0_Prunus_avium_FUN_019920, t0_Prunus_avium_FUN_019963, t0_Prunus_avium_FUN_040127, d3_PAV06G053200, d3_PAV06G053270	d3_PAV02G015890, t3_Prunus_avium_FUN_008946	22	2
OG0000011	N6	n96	0.142857		d3_PAV06G054450	d3_PAV06G053460, d3_PAV06G053900, d0_PAV06G054690, d0_PAV06G055210, t1_Prunus_avium_FUN_040128, t0_Prunus_avium_FUN_019920, t0_Prunus_avium_FUN_019963, t0_Prunus_avium_FUN_040127, d3_PAV06G053200, d3_PAV06G053270	0	18
OG0000011	N6	n97	0.142857		d3_PAV06G053460	d3_PAV06G053900, d0_PAV06G054690, d0_PAV06G055210, t1_Prunus_avium_FUN_040128, t0_Prunus_avium_FUN_019920, t0_Prunus_avium_FUN_019963, t0_Prunus_avium_FUN_040127, d3_PAV06G053200, d3_PAV06G053270	0	16
OG0000011	N6	n98	0.285714		d3_PAV06G053900, d0_PAV06G054690, d0_PAV06G055210, t1_Prunus_avium_FUN_040128, t0_Prunus_avium_FUN_019920, t0_Prunus_avium_FUN_019963	t0_Prunus_avium_FUN_040127, d3_PAV06G053200, d3_PAV06G053270	10	4
OG0000011	d0	n101	1	Terminal	d0_PAV06G054690	d0_PAV06G055210	0	0
OG0000011	t0	n103	1	Terminal	t0_Prunus_avium_FUN_019920	t0_Prunus_avium_FUN_019963	0	0
OG0000011	d3	n105	1	Terminal	d3_PAV06G053200	d3_PAV06G053270	0	0
OG0000012	N0	n0	0.625		t0_Prunus_avium_FUN_037663, t7_Prunus_avium_FUN_039251, d5_PAV08G024210, d4_PAV08G025040, d1_PAV08G024350, d3_PAV08G024310, d5_PAV05G005430, d1_PAV07G053680, t1_Prunus_avium_FUN_015865, d6_PAV07G046470, d2_PAV07G053750, d4_PAV07G029350, d3_PAV08G038990, d3_PAV07G028410, d4_PAV07G053730, d1_PAV07G053690, d5_PAV04G015520, d2_PAV07G053550, d3_PAV07G053650, d4_PAV01G102100, t3_Prunus_avium_FUN_012988…	t0_Prunus_avium_FUN_011595, d3_PAV02G070150, d3_PAV02G070140, d5_PAV02G070130, d7_PAV03G044240, d3_PAV05G000980, t2_Prunus_avium_FUN_016924, d5_PAV00G020490, d5_PAV03G012120, d5_PAV02G065820, t7_Prunus_avium_FUN_017290, d0_PAV00G007330, d0_PAV03G006450, t5_Prunus_avium_FUN_034026, d3_PAV04G029370, d3_PAV04G029860, t1_Prunus_avium_FUN_014607, t2_Prunus_avium_FUN_014610, d5_PAV06G062380, t3_Prunus_…	72	132
OG0000012	N0	n1	0.25		t0_Prunus_avium_FUN_037663, t7_Prunus_avium_FUN_039251, d5_PAV08G024210, d4_PAV08G025040, d1_PAV08G024350, d3_PAV08G024310, d5_PAV05G005430, d1_PAV07G053680, t1_Prunus_avium_FUN_015865, d6_PAV07G046470, d2_PAV07G053750, d4_PAV07G029350, d3_PAV08G038990, d3_PAV07G028410, d4_PAV07G053730, d1_PAV07G053690, d5_PAV04G015520, d2_PAV07G053550, d3_PAV07G053650, d4_PAV01G102100, t3_Prunus_avium_FUN_012988…	d5_PAV02G060170, d5_PAV02G060240, d1_PAV08G025080, d2_PAV06G013720, t6_Prunus_avium_FUN_021875, d4_PAV06G013740, d2_PAV08G024300	58	12
OG0000012	N0	n2	0.25		t0_Prunus_avium_FUN_037663, t7_Prunus_avium_FUN_039251, d5_PAV08G024210, d4_PAV08G025040, d1_PAV08G024350, d3_PAV08G024310, d5_PAV05G005430, d1_PAV07G053680, t1_Prunus_avium_FUN_015865, d6_PAV07G046470, d2_PAV07G053750, d4_PAV07G029350, d3_PAV08G038990, d3_PAV07G028410, d4_PAV07G053730, d1_PAV07G053690, d5_PAV04G015520, d2_PAV07G053550, d3_PAV07G053650	d4_PAV01G102100, t3_Prunus_avium_FUN_012988, d3_PAV01G042020, d3_PAV02G072620, d3_PAV00G078480, t0_Prunus_avium_FUN_002769, d3_PAV05G009560, t1_Prunus_avium_FUN_025769, t1_Prunus_avium_FUN_025774, t0_Prunus_avium_FUN_025770, t1_Prunus_avium_FUN_025771	36	20
OG0000012	N0	n4	0.25		t7_Prunus_avium_FUN_039251, d5_PAV08G024210, d4_PAV08G025040, d1_PAV08G024350, d3_PAV08G024310	d5_PAV05G005430, d1_PAV07G053680, t1_Prunus_avium_FUN_015865, d6_PAV07G046470, d2_PAV07G053750, d4_PAV07G029350, d3_PAV08G038990, d3_PAV07G028410, d4_PAV07G053730, d1_PAV07G053690, d5_PAV04G015520, d2_PAV07G053550, d3_PAV07G053650	8	24
OG0000012	N0	n9	0.0625		d5_PAV05G005430	d1_PAV07G053680, t1_Prunus_avium_FUN_015865, d6_PAV07G046470, d2_PAV07G053750, d4_PAV07G029350, d3_PAV08G038990, d3_PAV07G028410, d4_PAV07G053730, d1_PAV07G053690, d5_PAV04G015520, d2_PAV07G053550, d3_PAV07G053650	0	22
OG0000012	N0	n10	0.25		d1_PAV07G053680, t1_Prunus_avium_FUN_015865, d6_PAV07G046470, d2_PAV07G053750, d4_PAV07G029350, d3_PAV08G038990, d3_PAV07G028410	d4_PAV07G053730, d1_PAV07G053690, d5_PAV04G015520, d2_PAV07G053550, d3_PAV07G053650	12	8
OG0000012	d3	n16	1	Terminal	d3_PAV08G038990	d3_PAV07G028410	0	0
OG0000012	N6	n22	0.285714		t3_Prunus_avium_FUN_012988, d3_PAV01G042020, d3_PAV02G072620, d3_PAV00G078480, t0_Prunus_avium_FUN_002769	d3_PAV05G009560, t1_Prunus_avium_FUN_025769, t1_Prunus_avium_FUN_025774, t0_Prunus_avium_FUN_025770, t1_Prunus_avium_FUN_025771	8	8
OG0000012	d3	n25	1	Terminal	d3_PAV01G042020	d3_PAV02G072620, d3_PAV00G078480	0	2
OG0000012	d3	n26	1	Terminal	d3_PAV02G072620	d3_PAV00G078480	0	0
OG0000012	N6	n27	0.142857		d3_PAV05G009560, t1_Prunus_avium_FUN_025769, t1_Prunus_avium_FUN_025774	t0_Prunus_avium_FUN_025770, t1_Prunus_avium_FUN_025771	4	2
OG0000012	t1	n29	1	Terminal	t1_Prunus_avium_FUN_025769	t1_Prunus_avium_FUN_025774	0	0
OG0000012	d5	n32	1	Terminal	d5_PAV02G060170	d5_PAV02G060240	0	0
OG0000012	N0	n33	0.0625		d1_PAV08G025080, d2_PAV06G013720, t6_Prunus_avium_FUN_021875, d4_PAV06G013740	d2_PAV08G024300	6	0
OG0000012	N0	n37	0.4375		t0_Prunus_avium_FUN_011595, d3_PAV02G070150, d3_PAV02G070140, d5_PAV02G070130, d7_PAV03G044240, d3_PAV05G000980, t2_Prunus_avium_FUN_016924, d5_PAV00G020490, d5_PAV03G012120, d5_PAV02G065820, t7_Prunus_avium_FUN_017290, d0_PAV00G007330, d0_PAV03G006450, t5_Prunus_avium_FUN_034026, d3_PAV04G029370, d3_PAV04G029860, t1_Prunus_avium_FUN_014607, t2_Prunus_avium_FUN_014610, d5_PAV06G062380, t3_Prunus_…	d4_PAV04G014570, d6_PAV04G027810, d3_PAV06G053130, t1_Prunus_avium_FUN_019968, d0_PAV06G053120, d5_PAV06G053080, d6_PAV04G015440, d0_PAV04G014760, d5_PAV04G019950, d5_PAV04G019960, d0_PAV07G002820, d1_PAV04G014750, d3_PAV04G019970, t0_Prunus_avium_FUN_032841, d5_PAV00G078490, d6_PAV00G078530, t3_Prunus_avium_FUN_012981, t4_Prunus_avium_FUN_012990, t0_Prunus_avium_FUN_032558, d3_PAV04G011150, d3_P…	44	86
OG0000012	d3	n41	1	Terminal	d3_PAV02G070150	d3_PAV02G070140	0	0
OG0000012	N0	n42	0.0625		d5_PAV02G070130	d7_PAV03G044240, d3_PAV05G000980, t2_Prunus_avium_FUN_016924, d5_PAV00G020490, d5_PAV03G012120, d5_PAV02G065820, t7_Prunus_avium_FUN_017290, d0_PAV00G007330, d0_PAV03G006450, t5_Prunus_avium_FUN_034026, d3_PAV04G029370, d3_PAV04G029860, t1_Prunus_avium_FUN_014607, t2_Prunus_avium_FUN_014610, d5_PAV06G062380, t3_Prunus_avium_FUN_019465, d2_PAV03G003810, d5_PAV01G091670	0	34
OG0000012	N0	n43	0.0625		d7_PAV03G044240, d3_PAV05G000980, t2_Prunus_avium_FUN_016924, d5_PAV00G020490, d5_PAV03G012120, d5_PAV02G065820, t7_Prunus_avium_FUN_017290, d0_PAV00G007330, d0_PAV03G006450, t5_Prunus_avium_FUN_034026, d3_PAV04G029370, d3_PAV04G029860, t1_Prunus_avium_FUN_014607, t2_Prunus_avium_FUN_014610	d5_PAV06G062380, t3_Prunus_avium_FUN_019465, d2_PAV03G003810, d5_PAV01G091670	26	6
OG0000012	N0	n45	0.0625		d3_PAV05G000980, t2_Prunus_avium_FUN_016924, d5_PAV00G020490, d5_PAV03G012120, d5_PAV02G065820, t7_Prunus_avium_FUN_017290, d0_PAV00G007330, d0_PAV03G006450, t5_Prunus_avium_FUN_034026, d3_PAV04G029370, d3_PAV04G029860	t1_Prunus_avium_FUN_014607, t2_Prunus_avium_FUN_014610	20	2
OG0000012	N0	n46	0.125		d3_PAV05G000980, t2_Prunus_avium_FUN_016924, d5_PAV00G020490, d5_PAV03G012120	d5_PAV02G065820, t7_Prunus_avium_FUN_017290, d0_PAV00G007330, d0_PAV03G006450, t5_Prunus_avium_FUN_034026, d3_PAV04G029370, d3_PAV04G029860	6	12
OG0000012	d5	n49	1	Terminal	d5_PAV00G020490	d5_PAV03G012120	0	0
OG0000012	d0	n53	1	Terminal	d0_PAV00G007330	d0_PAV03G006450	0	0
OG0000012	d3	n55	1	Terminal	d3_PAV04G029370	d3_PAV04G029860	0	0
OG0000012	N0	n57	0.0625		d5_PAV06G062380, t3_Prunus_avium_FUN_019465	d2_PAV03G003810, d5_PAV01G091670	2	2
OG0000012	N0	n61	0.3125		d6_PAV04G027810, d3_PAV06G053130, t1_Prunus_avium_FUN_019968, d0_PAV06G053120, d5_PAV06G053080	d6_PAV04G015440, d0_PAV04G014760, d5_PAV04G019950, d5_PAV04G019960, d0_PAV07G002820, d1_PAV04G014750, d3_PAV04G019970, t0_Prunus_avium_FUN_032841, d5_PAV00G078490, d6_PAV00G078530, t3_Prunus_avium_FUN_012981, t4_Prunus_avium_FUN_012990, t0_Prunus_avium_FUN_032558, d3_PAV04G011150, d3_PAV04G011420, d3_PAV04G011770, d3_PAV04G011920, d3_PAV04G011220, t0_Prunus_avium_FUN_032554, d3_PAV04G012350, d5_P…	8	74
OG0000012	N0	n66	0.25		d6_PAV04G015440, d0_PAV04G014760, d5_PAV04G019950, d5_PAV04G019960, d0_PAV07G002820, d1_PAV04G014750, d3_PAV04G019970, t0_Prunus_avium_FUN_032841	d5_PAV00G078490, d6_PAV00G078530, t3_Prunus_avium_FUN_012981, t4_Prunus_avium_FUN_012990, t0_Prunus_avium_FUN_032558, d3_PAV04G011150, d3_PAV04G011420, d3_PAV04G011770, d3_PAV04G011920, d3_PAV04G011220, t0_Prunus_avium_FUN_032554, d3_PAV04G012350, d5_PAV04G011750, t1_Prunus_avium_FUN_032551, d5_PAV04G012250, d5_PAV04G010960, d5_PAV04G011650, d5_PAV04G011380, d3_PAV04G012010, d3_PAV04G012400, d3_P…	14	58
OG0000012	N6	n70	0.285714		d0_PAV04G014760, d5_PAV04G019950	d5_PAV04G019960, d0_PAV07G002820	2	2
OG0000012	N0	n74	0.125		d5_PAV00G078490, d6_PAV00G078530, t3_Prunus_avium_FUN_012981	t4_Prunus_avium_FUN_012990, t0_Prunus_avium_FUN_032558, d3_PAV04G011150, d3_PAV04G011420, d3_PAV04G011770, d3_PAV04G011920, d3_PAV04G011220, t0_Prunus_avium_FUN_032554, d3_PAV04G012350, d5_PAV04G011750, t1_Prunus_avium_FUN_032551, d5_PAV04G012250, d5_PAV04G010960, d5_PAV04G011650, d5_PAV04G011380, d3_PAV04G012010, d3_PAV04G012400, d3_PAV07G017190, d5_PAV01G027150, d5_PAV01G025960, d5_PAV01G046670…	4	52
OG0000012	N6	n79	0.428571		t0_Prunus_avium_FUN_032558, d3_PAV04G011150, d3_PAV04G011420, d3_PAV04G011770, d3_PAV04G011920, d3_PAV04G011220, t0_Prunus_avium_FUN_032554, d3_PAV04G012350, d5_PAV04G011750, t1_Prunus_avium_FUN_032551, d5_PAV04G012250, d5_PAV04G010960, d5_PAV04G011650, d5_PAV04G011380, d3_PAV04G012010, d3_PAV04G012400, d3_PAV07G017190, d5_PAV01G027150, d5_PAV01G025960, d5_PAV01G046670	d5_PAV01G002450, t1_Prunus_avium_FUN_007467, t1_Prunus_avium_FUN_000216, d3_PAV01G001950, d3_PAV01G002460	38	8
OG0000012	N6	n80	0.285714		t0_Prunus_avium_FUN_032558, d3_PAV04G011150, d3_PAV04G011420, d3_PAV04G011770, d3_PAV04G011920, d3_PAV04G011220, t0_Prunus_avium_FUN_032554, d3_PAV04G012350, d5_PAV04G011750, t1_Prunus_avium_FUN_032551, d5_PAV04G012250, d5_PAV04G010960, d5_PAV04G011650, d5_PAV04G011380, d3_PAV04G012010, d3_PAV04G012400	d3_PAV07G017190, d5_PAV01G027150, d5_PAV01G025960, d5_PAV01G046670	30	6
OG0000012	N6	n81	0.285714		t0_Prunus_avium_FUN_032558, d3_PAV04G011150, d3_PAV04G011420	d3_PAV04G011770, d3_PAV04G011920, d3_PAV04G011220, t0_Prunus_avium_FUN_032554, d3_PAV04G012350, d5_PAV04G011750, t1_Prunus_avium_FUN_032551, d5_PAV04G012250, d5_PAV04G010960, d5_PAV04G011650, d5_PAV04G011380, d3_PAV04G012010, d3_PAV04G012400	4	24
OG0000012	d3	n83	1	Terminal	d3_PAV04G011150	d3_PAV04G011420	0	0
OG0000012	N6	n84	0.285714		d3_PAV04G011770, d3_PAV04G011920, d3_PAV04G011220, t0_Prunus_avium_FUN_032554, d3_PAV04G012350, d5_PAV04G011750, t1_Prunus_avium_FUN_032551, d5_PAV04G012250, d5_PAV04G010960, d5_PAV04G011650	d5_PAV04G011380, d3_PAV04G012010, d3_PAV04G012400	18	4
OG0000012	N6	n85	0.142857		d3_PAV04G011770, d3_PAV04G011920, d3_PAV04G011220, t0_Prunus_avium_FUN_032554, d3_PAV04G012350, d5_PAV04G011750	t1_Prunus_avium_FUN_032551, d5_PAV04G012250, d5_PAV04G010960, d5_PAV04G011650	10	6
OG0000012	N6	n86	0.142857		d3_PAV04G011770, d3_PAV04G011920	d3_PAV04G011220, t0_Prunus_avium_FUN_032554, d3_PAV04G012350, d5_PAV04G011750	2	6
OG0000012	d3	n87	1	Terminal	d3_PAV04G011770	d3_PAV04G011920	0	0
OG0000012	N6	n88	0.142857		d3_PAV04G011220, t0_Prunus_avium_FUN_032554	d3_PAV04G012350, d5_PAV04G011750	2	2
OG0000012	d5	n92	1	Terminal	d5_PAV04G012250, d5_PAV04G010960	d5_PAV04G011650	2	0
OG0000012	d5	n93	1	Terminal	d5_PAV04G012250	d5_PAV04G010960	0	0
OG0000012	d3	n95	1	Terminal	d3_PAV04G012010	d3_PAV04G012400	0	0
OG0000012	d5	n97	1	Terminal	d5_PAV01G027150, d5_PAV01G025960	d5_PAV01G046670	2	0
OG0000012	d5	n98	1	Terminal	d5_PAV01G027150	d5_PAV01G025960	0	0
OG0000012	N6	n100	0.142857		t1_Prunus_avium_FUN_007467	t1_Prunus_avium_FUN_000216, d3_PAV01G001950, d3_PAV01G002460	0	4
OG0000012	d3	n102	1	Terminal	d3_PAV01G001950	d3_PAV01G002460	0	0
OG0000013	N0	n0	0.5625		d7_PAV01G033360, t4_Prunus_avium_FUN_040206, d3_PAV07G008640, d4_PAV00G092930, d3_PAV00G021280, t2_Prunus_avium_FUN_012467, d3_PAV00G032050, d1_PAV00G011920, d4_PAV03G015650, d2_PAV02G024380, d6_PAV06G046000, d0_PAV00G014550, d1_PAV01G072990, d2_PAV01G048420, d5_PAV03G041740, d3_PAV05G028590, d5_PAV00G088100, d1_PAV03G043280, d0_PAV00G031340, d1_PAV03G041320, t0_Prunus_avium_FUN_008056, d3_PAV08G…	d6_PAV00G028310, t6_Prunus_avium_FUN_031611, d5_PAV00G039150, d3_PAV00G097840, d1_PAV03G036100, d1_PAV08G019550, d1_PAV03G021480, d1_PAV00G097850, d2_PAV00G012440, d2_PAV00G010210, t1_Prunus_avium_FUN_008444, d4_PAV03G014330, t4_Prunus_avium_FUN_008446, d4_PAV00G035940, d3_PAV07G013420, d4_PAV00G004810, t1_Prunus_avium_FUN_036351, d4_PAV00G028320, t6_Prunus_avium_FUN_037919, d5_PAV00G072690, d3_P…	160	40
OG0000013	N0	n1	0.25		d7_PAV01G033360, t4_Prunus_avium_FUN_040206, d3_PAV07G008640, d4_PAV00G092930, d3_PAV00G021280, t2_Prunus_avium_FUN_012467, d3_PAV00G032050, d1_PAV00G011920, d4_PAV03G015650, d2_PAV02G024380, d6_PAV06G046000, d0_PAV00G014550, d1_PAV01G072990, d2_PAV01G048420, d5_PAV03G041740, d3_PAV05G028590, d5_PAV00G088100, d1_PAV03G043280, d0_PAV00G031340, d1_PAV03G041320, t0_Prunus_avium_FUN_008056, d3_PAV08G…	d5_PAV08G044450, d6_PAV04G039180, t1_Prunus_avium_FUN_040287, d5_PAV06G037790, d3_PAV00G073400, d3_PAV03G058830, d3_PAV03G050750	146	12
OG0000013	N0	n3	0.125		t4_Prunus_avium_FUN_040206, d3_PAV07G008640, d4_PAV00G092930, d3_PAV00G021280, t2_Prunus_avium_FUN_012467, d3_PAV00G032050, d1_PAV00G011920, d4_PAV03G015650, d2_PAV02G024380, d6_PAV06G046000, d0_PAV00G014550, d1_PAV01G072990, d2_PAV01G048420, d5_PAV03G041740, d3_PAV05G028590, d5_PAV00G088100, d1_PAV03G043280, d0_PAV00G031340, d1_PAV03G041320, t0_Prunus_avium_FUN_008056, d3_PAV08G047460, d6_PAV00G…	d3_PAV01G041310, d4_PAV00G058900	140	2
OG0000013	N0	n4	0.0625		t4_Prunus_avium_FUN_040206, d3_PAV07G008640, d4_PAV00G092930, d3_PAV00G021280, t2_Prunus_avium_FUN_012467, d3_PAV00G032050, d1_PAV00G011920, d4_PAV03G015650, d2_PAV02G024380, d6_PAV06G046000, d0_PAV00G014550, d1_PAV01G072990, d2_PAV01G048420, d5_PAV03G041740, d3_PAV05G028590, d5_PAV00G088100, d1_PAV03G043280, d0_PAV00G031340, d1_PAV03G041320, t0_Prunus_avium_FUN_008056, d3_PAV08G047460, d6_PAV00G…	d3_PAV02G068590, d3_PAV02G068820	136	2
OG0000013	N0	n5	0.3125		t4_Prunus_avium_FUN_040206, d3_PAV07G008640, d4_PAV00G092930, d3_PAV00G021280, t2_Prunus_avium_FUN_012467, d3_PAV00G032050, d1_PAV00G011920, d4_PAV03G015650, d2_PAV02G024380, d6_PAV06G046000, d0_PAV00G014550, d1_PAV01G072990, d2_PAV01G048420, d5_PAV03G041740, d3_PAV05G028590, d5_PAV00G088100, d1_PAV03G043280, d0_PAV00G031340, d1_PAV03G041320, t0_Prunus_avium_FUN_008056, d3_PAV08G047460, d6_PAV00G…	d3_PAV02G063140, d5_PAV00G097240, d2_PAV02G040160, d3_PAV01G017430, d2_PAV00G066930, d5_PAV04G038830, d5_PAV00G047220, d3_PAV07G007980, d4_PAV08G057770, d4_PAV02G040170, d4_PAV00G053380, d1_PAV00G075310	112	22
OG0000013	N0	n6	0.125		t4_Prunus_avium_FUN_040206, d3_PAV07G008640, d4_PAV00G092930, d3_PAV00G021280, t2_Prunus_avium_FUN_012467, d3_PAV00G032050, d1_PAV00G011920, d4_PAV03G015650, d2_PAV02G024380, d6_PAV06G046000, d0_PAV00G014550, d1_PAV01G072990, d2_PAV01G048420, d5_PAV03G041740, d3_PAV05G028590, d5_PAV00G088100, d1_PAV03G043280, d0_PAV00G031340, d1_PAV03G041320, t0_Prunus_avium_FUN_008056, d3_PAV08G047460, d6_PAV00G…	d4_PAV00G095320, d3_PAV02G037160	108	2
OG0000013	N0	n7	0.125		t4_Prunus_avium_FUN_040206, d3_PAV07G008640, d4_PAV00G092930	d3_PAV00G021280, t2_Prunus_avium_FUN_012467, d3_PAV00G032050, d1_PAV00G011920, d4_PAV03G015650, d2_PAV02G024380, d6_PAV06G046000, d0_PAV00G014550, d1_PAV01G072990, d2_PAV01G048420, d5_PAV03G041740, d3_PAV05G028590, d5_PAV00G088100, d1_PAV03G043280, d0_PAV00G031340, d1_PAV03G041320, t0_Prunus_avium_FUN_008056, d3_PAV08G047460, d6_PAV00G000530, d4_PAV07G038400, t1_Prunus_avium_FUN_040022, d1_PAV01G…	4	102
OG0000013	N0	n10	0.0625		d3_PAV00G021280	t2_Prunus_avium_FUN_012467, d3_PAV00G032050, d1_PAV00G011920, d4_PAV03G015650, d2_PAV02G024380, d6_PAV06G046000, d0_PAV00G014550, d1_PAV01G072990, d2_PAV01G048420, d5_PAV03G041740, d3_PAV05G028590, d5_PAV00G088100, d1_PAV03G043280, d0_PAV00G031340, d1_PAV03G041320, t0_Prunus_avium_FUN_008056, d3_PAV08G047460, d6_PAV00G000530, d4_PAV07G038400, t1_Prunus_avium_FUN_040022, d1_PAV01G028030, d3_PAV05G…	0	100
OG0000013	N0	n12	0.5		d3_PAV00G032050, d1_PAV00G011920, d4_PAV03G015650, d2_PAV02G024380, d6_PAV06G046000, d0_PAV00G014550, d1_PAV01G072990, d2_PAV01G048420, d5_PAV03G041740, d3_PAV05G028590, d5_PAV00G088100, d1_PAV03G043280, d0_PAV00G031340, d1_PAV03G041320, t0_Prunus_avium_FUN_008056, d3_PAV08G047460, d6_PAV00G000530, d4_PAV07G038400, t1_Prunus_avium_FUN_040022, d1_PAV01G028030, d3_PAV05G018910, d5_PAV06G065620	d4_PAV07G035580, t6_Prunus_avium_FUN_029193, d0_PAV05G050140, d4_PAV05G028160, d6_PAV00G068330, d2_PAV00G010090, d4_PAV02G018600, t1_Prunus_avium_FUN_033008, t6_Prunus_avium_FUN_001768, d4_PAV00G033550, d0_PAV02G018960, d6_PAV00G009180, t6_Prunus_avium_FUN_009182, d2_PAV02G019120, d2_PAV00G009200, t0_Prunus_avium_FUN_008458, d4_PAV04G037190, d3_PAV00G010620, t1_Prunus_avium_FUN_035857, d4_PAV06G0…	42	54
OG0000013	N0	n13	0.3125		d3_PAV00G032050, d1_PAV00G011920, d4_PAV03G015650, d2_PAV02G024380, d6_PAV06G046000, d0_PAV00G014550, d1_PAV01G072990, d2_PAV01G048420	d5_PAV03G041740, d3_PAV05G028590, d5_PAV00G088100, d1_PAV03G043280, d0_PAV00G031340, d1_PAV03G041320, t0_Prunus_avium_FUN_008056, d3_PAV08G047460, d6_PAV00G000530, d4_PAV07G038400, t1_Prunus_avium_FUN_040022, d1_PAV01G028030, d3_PAV05G018910, d5_PAV06G065620	14	26
OG0000013	N0	n14	0.125		d3_PAV00G032050, d1_PAV00G011920, d4_PAV03G015650, d2_PAV02G024380, d6_PAV06G046000, d0_PAV00G014550	d1_PAV01G072990, d2_PAV01G048420	10	2
OG0000013	N0	n21	0.0625		d5_PAV03G041740	d3_PAV05G028590, d5_PAV00G088100, d1_PAV03G043280, d0_PAV00G031340, d1_PAV03G041320, t0_Prunus_avium_FUN_008056, d3_PAV08G047460, d6_PAV00G000530, d4_PAV07G038400, t1_Prunus_avium_FUN_040022, d1_PAV01G028030, d3_PAV05G018910, d5_PAV06G065620	0	24
OG0000013	N0	n22	0.1875		d3_PAV05G028590, d5_PAV00G088100, d1_PAV03G043280, d0_PAV00G031340, d1_PAV03G041320, t0_Prunus_avium_FUN_008056, d3_PAV08G047460, d6_PAV00G000530, d4_PAV07G038400	t1_Prunus_avium_FUN_040022, d1_PAV01G028030, d3_PAV05G018910, d5_PAV06G065620	16	6
OG0000013	N0	n24	0.0625		d5_PAV00G088100, d1_PAV03G043280	d0_PAV00G031340, d1_PAV03G041320, t0_Prunus_avium_FUN_008056, d3_PAV08G047460, d6_PAV00G000530, d4_PAV07G038400	2	10
OG0000013	N0	n34	0.25		d4_PAV07G035580, t6_Prunus_avium_FUN_029193, d0_PAV05G050140, d4_PAV05G028160, d6_PAV00G068330, d2_PAV00G010090, d4_PAV02G018600, t1_Prunus_avium_FUN_033008, t6_Prunus_avium_FUN_001768, d4_PAV00G033550, d0_PAV02G018960, d6_PAV00G009180, t6_Prunus_avium_FUN_009182, d2_PAV02G019120, d2_PAV00G009200, t0_Prunus_avium_FUN_008458, d4_PAV04G037190	d3_PAV00G010620, t1_Prunus_avium_FUN_035857, d4_PAV06G069700, t0_Prunus_avium_FUN_020990, d5_PAV08G046160, d4_PAV03G047360, d6_PAV02G068870, d3_PAV05G011400, t0_Prunus_avium_FUN_040186, d4_PAV07G031790, d4_PAV01G092960	32	20
OG0000013	N0	n35	0.125		d4_PAV07G035580, t6_Prunus_avium_FUN_029193	d0_PAV05G050140, d4_PAV05G028160, d6_PAV00G068330, d2_PAV00G010090, d4_PAV02G018600, t1_Prunus_avium_FUN_033008, t6_Prunus_avium_FUN_001768, d4_PAV00G033550, d0_PAV02G018960, d6_PAV00G009180, t6_Prunus_avium_FUN_009182, d2_PAV02G019120, d2_PAV00G009200, t0_Prunus_avium_FUN_008458, d4_PAV04G037190	2	28
OG0000013	N0	n37	0.3125		d0_PAV05G050140, d4_PAV05G028160, d6_PAV00G068330, d2_PAV00G010090, d4_PAV02G018600, t1_Prunus_avium_FUN_033008, t6_Prunus_avium_FUN_001768, d4_PAV00G033550	d0_PAV02G018960, d6_PAV00G009180, t6_Prunus_avium_FUN_009182, d2_PAV02G019120, d2_PAV00G009200, t0_Prunus_avium_FUN_008458, d4_PAV04G037190	14	12
OG0000013	N0	n38	0.0625		d0_PAV05G050140, d4_PAV05G028160, d6_PAV00G068330	d2_PAV00G010090, d4_PAV02G018600, t1_Prunus_avium_FUN_033008, t6_Prunus_avium_FUN_001768, d4_PAV00G033550	4	8
OG0000013	N0	n41	0.0625		d2_PAV00G010090, d4_PAV02G018600	t1_Prunus_avium_FUN_033008, t6_Prunus_avium_FUN_001768, d4_PAV00G033550	2	4
OG0000013	d2	n50	1	Terminal	d2_PAV02G019120	d2_PAV00G009200	0	0
OG0000013	N0	n51	0.0625		d3_PAV00G010620, t1_Prunus_avium_FUN_035857, d4_PAV06G069700, t0_Prunus_avium_FUN_020990, d5_PAV08G046160, d4_PAV03G047360, d6_PAV02G068870, d3_PAV05G011400, t0_Prunus_avium_FUN_040186	d4_PAV07G031790, d4_PAV01G092960	16	2
OG0000013	N0	n52	0.1875		d3_PAV00G010620, t1_Prunus_avium_FUN_035857, d4_PAV06G069700, t0_Prunus_avium_FUN_020990, d5_PAV08G046160	d4_PAV03G047360, d6_PAV02G068870, d3_PAV05G011400, t0_Prunus_avium_FUN_040186	8	6
OG0000013	d4	n60	1	Terminal	d4_PAV07G031790	d4_PAV01G092960	0	0
OG0000013	N0	n64	0.0625		d5_PAV00G097240	d2_PAV02G040160, d3_PAV01G017430, d2_PAV00G066930, d5_PAV04G038830, d5_PAV00G047220, d3_PAV07G007980, d4_PAV08G057770, d4_PAV02G040170, d4_PAV00G053380	0	16
OG0000013	N0	n65	0.0625		d2_PAV02G040160	d3_PAV01G017430, d2_PAV00G066930, d5_PAV04G038830, d5_PAV00G047220, d3_PAV07G007980, d4_PAV08G057770, d4_PAV02G040170, d4_PAV00G053380	0	14
OG0000013	N0	n66	0.125		d3_PAV01G017430, d2_PAV00G066930, d5_PAV04G038830	d5_PAV00G047220, d3_PAV07G007980, d4_PAV08G057770, d4_PAV02G040170, d4_PAV00G053380	4	8
OG0000013	N0	n70	0.0625		d3_PAV07G007980, d4_PAV08G057770, d4_PAV02G040170	d4_PAV00G053380	4	0
OG0000013	d4	n72	1	Terminal	d4_PAV08G057770	d4_PAV02G040170	0	0
OG0000013	d3	n73	1	Terminal	d3_PAV02G068590	d3_PAV02G068820	0	0
OG0000013	N2	n76	0.111111		d5_PAV08G044450, d6_PAV04G039180, t1_Prunus_avium_FUN_040287	d5_PAV06G037790	4	0
OG0000013	d3	n79	1	Terminal	d3_PAV00G073400	d3_PAV03G058830, d3_PAV03G050750	0	2
OG0000013	d3	n80	1	Terminal	d3_PAV03G058830	d3_PAV03G050750	0	0
OG0000013	N0	n82	0.3125		t6_Prunus_avium_FUN_031611, d5_PAV00G039150, d3_PAV00G097840, d1_PAV03G036100, d1_PAV08G019550, d1_PAV03G021480, d1_PAV00G097850, d2_PAV00G012440, d2_PAV00G010210, t1_Prunus_avium_FUN_008444, d4_PAV03G014330, t4_Prunus_avium_FUN_008446	d4_PAV00G035940, d3_PAV07G013420, d4_PAV00G004810, t1_Prunus_avium_FUN_036351, d4_PAV00G028320, t6_Prunus_avium_FUN_037919, d5_PAV00G072690, d3_PAV01G082120	22	14
OG0000013	N0	n87	0.0625		d1_PAV03G036100, d1_PAV08G019550, d1_PAV03G021480	d1_PAV00G097850, d2_PAV00G012440, d2_PAV00G010210	4	4
OG0000013	d1	n88	1	Terminal	d1_PAV03G036100	d1_PAV08G019550, d1_PAV03G021480	0	2
OG0000013	d1	n89	1	Terminal	d1_PAV08G019550	d1_PAV03G021480	0	0
OG0000013	d2	n91	1	Terminal	d2_PAV00G012440	d2_PAV00G010210	0	0
OG0000013	N0	n94	0.0625		d4_PAV00G035940	d3_PAV07G013420, d4_PAV00G004810, t1_Prunus_avium_FUN_036351, d4_PAV00G028320, t6_Prunus_avium_FUN_037919, d5_PAV00G072690, d3_PAV01G082120	0	12
OG0000013	N0	n95	0.125		d3_PAV07G013420, d4_PAV00G004810, t1_Prunus_avium_FUN_036351	d4_PAV00G028320, t6_Prunus_avium_FUN_037919, d5_PAV00G072690, d3_PAV01G082120	4	6
OG0000014	N0	n0	0.75		t1_Prunus_avium_FUN_037114, t6_Prunus_avium_FUN_020204, t3_Prunus_avium_FUN_002166, d5_PAV07G023990, t4_Prunus_avium_FUN_036538, t1_Prunus_avium_FUN_016267, t5_Prunus_avium_FUN_036392, t1_Prunus_avium_FUN_009080, d3_PAV00G028210, t5_Prunus_avium_FUN_015180, d5_PAV01G043790, t2_Prunus_avium_FUN_010756, t5_Prunus_avium_FUN_028692, d3_PAV01G038510, t0_Prunus_avium_FUN_030404, d3_PAV06G023860, t1_Pru…	t4_Prunus_avium_FUN_023930, t1_Prunus_avium_FUN_002419, d2_PAV07G007610, t6_Prunus_avium_FUN_035650, t4_Prunus_avium_FUN_028091, t1_Prunus_avium_FUN_003240, t3_Prunus_avium_FUN_035960, t1_Prunus_avium_FUN_009815, d6_PAV00G082640, d5_PAV06G031740, t1_Prunus_avium_FUN_002610, d4_PAV00G034770, t1_Prunus_avium_FUN_028053, t1_Prunus_avium_FUN_020334, t3_Prunus_avium_FUN_019871, t0_Prunus_avium_FUN_034…	94	102
OG0000014	N0	n1	0.25		t1_Prunus_avium_FUN_037114, t6_Prunus_avium_FUN_020204, t3_Prunus_avium_FUN_002166, d5_PAV07G023990, t4_Prunus_avium_FUN_036538	t1_Prunus_avium_FUN_016267, t5_Prunus_avium_FUN_036392, t1_Prunus_avium_FUN_009080, d3_PAV00G028210, t5_Prunus_avium_FUN_015180, d5_PAV01G043790, t2_Prunus_avium_FUN_010756, t5_Prunus_avium_FUN_028692, d3_PAV01G038510, t0_Prunus_avium_FUN_030404, d3_PAV06G023860, t1_Prunus_avium_FUN_020381, t6_Prunus_avium_FUN_014937, t5_Prunus_avium_FUN_014417, d5_PAV08G034720, d5_PAV08G034710, d4_PAV02G039900, …	8	84
OG0000014	N0	n6	0.0625		t1_Prunus_avium_FUN_016267	t5_Prunus_avium_FUN_036392, t1_Prunus_avium_FUN_009080, d3_PAV00G028210, t5_Prunus_avium_FUN_015180, d5_PAV01G043790, t2_Prunus_avium_FUN_010756, t5_Prunus_avium_FUN_028692, d3_PAV01G038510, t0_Prunus_avium_FUN_030404, d3_PAV06G023860, t1_Prunus_avium_FUN_020381, t6_Prunus_avium_FUN_014937, t5_Prunus_avium_FUN_014417, d5_PAV08G034720, d5_PAV08G034710, d4_PAV02G039900, d4_PAV07G004030, d5_PAV07G02…	0	82
OG0000014	N0	n7	0.1875		t5_Prunus_avium_FUN_036392, t1_Prunus_avium_FUN_009080, d3_PAV00G028210	t5_Prunus_avium_FUN_015180, d5_PAV01G043790, t2_Prunus_avium_FUN_010756, t5_Prunus_avium_FUN_028692, d3_PAV01G038510, t0_Prunus_avium_FUN_030404, d3_PAV06G023860, t1_Prunus_avium_FUN_020381, t6_Prunus_avium_FUN_014937, t5_Prunus_avium_FUN_014417, d5_PAV08G034720, d5_PAV08G034710, d4_PAV02G039900, d4_PAV07G004030, d5_PAV07G020030, d1_PAV06G032570, d4_PAV04G042850, d4_PAV01G044700, d4_PAV00G082180,…	4	76
OG0000014	N0	n10	0.125		t5_Prunus_avium_FUN_015180, d5_PAV01G043790	t2_Prunus_avium_FUN_010756, t5_Prunus_avium_FUN_028692, d3_PAV01G038510, t0_Prunus_avium_FUN_030404, d3_PAV06G023860, t1_Prunus_avium_FUN_020381, t6_Prunus_avium_FUN_014937, t5_Prunus_avium_FUN_014417, d5_PAV08G034720, d5_PAV08G034710, d4_PAV02G039900, d4_PAV07G004030, d5_PAV07G020030, d1_PAV06G032570, d4_PAV04G042850, d4_PAV01G044700, d4_PAV00G082180, d4_PAV02G024780, d4_PAV05G023940, t0_Prunus_…	2	72
OG0000014	N0	n12	0.25		t2_Prunus_avium_FUN_010756, t5_Prunus_avium_FUN_028692, d3_PAV01G038510, t0_Prunus_avium_FUN_030404	d3_PAV06G023860, t1_Prunus_avium_FUN_020381, t6_Prunus_avium_FUN_014937, t5_Prunus_avium_FUN_014417, d5_PAV08G034720, d5_PAV08G034710, d4_PAV02G039900, d4_PAV07G004030, d5_PAV07G020030, d1_PAV06G032570, d4_PAV04G042850, d4_PAV01G044700, d4_PAV00G082180, d4_PAV02G024780, d4_PAV05G023940, t0_Prunus_avium_FUN_036367, d5_PAV07G020000, t6_Prunus_avium_FUN_009317, t4_Prunus_avium_FUN_009156, t4_Prunus_…	6	64
OG0000014	N0	n17	0.0625		t1_Prunus_avium_FUN_020381, t6_Prunus_avium_FUN_014937, t5_Prunus_avium_FUN_014417, d5_PAV08G034720, d5_PAV08G034710, d4_PAV02G039900, d4_PAV07G004030, d5_PAV07G020030, d1_PAV06G032570, d4_PAV04G042850, d4_PAV01G044700, d4_PAV00G082180, d4_PAV02G024780, d4_PAV05G023940, t0_Prunus_avium_FUN_036367, d5_PAV07G020000, t6_Prunus_avium_FUN_009317, t4_Prunus_avium_FUN_009156, t4_Prunus_avium_FUN_009129,…	t1_Prunus_avium_FUN_021195	60	0
OG0000014	N0	n19	0.1875		t6_Prunus_avium_FUN_014937, t5_Prunus_avium_FUN_014417, d5_PAV08G034720, d5_PAV08G034710	d4_PAV02G039900, d4_PAV07G004030, d5_PAV07G020030, d1_PAV06G032570, d4_PAV04G042850, d4_PAV01G044700, d4_PAV00G082180, d4_PAV02G024780, d4_PAV05G023940, t0_Prunus_avium_FUN_036367, d5_PAV07G020000, t6_Prunus_avium_FUN_009317, t4_Prunus_avium_FUN_009156, t4_Prunus_avium_FUN_009129, t2_Prunus_avium_FUN_036305, d4_PAV05G033860, d5_PAV08G047430, d1_PAV01G070060, d2_PAV07G036390, t4_Prunus_avium_FUN_0…	6	50
OG0000014	d5	n22	1	Terminal	d5_PAV08G034720	d5_PAV08G034710	0	0
OG0000014	N0	n23	0.0625		d4_PAV02G039900, d4_PAV07G004030	d5_PAV07G020030, d1_PAV06G032570, d4_PAV04G042850, d4_PAV01G044700, d4_PAV00G082180, d4_PAV02G024780, d4_PAV05G023940, t0_Prunus_avium_FUN_036367, d5_PAV07G020000, t6_Prunus_avium_FUN_009317, t4_Prunus_avium_FUN_009156, t4_Prunus_avium_FUN_009129, t2_Prunus_avium_FUN_036305, d4_PAV05G033860, d5_PAV08G047430, d1_PAV01G070060, d2_PAV07G036390, t4_Prunus_avium_FUN_013329, d1_PAV08G035830, d5_PAV00G0…	2	46
OG0000014	d4	n24	1	Terminal	d4_PAV02G039900	d4_PAV07G004030	0	0
OG0000014	N0	n25	0.1875		d5_PAV07G020030, d1_PAV06G032570, d4_PAV04G042850, d4_PAV01G044700	d4_PAV00G082180, d4_PAV02G024780, d4_PAV05G023940, t0_Prunus_avium_FUN_036367, d5_PAV07G020000, t6_Prunus_avium_FUN_009317, t4_Prunus_avium_FUN_009156, t4_Prunus_avium_FUN_009129, t2_Prunus_avium_FUN_036305, d4_PAV05G033860, d5_PAV08G047430, d1_PAV01G070060, d2_PAV07G036390, t4_Prunus_avium_FUN_013329, d1_PAV08G035830, d5_PAV00G021100, d5_PAV00G044030, t5_Prunus_avium_FUN_010075, d4_PAV01G008530,…	6	38
OG0000014	d4	n28	1	Terminal	d4_PAV04G042850	d4_PAV01G044700	0	0
OG0000014	N0	n29	0.1875		d4_PAV00G082180, d4_PAV02G024780, d4_PAV05G023940, t0_Prunus_avium_FUN_036367, d5_PAV07G020000, t6_Prunus_avium_FUN_009317, t4_Prunus_avium_FUN_009156, t4_Prunus_avium_FUN_009129, t2_Prunus_avium_FUN_036305	d4_PAV05G033860, d5_PAV08G047430, d1_PAV01G070060, d2_PAV07G036390, t4_Prunus_avium_FUN_013329, d1_PAV08G035830, d5_PAV00G021100, d5_PAV00G044030, t5_Prunus_avium_FUN_010075, d4_PAV01G008530, d2_PAV05G047440	16	20
OG0000014	d4	n31	1	Terminal	d4_PAV00G082180	d4_PAV02G024780, d4_PAV05G023940	0	2
OG0000014	d4	n32	1	Terminal	d4_PAV02G024780	d4_PAV05G023940	0	0
OG0000014	t4	n37	1	Terminal	t4_Prunus_avium_FUN_009156	t4_Prunus_avium_FUN_009129	0	0
OG0000014	N0	n38	0.25		d4_PAV05G033860, d5_PAV08G047430, d1_PAV01G070060, d2_PAV07G036390, t4_Prunus_avium_FUN_013329	d1_PAV08G035830, d5_PAV00G021100, d5_PAV00G044030, t5_Prunus_avium_FUN_010075, d4_PAV01G008530, d2_PAV05G047440	8	10
OG0000014	N0	n46	0.0625		d5_PAV00G021100	d5_PAV00G044030, t5_Prunus_avium_FUN_010075	0	2
OG0000014	N0	n48	0.125		t4_Prunus_avium_FUN_023930, t1_Prunus_avium_FUN_002419, d2_PAV07G007610, t6_Prunus_avium_FUN_035650, t4_Prunus_avium_FUN_028091, t1_Prunus_avium_FUN_003240	t3_Prunus_avium_FUN_035960, t1_Prunus_avium_FUN_009815, d6_PAV00G082640, d5_PAV06G031740, t1_Prunus_avium_FUN_002610, d4_PAV00G034770, t1_Prunus_avium_FUN_028053, t1_Prunus_avium_FUN_020334, t3_Prunus_avium_FUN_019871, t0_Prunus_avium_FUN_034940, t5_Prunus_avium_FUN_027359, t2_Prunus_avium_FUN_015622, d1_PAV04G046690, t2_Prunus_avium_FUN_035177, t3_Prunus_avium_FUN_008753, t1_Prunus_avium_FUN_034…	10	90
OG0000014	N0	n49	0.125		t4_Prunus_avium_FUN_023930, t1_Prunus_avium_FUN_002419, d2_PAV07G007610, t6_Prunus_avium_FUN_035650	t4_Prunus_avium_FUN_028091, t1_Prunus_avium_FUN_003240	6	2
OG0000014	N0	n54	0.1875		t3_Prunus_avium_FUN_035960, t1_Prunus_avium_FUN_009815, d6_PAV00G082640, d5_PAV06G031740	t1_Prunus_avium_FUN_002610, d4_PAV00G034770, t1_Prunus_avium_FUN_028053, t1_Prunus_avium_FUN_020334, t3_Prunus_avium_FUN_019871, t0_Prunus_avium_FUN_034940, t5_Prunus_avium_FUN_027359, t2_Prunus_avium_FUN_015622, d1_PAV04G046690, t2_Prunus_avium_FUN_035177, t3_Prunus_avium_FUN_008753, t1_Prunus_avium_FUN_034060, d3_PAV00G067080, t5_Prunus_avium_FUN_028059, t2_Prunus_avium_FUN_023731, t6_Prunus_av…	6	82
OG0000014	N0	n58	0.125		t1_Prunus_avium_FUN_002610, d4_PAV00G034770	t1_Prunus_avium_FUN_028053, t1_Prunus_avium_FUN_020334, t3_Prunus_avium_FUN_019871, t0_Prunus_avium_FUN_034940, t5_Prunus_avium_FUN_027359, t2_Prunus_avium_FUN_015622, d1_PAV04G046690, t2_Prunus_avium_FUN_035177, t3_Prunus_avium_FUN_008753, t1_Prunus_avium_FUN_034060, d3_PAV00G067080, t5_Prunus_avium_FUN_028059, t2_Prunus_avium_FUN_023731, t6_Prunus_avium_FUN_023521, t6_Prunus_avium_FUN_023633, t…	2	78
OG0000014	N0	n60	0.0625		t1_Prunus_avium_FUN_028053	t1_Prunus_avium_FUN_020334, t3_Prunus_avium_FUN_019871, t0_Prunus_avium_FUN_034940, t5_Prunus_avium_FUN_027359, t2_Prunus_avium_FUN_015622, d1_PAV04G046690, t2_Prunus_avium_FUN_035177, t3_Prunus_avium_FUN_008753, t1_Prunus_avium_FUN_034060, d3_PAV00G067080, t5_Prunus_avium_FUN_028059, t2_Prunus_avium_FUN_023731, t6_Prunus_avium_FUN_023521, t6_Prunus_avium_FUN_023633, t6_Prunus_avium_FUN_009448, t…	0	76
OG0000014	N0	n61	0.125		t1_Prunus_avium_FUN_020334, t3_Prunus_avium_FUN_019871, t0_Prunus_avium_FUN_034940, t5_Prunus_avium_FUN_027359, t2_Prunus_avium_FUN_015622, d1_PAV04G046690, t2_Prunus_avium_FUN_035177, t3_Prunus_avium_FUN_008753, t1_Prunus_avium_FUN_034060, d3_PAV00G067080, t5_Prunus_avium_FUN_028059, t2_Prunus_avium_FUN_023731, t6_Prunus_avium_FUN_023521, t6_Prunus_avium_FUN_023633, t6_Prunus_avium_FUN_009448, t…	d4_PAV01G045500, t1_Prunus_avium_FUN_028470	72	2
OG0000014	N0	n62	0.125		t1_Prunus_avium_FUN_020334, t3_Prunus_avium_FUN_019871	t0_Prunus_avium_FUN_034940, t5_Prunus_avium_FUN_027359, t2_Prunus_avium_FUN_015622, d1_PAV04G046690, t2_Prunus_avium_FUN_035177, t3_Prunus_avium_FUN_008753, t1_Prunus_avium_FUN_034060, d3_PAV00G067080, t5_Prunus_avium_FUN_028059, t2_Prunus_avium_FUN_023731, t6_Prunus_avium_FUN_023521, t6_Prunus_avium_FUN_023633, t6_Prunus_avium_FUN_009448, t1_Prunus_avium_FUN_015455, d0_PAV08G042290, t5_Prunus_av…	2	68
OG0000014	N0	n64	0.125		t0_Prunus_avium_FUN_034940, t5_Prunus_avium_FUN_027359	t2_Prunus_avium_FUN_015622, d1_PAV04G046690, t2_Prunus_avium_FUN_035177, t3_Prunus_avium_FUN_008753, t1_Prunus_avium_FUN_034060, d3_PAV00G067080, t5_Prunus_avium_FUN_028059, t2_Prunus_avium_FUN_023731, t6_Prunus_avium_FUN_023521, t6_Prunus_avium_FUN_023633, t6_Prunus_avium_FUN_009448, t1_Prunus_avium_FUN_015455, d0_PAV08G042290, t5_Prunus_avium_FUN_036541, d4_PAV00G080790, d5_PAV02G024570, d5_PAV…	2	64
OG0000014	N0	n66	0.0625		t2_Prunus_avium_FUN_015622	d1_PAV04G046690, t2_Prunus_avium_FUN_035177, t3_Prunus_avium_FUN_008753, t1_Prunus_avium_FUN_034060, d3_PAV00G067080, t5_Prunus_avium_FUN_028059, t2_Prunus_avium_FUN_023731, t6_Prunus_avium_FUN_023521, t6_Prunus_avium_FUN_023633, t6_Prunus_avium_FUN_009448, t1_Prunus_avium_FUN_015455, d0_PAV08G042290, t5_Prunus_avium_FUN_036541, d4_PAV00G080790, d5_PAV02G024570, d5_PAV01G053330, d1_PAV02G050510, …	0	62
OG0000014	N0	n67	0.3125		d1_PAV04G046690, t2_Prunus_avium_FUN_035177, t3_Prunus_avium_FUN_008753, t1_Prunus_avium_FUN_034060, d3_PAV00G067080, t5_Prunus_avium_FUN_028059	t2_Prunus_avium_FUN_023731, t6_Prunus_avium_FUN_023521, t6_Prunus_avium_FUN_023633, t6_Prunus_avium_FUN_009448, t1_Prunus_avium_FUN_015455, d0_PAV08G042290, t5_Prunus_avium_FUN_036541, d4_PAV00G080790, d5_PAV02G024570, d5_PAV01G053330, d1_PAV02G050510, d5_PAV02G024580, d5_PAV07G039640, d1_PAV07G029810, d5_PAV02G015480, d4_PAV00G092520, d1_PAV08G047960, d1_PAV07G029430, t2_Prunus_avium_FUN_003021,…	10	50
OG0000014	N0	n73	0.125		t2_Prunus_avium_FUN_023731, t6_Prunus_avium_FUN_023521, t6_Prunus_avium_FUN_023633	t6_Prunus_avium_FUN_009448, t1_Prunus_avium_FUN_015455, d0_PAV08G042290, t5_Prunus_avium_FUN_036541, d4_PAV00G080790, d5_PAV02G024570, d5_PAV01G053330, d1_PAV02G050510, d5_PAV02G024580, d5_PAV07G039640, d1_PAV07G029810, d5_PAV02G015480, d4_PAV00G092520, d1_PAV08G047960, d1_PAV07G029430, t2_Prunus_avium_FUN_003021, d4_PAV02G043220, t0_Prunus_avium_FUN_003244, t5_Prunus_avium_FUN_008676, d1_PAV05G0…	4	44
OG0000014	t6	n75	1	Terminal	t6_Prunus_avium_FUN_023521	t6_Prunus_avium_FUN_023633	0	0
OG0000014	N0	n80	0.0625		t5_Prunus_avium_FUN_036541	d4_PAV00G080790, d5_PAV02G024570, d5_PAV01G053330, d1_PAV02G050510, d5_PAV02G024580, d5_PAV07G039640, d1_PAV07G029810, d5_PAV02G015480, d4_PAV00G092520, d1_PAV08G047960, d1_PAV07G029430, t2_Prunus_avium_FUN_003021, d4_PAV02G043220, t0_Prunus_avium_FUN_003244, t5_Prunus_avium_FUN_008676, d1_PAV05G040450, t5_Prunus_avium_FUN_002995	0	32
OG0000014	N0	n81	0.125		d4_PAV00G080790, d5_PAV02G024570, d5_PAV01G053330, d1_PAV02G050510, d5_PAV02G024580, d5_PAV07G039640, d1_PAV07G029810, d5_PAV02G015480, d4_PAV00G092520, d1_PAV08G047960, d1_PAV07G029430	t2_Prunus_avium_FUN_003021, d4_PAV02G043220, t0_Prunus_avium_FUN_003244, t5_Prunus_avium_FUN_008676, d1_PAV05G040450, t5_Prunus_avium_FUN_002995	20	10
OG0000014	N0	n82	0.125		d4_PAV00G080790, d5_PAV02G024570, d5_PAV01G053330	d1_PAV02G050510, d5_PAV02G024580, d5_PAV07G039640, d1_PAV07G029810, d5_PAV02G015480, d4_PAV00G092520, d1_PAV08G047960, d1_PAV07G029430	4	14
OG0000014	d5	n84	1	Terminal	d5_PAV02G024570	d5_PAV01G053330	0	0
OG0000014	N0	n85	0.125		d1_PAV02G050510, d5_PAV02G024580, d5_PAV07G039640, d1_PAV07G029810	d5_PAV02G015480, d4_PAV00G092520, d1_PAV08G047960, d1_PAV07G029430	6	6
OG0000014	N6	n86	0.285714		d1_PAV02G050510, d5_PAV02G024580	d5_PAV07G039640, d1_PAV07G029810	2	2
OG0000014	d1	n91	1	Terminal	d1_PAV08G047960	d1_PAV07G029430	0	0
OG0000014	N0	n93	0.0625		d4_PAV02G043220, t0_Prunus_avium_FUN_003244, t5_Prunus_avium_FUN_008676, d1_PAV05G040450	t5_Prunus_avium_FUN_002995	6	0
OG0000014	d3	n97	1	Terminal	d3_PAV01G053250	d3_PAV07G029800	0	0
OG0000015	N0	n0	0.5625		d5_PAV00G045570, t1_Prunus_avium_FUN_008441, d3_PAV08G023360, d2_PAV08G023340, t7_Prunus_avium_FUN_029482, t5_Prunus_avium_FUN_001838, t4_Prunus_avium_FUN_030269, t2_Prunus_avium_FUN_035821, t6_Prunus_avium_FUN_032563, t2_Prunus_avium_FUN_008241, t4_Prunus_avium_FUN_029548, t4_Prunus_avium_FUN_022113, t1_Prunus_avium_FUN_015787, d4_PAV00G019420, t5_Prunus_avium_FUN_014985, t1_Prunus_avium_FUN_002…	d4_PAV05G052250, t3_Prunus_avium_FUN_027116, t3_Prunus_avium_FUN_014517, t6_Prunus_avium_FUN_019980, t1_Prunus_avium_FUN_007898, t5_Prunus_avium_FUN_020504, t6_Prunus_avium_FUN_023712, t3_Prunus_avium_FUN_033829, t5_Prunus_avium_FUN_002127, t1_Prunus_avium_FUN_018264, t6_Prunus_avium_FUN_014521, t6_Prunus_avium_FUN_028569, t2_Prunus_avium_FUN_020680, t3_Prunus_avium_FUN_014512, t3_Prunus_avium_FU…	62	134
OG0000015	N0	n1	0.375		d5_PAV00G045570, t1_Prunus_avium_FUN_008441, d3_PAV08G023360, d2_PAV08G023340, t7_Prunus_avium_FUN_029482, t5_Prunus_avium_FUN_001838, t4_Prunus_avium_FUN_030269, t2_Prunus_avium_FUN_035821, t6_Prunus_avium_FUN_032563, t2_Prunus_avium_FUN_008241, t4_Prunus_avium_FUN_029548, t4_Prunus_avium_FUN_022113	t1_Prunus_avium_FUN_015787, d4_PAV00G019420, t5_Prunus_avium_FUN_014985, t1_Prunus_avium_FUN_002558, t0_Prunus_avium_FUN_020793, t4_Prunus_avium_FUN_023071, t1_Prunus_avium_FUN_015771, t6_Prunus_avium_FUN_022049, t6_Prunus_avium_FUN_031476, t1_Prunus_avium_FUN_036586, t4_Prunus_avium_FUN_023327, t1_Prunus_avium_FUN_035811, t0_Prunus_avium_FUN_024185, t4_Prunus_avium_FUN_012544, t4_Prunus_avium_FU…	22	38
OG0000015	N0	n8	0.125		t4_Prunus_avium_FUN_030269, t2_Prunus_avium_FUN_035821, t6_Prunus_avium_FUN_032563	t2_Prunus_avium_FUN_008241, t4_Prunus_avium_FUN_029548, t4_Prunus_avium_FUN_022113	4	4
OG0000015	t4	n12	1	Terminal	t4_Prunus_avium_FUN_029548	t4_Prunus_avium_FUN_022113	0	0
OG0000015	N0	n13	0.0625		t1_Prunus_avium_FUN_015787	d4_PAV00G019420, t5_Prunus_avium_FUN_014985, t1_Prunus_avium_FUN_002558, t0_Prunus_avium_FUN_020793, t4_Prunus_avium_FUN_023071, t1_Prunus_avium_FUN_015771, t6_Prunus_avium_FUN_022049, t6_Prunus_avium_FUN_031476, t1_Prunus_avium_FUN_036586, t4_Prunus_avium_FUN_023327, t1_Prunus_avium_FUN_035811, t0_Prunus_avium_FUN_024185, t4_Prunus_avium_FUN_012544, t4_Prunus_avium_FUN_005093, t4_Prunus_avium_FU…	0	36
OG0000015	N0	n17	0.125		t1_Prunus_avium_FUN_002558, t0_Prunus_avium_FUN_020793	t4_Prunus_avium_FUN_023071, t1_Prunus_avium_FUN_015771, t6_Prunus_avium_FUN_022049, t6_Prunus_avium_FUN_031476, t1_Prunus_avium_FUN_036586, t4_Prunus_avium_FUN_023327, t1_Prunus_avium_FUN_035811, t0_Prunus_avium_FUN_024185, t4_Prunus_avium_FUN_012544, t4_Prunus_avium_FUN_005093, t4_Prunus_avium_FUN_026157, t1_Prunus_avium_FUN_017203, d5_PAV00G026750	2	24
OG0000015	N0	n21	0.125		t1_Prunus_avium_FUN_015771, t6_Prunus_avium_FUN_022049	t6_Prunus_avium_FUN_031476, t1_Prunus_avium_FUN_036586, t4_Prunus_avium_FUN_023327, t1_Prunus_avium_FUN_035811, t0_Prunus_avium_FUN_024185, t4_Prunus_avium_FUN_012544, t4_Prunus_avium_FUN_005093, t4_Prunus_avium_FUN_026157, t1_Prunus_avium_FUN_017203	2	16
OG0000015	N0	n24	0.0625		t1_Prunus_avium_FUN_036586, t4_Prunus_avium_FUN_023327, t1_Prunus_avium_FUN_035811, t0_Prunus_avium_FUN_024185, t4_Prunus_avium_FUN_012544, t4_Prunus_avium_FUN_005093, t4_Prunus_avium_FUN_026157	t1_Prunus_avium_FUN_017203	12	0
OG0000015	N0	n25	0.125		t1_Prunus_avium_FUN_036586, t4_Prunus_avium_FUN_023327	t1_Prunus_avium_FUN_035811, t0_Prunus_avium_FUN_024185, t4_Prunus_avium_FUN_012544, t4_Prunus_avium_FUN_005093, t4_Prunus_avium_FUN_026157	2	8
OG0000015	t4	n29	1	Terminal	t4_Prunus_avium_FUN_012544, t4_Prunus_avium_FUN_005093	t4_Prunus_avium_FUN_026157	2	0
OG0000015	t4	n30	1	Terminal	t4_Prunus_avium_FUN_012544	t4_Prunus_avium_FUN_005093	0	0
OG0000015	N0	n33	0.1875		t3_Prunus_avium_FUN_027116, t3_Prunus_avium_FUN_014517, t6_Prunus_avium_FUN_019980, t1_Prunus_avium_FUN_007898, t5_Prunus_avium_FUN_020504, t6_Prunus_avium_FUN_023712, t3_Prunus_avium_FUN_033829, t5_Prunus_avium_FUN_002127, t1_Prunus_avium_FUN_018264, t6_Prunus_avium_FUN_014521, t6_Prunus_avium_FUN_028569, t2_Prunus_avium_FUN_020680, t3_Prunus_avium_FUN_014512, t3_Prunus_avium_FUN_008944, t6_Prun…	t3_Prunus_avium_FUN_025607, d7_PAV05G045410, t1_Prunus_avium_FUN_035838, t4_Prunus_avium_FUN_024479, t1_Prunus_avium_FUN_026923, t4_Prunus_avium_FUN_003674, t4_Prunus_avium_FUN_000029	118	12
OG0000015	N0	n34	0.125		t3_Prunus_avium_FUN_027116, t3_Prunus_avium_FUN_014517, t6_Prunus_avium_FUN_019980	t1_Prunus_avium_FUN_007898, t5_Prunus_avium_FUN_020504, t6_Prunus_avium_FUN_023712, t3_Prunus_avium_FUN_033829, t5_Prunus_avium_FUN_002127, t1_Prunus_avium_FUN_018264, t6_Prunus_avium_FUN_014521, t6_Prunus_avium_FUN_028569, t2_Prunus_avium_FUN_020680, t3_Prunus_avium_FUN_014512, t3_Prunus_avium_FUN_008944, t6_Prunus_avium_FUN_022221, t7_Prunus_avium_FUN_024015, t5_Prunus_avium_FUN_023367, t4_Prun…	4	112
OG0000015	t3	n36	1	Terminal	t3_Prunus_avium_FUN_027116	t3_Prunus_avium_FUN_014517	0	0
OG0000015	N0	n37	0.25		t1_Prunus_avium_FUN_007898, t5_Prunus_avium_FUN_020504, t6_Prunus_avium_FUN_023712, t3_Prunus_avium_FUN_033829, t5_Prunus_avium_FUN_002127, t1_Prunus_avium_FUN_018264, t6_Prunus_avium_FUN_014521, t6_Prunus_avium_FUN_028569	t2_Prunus_avium_FUN_020680, t3_Prunus_avium_FUN_014512, t3_Prunus_avium_FUN_008944, t6_Prunus_avium_FUN_022221, t7_Prunus_avium_FUN_024015, t5_Prunus_avium_FUN_023367, t4_Prunus_avium_FUN_023395, t3_Prunus_avium_FUN_034642, t5_Prunus_avium_FUN_028664, t6_Prunus_avium_FUN_035703, t0_Prunus_avium_FUN_009121, t0_Prunus_avium_FUN_005196, t1_Prunus_avium_FUN_016026, t4_Prunus_avium_FUN_023965, t1_Prun…	14	96
OG0000015	N0	n38	0.1875		t1_Prunus_avium_FUN_007898, t5_Prunus_avium_FUN_020504, t6_Prunus_avium_FUN_023712	t3_Prunus_avium_FUN_033829, t5_Prunus_avium_FUN_002127, t1_Prunus_avium_FUN_018264, t6_Prunus_avium_FUN_014521, t6_Prunus_avium_FUN_028569	4	8
OG0000015	t6	n44	1	Terminal	t6_Prunus_avium_FUN_014521	t6_Prunus_avium_FUN_028569	0	0
OG0000015	N0	n45	0.5		t2_Prunus_avium_FUN_020680, t3_Prunus_avium_FUN_014512, t3_Prunus_avium_FUN_008944, t6_Prunus_avium_FUN_022221, t7_Prunus_avium_FUN_024015, t5_Prunus_avium_FUN_023367, t4_Prunus_avium_FUN_023395, t3_Prunus_avium_FUN_034642, t5_Prunus_avium_FUN_028664, t6_Prunus_avium_FUN_035703, t0_Prunus_avium_FUN_009121, t0_Prunus_avium_FUN_005196, t1_Prunus_avium_FUN_016026, t4_Prunus_avium_FUN_023965, t1_Prun…	t4_Prunus_avium_FUN_035545, t5_Prunus_avium_FUN_024199, t6_Prunus_avium_FUN_014727, t6_Prunus_avium_FUN_024645, t1_Prunus_avium_FUN_020531, t4_Prunus_avium_FUN_009792, t5_Prunus_avium_FUN_035734, t2_Prunus_avium_FUN_004136, t1_Prunus_avium_FUN_037331, t4_Prunus_avium_FUN_021215, t1_Prunus_avium_FUN_003210, t1_Prunus_avium_FUN_035828, t2_Prunus_avium_FUN_027451, t0_Prunus_avium_FUN_035450, t5_Prun…	40	54
OG0000015	N0	n46	0.25		t2_Prunus_avium_FUN_020680, t3_Prunus_avium_FUN_014512, t3_Prunus_avium_FUN_008944, t6_Prunus_avium_FUN_022221, t7_Prunus_avium_FUN_024015, t5_Prunus_avium_FUN_023367, t4_Prunus_avium_FUN_023395, t3_Prunus_avium_FUN_034642, t5_Prunus_avium_FUN_028664, t6_Prunus_avium_FUN_035703, t0_Prunus_avium_FUN_009121, t0_Prunus_avium_FUN_005196, t1_Prunus_avium_FUN_016026, t4_Prunus_avium_FUN_023965, t1_Prun…	t1_Prunus_avium_FUN_000915, t7_Prunus_avium_FUN_023021, t3_Prunus_avium_FUN_035770, t5_Prunus_avium_FUN_001788	32	6
OG0000015	N0	n47	0.25		t2_Prunus_avium_FUN_020680, t3_Prunus_avium_FUN_014512, t3_Prunus_avium_FUN_008944, t6_Prunus_avium_FUN_022221, t7_Prunus_avium_FUN_024015, t5_Prunus_avium_FUN_023367, t4_Prunus_avium_FUN_023395, t3_Prunus_avium_FUN_034642	t5_Prunus_avium_FUN_028664, t6_Prunus_avium_FUN_035703, t0_Prunus_avium_FUN_009121, t0_Prunus_avium_FUN_005196, t1_Prunus_avium_FUN_016026, t4_Prunus_avium_FUN_023965, t1_Prunus_avium_FUN_036949, t4_Prunus_avium_FUN_003979, t2_Prunus_avium_FUN_010285	14	16
OG0000015	N0	n48	0.0625		t2_Prunus_avium_FUN_020680, t3_Prunus_avium_FUN_014512, t3_Prunus_avium_FUN_008944, t6_Prunus_avium_FUN_022221, t7_Prunus_avium_FUN_024015, t5_Prunus_avium_FUN_023367	t4_Prunus_avium_FUN_023395, t3_Prunus_avium_FUN_034642	10	2
OG0000015	N0	n52	0.0625		t3_Prunus_avium_FUN_014512	t3_Prunus_avium_FUN_008944, t6_Prunus_avium_FUN_022221	0	2
OG0000015	t0	n58	1	Terminal	t0_Prunus_avium_FUN_009121	t0_Prunus_avium_FUN_005196	0	0
OG0000015	N0	n59	0.125		t1_Prunus_avium_FUN_016026, t4_Prunus_avium_FUN_023965	t1_Prunus_avium_FUN_036949, t4_Prunus_avium_FUN_003979, t2_Prunus_avium_FUN_010285	2	4
OG0000015	N0	n66	0.25		t4_Prunus_avium_FUN_035545, t5_Prunus_avium_FUN_024199, t6_Prunus_avium_FUN_014727, t6_Prunus_avium_FUN_024645, t1_Prunus_avium_FUN_020531, t4_Prunus_avium_FUN_009792, t5_Prunus_avium_FUN_035734, t2_Prunus_avium_FUN_004136, t1_Prunus_avium_FUN_037331, t4_Prunus_avium_FUN_021215, t1_Prunus_avium_FUN_003210, t1_Prunus_avium_FUN_035828, t2_Prunus_avium_FUN_027451, t0_Prunus_avium_FUN_035450, t5_Prun…	t7_Prunus_avium_FUN_008148, t3_Prunus_avium_FUN_034622, t6_Prunus_avium_FUN_032756, t5_Prunus_avium_FUN_014184, t4_Prunus_avium_FUN_029639	44	8
OG0000015	N0	n67	0.1875		t4_Prunus_avium_FUN_035545, t5_Prunus_avium_FUN_024199, t6_Prunus_avium_FUN_014727, t6_Prunus_avium_FUN_024645	t1_Prunus_avium_FUN_020531, t4_Prunus_avium_FUN_009792, t5_Prunus_avium_FUN_035734, t2_Prunus_avium_FUN_004136, t1_Prunus_avium_FUN_037331, t4_Prunus_avium_FUN_021215, t1_Prunus_avium_FUN_003210, t1_Prunus_avium_FUN_035828, t2_Prunus_avium_FUN_027451, t0_Prunus_avium_FUN_035450, t5_Prunus_avium_FUN_015869, t1_Prunus_avium_FUN_015503, t5_Prunus_avium_FUN_014982, t6_Prunus_avium_FUN_003830, t3_Prun…	6	36
OG0000015	t6	n70	1	Terminal	t6_Prunus_avium_FUN_014727	t6_Prunus_avium_FUN_024645	0	0
OG0000015	N0	n71	0.25		t1_Prunus_avium_FUN_020531, t4_Prunus_avium_FUN_009792, t5_Prunus_avium_FUN_035734, t2_Prunus_avium_FUN_004136, t1_Prunus_avium_FUN_037331, t4_Prunus_avium_FUN_021215, t1_Prunus_avium_FUN_003210, t1_Prunus_avium_FUN_035828, t2_Prunus_avium_FUN_027451, t0_Prunus_avium_FUN_035450, t5_Prunus_avium_FUN_015869	t1_Prunus_avium_FUN_015503, t5_Prunus_avium_FUN_014982, t6_Prunus_avium_FUN_003830, t3_Prunus_avium_FUN_028544, t2_Prunus_avium_FUN_035783, t2_Prunus_avium_FUN_019839, t1_Prunus_avium_FUN_020166, t4_Prunus_avium_FUN_002759	20	14
OG0000015	N0	n72	0.25		t1_Prunus_avium_FUN_020531, t4_Prunus_avium_FUN_009792, t5_Prunus_avium_FUN_035734, t2_Prunus_avium_FUN_004136	t1_Prunus_avium_FUN_037331, t4_Prunus_avium_FUN_021215, t1_Prunus_avium_FUN_003210, t1_Prunus_avium_FUN_035828, t2_Prunus_avium_FUN_027451, t0_Prunus_avium_FUN_035450, t5_Prunus_avium_FUN_015869	6	12
OG0000015	N0	n77	0.0625		t1_Prunus_avium_FUN_037331	t4_Prunus_avium_FUN_021215, t1_Prunus_avium_FUN_003210, t1_Prunus_avium_FUN_035828, t2_Prunus_avium_FUN_027451, t0_Prunus_avium_FUN_035450	0	8
OG0000015	t1	n80	1	Terminal	t1_Prunus_avium_FUN_003210	t1_Prunus_avium_FUN_035828	0	0
OG0000015	N0	n82	0.125		t1_Prunus_avium_FUN_015503, t5_Prunus_avium_FUN_014982, t6_Prunus_avium_FUN_003830, t3_Prunus_avium_FUN_028544, t2_Prunus_avium_FUN_035783	t2_Prunus_avium_FUN_019839, t1_Prunus_avium_FUN_020166, t4_Prunus_avium_FUN_002759	8	4
OG0000015	N0	n95	0.0625		t1_Prunus_avium_FUN_035838, t4_Prunus_avium_FUN_024479, t1_Prunus_avium_FUN_026923, t4_Prunus_avium_FUN_003674	t4_Prunus_avium_FUN_000029	6	0
OG0000015	N0	n96	0.125		t1_Prunus_avium_FUN_035838, t4_Prunus_avium_FUN_024479	t1_Prunus_avium_FUN_026923, t4_Prunus_avium_FUN_003674	2	2
OG0000016	N0	n0	0.8125		d0_PAV03G003760, d3_PAV05G007890, d3_PAV05G008190, t0_Prunus_avium_FUN_025924, d5_PAV04G036220, d6_PAV00G020900, t1_Prunus_avium_FUN_026216, d4_PAV07G049110, d5_PAV00G083570, t1_Prunus_avium_FUN_019139, d0_PAV02G064210, t0_Prunus_avium_FUN_027821, d3_PAV00G067570, d3_PAV00G069670, d7_PAV00G068130, d7_PAV05G012380, d5_PAV05G013800, t5_Prunus_avium_FUN_025312, d3_PAV05G013840, t3_Prunus_avium_FUN_0…	d3_PAV01G009500, t1_Prunus_avium_FUN_000711, t6_Prunus_avium_FUN_005172, d4_PAV06G023390, t7_Prunus_avium_FUN_021225, d2_PAV01G099660, t3_Prunus_avium_FUN_022766, t3_Prunus_avium_FUN_007023, d4_PAV01G080730, d6_PAV05G029670, t0_Prunus_avium_FUN_024345, t3_Prunus_avium_FUN_023010, d3_PAV02G033340, d1_PAV02G048780, d2_PAV02G049020, t6_Prunus_avium_FUN_001058, d5_PAV03G003850, d3_PAV01G066570, t1_Pr…	100	94
OG0000016	N0	n1	0.375		d0_PAV03G003760, d3_PAV05G007890, d3_PAV05G008190, t0_Prunus_avium_FUN_025924, d5_PAV04G036220, d6_PAV00G020900, t1_Prunus_avium_FUN_026216, d4_PAV07G049110, d5_PAV00G083570, t1_Prunus_avium_FUN_019139, d0_PAV02G064210, t0_Prunus_avium_FUN_027821, d3_PAV00G067570, d3_PAV00G069670	d7_PAV00G068130, d7_PAV05G012380, d5_PAV05G013800, t5_Prunus_avium_FUN_025312, d3_PAV05G013840, t3_Prunus_avium_FUN_025308, d6_PAV05G013810, d1_PAV05G013870, t0_Prunus_avium_FUN_025302, t3_Prunus_avium_FUN_011605, d5_PAV02G014370, t1_Prunus_avium_FUN_008831, t1_Prunus_avium_FUN_040051, d1_PAV00G078590, d2_PAV02G070490, d5_PAV02G054290, d3_PAV02G052230, d5_PAV08G011350, t1_Prunus_avium_FUN_024164,…	26	72
OG0000016	N0	n2	0.3125		d0_PAV03G003760, d3_PAV05G007890, d3_PAV05G008190, t0_Prunus_avium_FUN_025924, d5_PAV04G036220, d6_PAV00G020900, t1_Prunus_avium_FUN_026216, d4_PAV07G049110	d5_PAV00G083570, t1_Prunus_avium_FUN_019139, d0_PAV02G064210, t0_Prunus_avium_FUN_027821, d3_PAV00G067570, d3_PAV00G069670	14	10
OG0000016	d3	n6	1	Terminal	d3_PAV05G007890	d3_PAV05G008190	0	0
OG0000016	d3	n14	1	Terminal	d3_PAV00G067570	d3_PAV00G069670	0	0
OG0000016	N0	n15	0.3125		d7_PAV00G068130, d7_PAV05G012380, d5_PAV05G013800, t5_Prunus_avium_FUN_025312, d3_PAV05G013840, t3_Prunus_avium_FUN_025308, d6_PAV05G013810, d1_PAV05G013870, t0_Prunus_avium_FUN_025302, t3_Prunus_avium_FUN_011605, d5_PAV02G014370, t1_Prunus_avium_FUN_008831, t1_Prunus_avium_FUN_040051, d1_PAV00G078590, d2_PAV02G070490, d5_PAV02G054290, d3_PAV02G052230, d5_PAV08G011350, t1_Prunus_avium_FUN_024164,…	d5_PAV03G035020, t3_Prunus_avium_FUN_015234, d5_PAV02G062210, t6_Prunus_avium_FUN_031365, d7_PAV01G020490, d6_PAV00G011950, t3_Prunus_avium_FUN_013682, t3_Prunus_avium_FUN_001477	56	14
OG0000016	d7	n18	1	Terminal	d7_PAV00G068130	d7_PAV05G012380	0	0
OG0000016	N0	n19	0.25		d5_PAV05G013800, t5_Prunus_avium_FUN_025312, d3_PAV05G013840, t3_Prunus_avium_FUN_025308, d6_PAV05G013810, d1_PAV05G013870, t0_Prunus_avium_FUN_025302, t3_Prunus_avium_FUN_011605, d5_PAV02G014370, t1_Prunus_avium_FUN_008831, t1_Prunus_avium_FUN_040051, d1_PAV00G078590, d2_PAV02G070490, d5_PAV02G054290, d3_PAV02G052230	d5_PAV08G011350, t1_Prunus_avium_FUN_024164, d3_PAV04G016470, t7_Prunus_avium_FUN_020526, d3_PAV06G051120, d3_PAV06G033030, d3_PAV06G041540, d2_PAV02G065320, t7_Prunus_avium_FUN_012461, d3_PAV07G050190	28	18
OG0000016	N0	n20	0.25		d5_PAV05G013800, t5_Prunus_avium_FUN_025312, d3_PAV05G013840, t3_Prunus_avium_FUN_025308, d6_PAV05G013810, d1_PAV05G013870, t0_Prunus_avium_FUN_025302	t3_Prunus_avium_FUN_011605, d5_PAV02G014370, t1_Prunus_avium_FUN_008831, t1_Prunus_avium_FUN_040051, d1_PAV00G078590, d2_PAV02G070490, d5_PAV02G054290, d3_PAV02G052230	12	14
OG0000016	N0	n29	0.125		d5_PAV02G014370, t1_Prunus_avium_FUN_008831	t1_Prunus_avium_FUN_040051, d1_PAV00G078590, d2_PAV02G070490, d5_PAV02G054290	2	6
OG0000016	N0	n36	0.0625		d3_PAV04G016470, t7_Prunus_avium_FUN_020526, d3_PAV06G051120, d3_PAV06G033030, d3_PAV06G041540, d2_PAV02G065320, t7_Prunus_avium_FUN_012461	d3_PAV07G050190	12	0
OG0000016	N0	n37	0.0625		d3_PAV04G016470	t7_Prunus_avium_FUN_020526, d3_PAV06G051120, d3_PAV06G033030, d3_PAV06G041540, d2_PAV02G065320, t7_Prunus_avium_FUN_012461	0	10
OG0000016	N0	n38	0.125		t7_Prunus_avium_FUN_020526, d3_PAV06G051120, d3_PAV06G033030	d3_PAV06G041540, d2_PAV02G065320, t7_Prunus_avium_FUN_012461	4	4
OG0000016	d3	n40	1	Terminal	d3_PAV06G051120	d3_PAV06G033030	0	0
OG0000016	N0	n44	0.125		d5_PAV03G035020, t3_Prunus_avium_FUN_015234	d5_PAV02G062210, t6_Prunus_avium_FUN_031365, d7_PAV01G020490, d6_PAV00G011950, t3_Prunus_avium_FUN_013682, t3_Prunus_avium_FUN_001477	2	10
OG0000016	t3	n50	1	Terminal	t3_Prunus_avium_FUN_013682	t3_Prunus_avium_FUN_001477	0	0
OG0000016	N0	n51	0.375		d3_PAV01G009500, t1_Prunus_avium_FUN_000711, t6_Prunus_avium_FUN_005172, d4_PAV06G023390, t7_Prunus_avium_FUN_021225, d2_PAV01G099660, t3_Prunus_avium_FUN_022766, t3_Prunus_avium_FUN_007023, d4_PAV01G080730, d6_PAV05G029670, t0_Prunus_avium_FUN_024345, t3_Prunus_avium_FUN_023010, d3_PAV02G033340, d1_PAV02G048780, d2_PAV02G049020, t6_Prunus_avium_FUN_001058, d5_PAV03G003850, d3_PAV01G066570, t1_Pr…	d5_PAV02G039800, t2_Prunus_avium_FUN_021859, d6_PAV07G052230, d6_PAV07G052600, t3_Prunus_avium_FUN_039167, t3_Prunus_avium_FUN_039179, d3_PAV00G083630, d4_PAV07G043300, t7_Prunus_avium_FUN_038262	76	16
OG0000016	N0	n52	0.5		d3_PAV01G009500, t1_Prunus_avium_FUN_000711, t6_Prunus_avium_FUN_005172, d4_PAV06G023390, t7_Prunus_avium_FUN_021225, d2_PAV01G099660, t3_Prunus_avium_FUN_022766, t3_Prunus_avium_FUN_007023, d4_PAV01G080730, d6_PAV05G029670, t0_Prunus_avium_FUN_024345, t3_Prunus_avium_FUN_023010, d3_PAV02G033340, d1_PAV02G048780, d2_PAV02G049020	t6_Prunus_avium_FUN_001058, d5_PAV03G003850, d3_PAV01G066570, t1_Prunus_avium_FUN_003961, t7_Prunus_avium_FUN_025933, d4_PAV06G023740, t3_Prunus_avium_FUN_021205, d4_PAV06G023640, d4_PAV06G023660, d4_PAV06G023670, d7_PAV06G023760, d2_PAV08G031200, t6_Prunus_avium_FUN_028815, d0_PAV01G099640, t1_Prunus_avium_FUN_007021, d3_PAV01G004700, t0_Prunus_avium_FUN_000410, d5_PAV00G014700, d3_PAV08G005800,…	28	46
OG0000016	N0	n53	0.1875		d3_PAV01G009500, t1_Prunus_avium_FUN_000711, t6_Prunus_avium_FUN_005172, d4_PAV06G023390, t7_Prunus_avium_FUN_021225, d2_PAV01G099660, t3_Prunus_avium_FUN_022766, t3_Prunus_avium_FUN_007023, d4_PAV01G080730, d6_PAV05G029670, t0_Prunus_avium_FUN_024345	t3_Prunus_avium_FUN_023010, d3_PAV02G033340, d1_PAV02G048780, d2_PAV02G049020	20	6
OG0000016	N0	n58	0.0625		d4_PAV06G023390, t7_Prunus_avium_FUN_021225, d2_PAV01G099660, t3_Prunus_avium_FUN_022766, t3_Prunus_avium_FUN_007023	d4_PAV01G080730	8	0
OG0000016	t3	n62	1	Terminal	t3_Prunus_avium_FUN_022766	t3_Prunus_avium_FUN_007023	0	0
OG0000016	N0	n67	0.25		t6_Prunus_avium_FUN_001058, d5_PAV03G003850, d3_PAV01G066570, t1_Prunus_avium_FUN_003961, t7_Prunus_avium_FUN_025933	d4_PAV06G023740, t3_Prunus_avium_FUN_021205, d4_PAV06G023640, d4_PAV06G023660, d4_PAV06G023670, d7_PAV06G023760, d2_PAV08G031200, t6_Prunus_avium_FUN_028815, d0_PAV01G099640, t1_Prunus_avium_FUN_007021, d3_PAV01G004700, t0_Prunus_avium_FUN_000410, d5_PAV00G014700, d3_PAV08G005800, d5_PAV06G065830, t0_Prunus_avium_FUN_019210, t0_Prunus_avium_FUN_019222, d5_PAV05G029560, t0_Prunus_avium_FUN_024349	8	36
OG0000016	N0	n74	0.0625		d4_PAV06G023740	t3_Prunus_avium_FUN_021205, d4_PAV06G023640, d4_PAV06G023660, d4_PAV06G023670, d7_PAV06G023760	0	8
OG0000016	N0	n75	0.0625		t3_Prunus_avium_FUN_021205, d4_PAV06G023640, d4_PAV06G023660	d4_PAV06G023670, d7_PAV06G023760	4	2
OG0000016	d4	n77	1	Terminal	d4_PAV06G023640	d4_PAV06G023660	0	0
OG0000016	N6	n82	0.285714		d3_PAV01G004700, t0_Prunus_avium_FUN_000410, d5_PAV00G014700, d3_PAV08G005800, d5_PAV06G065830, t0_Prunus_avium_FUN_019210, t0_Prunus_avium_FUN_019222	d5_PAV05G029560, t0_Prunus_avium_FUN_024349	12	2
OG0000016	N6	n83	0.285714		d3_PAV01G004700, t0_Prunus_avium_FUN_000410, d5_PAV00G014700, d3_PAV08G005800	d5_PAV06G065830, t0_Prunus_avium_FUN_019210, t0_Prunus_avium_FUN_019222	6	4
OG0000016	N6	n84	0.142857		d3_PAV01G004700, t0_Prunus_avium_FUN_000410	d5_PAV00G014700, d3_PAV08G005800	2	2
OG0000016	t0	n88	1	Terminal	t0_Prunus_avium_FUN_019210	t0_Prunus_avium_FUN_019222	0	0
OG0000016	d6	n94	1	Terminal	d6_PAV07G052230	d6_PAV07G052600	0	0
OG0000016	t3	n95	1	Terminal	t3_Prunus_avium_FUN_039167	t3_Prunus_avium_FUN_039179	0	0
OG0000017	N0	n0	0.6875		t0_Prunus_avium_FUN_008861, d3_PAV02G029350, t1_Prunus_avium_FUN_023259, t2_Prunus_avium_FUN_028369, t5_Prunus_avium_FUN_036047, t0_Prunus_avium_FUN_009843, t2_Prunus_avium_FUN_019310, t2_Prunus_avium_FUN_005607, t1_Prunus_avium_FUN_002253, t1_Prunus_avium_FUN_010041, d4_PAV07G029410, t4_Prunus_avium_FUN_037868, t3_Prunus_avium_FUN_024331, t3_Prunus_avium_FUN_014464, t0_Prunus_avium_FUN_026867, d…	t2_Prunus_avium_FUN_003086, t4_Prunus_avium_FUN_004500, d5_PAV01G081770, t5_Prunus_avium_FUN_036372, t6_Prunus_avium_FUN_002991, t5_Prunus_avium_FUN_023519, d4_PAV00G056630, d4_PAV03G042250, d6_PAV00G027080, t1_Prunus_avium_FUN_036094, t1_Prunus_avium_FUN_034378, t6_Prunus_avium_FUN_025611, d1_PAV08G057360, d5_PAV00G088350, d1_PAV00G002910, d5_PAV00G068150, d4_PAV03G020290, d5_PAV06G069170, d1_PA…	70	124
OG0000017	N0	n1	0.25		t0_Prunus_avium_FUN_008861, d3_PAV02G029350, t1_Prunus_avium_FUN_023259, t2_Prunus_avium_FUN_028369	t5_Prunus_avium_FUN_036047, t0_Prunus_avium_FUN_009843, t2_Prunus_avium_FUN_019310, t2_Prunus_avium_FUN_005607, t1_Prunus_avium_FUN_002253, t1_Prunus_avium_FUN_010041, d4_PAV07G029410, t4_Prunus_avium_FUN_037868, t3_Prunus_avium_FUN_024331, t3_Prunus_avium_FUN_014464, t0_Prunus_avium_FUN_026867, d1_PAV03G020060, t6_Prunus_avium_FUN_020919, t2_Prunus_avium_FUN_027573, t2_Prunus_avium_FUN_026866, t…	6	62
OG0000017	N0	n5	0.25		t5_Prunus_avium_FUN_036047, t0_Prunus_avium_FUN_009843, t2_Prunus_avium_FUN_019310, t2_Prunus_avium_FUN_005607, t1_Prunus_avium_FUN_002253, t1_Prunus_avium_FUN_010041, d4_PAV07G029410, t4_Prunus_avium_FUN_037868, t3_Prunus_avium_FUN_024331, t3_Prunus_avium_FUN_014464	t0_Prunus_avium_FUN_026867, d1_PAV03G020060, t6_Prunus_avium_FUN_020919, t2_Prunus_avium_FUN_027573, t2_Prunus_avium_FUN_026866, t6_Prunus_avium_FUN_035193, d4_PAV03G042240, d4_PAV00G078910, d4_PAV07G046670, d3_PAV00G032190, d3_PAV02G052690, d3_PAV00G021000, d6_PAV00G021140, t4_Prunus_avium_FUN_008040, t2_Prunus_avium_FUN_029445, t2_Prunus_avium_FUN_003605, d4_PAV06G012160, d4_PAV07G023480, d4_PA…	18	42
OG0000017	N2	n10	0.111111		t2_Prunus_avium_FUN_019310	t2_Prunus_avium_FUN_005607, t1_Prunus_avium_FUN_002253, t1_Prunus_avium_FUN_010041	0	4
OG0000017	t1	n12	1	Terminal	t1_Prunus_avium_FUN_002253	t1_Prunus_avium_FUN_010041	0	0
OG0000017	t3	n14	1	Terminal	t3_Prunus_avium_FUN_024331	t3_Prunus_avium_FUN_014464	0	0
OG0000017	N0	n16	0.1875		d1_PAV03G020060, t6_Prunus_avium_FUN_020919, t2_Prunus_avium_FUN_027573, t2_Prunus_avium_FUN_026866, t6_Prunus_avium_FUN_035193, d4_PAV03G042240, d4_PAV00G078910, d4_PAV07G046670, d3_PAV00G032190, d3_PAV02G052690, d3_PAV00G021000, d6_PAV00G021140, t4_Prunus_avium_FUN_008040, t2_Prunus_avium_FUN_029445, t2_Prunus_avium_FUN_003605	d4_PAV06G012160, d4_PAV07G023480, d4_PAV02G054390, d6_PAV07G009490, d1_PAV03G020070, d1_PAV03G014700	28	10
OG0000017	N0	n18	0.125		t6_Prunus_avium_FUN_020919, t2_Prunus_avium_FUN_027573, t2_Prunus_avium_FUN_026866	t6_Prunus_avium_FUN_035193, d4_PAV03G042240, d4_PAV00G078910, d4_PAV07G046670, d3_PAV00G032190, d3_PAV02G052690, d3_PAV00G021000, d6_PAV00G021140, t4_Prunus_avium_FUN_008040, t2_Prunus_avium_FUN_029445, t2_Prunus_avium_FUN_003605	4	20
OG0000017	t2	n20	1	Terminal	t2_Prunus_avium_FUN_027573	t2_Prunus_avium_FUN_026866	0	0
OG0000017	d4	n25	1	Terminal	d4_PAV03G042240	d4_PAV00G078910, d4_PAV07G046670	0	2
OG0000017	d4	n26	1	Terminal	d4_PAV00G078910	d4_PAV07G046670	0	0
OG0000017	d3	n27	1	Terminal	d3_PAV00G032190, d3_PAV02G052690	d3_PAV00G021000	2	0
OG0000017	d3	n28	1	Terminal	d3_PAV00G032190	d3_PAV02G052690	0	0
OG0000017	t2	n30	1	Terminal	t2_Prunus_avium_FUN_029445	t2_Prunus_avium_FUN_003605	0	0
OG0000017	N0	n31	0.0625		d4_PAV06G012160, d4_PAV07G023480	d4_PAV02G054390, d6_PAV07G009490, d1_PAV03G020070, d1_PAV03G014700	2	6
OG0000017	d4	n32	1	Terminal	d4_PAV06G012160	d4_PAV07G023480	0	0
OG0000017	d1	n35	1	Terminal	d1_PAV03G020070	d1_PAV03G014700	0	0
OG0000017	N0	n36	0.0625		t2_Prunus_avium_FUN_003086	t4_Prunus_avium_FUN_004500, d5_PAV01G081770, t5_Prunus_avium_FUN_036372, t6_Prunus_avium_FUN_002991, t5_Prunus_avium_FUN_023519, d4_PAV00G056630, d4_PAV03G042250, d6_PAV00G027080, t1_Prunus_avium_FUN_036094, t1_Prunus_avium_FUN_034378, t6_Prunus_avium_FUN_025611, d1_PAV08G057360, d5_PAV00G088350, d1_PAV00G002910, d5_PAV00G068150, d4_PAV03G020290, d5_PAV06G069170, d1_PAV00G088370, d5_PAV00G002880,…	0	122
OG0000017	N0	n37	0.25		t4_Prunus_avium_FUN_004500, d5_PAV01G081770, t5_Prunus_avium_FUN_036372, t6_Prunus_avium_FUN_002991, t5_Prunus_avium_FUN_023519, d4_PAV00G056630, d4_PAV03G042250, d6_PAV00G027080, t1_Prunus_avium_FUN_036094, t1_Prunus_avium_FUN_034378, t6_Prunus_avium_FUN_025611, d1_PAV08G057360, d5_PAV00G088350, d1_PAV00G002910, d5_PAV00G068150, d4_PAV03G020290, d5_PAV06G069170, d1_PAV00G088370, d5_PAV00G002880,…	t2_Prunus_avium_FUN_018279, t4_Prunus_avium_FUN_022313, t5_Prunus_avium_FUN_002977, t1_Prunus_avium_FUN_037390, t3_Prunus_avium_FUN_018965, t0_Prunus_avium_FUN_006959, t2_Prunus_avium_FUN_014535, t2_Prunus_avium_FUN_035195, t2_Prunus_avium_FUN_006026, t4_Prunus_avium_FUN_004187, t1_Prunus_avium_FUN_003078, t1_Prunus_avium_FUN_009309, t3_Prunus_avium_FUN_039497	96	24
OG0000017	N0	n39	0.1875		d5_PAV01G081770, t5_Prunus_avium_FUN_036372, t6_Prunus_avium_FUN_002991	t5_Prunus_avium_FUN_023519, d4_PAV00G056630, d4_PAV03G042250, d6_PAV00G027080, t1_Prunus_avium_FUN_036094, t1_Prunus_avium_FUN_034378, t6_Prunus_avium_FUN_025611, d1_PAV08G057360, d5_PAV00G088350, d1_PAV00G002910, d5_PAV00G068150, d4_PAV03G020290, d5_PAV06G069170, d1_PAV00G088370, d5_PAV00G002880, d1_PAV03G008230, d5_PAV00G003760, d4_PAV08G053530, t1_Prunus_avium_FUN_037686, t5_Prunus_avium_FUN_0…	4	88
OG0000017	N0	n42	0.125		t5_Prunus_avium_FUN_023519, d4_PAV00G056630	d4_PAV03G042250, d6_PAV00G027080, t1_Prunus_avium_FUN_036094, t1_Prunus_avium_FUN_034378, t6_Prunus_avium_FUN_025611, d1_PAV08G057360, d5_PAV00G088350, d1_PAV00G002910, d5_PAV00G068150, d4_PAV03G020290, d5_PAV06G069170, d1_PAV00G088370, d5_PAV00G002880, d1_PAV03G008230, d5_PAV00G003760, d4_PAV08G053530, t1_Prunus_avium_FUN_037686, t5_Prunus_avium_FUN_016315, t5_Prunus_avium_FUN_030080, t5_Prunus_…	2	84
OG0000017	N0	n44	0.25		d4_PAV03G042250, d6_PAV00G027080, t1_Prunus_avium_FUN_036094, t1_Prunus_avium_FUN_034378, t6_Prunus_avium_FUN_025611, d1_PAV08G057360, d5_PAV00G088350, d1_PAV00G002910, d5_PAV00G068150, d4_PAV03G020290, d5_PAV06G069170, d1_PAV00G088370, d5_PAV00G002880, d1_PAV03G008230, d5_PAV00G003760, d4_PAV08G053530, t1_Prunus_avium_FUN_037686, t5_Prunus_avium_FUN_016315, t5_Prunus_avium_FUN_030080, t5_Prunus_…	d2_PAV01G098110, d6_PAV00G062650, d4_PAV02G006500, d1_PAV01G047090, d5_PAV00G012220, d4_PAV02G042810, d4_PAV06G074210, d7_PAV00G057950, d6_PAV06G041520, d6_PAV08G046560, d5_PAV04G041250, d5_PAV08G053190, d4_PAV00G018870, d2_PAV08G046970, d3_PAV00G053750, d5_PAV06G018880, d6_PAV03G054440, d5_PAV01G045200, d3_PAV03G030270, d4_PAV01G015620, d4_PAV08G046980, d5_PAV06G064590	40	42
OG0000017	N0	n45	0.25		d4_PAV03G042250, d6_PAV00G027080, t1_Prunus_avium_FUN_036094, t1_Prunus_avium_FUN_034378, t6_Prunus_avium_FUN_025611, d1_PAV08G057360, d5_PAV00G088350, d1_PAV00G002910	d5_PAV00G068150, d4_PAV03G020290, d5_PAV06G069170, d1_PAV00G088370, d5_PAV00G002880, d1_PAV03G008230, d5_PAV00G003760, d4_PAV08G053530, t1_Prunus_avium_FUN_037686, t5_Prunus_avium_FUN_016315, t5_Prunus_avium_FUN_030080, t5_Prunus_avium_FUN_010351, t0_Prunus_avium_FUN_037148	14	24
OG0000017	N0	n48	0.0625		t1_Prunus_avium_FUN_036094	t1_Prunus_avium_FUN_034378, t6_Prunus_avium_FUN_025611, d1_PAV08G057360, d5_PAV00G088350, d1_PAV00G002910	0	8
OG0000017	N6	n51	0.142857		d1_PAV08G057360, d5_PAV00G088350	d1_PAV00G002910	2	0
OG0000017	N0	n53	0.0625		d5_PAV00G068150	d4_PAV03G020290, d5_PAV06G069170, d1_PAV00G088370, d5_PAV00G002880, d1_PAV03G008230, d5_PAV00G003760, d4_PAV08G053530, t1_Prunus_avium_FUN_037686, t5_Prunus_avium_FUN_016315, t5_Prunus_avium_FUN_030080, t5_Prunus_avium_FUN_010351, t0_Prunus_avium_FUN_037148	0	22
OG0000017	N0	n55	0.125		d4_PAV03G020290, d5_PAV06G069170	d1_PAV00G088370, d5_PAV00G002880, d1_PAV03G008230, d5_PAV00G003760, d4_PAV08G053530	2	8
OG0000017	N6	n58	0.285714		d1_PAV00G088370, d5_PAV00G002880	d1_PAV03G008230, d5_PAV00G003760	2	2
OG0000017	t5	n63	1	Terminal	t5_Prunus_avium_FUN_016315	t5_Prunus_avium_FUN_030080, t5_Prunus_avium_FUN_010351	0	2
OG0000017	t5	n64	1	Terminal	t5_Prunus_avium_FUN_030080	t5_Prunus_avium_FUN_010351	0	0
OG0000017	N0	n65	0.1875		d2_PAV01G098110, d6_PAV00G062650, d4_PAV02G006500, d1_PAV01G047090, d5_PAV00G012220, d4_PAV02G042810, d4_PAV06G074210, d7_PAV00G057950, d6_PAV06G041520, d6_PAV08G046560, d5_PAV04G041250, d5_PAV08G053190, d4_PAV00G018870, d2_PAV08G046970, d3_PAV00G053750, d5_PAV06G018880, d6_PAV03G054440, d5_PAV01G045200	d3_PAV03G030270, d4_PAV01G015620, d4_PAV08G046980, d5_PAV06G064590	34	6
OG0000017	N0	n66	0.1875		d2_PAV01G098110, d6_PAV00G062650, d4_PAV02G006500	d1_PAV01G047090, d5_PAV00G012220, d4_PAV02G042810, d4_PAV06G074210, d7_PAV00G057950, d6_PAV06G041520, d6_PAV08G046560, d5_PAV04G041250, d5_PAV08G053190, d4_PAV00G018870, d2_PAV08G046970, d3_PAV00G053750, d5_PAV06G018880, d6_PAV03G054440, d5_PAV01G045200	4	28
OG0000017	N0	n69	0.125		d1_PAV01G047090, d5_PAV00G012220, d4_PAV02G042810, d4_PAV06G074210, d7_PAV00G057950, d6_PAV06G041520, d6_PAV08G046560, d5_PAV04G041250, d5_PAV08G053190, d4_PAV00G018870, d2_PAV08G046970, d3_PAV00G053750, d5_PAV06G018880	d6_PAV03G054440, d5_PAV01G045200	24	2
OG0000017	N0	n71	0.0625		d5_PAV00G012220	d4_PAV02G042810, d4_PAV06G074210, d7_PAV00G057950, d6_PAV06G041520, d6_PAV08G046560, d5_PAV04G041250, d5_PAV08G053190, d4_PAV00G018870, d2_PAV08G046970, d3_PAV00G053750, d5_PAV06G018880	0	20
OG0000017	N0	n72	0.125		d4_PAV02G042810, d4_PAV06G074210, d7_PAV00G057950, d6_PAV06G041520, d6_PAV08G046560, d5_PAV04G041250, d5_PAV08G053190	d4_PAV00G018870, d2_PAV08G046970, d3_PAV00G053750, d5_PAV06G018880	12	6
OG0000017	d4	n75	1	Terminal	d4_PAV02G042810	d4_PAV06G074210	0	0
OG0000017	d6	n77	1	Terminal	d6_PAV06G041520	d6_PAV08G046560	0	0
OG0000017	d5	n78	1	Terminal	d5_PAV04G041250	d5_PAV08G053190	0	0
OG0000017	d4	n85	1	Terminal	d4_PAV01G015620	d4_PAV08G046980	0	0
OG0000017	N0	n86	0.25		t2_Prunus_avium_FUN_018279, t4_Prunus_avium_FUN_022313, t5_Prunus_avium_FUN_002977, t1_Prunus_avium_FUN_037390, t3_Prunus_avium_FUN_018965	t0_Prunus_avium_FUN_006959, t2_Prunus_avium_FUN_014535, t2_Prunus_avium_FUN_035195, t2_Prunus_avium_FUN_006026, t4_Prunus_avium_FUN_004187, t1_Prunus_avium_FUN_003078, t1_Prunus_avium_FUN_009309, t3_Prunus_avium_FUN_039497	8	14
OG0000017	t2	n95	1	Terminal	t2_Prunus_avium_FUN_014535, t2_Prunus_avium_FUN_035195	t2_Prunus_avium_FUN_006026	2	0
OG0000017	t2	n96	1	Terminal	t2_Prunus_avium_FUN_014535	t2_Prunus_avium_FUN_035195	0	0
OG0000017	t1	n97	1	Terminal	t1_Prunus_avium_FUN_003078	t1_Prunus_avium_FUN_009309	0	0
OG0000018	N0	n0	0.8125		t1_Prunus_avium_FUN_012909, d3_PAV02G065610, t6_Prunus_avium_FUN_012564, t1_Prunus_avium_FUN_007384, d5_PAV01G106280, d5_PAV01G106340, d3_PAV02G006140, d6_PAV02G006180, d5_PAV02G007440, t0_Prunus_avium_FUN_008302, t2_Prunus_avium_FUN_033449, d3_PAV02G051350, d6_PAV00G098190, t1_Prunus_avium_FUN_011407, t0_Prunus_avium_FUN_011397, d4_PAV02G050710, d1_PAV07G005950, d0_PAV02G050470, d2_PAV02G050450,…	d4_PAV00G028290, t4_Prunus_avium_FUN_036987, d5_PAV04G017560, t1_Prunus_avium_FUN_033057, t2_Prunus_avium_FUN_035333, t3_Prunus_avium_FUN_032920, t5_Prunus_avium_FUN_032921, t6_Prunus_avium_FUN_032924, t7_Prunus_avium_FUN_032927, d5_PAV04G016610, d5_PAV04G016530, t6_Prunus_avium_FUN_037807, d3_PAV04G019480, d3_PAV00G073330, t0_Prunus_avium_FUN_033200, t5_Prunus_avium_FUN_032999, t5_Prunus_avium_F…	112	80
OG0000018	N0	n1	0.0625		t1_Prunus_avium_FUN_012909	d3_PAV02G065610, t6_Prunus_avium_FUN_012564, t1_Prunus_avium_FUN_007384, d5_PAV01G106280, d5_PAV01G106340, d3_PAV02G006140, d6_PAV02G006180, d5_PAV02G007440, t0_Prunus_avium_FUN_008302, t2_Prunus_avium_FUN_033449, d3_PAV02G051350, d6_PAV00G098190, t1_Prunus_avium_FUN_011407, t0_Prunus_avium_FUN_011397, d4_PAV02G050710, d1_PAV07G005950, d0_PAV02G050470, d2_PAV02G050450, d2_PAV02G050620, d2_PAV02G0…	0	110
OG0000018	N0	n2	0.1875		d3_PAV02G065610, t6_Prunus_avium_FUN_012564, t1_Prunus_avium_FUN_007384, d5_PAV01G106280, d5_PAV01G106340	d3_PAV02G006140, d6_PAV02G006180, d5_PAV02G007440, t0_Prunus_avium_FUN_008302, t2_Prunus_avium_FUN_033449, d3_PAV02G051350, d6_PAV00G098190, t1_Prunus_avium_FUN_011407, t0_Prunus_avium_FUN_011397, d4_PAV02G050710, d1_PAV07G005950, d0_PAV02G050470, d2_PAV02G050450, d2_PAV02G050620, d2_PAV02G050480, d2_PAV02G050690, d2_PAV02G050660, d4_PAV02G050550, d2_PAV01G044650, t0_Prunus_avium_FUN_011410, d2_P…	8	100
OG0000018	d5	n6	1	Terminal	d5_PAV01G106280	d5_PAV01G106340	0	0
OG0000018	N0	n7	0.3125		d3_PAV02G006140, d6_PAV02G006180, d5_PAV02G007440, t0_Prunus_avium_FUN_008302, t2_Prunus_avium_FUN_033449	d3_PAV02G051350, d6_PAV00G098190, t1_Prunus_avium_FUN_011407, t0_Prunus_avium_FUN_011397, d4_PAV02G050710, d1_PAV07G005950, d0_PAV02G050470, d2_PAV02G050450, d2_PAV02G050620, d2_PAV02G050480, d2_PAV02G050690, d2_PAV02G050660, d4_PAV02G050550, d2_PAV01G044650, t0_Prunus_avium_FUN_011410, d2_PAV06G052290, d5_PAV02G051310, t0_Prunus_avium_FUN_011435, t0_Prunus_avium_FUN_011437, d5_PAV02G051160, d5_P…	8	90
OG0000018	N0	n12	0.5625		d3_PAV02G051350, d6_PAV00G098190, t1_Prunus_avium_FUN_011407, t0_Prunus_avium_FUN_011397, d4_PAV02G050710, d1_PAV07G005950, d0_PAV02G050470, d2_PAV02G050450, d2_PAV02G050620, d2_PAV02G050480, d2_PAV02G050690, d2_PAV02G050660, d4_PAV02G050550, d2_PAV01G044650, t0_Prunus_avium_FUN_011410, d2_PAV06G052290, d5_PAV02G051310, t0_Prunus_avium_FUN_011435, t0_Prunus_avium_FUN_011437, d5_PAV02G051160, d5_P…	t2_Prunus_avium_FUN_012910, d6_PAV02G049290, t1_Prunus_avium_FUN_011260, t0_Prunus_avium_FUN_011317, t4_Prunus_avium_FUN_011257, d6_PAV01G051140, d4_PAV00G086240, d5_PAV00G098050, t0_Prunus_avium_FUN_011427, d1_PAV04G052620, d4_PAV00G038840, d7_PAV04G046540, t2_Prunus_avium_FUN_011387, t1_Prunus_avium_FUN_035048, d5_PAV01G051130, t3_Prunus_avium_FUN_009911, d2_PAV02G028240, t2_Prunus_avium_FUN_00…	42	46
OG0000018	N0	n16	0.0625		t1_Prunus_avium_FUN_011407, t0_Prunus_avium_FUN_011397, d4_PAV02G050710, d1_PAV07G005950, d0_PAV02G050470, d2_PAV02G050450, d2_PAV02G050620, d2_PAV02G050480, d2_PAV02G050690, d2_PAV02G050660, d4_PAV02G050550, d2_PAV01G044650, t0_Prunus_avium_FUN_011410, d2_PAV06G052290	d5_PAV02G051310, t0_Prunus_avium_FUN_011435, t0_Prunus_avium_FUN_011437, d5_PAV02G051160, d5_PAV02G051460	26	8
OG0000018	N0	n18	0.0625		t0_Prunus_avium_FUN_011397, d4_PAV02G050710, d1_PAV07G005950, d0_PAV02G050470, d2_PAV02G050450, d2_PAV02G050620, d2_PAV02G050480, d2_PAV02G050690, d2_PAV02G050660, d4_PAV02G050550, d2_PAV01G044650, t0_Prunus_avium_FUN_011410	d2_PAV06G052290	22	0
OG0000018	N0	n19	0.125		t0_Prunus_avium_FUN_011397, d4_PAV02G050710, d1_PAV07G005950, d0_PAV02G050470, d2_PAV02G050450, d2_PAV02G050620, d2_PAV02G050480, d2_PAV02G050690, d2_PAV02G050660, d4_PAV02G050550	d2_PAV01G044650, t0_Prunus_avium_FUN_011410	18	2
OG0000018	N0	n21	0.125		d4_PAV02G050710, d1_PAV07G005950, d0_PAV02G050470, d2_PAV02G050450, d2_PAV02G050620, d2_PAV02G050480, d2_PAV02G050690	d2_PAV02G050660, d4_PAV02G050550	12	2
OG0000018	d2	n25	1	Terminal	d2_PAV02G050450	d2_PAV02G050620, d2_PAV02G050480, d2_PAV02G050690	0	4
OG0000018	d2	n26	1	Terminal	d2_PAV02G050620	d2_PAV02G050480, d2_PAV02G050690	0	2
OG0000018	d2	n27	1	Terminal	d2_PAV02G050480	d2_PAV02G050690	0	0
OG0000018	N6	n30	0.142857		d5_PAV02G051310, t0_Prunus_avium_FUN_011435, t0_Prunus_avium_FUN_011437, d5_PAV02G051160	d5_PAV02G051460	6	0
OG0000018	N6	n31	0.285714		d5_PAV02G051310, t0_Prunus_avium_FUN_011435	t0_Prunus_avium_FUN_011437, d5_PAV02G051160	2	2
[truncated: 7,392 more rows]

## Sheet: Table S55
Table S55. GO annotations of non-ortholog genes in EP3 and EP4.
Profile ID	id	num	pvalue	per	ratio	class	ID	Descrption	Pvalue	Qvalue
SF3	GO:0005198 structural molecule activity	39	1.85667e-20	16.183	0.111	Molecular Function	GO:0005198	structural molecule activity	1.85667e-20	8.48497e-18
SF3	GO:0003735 structural constituent of ribosome	34	6.66382e-20	14.108	0.128	Molecular Function	GO:0003735	structural constituent of ribosome	6.66382e-20	1.52268e-17
[truncated: 4,369 more rows]

## Sheet: Table S56
Table S56. Identification of core members among EP3 and EP4.
[truncated: 1,758 more rows]
