# Supplementary material for: Haplotype-resolved genome assembly for tetraploid Chinese cherry (Prunus pseudocerasus) offers insights into fruit firmness
Source: Hortic Res. 2024 Jul 8;11(7):uhae142. doi: 10.1093/hr/uhae142 (PMC11233885; doi:10.1093/hr/uhae142)
Supplement: Web_Material_uhae142 [file web_material_uhae142.zip › Supplementary Tables-revised/Table S57.xlsx]

## Sheet: Table S57
Table S57. Summary of RNA sequencing data derived from the six tissues of Prunus pseudocerasus.
Library type	Platform	Species	Tissue	Raw Reads No.	Raw Data (bp)	Clean Reads No.	Clean Data (bp)
RNA-seq	HiSeq X Ten	P. pseudocerasus	Ripe fruit-1	46959006	7043850900	43877198	6581579700
RNA-seq	HiSeq X Ten	P. pseudocerasus	Ripe fruit-2	49272730	7390909500	46047666	6907149900
RNA-seq	HiSeq X Ten	P. pseudocerasus	Ripe fruit-3	48682812	7302421800	45385536	6807830400
RNA-seq	HiSeq X Ten	P. pseudocerasus	Veraison fruit-1	43708160	6556224000	40732618	6109892700
RNA-seq	HiSeq X Ten	P. pseudocerasus	Veraison fruit-2	44629958	6694493700	41431996	6214799400
RNA-seq	HiSeq X Ten	P. pseudocerasus	Veraison fruit-3	48206182	7230927300	44925874	6738881100
RNA-seq	HiSeq X Ten	P. pseudocerasus	Small green fruit-1	44003756	6600563400	40878288	6131743200
RNA-seq	HiSeq X Ten	P. pseudocerasus	Small green fruit-2	46191782	6928767300	42857392	6428608800
RNA-seq	HiSeq X Ten	P. pseudocerasus	Small green fruit-3	47575390	7136308500	44367878	6655181700
RNA-seq	HiSeq X Ten	P. pseudocerasus	Blooming flower-1	47638314	7145747100	44493042	6673956300
RNA-seq	HiSeq X Ten	P. pseudocerasus	Blooming flower-2	45731442	6859716300	42747906	6412185900
RNA-seq	HiSeq X Ten	P. pseudocerasus	Blooming flower-3	43978266	6596739900	40992962	6148944300
RNA-seq	HiSeq X Ten	P. pseudocerasus	Young leaf-1	46523310	6978496500	43382850	6507427500
RNA-seq	HiSeq X Ten	P. pseudocerasus	Young leaf-2	49843286	7476492900	46486572	6972985800
RNA-seq	HiSeq X Ten	P. pseudocerasus	Young leaf-3	45515178	6827276700	42376560	6356484000
RNA-seq	HiSeq X Ten	P. pseudocerasus	Mature leaf-1	46346340	6951951000	43206742	6481011300
RNA-seq	HiSeq X Ten	P. pseudocerasus	Mature leaf-1	44474838	6671225700	41404126	6210618900
RNA-seq	HiSeq X Ten	P. pseudocerasus	Mature leaf-1	43525864	6528879600	40642450	6096367500
