# Supplementary material for: Haplotype-resolved genome assembly for tetraploid Chinese cherry (Prunus pseudocerasus) offers insights into fruit firmness
Source: Hortic Res. 2024 Jul 8;11(7):uhae142. doi: 10.1093/hr/uhae142 (PMC11233885; doi:10.1093/hr/uhae142)
Supplement: Web_Material_uhae142 [file web_material_uhae142.zip › Supplementary Tables-revised/Table S58.xlsx]

## Sheet: Table S58 
Table S58. Primer sequences used in this study.
Genes	Primers	Forward sequences (5’-3’)	Reverse sequences (5’-3’)	Description1
PpsStv1	GSP1	ATGCCAAAATCTGTAGAAAACCAAGAT	TCATTGATATAGAACCACAGGAGGAAT	Transient genetic transformation
PpsStv1-Ya	GSP2	ACCAGTCTCTCTCTCAAGCTTATGCCAAAATCTGTAG	GCTCACCATGGATCCAAGCTTTTGATATAGAACCACAGGA	Subcellular localization
PpsStv1-qPCR	GSP3	GGCCACATTTAGCAACACCC	TGAACACTGGCTTTGGTGGT	qPCR
pHB	GSP4	ACGCTGAAATCACCAGTCTC	TAGGATTCTGGTGTGTGCGC	Verification of transient genetic transformation
PpsGalAK-like	GSP5	ATGGGTGAGTGGTCCTG	TTAGGCCAGATTCTGAAATG	Transient genetic transformation
PpsGalAK-like-Ya	GSP6	ACCAGTCTCTCTCTCAAGCTTATGGGTGAGTGGTCCTG	GCTCACCATGGATCCAAGCTTGGCCAGATTCTGAAATG	Subcellular localization
PpsGalAK-like-qPCR	GSP7	AGCTGTGTCCCCTGAAGAGA	TCGACACTCTGCAACTCGAC	qPCR
PavPL5	GSP8	TCTTGGGCCACAGTGATTCC	CCTATTGCCCTGGCTGTTGA	qPCR
PavQRT3	GSP9	CAATGCCAAGAAAGGCTC	AAACGACCTCCACCAGAGA	qPCR
Pavβ-Gal	GSP10	GCATCATCAGCACACTCT	TGCGATCTGTACCTTGAG	qPCR
PavXTH26	GSP11	TTCCGCAGGGACTGTAACA	TGCTCCTTGCTTCCATTTC	qPCR
PavActin	GSP12	CGGTATTGCAGACGGATGAGC	GGTACTGAGGGATGCAAGGATGG	qPCR
